# Supplementary material for: Whole-Transcriptome Analysis of Yak and Cattle Heart Tissues Reveals Regulatory Pathways Associated With High-Altitude Adaptation
Source: Front Genet. 2021 May 21;12:579800. doi: 10.3389/fgene.2021.579800 (PMC8176224; doi:10.3389/fgene.2021.579800)
Supplement: Supplementary Table 1 — The primer information for RT-qPCR (Supplementary Table 1-1), and overview of strand-specific (Supplementary Table 1-2) and small RNA sequencing (Supplementary Table 1-3) data. [file Data_Sheet_1.XLSX]

## Sheet: Table S1-1
Table S1-1. Primer sequences for RT-qPCR
Genes	Primer sequence (5'-3')
MAPKAPK3	F:GCACTGCCATCCAGTTTCTG
	R: GCAAAGCCAAAGTCCGTGAG
F2R	F:TCCCACTGCCAGAGGATGAG
	R:GAAGGCTGACGAGGAACACG
ATP7A	F: TTTGAAATCGTGGAAACCTA
	R: TTGAGCACCTACTCCTGTAC
VAV1	F: TCATCTACACCCTGTCCGCTCTG
	R:CCTCGTTCTCCACGCAGTCG
SLC7A3	F:TGGTGGACCTCATGTCAATT
	R: CTCTGCTTCAGGGATCTTCTC
NFATC1	F:GGCTATGGCGGGACAGTGGA
	R:GAACTGGCTGCTGTTGTGGTGC
GAPDH	F:CACCATCTTCCAGGAGCGAG
	R:AGATGATGACCCTGTTGGCG
U6 snRNA	F: GCTTCGGCAGCACATATACTAAAAT
	R:CGCTTCACGAATTTGCGTGTCAT
miR-195-x	RT:GTCGTATCCAGTGCAGGGTCCGAGGTATTCGCACTGGATACGACtgccaata
	F:CTGGAGtagcag cacagaaata
miR-141-y	RT:GTCGTATCCAGTGCAGGGTCCGAGGTATTCGCACTGGATACGACccatcttta
	F:CTGGAGtaacactgtctggtaa
miRNA Universal reverse primer	R: GTGCAGGGTCCGAGGT

## Sheet: TableS1-2
Table S1-2. Overview of strand-specific libraries sequencing data
Sample	Raw Reads Num	HQ Clean Reads Num	HQ Clean Reads Num/Raw Reads Num	Read length	adapter(%)	low quality(%)	polyA(%)	N(%)
HAC1	116923388	115261428	0.9858	150 + 150	469518 (0.4%)	1156978 (0.99%)	4 (0%)	17728 (0.03%)
HAC2	122073846	120348356	0.9859	150 + 150	619376 (0.51%)	1068302 (0.88%)	2 (0%)	18904 (0.03%)
HAC3	121907932	120053580	0.9848	150 + 150	733752 (0.6%)	1083854 (0.89%)	18 (0%)	18355 (0.03%)
LAC1	75210780	74188062	0.9864	150 + 150	193448 (0.26%)	801790 (1.07%)	3 (0%)	13737 (0.04%)
LAC2	87801646	86588424	0.9862	150 + 150	234300 (0.27%)	946726 (1.08%)	2 (0%)	16096 (0.04%)
LAC3	96788574	95444420	0.9861	150 + 150	258558 (0.27%)	1050550 (1.09%)	2 (0%)	17521 (0.04%)
LWQY1	93994854	92708858	0.9863	150 + 150	361740 (0.38%)	895438 (0.95%)	7 (0%)	14402 (0.03%)
LWQY2	148938340	146205236	0.9816	150 + 150	1375682 (0.92%)	1311950 (0.88%)	23 (0%)	22713 (0.03%)
LWQY3	109649214	108230574	0.9871	150 + 150	374108 (0.34%)	1011178 (0.92%)	7 (0%)	16670 (0.03%)
Total	973288574	959028938	0.9853

## Sheet: TableS1-3
TableS1-3. Overview of small RNA sequencing data
id	raw_reads	high_quality-tags	3'adapter_null	insert_null	5'adapter_contaminants	smaller_than_18nt	polyA	low cutoff	clean_tags	clean_tags/high_quality tags
HAC1	17274872	16864234 (97.6229%)	41744 (0.2475%)	101492 (0.6018%)	7946 (0.0471%)	437113 (2.5920%)	139 (0.0008%)	228502 (1.3550%)	16047298	0.951558
HAC2	14655372	14331976 (97.7933%)	31922 (0.2227%)	74047 (0.5167%)	15266 (0.1065%)	598024 (4.1727%)	133 (0.0009%)	270838 (1.8897%)	13341746	0.930908
HAC3	21634340	21194128 (97.9652%)	92478 (0.4363%)	51722 (0.2440%)	7948 (0.0375%)	480882 (2.2689%)	316 (0.0015%)	292937 (1.3822%)	20267845	0.956295
LAC1	14186785	13970084 (98.4725%)	44975 (0.3219%)	108440 (0.7762%)	18678 (0.1337%)	811209 (5.8068%)	37 (0.0003%)	369657 (2.6461%)	12617088	0.90315
LAC2	13820881	13591498 (98.3403%)	29374 (0.2161%)	72639 (0.5344%)	20305 (0.1494%)	998246 (7.3446%)	35 (0.0003%)	300701 (2.2124%)	12170198	0.895427
LAC3	13651263	13426853 (98.3561%)	33735 (0.2513%)	93029 (0.6929%)	39930 (0.2974%)	1414065 (10.5316%)	59 (0.0004%)	467408 (3.4811%)	11378627	0.847453
LWQY1	23604292	23134519 (98.0098%)	128717 (0.5564%)	79742 (0.3447%)	9473 (0.0409%)	589123 (2.5465%)	282 (0.0012%)	431848 (1.8667%)	21895334	0.946436
LWQY2	15361549	15051955 (97.9846%)	51574 (0.3426%)	67638 (0.4494%)	8490 (0.0564%)	458716 (3.0476%)	131 (0.0009%)	361018 (2.3985%)	14104388	0.937047
LWQY3	11290756	11056062 (97.9214%)	38991 (0.3527%)	51206 (0.4631%)	6517 (0.0589%)	316937 (2.8666%)	57 (0.0005%)	323175 (2.9231%)	10319179	0.93335
