# Supplementary material for: Whole-Transcriptome Analysis of Yak and Cattle Heart Tissues Reveals Regulatory Pathways Associated With High-Altitude Adaptation
Source: Front Genet. 2021 May 21;12:579800. doi: 10.3389/fgene.2021.579800 (PMC8176224; doi:10.3389/fgene.2021.579800)
Supplement: Supplementary Table 2 — Overview of known and novel protein-coding transcripts in cattle and the yak (Supplementary Table 2-1); the differentially expressed mRNAs in LAC-vs-LWQY (Supplementary Table 2-2) and LAC-vs-HAC (Supplementary Table 2-3) comparison groups, respectively; and gene ontology enrichment (Supplementary Table 2-4) and KEGG pathway (Supplementary Table 2-5) analysis of the co-differentially expressed transcripts. [file Data_Sheet_2.XLS]

## Sheet: Table S2-1
Table S2-1. The overview of known and novel protein-coding transcripts in cattle and yak
GeneID_bgr	GeneID_bta	LWQY_fpkm	LWQY_count	HAC_fpkm	LAC_fpkm	HAC_count	LAC_count
CYTB	YP_209217.1	1392.33	45226.3	738.98	579.733	24618.3	20244.3
ND6	YP_209216.1	35.7	569	68.1233	271.79	1047.67	4350.33
ND5	YP_209215.1	444.92	23111.3	196.2	212.8	10477	11745.7
ND4	YP_209214.1	497.557	19267.7	336.72	191.4	13574.7	8159.67
ND4L	YP_209213.1	211.387	1792	23.05	28.2967	201.333	258
ND3	YP_209212.2	197.117	1985.67	568.453	265.75	5728.67	2856.67
COX3	YP_209211.1	7047.17	152229	5516.29	4450.22	125983	106934
ATP6	YP_209210.1	340.687	6773.33	753.503	511.93	14978.7	10486
ATP8	YP_209209.1	5.59	29	6.1	0.106667	36.3333	0.666667
COX2	YP_209208.1	6364.7	122888	3393.06	3667.46	67451	77923
COX1	YP_209207.1	12320.9	529814	11898.7	22458.4	538186	1.06384e+06
ND2	YP_209206.1	201.357	5900	180.78	94.65	5464.67	3012
ND1	YP_209205.1	406.63	11025.3	878.823	363.083	24432.7	10929.7
-	XR_817022.3	0	0	0.113333	1.49	28.91	352.637
-	XR_816946.3	0	0	0.15	0	4.06	0
-	XR_816944.3	0	0	0.02	0	1.01	0
-	XR_816941.1	0	0	0.23	0.236667	9.34333	9.94
-	XR_816940.1	0	0	0.293333	0	14.5267	0
-	XR_816881.3	0	0	0.14	0.406667	11.45	39.4667
-	XR_816719.3	0	0	0.45	0.703333	41.6433	63.0233
-	XR_816567.3	0	0	0.17	0	8.36333	0
-	XR_816549.3	0	0	0.46	0.65	16.6667	23.3333
XM_005894027.2	XR_816534.3	7.30333	304.367	0.403333	0	21.1633	0
XM_014477683.1	XR_816534.3	0.2	5.96667	0.403333	0	21.1633	0
-	XR_816514.3	0	0	0.283333	0	16.35	0
-	XR_816443.3	0	0	0.116667	0	14.3833	0
-	XR_816398.3	0	0	1.61667	2.58	129.427	216.11
-	XR_816336.3	0	0	0	0.123333	0	32.0367
-	XR_816331.2	0	0	0.0266667	0.566667	3.88667	73.7867
-	XR_816330.2	0	0	1.59667	2.67667	226.73	402.71
XM_005892048.2	XR_816329.2	3.17667	254	0	0	0	0
-	XR_816302.3	0	0	0.04	0	6.36	0
-	XR_816282.3	0	0	0.156667	0	9.3	0
-	XR_816208.3	0	0	0.2	0	14.2133	0
-	XR_816034.2	0	0	0.21	0.453333	7.82667	19.1833
-	XR_815911.3	0	0	6.93667	7.24333	2778.94	3115.4
-	XR_815871.3	0	0	0.28	0.31	27.56	27.2367
-	XR_815824.2	0	0	1.04667	1.77333	36.1867	59
-	XR_815787.3	0	0	0.0966667	0.683333	5.16333	32.46
-	XR_815623.3	0	0	0.0166667	0	1.17667	0
novel_00030123	XR_815622.3	0.13	5	0.443333	0.64	23.6933	32
-	XR_815621.3	0	0	1.29333	0	34.3767	0
-	XR_815314.3	0	0	0	0	0.00333333	0
-	XR_815302.3	0	0	0.106667	0	6.80333	0
-	XR_815259.2	0	0	0.0366667	0.323333	2.21	17.12
-	XR_815157.3	0	0	2.27667	2.59333	215.613	254.353
-	XR_814975.3	0	0	0.496667	0.26	15.45	7.49667
-	XR_814962.3	0	0	0.0566667	0.116667	10.2367	21.8333
-	XR_814909.3	0	0	0.366667	0.733333	15.0067	29.6667
-	XR_814898.1	0	0	0.873333	0	81.46	0
-	XR_814835.3	0	0	1.5	2.77667	90.1733	161.31
-	XR_814834.2	0	0	0.0166667	0.403333	0.893333	20
-	XR_814801.3	0	0	0.55	0	77.0367	0
-	XR_814799.3	0	0	0.96	0.873333	185.317	169.793
-	XR_814775.3	0	0	0.243333	4.08667	26.5933	442.88
-	XR_814634.3	0	0	0.06	0	5.93333	0
-	XR_814633.3	0	0	0.01	0	1.28	0
-	XR_814612.3	0	0	0.03	0	5.09667	0
-	XR_814565.3	0	0	0.843333	0.0266667	83.1533	2.53667
novel_00069864	XR_814561.2	8.80333	462.253	3.65333	0	183.387	0
-	XR_814549.3	0	0	0.0133333	0	1.91	0
-	XR_814548.3	0	0	0.213333	0.483333	47.1933	93.77
-	XR_814472.3	0	0	0.106667	0	16.82	0
-	XR_814368.3	0	0	1.52	2.21333	121.473	185.79
-	XR_814364.3	0	0	0.07	0	5.82667	0
-	XR_814214.2	0	0	0.146667	0.693333	10.8433	43.7767
-	XR_814213.2	0	0	0.24	0	14.1033	0
-	XR_814057.3	0	0	1.04667	1.19667	101.027	104.553
XM_005911193.1	XR_814055.3	1.28667	59.9967	0.243333	0.116667	11.63	7
-	XR_814051.3	0	0	0.03	0	2.44	0
-	XR_813886.3	0	0	0.18	1.07667	24.1433	157.96
-	XR_813496.3	0	0	32.0333	22.3833	1532.17	1081.54
-	XR_813467.2	0	0	0.49	0.763333	21.62	38.2333
-	XR_813457.3	0	0	0	1.36667	0	121.17
XM_005899225.1	XR_813365.3	3.39333	241.667	1.99	2.50667	260.23	332.45
-	XR_813358.3	0	0	1.17	0	174.793	0
-	XR_813193.3	0	0	0.383333	0	12.07	0
-	XR_813163.3	0	0	0.11	0	4.73667	0
-	XR_813162.3	0	0	0.813333	1.19	33.2667	51.1367
novel_00015272	XR_813155.3	1.97	527.12	1.63333	2.36333	307.527	454.537
-	XR_813121.3	0	0	0.126667	0	7.1	0
-	XR_813106.3	0	0	0.0933333	0.526667	15.8333	84.1567
-	XR_813105.3	0	0	0.0966667	0	16.2333	0
-	XR_812977.3	0	0	1.19667	0.44	64.2267	21.7533
novel_00035274	XR_812916.3	0.373333	6	0.463333	0	17.27	0
-	XR_812867.3	0	0	0.02	0	1.27333	0
-	XR_812853.3	0	0	0.0333333	0	0.72	0
-	XR_812770.3	0	0	0.356667	1.09	26.52	83.9467
-	XR_812760.3	0	0	3.54	0.833333	226.39	52.8667
-	XR_812681.3	0	0	5.27667	0.426667	1170.77	94.6767
-	XR_812607.3	0	0	0.226667	0	12.08	0
-	XR_812515.3	0	0	0.00666667	0	0.333333	0
-	XR_812499.3	0	0	0.0833333	0	6.2	0
XM_014481106.1	XR_812356.3	15.61	1655.67	3.24333	1.08	425.277	140.79
-	XR_812339.3	0	0	68.0467	29.3733	11979.2	5209.06
novel_00052659	XR_812338.3	0.543333	166.357	0.49	0.903333	113.08	220.793
novel_00052661	XR_812338.3	1.11	193.057	0.49	0.903333	113.08	220.793
-	XR_812335.3	0	0	0.0933333	0	8.81667	0
novel_00004949	XR_812132.3	0.78	29.2033	0	0	0	0
-	XR_811932.3	0	0	1.21667	0.203333	67.2933	10.4033
-	XR_811924.3	0	0	0.37	0.0866667	44.0067	10.9633
-	XR_811638.3	0	0	0.00333333	0	0.333333	0
-	XR_811164.2	0	0	0.403333	0	22.0567	0
-	XR_810885.3	0	0	0.0366667	0	1.66667	0
-	XR_810852.3	0	0	0.406667	0	18.4133	0
-	XR_810850.3	0	0	2.88	3.27	99.15	100.927
-	XR_810696.3	0	0	0.266667	0	15.5067	0
-	XR_810648.3	0	0	16.91	5.89667	652.673	224.667
-	XR_810627.3	0	0	0.0266667	0	2.42	0
-	XR_810406.3	0	0	0.0566667	0	8.99333	0
-	XR_810205.3	0	0	1.04333	0.38	38.92	15.8967
-	XR_809995.3	0	0	0.0733333	0	9.67333	0
-	XR_809984.3	0	0	0.42	0	51.77	0
novel_00018018	XR_809964.3	0.376667	31.5933	0.176667	0	8.56	0
-	XR_809852.3	0	0	0.186667	1.36667	4.51333	32.7667
-	XR_809802.2	0	0	0.18	0	20.5533	0
-	XR_809733.3	0	0	0.12	0.236667	3.86	6.87333
-	XR_809638.3	0	0	0.29	0	16.9867	0
-	XR_809620.3	0	0	0.566667	0.873333	180.713	298.003
-	XR_809585.3	0	0	4.41667	0.643333	228.243	28.5733
-	XR_809571.3	0	0	0.99	0.223333	52.19	13.5367
-	XR_809399.3	0	0	0.7	0	70.0667	0
-	XR_809327.3	0	0	0.63	0.25	132.177	50.0333
-	XR_809326.3	0	0	0.57	0	38.74	0
-	XR_809257.3	0	0	0.6	0	32.19	0
-	XR_809255.3	0	0	0.133333	0	8.68667	0
novel_00051440	XR_809247.3	2.16667	213.58	0.99	0.226667	68.1633	15.73
-	XR_809246.3	0	0	1.27	0.51	96.9467	37.1367
-	XR_809227.3	0	0	0.0733333	0	7.2	0
-	XR_809167.3	0	0	1.29	0.0433333	342.953	12.2233
-	XR_809071.1	0	0	0.163333	0	13.39	0
-	XR_808949.3	0	0	0.0333333	0	2.95	0
-	XR_808879.3	0	0	0.00666667	0	0.576667	0
-	XR_808878.3	0	0	0.103333	0	9.65	0
-	XR_808744.3	0	0	1.11333	0	29.4767	0
-	XR_808736.3	0	0	0.133333	0.406667	6.33	19.15
-	XR_808735.3	0	0	0.0966667	0	5.09667	0
-	XR_808734.3	0	0	0.1	0	5.56333	0
-	XR_808699.3	0	0	61.5933	52.11	5257.1	4485.16
-	XR_808518.3	0	0	0.226667	0	69.2933	0
-	XR_808443.2	0	0	0.726667	0.936667	40.4267	46.3567
-	XR_808267.3	0	0	0.0266667	0.556667	2.73333	58.4433
-	XR_808266.3	0	0	0.0566667	0.0933333	6.06	12.1933
-	XR_808131.3	0	0	0.04	0.206667	1.33667	7.08333
XM_014479513.1	XR_808128.3	0.163333	4	0.12	0	6.47	0
-	XR_808103.3	0	0	0.21	0	7.23333	0
-	XR_807937.3	0	0	0.0433333	0	5.48	0
-	XR_807892.3	0	0	0.0633333	0	3.22667	0
-	XR_807890.3	0	0	0.0933333	0	7.19	0
-	XR_807889.3	0	0	0.0466667	0	2.3	0
-	XR_807888.3	0	0	0.0433333	0	2.92333	0
-	XR_807820.2	0	0	0.123333	0	17.9933	0
-	XR_807819.2	0	0	0.123333	0	17.6733	0
-	XR_807798.3	0	0	0.95	0	46.04	0
-	XR_807592.3	0	0	0.113333	0	21.6933	0
-	XR_807571.3	0	0	0.21	0	7.91	0
-	XR_807460.2	0	0	0.45	0	24.4733	0
-	XR_807452.3	0	0	0.06	0.306667	3.06333	17.02
-	XR_807420.3	0	0	3.52667	0.733333	550.87	103.007
-	XR_807392.3	0	0	0.0266667	0	0.666667	0
-	XR_807133.3	0	0	0.0233333	0	1.39333	0
-	XR_806995.3	0	0	0.0266667	0	1.29667	0
-	XR_806970.3	0	0	0.0266667	0	1.18	0
-	XR_806889.3	0	0	1.3	0.943333	199.683	133.667
-	XR_806816.2	0	0	0.09	0	20.2233	0
-	XR_806806.3	0	0	0.0466667	1.81333	7.46333	312.957
-	XR_806804.3	0	0	0.163333	0.67	31.57	139.73
-	XR_806707.3	0	0	0.186667	0	9.09333	0
-	XR_806706.3	0	0	0.0166667	0	0.7	0
-	XR_806676.3	0	0	0.856667	1.78667	42.9067	91.5767
-	XR_806617.3	0	0	6.40667	2.73333	385.527	175.607
novel_00030263	XR_806610.3	4.09333	825.447	3.78667	5.91	778.1	1223.19
-	XR_806576.3	0	0	0.0833333	0	5.38333	0
-	XR_806575.3	0	0	0.71	0.183333	41.8467	10
-	XR_806568.3	0	0	0.68	1.37	46.4267	88.55
-	XR_806567.3	0	0	0.1	0	5.88333	0
-	XR_806467.3	0	0	0.00333333	0	1.28667	0
-	XR_806465.3	0	0	0.0133333	0	1.55	0
novel_00048755	XR_806170.3	25.4833	2693.19	0.9	0	92.71	0
novel_00048756	XR_806170.3	10.37	1081.22	0.9	0	92.71	0
XM_005903691.2	XR_806166.3	8.58333	856.92	0	0	0	0
XM_014481273.1	XR_806166.3	0.393333	28.3333	0	0	0	0
-	XR_806163.3	0	0	0	0.256667	0	15.08
XM_014481266.1	XR_806104.3	0	0	1.53	0.433333	222.653	62.4167
novel_00057147	XR_806104.3	1.82333	201.867	1.53	0.433333	222.653	62.4167
novel_00057148	XR_806104.3	0.31	40.4667	1.53	0.433333	222.653	62.4167
-	XR_805867.3	0	0	0.0966667	0	5.76667	0
-	XR_805840.3	0	0	0.09	0	16.5367	0
-	XR_805839.3	0	0	0.41	1.5	42.1533	178.96
-	XR_805838.3	0	0	0.146667	0	16.0833	0
-	XR_805837.3	0	0	0.186667	0	32.63	0
-	XR_805836.3	0	0	0	0.343333	0	54.97
-	XR_805793.3	0	0	0.04	0.03	6.57	4.33333
-	XR_805792.3	0	0	0.0333333	0	5.66667	0
-	XR_805739.3	0	0	16.42	3.45667	1749.02	336.693
-	XR_805455.3	0	0	0.173333	0.196667	40.63	49.9133
XM_005894952.2	XR_805361.1	72.6833	2935.35	0.433333	0.716667	19.6067	32.3533
XM_005898765.2	XR_805328.3	1.46667	90.81	2.19667	0	131.15	0
XM_014479038.1	XR_805310.3	26.8733	1957.92	1.85	1.57333	500.37	415.47
-	XR_805308.3	0	0	0.193333	0	12.9167	0
-	XR_805307.3	0	0	0.206667	0	22.32	0.00666667
-	XR_805138.3	0	0	0.03	0	3.44333	0
-	XR_805118.3	0	0	0.0433333	0	4.77333	0
-	XR_805028.2	0	0	0.0733333	0	6.55	0
-	XR_804803.3	0	0	0.0566667	0.176667	5.04667	16.3333
-	XR_804802.3	0	0	0.05	0	5.23333	0
-	XR_804743.3	0	0	0.0333333	0.06	7.81667	13.6667
-	XR_804654.3	0	0	0	0.813333	0	71.5233
-	XR_804602.3	0	0	0.803333	0.113333	151.99	21.8567
-	XR_804520.3	0	0	0.306667	0.306667	25.3033	27.6667
-	XR_804518.3	0	0	0.133333	0	12.5167	0
-	XR_804451.3	0	0	4.62667	2.47333	461.083	239.717
-	XR_804450.3	0	0	0.923333	0	88.5333	0
-	XR_804390.3	0	0	0.0966667	0	10.1967	0
-	XR_804252.1	0	0	0.316667	0.406667	18.4	30.1733
-	XR_804223.3	0	0	0.0766667	0.35	5.43333	29.3333
-	XR_804163.3	0	0	0	0.163333	0	28.8
XM_005896831.1	XR_804132.3	0.153333	4.89333	0.986667	0.773333	82.7233	58.7633
-	XR_804131.3	0	0	0	1.81	0	101.353
-	XR_804130.3	0	0	0.07	0.18	8.11333	22.4633
-	XR_240883.3	0	0	0.193333	1.28333	6.01667	39.7333
-	XR_240851.4	0	0	0.146667	0.71	11.26	48.2667
-	XR_240696.4	0	0	1.01	0	42.6733	0
-	XR_240673.4	0	0	0.653333	3.18333	42.8333	202.147
-	XR_240630.4	0	0	1.37667	0	190.307	0
-	XR_240567.4	0	0	0.0966667	0	7.11333	0
-	XR_240518.4	0	0	0.706667	0.373333	54.5	30.0067
novel_00020899	XR_240388.4	1.60667	109.763	0.226667	0.35	24.49	42.07
-	XR_240387.4	0	0	0.773333	0.856667	68.67	69.3333
-	XR_240232.4	0	0	0	0.393333	0	42.6033
-	XR_240019.4	0	0	0.34	0	46.81	0
-	XR_240016.4	0	0	0.106667	0.126667	8.61667	9.35
-	XR_240015.4	0	0	0.06	0	5.38333	0
XM_005895578.2	XR_239993.4	0	0	0.51	0.423333	21.7733	16
novel_00043536	XR_239937.4	2.1	139.917	14.1433	3.94	1038.92	309.83
novel_00043537	XR_239937.4	7.04333	509.027	14.1433	3.94	1038.92	309.83
-	XR_239936.3	0	0	0.13	0	9.45	0
-	XR_239926.4	0	0	0.286667	0.893333	49.1833	147.747
-	XR_239842.4	0	0	0.256667	0.2	18.83	13.3333
-	XR_239841.4	0	0	0.156667	0	11.8367	0
-	XR_239679.4	0	0	0.14	0	25.7433	0
-	XR_239677.4	0	0	0	0.763333	0	150.39
-	XR_239591.4	0	0	0.766667	5.08	106.477	673.643
-	XR_239539.4	0	0	4.18667	3.71	125.343	115.68
-	XR_239497.2	0	0	0.04	0	4.88667	0
XM_005891401.1	XR_239491.4	9.08	586.857	4.47667	3.73667	354.37	286.353
-	XR_239407.4	0	0	2.31	0.25	129.103	15.45
-	XR_239403.4	0	0	0.803333	1.45333	174.683	342.05
-	XR_239283.4	0	0	0.356667	0.553333	15.98	21.9067
-	XR_239281.4	0	0	0.513333	1.46	109.757	310.603
novel_00016087	XR_239134.4	5.35667	287.85	0.0633333	2.19	6.29333	204.39
-	XR_239001.4	0	0	0.403333	0.703333	42.63	74.3867
-	XR_238821.3	0	0	0.05	0	3.58667	0
-	XR_238820.3	0	0	0.243333	0	14.6233	0
-	XR_238819.3	0	0	0	0	0.00333333	0
-	XR_238813.3	0	0	0.133333	0.02	8.63333	1.07
-	XR_238811.4	0	0	0.933333	1.10667	58.9467	61.93
-	XR_238810.3	0	0	2.77	0	183.52	0
-	XR_238809.3	0	0	5.72333	1.85	351.687	118.787
-	XR_238808.3	0	0	1.50333	2.00333	124.753	161.52
-	XR_238748.4	0	0	1.75	0.496667	156.043	46.0333
-	XR_238738.4	0	0	0	0.31	0.266667	75.07
-	XR_238737.3	0	0	0.2	5.66667	43.19	1237.67
-	XR_238710.4	0	0	1.55667	0	87.2167	0
-	XR_238645.4	0	0	10.8467	3.27333	1309.42	414.747
-	XR_238568.4	0	0	4.49	1.58667	293.773	116.883
-	XR_238524.4	0	0	0.0133333	0	1.33333	0
XM_014478108.1	XR_238425.4	1.16333	35.4367	0.17	0	4.46	0
-	XR_238300.4	0	0	0.0433333	0	3.55667	0
-	XR_238281.4	0	0	0.0466667	1.68667	3.02667	114.713
-	XR_238225.4	0	0	0	0.45	0	32.89
-	XR_238115.2	0	0	0.853333	2.49667	82.9667	225.973
-	XR_238114.4	0	0	0.32	0	17.0267	0
-	XR_238110.2	0	0	1.61	1.75	187.927	187.333
-	XR_238042.2	0	0	0.536667	2.85333	27.48	154.877
-	XR_237929.3	0	0	0.233333	0	11.0033	0
-	XR_237927.4	0	0	0.446667	0	42.0567	0
-	XR_237926.4	0	0	0.77	1.27	18.74	31.8167
-	XR_237923.4	0	0	0	0.336667	0	15.5167
-	XR_237922.4	0	0	0.0166667	0	0.946667	0
-	XR_237920.4	0	0	0.0433333	0	2.98	0
-	XR_237771.4	0	0	0.0533333	0	11.06	0
-	XR_237556.4	0	0	0.74	0.816667	51.9033	67.25
-	XR_237339.4	0	0	1.59333	0.923333	283.223	183.29
novel_00021292	XR_237007.4	0.556667	93.87	6.28	7.33667	374.943	452.65
-	XR_237004.3	0	0	0.45	0	17.4767	0
-	XR_237001.4	0	0	2.60333	0.63	165.063	44.11
-	XR_236999.4	0	0	1.87667	0.816667	107.27	42.2833
-	XR_236907.4	0	0	0.12	0	11.2967	0
-	XR_236794.2	0	0	1.39333	1.75667	210.503	287.86
novel_00044751	XR_236621.4	1.57333	176.85	3.11667	0	465.373	0
novel_00044753	XR_236621.4	4.33667	258.377	3.11667	0	465.373	0
-	XR_236611.4	0	0	1.81667	2.65	205.293	290.913
-	XR_236609.4	0	0	0.0766667	0	2.88	0
-	XR_236608.4	0	0	0.13	1.03667	5.07333	34.2567
-	XR_236583.4	0	0	1.44333	0	37.96	0
-	XR_236523.4	0	0	0.31	0	24.2267	0
-	XR_236522.4	0	0	0.373333	0.463333	37.9833	51.3333
-	XR_236501.3	0	0	0.11	0.396667	28.56	101.553
-	XR_236432.4	0	0	0.916667	0	89.8167	0
novel_00046205	XR_236307.4	0.38	11.3633	0.386667	0.376667	53.3167	50.3333
-	XR_236306.4	0	0	5.27	4.23	509.743	395.65
XM_014479980.1	XR_236300.4	1.23	42.6233	1.78	2.47	102.843	146.897
-	XR_236236.4	0	0	1.63	0.146667	203.993	18.3333
-	XR_236232.4	0	0	0.603333	0.173333	155.81	44.37
-	XR_236197.4	0	0	1.15333	0.79	70.5867	57.7633
XM_005890688.1	XR_236196.4	0	0	0.156667	0	7.53667	0
-	XR_236099.4	0	0	0.00333333	0	0.293333	0
novel_00020012	XR_236025.4	0.8	30.2767	0.81	0.103333	38.3433	4.33333
novel_00020013	XR_236025.4	1.30333	58.7367	0.81	0.103333	38.3433	4.33333
-	XR_235897.3	0	0	0.593333	1.71	59.7967	182.753
-	XR_235764.4	0	0	0.5	0.85	19.17	32.3867
-	XR_235741.4	0	0	0.47	0.943333	128.343	265.333
-	XR_235716.4	0	0	19.2467	33.8167	783.53	1454.51
-	XR_235580.4	0	0	0.27	0.39	29.71	52.7567
-	XR_235579.4	0	0	0.296667	0.323333	38.5233	36.4267
novel_00032017	XR_235560.4	0.3	37.6967	0	0	0	0
novel_00031773	XR_235317.4	6.83	338.053	3.75333	7.35333	201.927	375.4
-	XR_235247.4	0	0	5.4	10.0833	146.787	272.157
-	XR_235246.4	0	0	26.6833	27.1833	2295.91	2428.21
-	XR_235233.4	0	0	1.44	1.61	60.9833	79
-	XR_235159.4	0	0	0.22	0.61	40.3	115.727
XM_014483357.1	XR_235158.2	0.07	4.48667	2.28	1.06667	137.747	73.7267
-	XR_235101.4	0	0	0.1	0	3.54	0
-	XR_235029.4	0	0	1.44667	0.71	152.193	84.7767
novel_00051972	XR_235028.4	1.70333	157.567	0.1	0	11.2833	0
-	XR_235025.2	0	0	0.286667	0.246667	17.1067	15.68
-	XR_234993.3	0	0	0.02	0.113333	2.55333	15.6667
-	XR_234748.2	0	0	3.87333	0.663333	109.25	20.8333
-	XR_234747.3	0	0	1.26667	1.58	38.92	48.7633
-	XR_234734.4	0	0	0.123333	0	11.4233	0
-	XR_234657.4	0	0	0.56	0.27	15.9933	8.72333
-	XR_234635.4	0	0	0	0.00666667	0	0.97
-	XR_234571.4	0	0	2.31	3.06667	419.007	583.217
-	XR_234567.4	0	0	3.39667	2.10667	231.323	143.857
XM_005901070.1	XR_234430.3	0.71	17	0.183333	0.423333	80.2233	164.667
-	XR_234325.4	0	0	13.77	0.553333	826.25	37.96
-	XR_234047.4	0	0	0.0233333	0.78	0.816667	26.0633
-	XR_233990.4	0	0	0.07	0	4.27333	0
-	XR_233988.4	0	0	0.406667	1.08667	43.0667	117.467
-	XR_233910.4	0	0	0.0166667	1.64	4.09	433.917
-	XR_233898.4	0	0	0.0933333	0	9.61333	0
-	XR_233788.4	0	0	0.05	3.92667	9.83667	720.667
-	XR_233693.4	0	0	2.00667	0.686667	196.977	67.83
-	XR_233653.4	0	0	0	0.03	0	3.66667
-	XR_233548.4	0	0	0.243333	0	27.3267	0
-	XR_233546.4	0	0	1.54333	4.57667	142.617	411.083
-	XR_233448.4	0	0	8.40667	6.20667	599.43	461.56
-	XR_233395.4	0	0	0.183333	0	22.53	0
novel_00047045	XR_233394.4	1.07333	127.783	0	0.596667	0	76.31
XM_014480351.1	XR_233393.4	0.296667	35.2433	0.38	0	40.9733	0
XM_005902438.2	XR_233393.4	3.34333	383.973	0.38	0	40.9733	0
-	XR_233383.3	0	0	1.85333	8.30333	66.1333	312.047
novel_00062281	XR_233382.4	9.56667	760.413	9.40667	11.8967	648.023	814.787
-	XR_233381.4	0	0	5.41333	3.63667	416.31	292.097
-	XR_233302.4	0	0	0.0566667	0	4.67333	0
-	XR_233255.4	0	0	0.856667	2.07667	48.7967	135.773
-	XR_233241.4	0	0	0	0.91	0	85.3267
-	XR_233190.4	0	0	0.303333	0	80.56	0
-	XR_003038194.1	0	0	0	0.153333	0	27.81
-	XR_003038187.1	0	0	0.223333	0.15	19.74	14.2533
-	XR_003038180.1	0	0	0.0366667	0	5.37667	0
-	XR_003038179.1	0	0	0.01	0	1.63333	0
-	XR_003038153.1	0	0	0.1	0	15.2233	0
-	XR_003038146.1	0	0	0.03	0	3.33333	0
-	XR_003038145.1	0	0	0.0366667	0.246667	2.04	12.3333
-	XR_003038144.1	0	0	0.25	0	35.14	0
-	XR_003038143.1	0	0	0.643333	2.32667	85.6667	318.667
-	XR_003038142.1	0	0	0	0.176667	0	22.4267
-	XR_003038140.1	0	0	0.99	3.79667	175.57	618.58
novel_00064381	XR_003038139.1	21.62	2829	3.04333	5.32	558.497	997.75
-	XR_003038102.1	0	0	0.983333	1.38	213.597	330.5
-	XR_003038066.1	0	0	0.576667	0.5	51.31	46.0633
-	XR_003038049.1	0	0	0.153333	0.33	9.93	22.8367
-	XR_003038048.1	0	0	0.123333	0.416667	18.2633	57.5667
-	XR_003038046.1	0	0	1.33667	0.183333	59.1833	7.31
-	XR_003038043.1	0	0	0.106667	0	6.16	0
-	XR_003038042.1	0	0	0.173333	0	9.35333	0
-	XR_003038041.1	0	0	1.36	5.98	60.92	270.863
-	XR_003038038.1	0	0	0.123333	0	16.6033	0
-	XR_003038036.1	0	0	0.436667	0	39.6633	0
-	XR_003038033.1	0	0	0.0733333	0	4.09	0
-	XR_003038032.1	0	0	0.556667	0	97.4267	0
-	XR_003038031.1	0	0	0.116667	0	21.0567	0
-	XR_003038030.1	0	0	0.963333	0.863333	31.03	33.61
-	XR_003038029.1	0	0	0.14	0	64.0867	0
-	XR_003038028.1	0	0	20.1233	6.00333	907.323	280.06
-	XR_003038026.1	0	0	0.05	0	6.41	0
-	XR_003038025.1	0	0	0.406667	0.456667	25.3633	26.3433
-	XR_003037941.1	0	0	0.0933333	0	7.32667	0
-	XR_003037932.1	0	0	0.13	0	17.8267	0
-	XR_003037931.1	0	0	0.396667	0	52.7267	0
-	XR_003037930.1	0	0	0.0333333	0.386667	3.11	45.38
-	XR_003037884.1	0	0	0.126667	0	7.87333	0
-	XR_003037883.1	0	0	0	0.3	0	21.1933
-	XR_003037877.1	0	0	1.34667	1.32333	177.817	193.123
-	XR_003037873.1	0	0	0.833333	0.686667	58.9833	43.0367
-	XR_003037846.1	0	0	0.133333	0	7.60667	0.0833333
-	XR_003037842.1	0	0	0.106667	0.593333	9.64333	61.36
-	XR_003037838.1	0	0	0.0733333	0.34	9.51333	47
-	XR_003037831.1	0	0	0.09	0.316667	13.9267	46.1367
-	XR_003037830.1	0	0	0.0133333	0	0.853333	0
-	XR_003037826.1	0	0	1.24	3.63	153.023	494.307
-	XR_003037800.1	0	0	0.05	0	2.82333	0
-	XR_003037784.1	0	0	0.133333	0.18	8.98333	13.1667
-	XR_003037777.1	0	0	0.0166667	0	1.53667	0
-	XR_003037776.1	0	0	0.0633333	0	6.46333	0
-	XR_003037742.1	0	0	0.0966667	0.85	12.3967	114.433
-	XR_003037741.1	0	0	0.22	0	23.0133	0
-	XR_003037728.1	0	0	0.0233333	0	3.39333	0
-	XR_003037726.1	0	0	0.00666667	0	1	0
XM_005906160.2	XR_003037706.1	0.05	2	0.02	0	2.36333	0
-	XR_003037702.1	0	0	9.91333	6.57667	1301.7	828.42
-	XR_003037701.1	0	0	0.35	0	9.78333	0
-	XR_003037700.1	0	0	0.116667	0	12.58	0
-	XR_003037699.1	0	0	0.00666667	0	0.486667	0
XM_005889709.2	XR_003037695.1	1.45667	254.887	0.266667	0	40.1033	0
-	XR_003037693.1	0	0	0.07	0.726667	4.59667	48
-	XR_003037691.1	0	0	0.936667	0	55.9933	0
-	XR_003037690.1	0	0	0.0333333	0	5.32333	0
-	XR_003037689.1	0	0	3.84667	4.22333	319.817	361.673
XM_005903173.1	XR_003037688.1	0	0	0.00666667	0	0.57	0
XM_005894586.2	XR_003037685.1	5.15	92.88	0.843333	0.483333	43.9167	24.1433
-	XR_003037684.1	0	0	7.60333	0.646667	666.457	55.5133
-	XR_003037682.1	0	0	0.09	0	17.8133	0
-	XR_003037681.1	0	0	5.18667	2.00667	679.29	278.463
-	XR_003037680.1	0	0	0.693333	0.723333	106.727	115.91
-	XR_003037679.1	0	0	0	0.63	0	33.5933
-	XR_003037678.1	0	0	0.576667	3.46667	22.9967	142.043
-	XR_003037677.1	0	0	0	0.736667	0	106.747
-	XR_003037676.1	0	0	0.346667	0.01	58.4667	2.04667
-	XR_003037674.1	0	0	0.2	0	25.7333	0
-	XR_003037672.1	0	0	0.13	0.136667	10.0567	10.6633
-	XR_003037671.1	0	0	0.0833333	0	5.91	0
-	XR_003037670.1	0	0	1.98667	3.22	243.87	397.49
-	XR_003037669.1	0	0	1.01	0.326667	152.587	55.21
-	XR_003037668.1	0	0	15.6933	67.4767	1589.03	7181.48
-	XR_003037667.1	0	0	2.66333	1.81	210.05	156.897
-	XR_003037630.1	0	0	0.0833333	1.05	5.79	78.1067
-	XR_003037621.1	0	0	33.5767	12.5767	1639.27	629.903
-	XR_003037596.1	0	0	0.603333	0.893333	61.9567	100.663
-	XR_003037595.1	0	0	0.58	0	63.5967	0
-	XR_003037592.1	0	0	0.0333333	0	6.05	0
-	XR_003037591.1	0	0	0.176667	0	28.53	0
-	XR_003037547.1	0	0	0.0333333	0.146667	2.16	12.3333
-	XR_003037543.1	0	0	0.0233333	0	1.66667	0
-	XR_003037539.1	0	0	0.203333	0	19.9367	0
-	XR_003037532.1	0	0	1.93333	0	146.193	0
-	XR_003037531.1	0	0	0.99	3.05	82.71	232.983
-	XR_003037521.1	0	0	0.06	0	8.8	0
-	XR_003037518.1	0	0	0.123333	0	17.9967	0
-	XR_003037516.1	0	0	0	0.696667	0	117.853
-	XR_003037486.1	0	0	0.366667	0.663333	50.3967	93.94
-	XR_003037484.1	0	0	0.196667	0	10.1733	0
-	XR_003037475.1	0	0	0.2	0	9.67	0
novel_00015249	XR_003037473.1	1.42333	88.21	0.763333	0	30.7267	0
novel_00015250	XR_003037473.1	3.54	154.893	0.763333	0	30.7267	0
-	XR_003037472.1	0	0	0.263333	0	68.02	0
-	XR_003037469.1	0	0	0	0	0.01	0
-	XR_003037468.1	0	0	0.02	0	5.22667	0
-	XR_003037461.1	0	0	0.0266667	0	6.74	0
-	XR_003037451.1	0	0	0	0.4	0	108.553
-	XR_003037450.1	0	0	0.07	0	22.39	0
novel_00006905	XR_003037445.1	3.8	156.867	0.14	0	21.0833	0
XM_005909236.1	XR_003037444.1	1.33333	80.6667	0.00666667	0	1.26	0
-	XR_003037443.1	0	0	0.223333	0	13.5733	0
-	XR_003037441.1	0	0	0.276667	0	55.65	0
-	XR_003037440.1	0	0	0	0.216667	0	27.17
-	XR_003037439.1	0	0	1.64667	1.87667	133.89	147.457
-	XR_003037438.1	0	0	0.0166667	0.4	1.03667	27.8167
XM_005896742.2	XR_003037437.1	0.263333	20.9233	0.196667	0.31	18.0733	24.6633
novel_00029265	XR_003037436.1	0.126667	8.93667	0.606667	0.39	50.61	32.01
novel_00029267	XR_003037435.1	0.153333	21.5733	0.0233333	0	1.90667	0.0566667
-	XR_003037434.1	0	0	2.44667	0.303333	320.443	36.89
XM_005904513.1	XR_003037433.1	8.90667	550.333	4.37667	4.82333	596.817	681.607
-	XR_003037431.1	0	0	0	1.52333	0	173.773
-	XR_003037429.1	0	0	0.753333	0	46.9267	0
-	XR_003037428.1	0	0	0.15	0.42	12.3867	32.1533
-	XR_003037427.1	0	0	0	1.29	0	70
-	XR_003037330.1	0	0	0.0566667	0	6.18667	0
XM_005908654.2	XR_003037328.1	25.9433	1757.67	0.433333	0	36.09	0
-	XR_003037327.1	0	0	1.15333	0.456667	175.33	70.4333
-	XR_003037321.1	0	0	0.346667	0.653333	16.7733	39.3033
-	XR_003037312.1	0	0	0.18	0	46.88	0
-	XR_003037311.1	0	0	0.0933333	0	29.1133	0
-	XR_003037310.1	0	0	0.183333	0	58.0267	0
-	XR_003037291.1	0	0	0.126667	0	10.38	0
-	XR_003037290.1	0	0	0.16	0.26	4.54	7.66667
-	XR_003037289.1	0	0	0.173333	0	6.06667	0
-	XR_003037268.1	0	0	8.45667	17.7767	684.667	1480.6
-	XR_003037240.1	0	0	0.04	0.04	1.05	1
-	XR_003037174.1	0	0	0.09	0	6.83667	0
-	XR_003037173.1	0	0	0.236667	0	19	0
XM_014476444.1	XR_003037172.1	0	0	0.0933333	0.24	11.0433	24.1467
novel_00010267	XR_003037172.1	3.26333	121.167	0.0933333	0.24	11.0433	24.1467
novel_00010269	XR_003037172.1	0.166667	6.83333	0.0933333	0.24	11.0433	24.1467
-	XR_003037168.1	0	0	0.0733333	0	3.59333	0
-	XR_003037167.1	0	0	0.266667	0	7.84333	0
novel_00005580	XR_003037164.1	0.183333	31.8167	0.0633333	0.3	16.65	81.1067
novel_00005582	XR_003037164.1	0.153333	28.8133	0.0633333	0.3	16.65	81.1067
-	XR_003037163.1	0	0	0.0566667	0.166667	2.53	6.34
-	XR_003037161.1	0	0	0.0333333	0	1.91	0
-	XR_003037107.1	0	0	14.1333	10.6233	624.773	477.577
-	XR_003037105.1	0	0	0.486667	1.1	57.0433	124.797
-	XR_003037102.1	0	0	0.0566667	0	2.34	0
-	XR_003037100.1	0	0	0.04	0	2.33333	0
-	XR_003037083.1	0	0	0.313333	0	43.0067	0
-	XR_003037079.1	0	0	0.0933333	0	4.81	0
-	XR_003037076.1	0	0	0.0933333	0.21	15.3333	33.03
-	XR_003037073.1	0	0	0.00666667	0	0.686667	0
-	XR_003037070.1	0	0	0.0166667	0	1.54	0
-	XR_003037068.1	0	0	0.0633333	0	2.83667	0
-	XR_003037067.1	0	0	0.04	0	4.54667	0
-	XR_003037066.1	0	0	0.513333	0	65.9333	0
-	XR_003037065.1	0	0	0.0733333	0	9.6	0
-	XR_003037064.1	0	0	0.34	0.153333	63.8333	33.3667
-	XR_003037063.1	0	0	1.72333	0.71	77.1333	27.0933
-	XR_003037061.1	0	0	0.23	0	61.21	0
-	XR_003037060.1	0	0	0.11	0.486667	9.06333	35
-	XR_003037059.1	0	0	4.24667	3.96333	1795.36	1778.31
XM_005907307.2	XR_003037056.1	97.34	20005.6	1.22333	2.02333	465.083	787.193
-	XR_003037055.1	0	0	23.13	21.91	8420.2	8512.35
-	XR_003037054.1	0	0	0.46	0.0333333	26.2067	2.04
-	XR_003037053.1	0	0	0.133333	0	4.02	0
-	XR_003037052.1	0	0	1.79667	0.563333	88.7267	27.5
-	XR_003037051.1	0	0	1.63333	1.47	171.483	162.01
-	XR_003037049.1	0	0	0	0.696667	0	91.08
novel_00049167	XR_003037048.1	1.13667	91.9333	0.113333	0	17.9567	0
-	XR_003037046.1	0	0	1.75	5.24667	119.53	352.017
-	XR_003037045.1	0	0	1.61333	1.55	140.83	134.767
XM_005908463.2	XR_003037044.1	0.79	60.4033	0	0	0	0
XM_014482441.1	XR_003037044.1	0.676667	80.64	0	0	0	0
-	XR_003037043.1	0	0	0.02	0	1.93667	0
-	XR_003037042.1	0	0	0.97	0.343333	107.343	46.0433
-	XR_003037040.1	0	0	1.01333	0	37.9233	0
-	XR_003036944.1	0	0	0.09	0	9.30667	0
-	XR_003036943.1	0	0	0.333333	0	118.997	0
-	XR_003036941.1	0	0	0.433333	0	67.23	0
-	XR_003036939.1	0	0	0.123333	3.91667	30.5133	946.333
-	XR_003036912.1	0	0	0.606667	0.203333	130.277	46.0233
-	XR_003036910.1	0	0	0.0866667	0.146667	11.59	19.56
-	XR_003036909.1	0	0	0.0233333	0	3.21	0
-	XR_003036902.1	0	0	0.28	0	59.22	0
-	XR_003036901.1	0	0	0.02	0	2.64333	0
-	XR_003036898.1	0	0	0.36	0.33	72.4833	68.3567
-	XR_003036880.1	0	0	0.25	1.89333	35.89	237.947
-	XR_003036879.1	0	0	0.06	0	3.77667	0
-	XR_003036856.1	0	0	0.04	0.543333	9.35667	155.667
-	XR_003036854.1	0	0	1.00667	0.29	144.057	48.7633
-	XR_003036847.1	0	0	0	0.63	0	47.41
-	XR_003036823.1	0	0	0.14	0.106667	10.3333	7.33333
-	XR_003036819.1	0	0	0.0133333	0	0.666667	0
-	XR_003036804.1	0	0	0.266667	0.55	38.7	75.2933
-	XR_003036786.1	0	0	0.113333	0	1.90667	0
-	XR_003036741.1	0	0	0.463333	0.163333	65.33	20.0767
-	XR_003036733.1	0	0	0	0.783333	0	45.75
-	XR_003036732.1	0	0	0.01	0	1.95	0
-	XR_003036707.1	0	0	1.19667	0	205.76	0
-	XR_003036698.1	0	0	0.6	0.08	83.83	9.54
-	XR_003036684.1	0	0	0.00666667	0.21	0.583333	19.6667
-	XR_003036669.1	0	0	0.176667	0.353333	27.99	55.0033
-	XR_003036668.1	0	0	0.863333	2.54667	53.1267	160.403
-	XR_003036655.1	0	0	1.35667	2.60667	370.347	706.247
-	XR_003036644.1	0	0	0.0733333	0.533333	6.05	47.2467
-	XR_003036643.1	0	0	0.0933333	0	10.9033	0
-	XR_003036642.1	0	0	0	0.63	0	72.3
-	XR_003036641.1	0	0	0.346667	0	42.0967	0
-	XR_003036637.1	0	0	0.386667	1.06333	26.84	71.4333
-	XR_003036634.1	0	0	0.0633333	0	17.3	0
novel_00043039	XR_003036633.1	0.73	57.7167	0.04	0	5.17	0
novel_00043041	XR_003036631.1	1.01	83.3533	0	0	0	0
-	XR_003036629.1	0	0	1.34333	1.89667	74.34	106.69
-	XR_003036626.1	0	0	0.0133333	0	0.81	0
XM_005905644.2	XR_003036624.1	0.303333	8	0	0.173333	0	9.33333
XM_005910648.1	XR_003036623.1	7.29667	1046.67	1.58667	2.44	483.863	768.597
-	XR_003036622.1	0	0	0.17	0.636667	13.15	57.0533
novel_00006707	XR_003036620.1	0.36	18.0033	0	0	0	0
novel_00040338	XR_003036617.1	4.76	1043.24	2.41	1.81	455.35	376.963
-	XR_003036615.1	0	0	0.69	0	65.2267	0
-	XR_003036613.1	0	0	0.51	1.16667	85.0167	201.83
-	XR_003036612.1	0	0	0	0.353333	0	39.2267
-	XR_003036611.1	0	0	0.596667	0	68.8867	0.04
-	XR_003036609.1	0	0	0.12	0.35	7.85333	21.3333
-	XR_003036608.1	0	0	1.49333	0.386667	67.5267	15.4233
-	XR_003036607.1	0	0	0.736667	1.69333	29.7633	75.32
-	XR_003036606.1	0	0	0.0666667	0	2.56667	0
-	XR_003036604.1	0	0	0	0.16	0	10.2867
-	XR_003036603.1	0	0	0.04	0	3.05667	0
-	XR_003036601.1	0	0	0.106667	0.00666667	8.40667	0.396667
XM_005905598.2	XR_003036599.1	25.61	1426	0	0	0	0
-	XR_003036598.1	0	0	8.86667	9.59333	579.84	630.25
-	XR_003036597.1	0	0	3.89667	1.67	420.393	182.17
-	XR_003036596.1	0	0	0.0166667	0.373333	1.65667	46.9933
-	XR_003036595.1	0	0	0.5	0	40.8533	0
XM_005898396.2	XR_003036496.1	0.783333	214.827	0.0933333	0	26.79	0
novel_00033344	XR_003036496.1	2.39333	693.797	0.0933333	0	26.79	0
novel_00033345	XR_003036496.1	0.543333	177.057	0.0933333	0	26.79	0
-	XR_003036476.1	0	0	0.153333	0.653333	8.35333	37.89
XM_005900410.1	XR_003036475.1	1.16	58	0.0166667	0.113333	3.23	21.7333
-	XR_003036474.1	0	0	0.0366667	0	7.76667	0
-	XR_003036473.1	0	0	0	0.813333	0	60.07
-	XR_003036425.1	0	0	0.783333	1.98	88.0433	211.087
-	XR_003036423.1	0	0	0.0866667	0	8.23333	0
-	XR_003036413.1	0	0	0.23	0.243333	29.9867	28.75
-	XR_003036411.1	0	0	16.43	10.8367	1572.55	1083.85
-	XR_003036409.1	0	0	0.09	0	4.66667	0
-	XR_003036408.1	0	0	0.02	0	1.33333	0
-	XR_003036397.1	0	0	0.09	0	8.33333	0
-	XR_003036364.1	0	0	0	0.903333	0	15.4233
-	XR_003036363.1	0	0	0.376667	0	10.9367	0
-	XR_003036361.1	0	0	0.05	0	1.11333	0
-	XR_003036358.1	0	0	0.2	0	6.78	0
-	XR_003036357.1	0	0	0.15	0	2.79667	0
-	XR_003036354.1	0	0	0.11	0	4.59	0
-	XR_003036353.1	0	0	0.0366667	0	0.996667	0
-	XR_003036351.1	0	0	0	0.29	0	12.27
-	XR_003036349.1	0	0	0.596667	0.91	13.97	23.3333
-	XR_003036348.1	0	0	0.21	0.18	15.84	16.0733
-	XR_003036344.1	0	0	0.0533333	0	2.1	0
-	XR_003036343.1	0	0	0.09	1.10667	4.25	52.9267
-	XR_003036340.1	0	0	0.0133333	0	0.603333	0
-	XR_003036339.1	0	0	0.0666667	0	3.27	0
-	XR_003036338.1	0	0	0.02	0	0.786667	0
-	XR_003036337.1	0	0	0.893333	0	45.3333	0
-	XR_003036335.1	0	0	0.386667	0	15.53	0
-	XR_003036318.1	0	0	0.256667	0	31.47	0
-	XR_003036316.1	0	0	0.0566667	0	5.83667	0
-	XR_003036315.1	0	0	0.0166667	0	2.59667	0
-	XR_003036306.1	0	0	1.64333	1.83667	174.58	199.923
-	XR_003036258.1	0	0	0.246667	0.163333	23.8867	14.3633
-	XR_003036257.1	0	0	4.06667	9.35333	264.367	614.893
novel_00049229	XR_003036256.1	0.726667	128.41	0.513333	0.38	95.02	75.3167
novel_00050432	XR_003036255.1	1.09	119.373	2.00333	5.13333	258.097	698.473
-	XR_003036254.1	0	0	0	1.43	0	278.893
novel_00036123	XR_003036253.1	3.71667	696.81	1.02667	0	177.413	0
-	XR_003036252.1	0	0	0.2	0.383333	16.4133	28.16
novel_00040212	XR_003036247.1	3.57	311.48	0.546667	0.05	62.9967	5.27
-	XR_003036244.1	0	0	0.196667	0.123333	31.74	18.3333
-	XR_003036243.1	0	0	0.0166667	0	3.26	0
XM_005898196.1	XR_003036239.1	0	0	0.12	0.02	20.4733	3.47
novel_00032973	XR_003036239.1	1.01667	84	0.12	0.02	20.4733	3.47
-	XR_003036231.1	0	0	0	0	0.01	0
-	XR_003036230.1	0	0	0.566667	0.566667	72.9967	66.5367
-	XR_003036228.1	0	0	0	0.843333	0	35.5933
-	XR_003036227.1	0	0	0.276667	0.266667	11.4967	12.55
-	XR_003036225.1	0	0	0.343333	0	24.0967	0
-	XR_003036219.1	0	0	2.96333	4.46667	711.487	1035.69
-	XR_003036194.1	0	0	0.466667	0.52	70.4833	78.6567
-	XR_003036137.1	0	0	0.13	0.48	28.95	103.597
novel_00008005	XR_003036136.1	2.24	385	0.756667	0.623333	124.307	105.66
-	XR_003036118.1	0	0	0.13	0.64	3.07	18
XM_005906573.2	XR_003036116.1	1.76667	164.903	0.126667	0.223333	28.5767	50.2267
-	XR_003036109.1	0	0	0	0.77	0	48.52
novel_00051559	XR_003036095.1	0.61	16	0.766667	0.546667	17.84	13.0933
-	XR_003036084.1	0	0	0.03	0	1	0
-	XR_003036074.1	0	0	0.353333	1.27667	38.3567	121.823
-	XR_003036073.1	0	0	1.06	7.19333	123.18	812.217
-	XR_003036049.1	0	0	0.31	0.253333	160.28	135.417
XM_014479259.1	XR_003036047.1	0	0	0.556667	0.336667	40.65	25.3667
novel_00003740	XR_003036047.1	0.55	24.8833	0.556667	0.336667	40.65	25.3667
-	XR_003036046.1	0	0	0.103333	0	3.87	0
-	XR_003036044.1	0	0	0.0366667	0	2.46333	0
-	XR_003036043.1	0	0	0.0966667	0	6.08667	0
-	XR_003036014.1	0	0	0.483333	0.786667	83.1167	144.54
-	XR_003035999.1	0	0	0.296667	0.336667	17.1333	23.3667
-	XR_003035994.1	0	0	0.28	0.563333	9.89	19.6667
-	XR_003035992.1	0	0	0	0.226667	0	9.99333
-	XR_003035984.1	0	0	0.51	0.23	143.667	62.8
-	XR_003035982.1	0	0	0	0.113333	0	28.7733
-	XR_003035980.1	0	0	0.01	0	2.42667	0
-	XR_003035975.1	0	0	0.0266667	0.246667	1.51667	13.3333
-	XR_003035968.1	0	0	0.0266667	0	0.636667	0
XM_005910599.1	XR_003035954.1	7.75	172.667	1	1.37333	104.273	161.627
-	XR_003035941.1	0	0	1.06	3.75667	143.427	544.69
-	XR_003035932.1	0	0	0.256667	0	56.7867	0
-	XR_003035925.1	0	0	0.03	0	0.926667	0
-	XR_003035918.1	0	0	0.0266667	0	1.53333	0
-	XR_003035916.1	0	0	0.21	0	11.5967	0
XM_005896830.1	XR_003035915.1	2.49667	121.773	2.05667	3.79333	165.84	325.8
-	XR_003035911.1	0	0	0.0266667	0	2.34	0
-	XR_003035906.1	0	0	0.0233333	0	2.16	0
-	XR_003035902.1	0	0	5.54	12.8067	269.073	633.923
-	XR_003035897.1	0	0	0.0566667	0	4.05333	0
-	XR_003035896.1	0	0	0.28	0.276667	36.4533	34.1567
-	XR_003035894.1	0	0	0.0266667	0	1.81333	0
-	XR_003035892.1	0	0	0.0133333	0	1.06	0
-	XR_003035891.1	0	0	0.19	0.4	16.12	33.7867
-	XR_003035889.1	0	0	0.136667	0.286667	16.02	31.8933
-	XR_003035886.1	0	0	0.203333	0.103333	26.08	13.14
-	XR_003035885.1	0	0	0.0166667	0	2.48333	0
-	XR_003035883.1	0	0	0.51	0.0433333	72.6367	6.76
-	XR_003035881.1	0	0	0.62	1.72333	75.4933	242.693
-	XR_003035880.1	0	0	0.56	0	79.4133	0
-	XR_003035879.1	0	0	0.316667	0	44.76	0
-	XR_003035878.1	0	0	1.26333	1.23667	190.44	192.237
-	XR_003035870.1	0	0	0.493333	0	41.5033	0
-	XR_003035869.1	0	0	6.98	1.48667	545.717	131.58
-	XR_003035867.1	0	0	0.0133333	0	1.13333	0
-	XR_003035865.1	0	0	0.876667	0	42.81	0
-	XR_003035863.1	0	0	0.0433333	0	3.29667	0
-	XR_003035860.1	0	0	2.32667	2.23667	185.513	179.2
-	XR_003035859.1	0	0	0.0133333	0	0.593333	0
-	XR_003035857.1	0	0	0.156667	0.646667	4.75	20.3333
-	XR_003035856.1	0	0	0.0133333	0	0.333333	0
-	XR_003035855.1	0	0	0.06	0	3.06	0
-	XR_003035852.1	0	0	0.206667	0.106667	21.6433	9.73667
XM_005897770.1	XR_003035719.1	12.9533	1394.12	0.113333	11.7633	39.0533	4096.48
novel_00032334	XR_003035719.1	15.6467	5140.88	0.113333	11.7633	39.0533	4096.48
-	XR_003035718.1	0	0	0.113333	11.7633	39.0533	4096.48
-	XR_003035705.1	0	0	2.75667	0.616667	395.613	88.4767
-	XR_003035683.1	0	0	0	0.153333	0	14.6667
-	XR_003035663.1	0	0	0.136667	0	13.38	0
-	XR_003035662.1	0	0	1.77667	0.57	191.377	56.3833
-	XR_003035645.1	0	0	0.16	0.393333	24.72	67.6667
-	XR_003035644.1	0	0	0.0166667	0	0.44	0
-	XR_003035643.1	0	0	0.0533333	0	3.35	0
-	XR_003035625.1	0	0	0.08	0	10.6667	0
-	XR_003035603.1	0	0	0.0133333	0	0.666667	0
-	XR_003035521.1	0	0	0.513333	1.90667	43.1033	162.49
-	XR_003035514.1	0	0	0.97	0.58	118.3	82.5733
-	XR_003035511.1	0	0	0	0.166667	0	12.19
-	XR_003035500.1	0	0	0.106667	0	7.90333	0
-	XR_003035497.1	0	0	0.0666667	0	3.63333	0
-	XR_003035494.1	0	0	0.283333	0	11.26	0
-	XR_003035493.1	0	0	0.0566667	0	2.46	0
-	XR_003035492.1	0	0	0.18	0	11.91	0
-	XR_003035491.1	0	0	0.35	0	17.21	0
-	XR_003035471.1	0	0	0	0.0166667	0	8.23333
-	XR_003035447.1	0	0	0.54	0.803333	35.2333	45.92
-	XR_003035442.1	0	0	0	0.16	0	26.8167
-	XR_003035441.1	0	0	1.72	0.52	114.8	32.03
-	XR_003035432.1	0	0	0.433333	0	21.3067	0
-	XR_003035428.1	0	0	0.0466667	0	1	0
-	XR_003035427.1	0	0	0.03	0	2	0
-	XR_003035419.1	0	0	0.133333	0	27.8433	0
-	XR_003035418.1	0	0	0	0.66	0	68.34
-	XR_003035412.1	0	0	1.00667	0.00666667	107.163	0.663333
-	XR_003035411.1	0	0	0.196667	1.2	32.41	243.95
-	XR_003035409.1	0	0	0.0466667	0	3.00667	0
-	XR_003035408.1	0	0	0.146667	0.826667	7.19333	39.0667
-	XR_003035405.1	0	0	0.106667	0	8.56667	0
-	XR_003035401.1	0	0	7.44667	1.51333	153.443	35.0133
-	XR_003035398.1	0	0	0.37	0	12.8633	0
-	XR_003035396.1	0	0	1.03667	1.07	132.19	123.467
-	XR_003035387.1	0	0	0.06	0	2.46667	0
XM_005894405.1	XR_003035385.1	0.553333	15.4267	0.263333	0	20.34	0
-	XR_003035384.1	0	0	6.56333	5.16333	913.507	754.96
XM_005888345.2	XR_003035383.1	4.45333	177	1.78	1.52667	157.01	136.103
-	XR_003035381.1	0	0	0.14	0	5.66667	0
-	XR_003035378.1	0	0	0.0733333	0	1.33333	0
-	XR_003035374.1	0	0	0.22	0	18.49	0
-	XR_003035373.1	0	0	0.00333333	0	0.443333	0
-	XR_003035362.1	0	0	0.513333	0	55.64	0
-	XR_003035360.1	0	0	0.176667	0	25.57	0
-	XR_003035359.1	0	0	0.0666667	0.383333	10.1633	66
novel_00006360	XR_003035358.1	0.353333	18.9733	0	0	0	0
-	XR_003035356.1	0	0	0.773333	0	63.2267	0
-	XR_003035351.1	0	0	0.1	0	14.4333	0
XM_014476692.1	XR_003035350.1	0.143333	27.72	1.81667	2.31	400.733	491.917
-	XR_003035347.1	0	0	0.536667	0.886667	42.1967	69.0333
XM_005895510.2	XR_003035345.1	73.61	1742.56	0	3.45	0	233.167
-	XR_003035344.1	0	0	2.54667	2.05667	244.43	201.22
-	XR_003035343.1	0	0	0.5	0	36.2633	0
-	XR_003035342.1	0	0	2.20333	0.193333	151.33	14.99
-	XR_003035338.1	0	0	0.596667	0.616667	125.037	132.607
-	XR_003035337.1	0	0	0.126667	0.6	28.2033	136.923
-	XR_003035249.1	0	0	0	1.13667	0	126.79
-	XR_003035245.1	0	0	2.87333	3.13667	685.143	749.72
-	XR_003035244.1	0	0	0.0733333	0	7.77333	0
-	XR_003035241.1	0	0	0.113333	0	14.0633	0
-	XR_003035216.1	0	0	0.00666667	0	0.333333	0
-	XR_003035195.1	0	0	0.12	2.73	4.96333	127.78
-	XR_003035192.1	0	0	0	0.366667	0	34
-	XR_003035184.1	0	0	0.356667	0	44.8067	0
XM_014480228.1	XR_003035169.1	0	0	0.0133333	0	0.666667	0
-	XR_003035122.1	0	0	0.09	0	12.15	0
-	XR_003035121.1	0	0	0.396667	0	73.1967	0
-	XR_003035067.1	0	0	0.07	0.72	6.78	84.1833
-	XR_003035064.1	0	0	0	0.24	0	44
-	XR_003035043.1	0	0	0.11	0	16.72	0
-	XR_003035041.1	0	0	0.0666667	0.376667	6.00667	33.1367
novel_00060207	XR_003035039.1	0.563333	18.3333	0.106667	0	8.38667	0
-	XR_003035036.1	0	0	0.626667	0	56.1533	0
-	XR_003035035.1	0	0	0.06	0	5.64	0
novel_00058618	XR_003035034.1	0.223333	28.3633	0.286667	0	45.9933	0
-	XR_003035030.1	0	0	0	1.95667	0	293.16
-	XR_003035029.1	0	0	0.173333	0.0333333	5.40667	1.11667
-	XR_003035027.1	0	0	1.37333	2.21	81.9733	131.817
XM_005897351.2	XR_003035026.1	0.593333	20.61	4.07333	13.8567	187.123	620.157
XM_005897350.2	XR_003035026.1	0	0	4.07333	13.8567	187.123	620.157
-	XR_003035021.1	0	0	0.653333	0.146667	70.0567	17.31
-	XR_003035013.1	0	0	0.0833333	0.313333	7.50333	24.3433
-	XR_003035011.1	0	0	0.106667	0	9.46	0
-	XR_003035010.1	0	0	0.953333	0.713333	65.7167	44.68
-	XR_003035006.1	0	0	0.01	0	0.94	0
-	XR_003035005.1	0	0	0.0433333	0	4.48333	0
XM_014476336.1	XR_003035004.1	4.62333	45.3333	3.1	1.33667	73.79	30.6833
-	XR_003035002.1	0	0	0.96	0.926667	106.403	99.4733
-	XR_003035001.1	0	0	0.0433333	0.133333	10.79	27.89
-	XR_003034923.1	0	0	0.693333	0	84.4367	0
XM_014480669.1	XR_003034918.1	0	0	2.58667	2.01333	142.993	104.903
novel_00050583	XR_003034918.1	3.29	57.6667	2.58667	2.01333	142.993	104.903
-	XR_003034911.1	0	0	0.196667	0	28.0433	0
-	XR_003034830.1	0	0	0.0133333	0	0.75	0
-	XR_003034827.1	0	0	0.22	0	9.79	0
XM_014479092.1	XR_003034825.1	0	0	0.07	0	2.33333	0
-	XR_003034822.1	0	0	1.96667	3.69	282.08	517.703
-	XR_003034813.1	0	0	0.33	0.133333	44.79	15.9333
-	XR_003034811.1	0	0	0	1.26333	0	113.953
-	XR_003034807.1	0	0	0.02	0	0.653333	0
-	XR_003034805.1	0	0	0.25	0.48	57.9933	121.043
-	XR_003034804.1	0	0	0.57	1.4	21.4467	52.1867
novel_00063984	XR_003034801.1	2.83333	184.85	0.0933333	0.0866667	23.5133	21.58
novel_00063985	XR_003034801.1	0.196667	10.65	0.0933333	0.0866667	23.5133	21.58
novel_00063987	XR_003034801.1	1.16333	64.83	0.0933333	0.0866667	23.5133	21.58
-	XR_003034788.1	0	0	0.143333	0.256667	35.0033	66.6333
-	XR_003034787.1	0	0	0.453333	0	63.9167	0
-	XR_003034775.1	0	0	0.0766667	0	24.7467	0
novel_00035232	XR_003034772.1	0.936667	84.7733	0	0	0	0
novel_00035233	XR_003034772.1	1.2	151.43	0	0	0	0
-	XR_003034750.1	0	0	0.226667	0	7.03667	0
-	XR_003034740.1	0	0	0.00666667	0.27	0.47	17.4233
-	XR_003034738.1	0	0	0.106667	0	7.52333	0
-	XR_003034734.1	0	0	1.6	2.62667	130.537	209.247
-	XR_003034732.1	0	0	0.08	0	11.5433	0
XM_005903249.2	XR_003034731.1	1.29	107.61	3.99667	3.54	537.363	498.857
XM_005903250.1	XR_003034730.1	0	0.0233333	10.01	7.31667	2672.87	1996.49
novel_00030313	XR_003034713.1	0.266667	28.9533	0	0	0	0
-	XR_003034686.1	0	0	0.896667	0.573333	49.1067	35.6667
-	XR_003034652.1	0	0	0	1.49667	0	75
-	XR_003034651.1	0	0	0.0866667	0	4.05333	0
-	XR_003034650.1	0	0	0.143333	0	8.12333	0
-	XR_003034649.1	0	0	0.00333333	0	0.333333	0
-	XR_003034633.1	0	0	0.173333	0	7.26667	0
-	XR_003034618.1	0	0	2.93	3.43	336.273	406.823
-	XR_003034616.1	0	0	0.51	0.476667	196.123	178.913
-	XR_003034614.1	0	0	0.0966667	0	2.24333	0
-	XR_003034612.1	0	0	0.0166667	0	1.19333	0
-	XR_003034611.1	0	0	1.02667	0	23.0967	0
-	XR_003034610.1	0	0	1.00667	4.24	67.57	310.61
-	XR_003034609.1	0	0	2.77333	0	181.743	0
-	XR_003034608.1	0	0	0.216667	0.136667	28.8967	16.6333
-	XR_003034607.1	0	0	0.21	0	9.75667	0
-	XR_003034606.1	0	0	0.07	0	10.0267	0
-	XR_003034605.1	0	0	0.0733333	0	7.49	0
-	XR_003034603.1	0	0	1.96333	1.82667	481.657	454.29
-	XR_003034602.1	0	0	0.0566667	3.98667	6.47333	488.403
-	XR_003034601.1	0	0	0.0466667	0	3.03333	0
-	XR_003034600.1	0	0	0.0766667	0	6.59667	0
-	XR_003034599.1	0	0	0.0666667	0	8.15333	0
XM_005905528.2	XR_003034596.1	2.37667	411.33	0	0.336667	0	71.73
-	XR_003034595.1	0	0	0.21	0.0966667	16.1533	6.66667
novel_00029656	XR_003034594.1	1.21333	75.5333	1.40667	0.413333	132.043	43.6267
-	XR_003034593.1	0	0	0.06	0.11	1.95	3
-	XR_003034592.1	0	0	0.0633333	0.413333	1.87	13
-	XR_003034591.1	0	0	0	0.453333	0	25.2433
-	XR_003034589.1	0	0	0.406667	0.126667	61	19.3333
-	XR_003034587.1	0	0	0.323333	0	13.4067	0
XM_005909536.2	XR_003034586.1	1.22667	62.85	0.32	0.183333	34.29	19.72
-	XR_003034585.1	0	0	0.113333	0.356667	13.7167	46.3933
-	XR_003034584.1	0	0	0	0.356667	0	42.2733
-	XR_003034583.1	0	0	0.196667	0	23	0
-	XR_003034582.1	0	0	0.363333	0	68.69	0
-	XR_003034581.1	0	0	0.0666667	0	4.23333	0
-	XR_003034580.1	0	0	0.1	0	21.0133	0
-	XR_003034579.1	0	0	0.136667	0.46	4.77	16.78
-	XR_003034577.1	0	0	0.31	0.62	45.3267	81.9633
-	XR_003034576.1	0	0	2.29	0.69	239.52	63.0267
-	XR_003034575.1	0	0	0.12	0.196667	16.9567	34.0867
XM_005908685.1	XR_003034574.1	4.38667	274.833	0.126667	0	8.65333	0
-	XR_003034573.1	0	0	0.04	0.97	3.82667	93.46
-	XR_003034572.1	0	0	0.0166667	0	1.73333	0
-	XR_003034571.1	0	0	4.29667	6.28333	471.993	720.807
-	XR_003034568.1	0	0	0.106667	0	4.32	0
-	XR_003034563.1	0	0	0.376667	0	33.01	0
-	XR_003034560.1	0	0	0.333333	0.03	37.93	4.55667
-	XR_003034559.1	0	0	0.636667	0.396667	75.5267	44.6833
-	XR_003034558.1	0	0	8.50333	12.1233	784.473	1105.24
XM_005902088.2	XR_003034557.1	56.21	2933.11	1.71	1.50333	185.113	172.473
XM_014480244.1	XR_003034556.1	3.04333	182.213	0.163333	0	17.9867	0
XM_014477432.1	XR_003034555.1	0.833333	37.87	1.50333	0.646667	95.85	40.7933
XM_014477433.1	XR_003034555.1	0.103333	2.79667	1.50333	0.646667	95.85	40.7933
-	XR_003034554.1	0	0	0.0333333	0	4.85667	0
novel_00059113	XR_003034553.1	2.21667	309.927	0	0.413333	0	79.7633
-	XR_003034548.1	0	0	0	0	0.0133333	0
-	XR_003034547.1	0	0	0.0833333	0.00333333	16.7867	0.333333
novel_00062425	XR_003034468.1	2.13667	1198.69	1.09	2.87	430.17	1166.14
-	XR_003034459.1	0	0	0.446667	0.153333	25.7433	7.85667
-	XR_003034458.1	0	0	0.0233333	0	1.64	0
-	XR_003034457.1	0	0	0	0.0933333	0	7.61
XM_005898977.2	XR_003034433.1	19.3333	1751.33	0.82	0	119.043	0
-	XR_003034432.1	0	0	0.0866667	0	12.83	0
-	XR_003034423.1	0	0	0	0.416667	0	34.3533
-	XR_003034421.1	0	0	0	0.316667	0	29
-	XR_003034419.1	0	0	0.07	0	5.10333	0
-	XR_003034418.1	0	0	0.0133333	0	1.29333	0
-	XR_003034405.1	0	0	0.02	0	2.07333	0
-	XR_003034404.1	0	0	0	0.173333	0	23.3333
novel_00021921	XR_003034399.1	0.766667	67.0033	1.81	5.11333	207.557	638.513
-	XR_003034395.1	0	0	0.00333333	0.07	0.763333	20
-	XR_003034394.1	0	0	0.06	0.0366667	15.7367	11.6667
-	XR_003034393.1	0	0	0	0.0233333	0	6
-	XR_003034369.1	0	0	0.283333	0.636667	27.5333	68.9533
XM_005908931.2	XR_003034366.1	0.23	20.7233	0	0	0	0
-	XR_003034363.1	0	0	0.0233333	0	0.766667	0
-	XR_003034354.1	0	0	0.153333	0.246667	15.4767	23
-	XR_003034353.1	0	0	0.00666667	0	1.42	0
-	XR_003034334.1	0	0	0.05	0	1	0
-	XR_003034307.1	0	0	0.106667	0	9.96667	0
XM_014482782.1	XR_003034295.1	1.05	96.5667	0	0	0	0
-	XR_003034283.1	0	0	0.03	0.643333	11.4467	222.91
-	XR_003034281.1	0	0	0.0133333	0	2	0
-	XR_003034271.1	0	0	0.05	0	12.77	0
-	XR_003034250.1	0	0	0	0.233333	0	18.77
-	XR_003034247.1	0	0	1.63333	0	62.2033	0
-	XR_003034244.1	0	0	0.58	3.11	68.2133	405.547
-	XR_003034243.1	0	0	0.676667	0	86.45	0
-	XR_003034241.1	0	0	0	0.103333	0	43.3633
novel_00025096	XR_003034240.1	2.97333	231.463	0.13	0.33	62.5933	166.507
-	XR_003034239.1	0	0	0.07	0	35.6067	0
XM_005901254.2	XR_003034236.1	2.26333	127.667	0.01	0	1.44333	0
-	XR_003034235.1	0	0	1.17333	0.926667	74.2567	54.3867
-	XR_003034234.1	0	0	0.0466667	0	5.48	0
-	XR_003034233.1	0	0	1.98333	4.03	194.183	410.223
-	XR_003034232.1	0	0	1.97	2.62667	105.953	121.63
-	XR_003034231.1	0	0	0	0.33	0	28.2233
-	XR_003034229.1	0	0	0.0566667	0.523333	4.92	43.9833
XM_005902701.2	XR_003034227.1	0.52	15.65	0.323333	0.6	75.96	144.57
-	XR_003034226.1	0	0	0.936667	1.19333	46.37	64.6067
-	XR_003034134.1	0	0	0.0833333	0	13.1133	0
-	XR_003034131.1	0	0	0	0.176667	0	28.64
-	XR_003034130.1	0	0	0	0.68	0	106.333
-	XR_003034124.1	0	0	0.0233333	0	4.36667	0
-	XR_003034120.1	0	0	0.05	0	2.29333	0
-	XR_003034108.1	0	0	0	0.73	0	104.08
-	XR_003034093.1	0	0	0.0766667	0	0.666667	0
-	XR_003034075.1	0	0	0	0.466667	0	25.32
-	XR_003034072.1	0	0	0.0366667	0	1.33333	0
-	XR_003033993.1	0	0	0.07	0	8.65333	0
-	XR_003033972.1	0	0	5.72	0	1588.63	0.00333333
-	XR_003033968.1	0	0	0.0766667	0.65	1.42333	11
-	XR_003033958.1	0	0	0	0.0166667	0	1
-	XR_003033955.1	0	0	0.0733333	0	1.68333	0
-	XR_003033953.1	0	0	0.426667	1.02	6.94667	16.6667
-	XR_003033952.1	0	0	0.52	0	21.69	0
-	XR_003033914.1	0	0	1.44	0	47.6	0
-	XR_003033867.1	0	0	0.4	1.87	24.12	112.607
-	XR_003033866.1	0	0	0.0666667	0.323333	7.27667	44.9333
-	XR_003033865.1	0	0	0.51	0	66.38	0.0133333
-	XR_003033864.1	0	0	0.12	0	12.46	0
-	XR_003033862.1	0	0	1.26	1.53	104.383	113.303
-	XR_003033861.1	0	0	17.5867	14.27	769.1	661.473
-	XR_003033860.1	0	0	0.0533333	0.246667	3.73333	16.3333
novel_00058672	XR_003033859.1	0.28	50.91	1.28667	1.74333	317.69	447.47
novel_00058673	XR_003033859.1	0.846667	182.537	1.28667	1.74333	317.69	447.47
novel_00058674	XR_003033859.1	0.55	95.67	1.28667	1.74333	317.69	447.47
-	XR_003033858.1	0	0	0.18	0.71	11.82	44.0233
-	XR_003033856.1	0	0	0.323333	0	118.307	0
-	XR_003033855.1	0	0	4.49	0.473333	322.47	37.65
-	XR_003033854.1	0	0	0.36	0	17.7567	0
novel_00011062	XR_003033853.1	4.51333	223.873	0.7	1.27	101.247	191.463
-	XR_003033850.1	0	0	0.253333	0	29.7567	0
-	XR_003033849.1	0	0	0.0833333	0	14.23	0
-	XR_003033848.1	0	0	0.0233333	0.413333	2.18333	41.3333
-	XR_003033844.1	0	0	0	1.06667	0	66.54
-	XR_003033843.1	0	0	0.226667	0	24.6133	0
-	XR_003033842.1	0	0	0.0466667	0	2.75667	0
-	XR_003033841.1	0	0	0.0133333	0	0.653333	0
novel_00022405	XR_003033840.1	0.2	13.7467	0.506667	0.98	30.0933	55.1633
novel_00022406	XR_003033840.1	0.34	25.69	0.506667	0.98	30.0933	55.1633
-	XR_003033837.1	0	0	0.19	0.92	8.10667	35.0833
-	XR_003033836.1	0	0	0	0.08	0	4.59667
-	XR_003033835.1	0	0	0.156667	0	16.03	0
-	XR_003033820.1	0	0	0.23	0.226667	21.59	25.3333
novel_00065410	XR_003033819.1	0.196667	13.58	0.06	0.206667	4.35333	13.41
-	XR_003033803.1	0	0	0.1	0	4.72667	0
-	XR_003033801.1	0	0	0.456667	0	15.9267	0
-	XR_003033769.1	0	0	0.0166667	0.113333	1.66667	9
-	XR_003033722.1	0	0	0.0133333	0	0.666667	0
-	XR_003033693.1	0	0	0.13	0.763333	6.88333	44
-	XR_003033681.1	0	0	0.0466667	0	2.22667	0
-	XR_003033571.1	0	0	0.3	0.566667	67.28	121.333
-	XR_003033570.1	0	0	0.223333	0	46.7767	0
-	XR_003033559.1	0	0	0.01	0	0.52	0
-	XR_003033536.1	0	0	0.0866667	0.00333333	9.60667	0.603333
-	XR_003033535.1	0	0	0.146667	0	17.6	0
-	XR_003033534.1	0	0	0.0433333	0.65	5.90333	94.6667
-	XR_003033530.1	0	0	1.16333	0	37.8133	0
-	XR_003033529.1	0	0	1.54333	3.79667	56.2467	143.94
-	XR_003033505.1	0	0	0.06	0	6.87667	0
-	XR_003033458.1	0	0	1.71	3.82333	75.0133	168.87
-	XR_003033457.1	0	0	0.37	0	18.9067	0
-	XR_003033456.1	0	0	0.02	0.406667	1.64667	32.5133
-	XR_003033455.1	0	0	0.413333	0	42.2033	0
XM_005893311.1	XR_003033440.1	0.396667	9.40333	0.0266667	0	4.77667	0
-	XR_003033439.1	0	0	0.08	0	3.57	0
-	XR_003033423.1	0	0	0.0266667	0	1.04667	0
-	XR_003033414.1	0	0	0.0533333	0	8.24333	0
-	XR_003033410.1	0	0	0.0466667	1.00333	1.65	38
-	XR_003033409.1	0	0	0.0933333	0	3.78	0
XM_005904951.2	XR_003033408.1	0	0	0.0733333	0.59	8.61333	76.16
XM_005904952.2	XR_003033408.1	0	0	0.0733333	0.59	8.61333	76.16
-	XR_003033407.1	0	0	0	0.0533333	0	13.4733
-	XR_003033406.1	0	0	0.0166667	0	2.71333	0
-	XR_003033405.1	0	0	0.71	0.0366667	85.0367	4.26
-	XR_003033404.1	0	0	0.14	0.536667	21.3167	70.3067
-	XR_003033399.1	0	0	0.00333333	0	0.336667	0
-	XR_003033396.1	0	0	0.1	0	4.96	0
-	XR_003033395.1	0	0	0.96	0.0166667	46.7033	0.946667
-	XR_003033394.1	0	0	0.606667	0	50.89	0
-	XR_003033391.1	0	0	7.04333	7.83	1176.06	1313.54
-	XR_003033390.1	0	0	0.153333	0	7.44	0
-	XR_003033389.1	0	0	0.91	0	29.5033	0
-	XR_003033388.1	0	0	0.0533333	0	2	0
-	XR_003033387.1	0	0	0.08	0	27.0133	0
-	XR_003033386.1	0	0	0.526667	0.0733333	143.46	21.4667
-	XR_003033385.1	0	0	0	0.02	0	3.43333
-	XR_003033382.1	0	0	2.02	1.20667	71.3867	43.43
-	XR_003033381.1	0	0	1.49333	2.49333	143.95	257.313
-	XR_003033380.1	0	0	0.0566667	0	10.92	0
-	XR_003033339.1	0	0	0.01	0	0.763333	0
-	XR_003033313.1	0	0	0.02	0	2.30333	0
-	XR_003033304.1	0	0	0.0233333	0.253333	2.75667	27.88
-	XR_003033301.1	0	0	0.55	0.77	57.2567	77.57
-	XR_003033285.1	0	0	0.08	0	6.14667	0
-	XR_003033256.1	0	0	0.00333333	0	0.333333	0
-	XR_003033203.1	0	0	2.53	2.23667	131.147	122.187
-	XR_003033201.1	0	0	3.43333	2.79333	1695.71	1302.61
-	XR_003033198.1	0	0	0.323333	0	7.15333	0
-	XR_003033197.1	0	0	0.06	1.05667	11.8567	185.303
-	XR_003033191.1	0	0	0.0333333	0	5.73	0
-	XR_003033190.1	0	0	0.0233333	0	3.19667	0
-	XR_003033189.1	0	0	0	0.336667	0	21.36
-	XR_003033187.1	0	0	0.226667	0	8.51	0
-	XR_003033186.1	0	0	4.1	5.49333	135.803	182.85
-	XR_003033185.1	0	0	4.93	3.96	315.18	263.48
-	XR_003033182.1	0	0	0.07	0	12.8067	0
-	XR_003033181.1	0	0	0	0.393333	0	21.99
-	XR_003033180.1	0	0	0.15	0.536667	8.71667	35.57
-	XR_003033178.1	0	0	0.0433333	0.403333	4.09333	48.6
-	XR_003033177.1	0	0	0	0.48	0	52.24
-	XR_003033176.1	0	0	0.59	0.343333	86.3333	55.3333
-	XR_003033145.1	0	0	7.03	8.96	603.713	774.237
XM_005891904.1	XR_003033144.1	5.96	497.71	0.203333	0.37	29.8167	65.9067
-	XR_003033125.1	0	0	1.47333	0.9	79.4667	53.1667
-	XR_003033123.1	0	0	0.126667	0.943333	17.7467	151.577
-	XR_003033122.1	0	0	0	0.346667	0	62.1633
XM_005911658.1	XR_003033113.1	0.34	14.8333	1.37667	0	103.873	0
-	XR_003033106.1	0	0	0.25	0.496667	20.99	40.94
-	XR_003033077.1	0	0	0.0266667	0	0.333333	0
-	XR_003033075.1	0	0	0.00666667	0	0.763333	0
-	XR_003033074.1	0	0	0.0466667	0	3.99	0
-	XR_003033072.1	0	0	0	0.153333	0	11.0167
-	XR_003033069.1	0	0	0.0166667	0	1.25667	0
-	XR_003033063.1	0	0	0.466667	0	35.05	0
-	XR_003033061.1	0	0	0	0.776667	0	142.857
-	XR_003033060.1	0	0	0.433333	0.156667	114.893	39.3633
-	XR_003033059.1	0	0	7.56667	15.3833	531.497	1116.68
-	XR_003033058.1	0	0	0.06	1.12333	3.69667	75.2167
-	XR_003033057.1	0	0	13.1433	10.5033	856.007	712.233
-	XR_003033056.1	0	0	0.0333333	1.20667	8.62333	324.353
-	XR_003033055.1	0	0	0.226667	0.92	7.93667	29.12
-	XR_003033054.1	0	0	0.383333	1.77333	58.3867	302.667
XM_005900670.1	XR_003033053.1	0.12	3.58333	0.106667	0	6.85333	0
novel_00042533	XR_003033053.1	0.35	3.93333	0.106667	0	6.85333	0
XM_005906585.2	XR_003033052.1	4.19	451.06	1.5	2.76333	249.68	468.92
-	XR_003033051.1	0	0	0.0533333	0	8.14333	0
-	XR_003033050.1	0	0	0.573333	0	18.1933	0
-	XR_003033049.1	0	0	0.403333	1.19	12.4367	34.6667
-	XR_003033048.1	0	0	0.34	0.56	19.27	37.08
-	XR_003033047.1	0	0	0.12	0	15.2633	0
-	XR_003032957.1	0	0	0.166667	0	9.33333	0
-	XR_003032951.1	0	0	1.01	0	53.3167	0
-	XR_003032943.1	0	0	0.00666667	0	0.333333	0
-	XR_003032941.1	0	0	0.136667	0	19.3067	0
-	XR_003032924.1	0	0	0.02	1.02667	2.41333	142.457
-	XR_003032923.1	0	0	0.523333	0.533333	32.75	39
-	XR_003032920.1	0	0	0.0266667	0	1.12333	0
-	XR_003032919.1	0	0	0.353333	0.513333	18	31
-	XR_003032918.1	0	0	0.51	0.833333	65.08	95.2033
XM_005907564.2	XR_003032910.1	0	0	0.0466667	0	6.98	0
XM_005907563.2	XR_003032910.1	1.57667	120.58	0.0466667	0	6.98	0
XM_005907565.2	XR_003032910.1	0	0	0.0466667	0	6.98	0
-	XR_003032892.1	0	0	0.0666667	0	4.79333	0
-	XR_003032891.1	0	0	0.0166667	0	1.92667	0
-	XR_003032882.1	0	0	0.176667	0	43.1967	0
-	XR_003032881.1	0	0	0.223333	0	15.1667	0
-	XR_003032843.1	0	0	0.0266667	0	2.98	0
-	XR_003032838.1	0	0	0.793333	0.146667	28.32	5.33333
-	XR_003032829.1	0	0	0	0.206667	0	44.6667
-	XR_003032825.1	0	0	0.0433333	0.00333333	9.13333	0.516667
-	XR_003032824.1	0	0	0.156667	0.0466667	32.9067	8.78667
-	XR_003032823.1	0	0	0.0133333	0.0266667	3.03	4.82667
-	XR_003032822.1	0	0	0.00666667	0	1.76	0
-	XR_003032821.1	0	0	0.183333	0	39.2033	0
-	XR_003032820.1	0	0	0.03	0.0133333	6.50333	2.60667
-	XR_003032813.1	0	0	0.0533333	0	1.33333	0
-	XR_003032812.1	0	0	0.293333	0	4.66667	0
-	XR_003032810.1	0	0	0.0233333	0.146667	1.15	8.57667
-	XR_003032791.1	0	0	0.04	0	2.38	0
-	XR_003032786.1	0	0	0.0166667	0	1.66667	0
XM_014476587.1	XR_003032784.1	0	0	0.606667	0	54.1733	0
-	XR_003032783.1	0	0	0.0933333	0	9.66667	0
-	XR_003032766.1	0	0	0.1	0.88	3.92333	31.3333
-	XR_003032760.1	0	0	0	0.293333	0	41.2067
-	XR_003032759.1	0	0	0.16	0.113333	9.75333	7.79
-	XR_003032736.1	0	0	0.0466667	0.216667	6.46667	33.5367
-	XR_003032734.1	0	0	0.04	0.523333	0.85	9.89667
-	XR_003032733.1	0	0	0.236667	0	15	0
-	XR_003032732.1	0	0	0.0233333	0	0.983333	0
-	XR_003032730.1	0	0	0.51	0	74.8733	0
-	XR_003032729.1	0	0	2.86333	3.90667	241.25	381.193
-	XR_003032728.1	0	0	0.0433333	0	6.23667	0
XM_005894770.2	XR_003032726.1	0.11	11.0633	0.0133333	0.223333	1.18333	18.1033
-	XR_003032725.1	0	0	0	0.546667	0	47
-	XR_003032724.1	0	0	0.39	0	56.4333	0
novel_00061506	XR_003032721.1	0.0433333	6.8	0.163333	0.806667	31.33	153.76
novel_00061508	XR_003032721.1	2.73667	185.277	0.163333	0.806667	31.33	153.76
-	XR_003032720.1	0	0	0.306667	0	57	0
-	XR_003032672.1	0	0	0	0	0.00666667	0
-	XR_003032663.1	0	0	2.09667	1.36667	563.73	363.14
XM_005886857.1	XR_003032617.1	0.213333	7.66667	0.0566667	0.113333	4.85667	10.6667
novel_00000236	XR_003032617.1	0.433333	4	0.0566667	0.113333	4.85667	10.6667
-	XR_003032616.1	0	0	0.0466667	0	3.98333	0
-	XR_003032602.1	0	0	0.18	0	28.4767	0
-	XR_003032584.1	0	0	0	0	0.0433333	0
novel_00054495	XR_003032583.1	3.07	484.08	0.133333	0	31	0
-	XR_003032575.1	0	0	0.673333	1.53	106.553	234.653
-	XR_003032574.1	0	0	0.176667	0	26.96	0
XM_014483020.1	XR_003032573.1	8.09	793	0.543333	0	52.9433	0
-	XR_003032572.1	0	0	0.05	0	1.52333	0
-	XR_003032571.1	0	0	0.0933333	0	2.33333	0
novel_00005275	XR_003032569.1	0.956667	30	0.0733333	0	2	0
-	XR_003032568.1	0	0	0.0233333	0	0.666667	0
-	XR_003032563.1	0	0	0.416667	0	20.1033	0
XM_014479098.1	XR_003032562.1	0	0	0.49	0.55	23.38	22.56
-	XR_003032556.1	0	0	0.0333333	0	2.23	0
-	XR_003032544.1	0	0	1.87333	1.83667	164.603	160.567
-	XR_003032543.1	0	0	0.203333	0.0766667	23.9367	10.4967
-	XR_003032542.1	0	0	0.0966667	0	8.04333	0
-	XR_003032540.1	0	0	1.18	0	99.8667	0
-	XR_003032538.1	0	0	0.0366667	0.656667	8.32667	154.947
-	XR_003032537.1	0	0	0.17	0.516667	8.59667	28.6
XM_005894505.2	XR_003032535.1	0.16	10	0.02	0	1.55	0
-	XR_003032531.1	0	0	0.633333	0.316667	43.22	23.6567
-	XR_003032530.1	0	0	0.03	1.24333	2.42333	88
-	XR_003032529.1	0	0	0.113333	0	18.7767	0
-	XR_003032528.1	0	0	0.00666667	0	0.333333	0
-	XR_003032520.1	0	0	0.01	0	0.876667	0
-	XR_003032515.1	0	0	0.0266667	0	4.69667	0
-	XR_003032511.1	0	0	0	0.01	0	0.49
-	XR_003032510.1	0	0	0.28	0.413333	29.4967	37.5867
-	XR_003032467.1	0	0	0	0.866667	0	93.47
-	XR_003032456.1	0	0	0.676667	1.00333	63.6233	88.6
-	XR_003032438.1	0	0	0.01	0	0.333333	0
-	XR_003032391.1	0	0	0.276667	0	10.6667	0
XM_014478577.1	XR_003032384.1	0	0	0	0	0.333333	0
-	XR_003032373.1	0	0	0.00666667	0	2.32	0
-	XR_003032372.1	0	0	0.106667	0.186667	43.1533	76.3733
-	XR_003032359.1	0	0	4.86667	3.63	325.69	244.757
-	XR_003032356.1	0	0	0.0833333	1.32667	2.48	37.1267
-	XR_003032355.1	0	0	0.936667	1.55333	82.04	139.97
-	XR_003032352.1	0	0	0.133333	0.69	5.91333	33.63
-	XR_003032351.1	0	0	0.03	0	3.60333	0
-	XR_003032350.1	0	0	0.206667	0	25.65	0
-	XR_003032349.1	0	0	0	0.776667	0	104.993
-	XR_003032348.1	0	0	0.12	0	19.3333	0
-	XR_003032347.1	0	0	0.25	0	9.54333	0
-	XR_003032346.1	0	0	2.43333	1.38333	208.21	109.53
-	XR_003032278.1	0	0	0.0666667	0	2.81	0
-	XR_003032267.1	0	0	0.99	2.21667	225.467	561.667
-	XR_003032237.1	0	0	0.18	0.353333	17.5833	36.6467
-	XR_003032229.1	0	0	0.17	0	43.6067	0
-	XR_003032170.1	0	0	0.0633333	0	4.16333	0
-	XR_003032116.1	0	0	0.11	3.21667	6.68667	207.917
-	XR_003032084.1	0	0	0.07	0	5.21	0
-	XR_003032076.1	0	0	0.05	0	5.03	0
-	XR_003032065.1	0	0	0.0266667	0	1.67	0
-	XR_003032064.1	0	0	0	0.43	0	81.3333
-	XR_003032061.1	0	0	0.07	0	2.28333	0
-	XR_003032049.1	0	0	0.233333	0	20.3567	0
-	XR_003032048.1	0	0	0.766667	0.59	64.94	53.0167
-	XR_003032041.1	0	0	0.896667	3.14667	74.8533	257.27
-	XR_003032040.1	0	0	0	0.46	0	62.29
-	XR_003032022.1	0	0	1.52	0	113.25	0
-	XR_003032016.1	0	0	0.753333	3.97	71.0133	380.61
-	XR_003032008.1	0	0	0	0.18	0	24.64
-	XR_003032006.1	0	0	0.0866667	0	11.7133	0
-	XR_003032004.1	0	0	0	0.24	0	36.2367
-	XR_003032003.1	0	0	0	0.406667	0	73.7867
-	XR_003032002.1	0	0	0	0	0	0.00666667
novel_00061764	XR_003032000.1	1.85333	270.12	0.356667	0	58.19	0
-	XR_003031999.1	0	0	0.773333	0.533333	120.287	82.6533
-	XR_003031998.1	0	0	0.29	0	37.73	0
-	XR_003031997.1	0	0	0	0.206667	0	29.16
-	XR_003031994.1	0	0	0	0.21	0	18.63
-	XR_003031990.1	0	0	4.58333	4.17333	292.61	249.74
XM_014481886.1	XR_003031987.1	165.227	10253.6	3.16667	1.48	193.203	94.12
-	XR_003031986.1	0	0	1.17667	0.00333333	147.063	0.293333
-	XR_003031985.1	0	0	5.79333	7.85	297.31	417.8
novel_00021044	XR_003031983.1	2.62	72.88	3.17667	0.636667	144.38	26.7567
-	XR_003031981.1	0	0	0.733333	1.02333	78.5067	105.293
novel_00001842	XR_003031980.1	55.4067	2407	0	0	0	0
-	XR_003031979.1	0	0	0	1.17333	0	262.19
-	XR_003031936.1	0	0	0.27	0	40.1667	0
-	XR_003031935.1	0	0	2.03333	0.693333	369.493	126.06
XM_005902848.2	XR_003031893.1	0.423333	45.6667	0.196667	0.716667	21.54	79.3333
-	XR_003031860.1	0	0	0.0466667	0	8.34	0
-	XR_003031859.1	0	0	0	1.23	0	218.38
-	XR_003031852.1	0	0	0.283333	0.493333	17.0233	32.6667
-	XR_003031841.1	0	0	0.123333	1	11.8167	90.6567
-	XR_003031840.1	0	0	0.03	0	6.01333	0
-	XR_003031839.1	0	0	0.07	0.0933333	13.4567	18.4767
-	XR_003031838.1	0	0	0.08	0	28.5333	0
novel_00069497	XR_003031789.1	4.15	820.317	0.366667	0	68.53	0
-	XR_003031781.1	0	0	0.133333	0.1	18.3333	15.3333
-	XR_003031777.1	0	0	0.0133333	0	2.28333	0
-	XR_003031776.1	0	0	0.623333	0.516667	32.75	28.0167
-	XR_003031775.1	0	0	1.49667	0.783333	472.487	240.217
-	XR_003031774.1	0	0	3.06333	2.28667	961.28	729.99
-	XR_003031773.1	0	0	0.163333	0.153333	52.72	48.3267
-	XR_003031772.1	0	0	0.193333	0.4	20.0267	48.7733
-	XR_003031767.1	0	0	0.686667	2.11667	92.8433	275.547
-	XR_003031764.1	0	0	0	0	0.383333	0
-	XR_003031763.1	0	0	0	0.2	0	35.9367
novel_00028809	XR_003031762.1	1.71	250	0.31	0	53.2433	0
-	XR_003031761.1	0	0	12.89	15.5633	944.713	1130.73
-	XR_003031758.1	0	0	0.896667	0.0933333	135.3	12.4633
-	XR_003031753.1	0	0	0.176667	0.266667	30.7267	48.3433
-	XR_003031752.1	0	0	0.0866667	0	16.9233	0
-	XR_003031746.1	0	0	0.113333	0.0666667	10.6333	6.66667
-	XR_003031744.1	0	0	0.0333333	0	3.81333	0
-	XR_003031743.1	0	0	0.173333	0.423333	23.5933	64.4167
-	XR_003031742.1	0	0	1.97	0.446667	179.303	41.2333
-	XR_003031739.1	0	0	0.0333333	0	4.14667	0
-	XR_003031737.1	0	0	0.08	0	8.75	0
-	XR_003031736.1	0	0	0.35	1.63333	34.5767	161.06
XM_005896488.2	XR_003031733.1	0.14	18.68	1.87333	0.313333	137.7	23.26
-	XR_003031732.1	0	0	4.21	3.37	741.983	619.513
XM_005909646.2	XR_003031722.1	0.02	2	0	0	0	0
-	XR_003031720.1	0	0	0.386667	1.20667	52.54	170.547
-	XR_003031718.1	0	0	0.273333	0	41.9867	0
-	XR_003031717.1	0	0	0.713333	1.53333	72.6467	135.1
-	XR_003031714.1	0	0	0.326667	0	74.97	0
-	XR_003031713.1	0	0	1.06667	1.32333	132.73	164.7
-	XR_003031712.1	0	0	0.0166667	0.293333	3.73333	54.07
-	XR_003031711.1	0	0	0.13	0	4.69333	0
-	XR_003031564.1	0	0	4.04	4.84333	1045.56	1317.4
-	XR_003031525.1	0	0	0.196667	0.363333	10.4433	18.6667
-	XR_003031519.1	0	0	0.08	0	9.44333	0
-	XR_003031502.1	0	0	0.46	0	22.7833	0
-	XR_003031501.1	0	0	0.133333	0	7.62333	0
-	XR_003031500.1	0	0	0	0.38	0.06	16.3067
XM_005910048.2	XR_003031499.1	12.53	1524.81	21.3	17.6733	1739.95	1442.18
-	XR_003031498.1	0	0	0.03	0	2.05667	0
-	XR_003031494.1	0	0	0.306667	0.333333	42.8967	55.9767
-	XR_003031488.1	0	0	1.24333	0	233.567	0
-	XR_003031487.1	0	0	0.08	0	7.89667	0
-	XR_003031484.1	0	0	0.00333333	0	0.13	0
-	XR_003031471.1	0	0	1.71333	0.773333	167.557	83.45
-	XR_003031470.1	0	0	7.64	0	380.983	0
-	XR_003031467.1	0	0	0.0666667	0.0366667	7.09667	3.57333
XM_005906612.1	XR_003031416.1	0.06	3.33333	0	0	0	0
novel_00059220	XR_003031416.1	0.18	7.33333	0	0	0	0
-	XR_003031405.1	0	0	0.0533333	0	10.32	0
XM_014480788.1	XR_003031392.1	0	0	0.336667	0.183333	52.9533	27.3333
novel_00050985	XR_003031392.1	0.49	23.3333	0.336667	0.183333	52.9533	27.3333
-	XR_003031391.1	0	0	0.456667	0	17.8067	0
-	XR_003031384.1	0	0	0.0233333	0.663333	0.416667	10.3333
-	XR_003031382.1	0	0	0.01	0	0.333333	0
-	XR_003031380.1	0	0	0.86	1.62333	20.8867	40.3067
-	XR_003031379.1	0	0	0.0266667	0	6.2	0
-	XR_003031377.1	0	0	0.34	0	35.7333	0
-	XR_003031364.1	0	0	0.22	2.54667	11.5633	158.01
-	XR_003031309.1	0	0	0.0333333	0.0866667	7.66667	17.6667
-	XR_003031304.1	0	0	0.2	0	14.5767	0
-	XR_003031303.1	0	0	0.00333333	0	0.61	0
-	XR_003031289.1	0	0	0.746667	0.76	169.7	152.247
-	XR_003031269.1	0	0	0.42	1.88	62.0133	255.023
-	XR_003031268.1	0	0	0.03	0.263333	4.5	36.07
-	XR_003031257.1	0	0	0.16	0	23.5533	0
-	XR_003031256.1	0	0	0.216667	0	25.9767	0
-	XR_003031231.1	0	0	0.02	0	0.986667	0
-	XR_003031203.1	0	0	9.37667	9.46333	864.703	905
-	XR_003031184.1	0	0	0.9	1.62	130.133	247.587
-	XR_003031180.1	0	0	0	2.67	0	71.09
-	XR_003031178.1	0	0	0.00666667	0	1.92	0
-	XR_003031176.1	0	0	0.0566667	0	6.25667	0
-	XR_003031175.1	0	0	8.44667	5.05667	1933.23	1194.53
-	XR_003031174.1	0	0	0.06	0	1.24	0
-	XR_003031173.1	0	0	1.15	1.80333	69.2033	118.62
-	XR_003031167.1	0	0	192.727	199.83	21954.5	22979.5
-	XR_003031165.1	0	0	0.506667	1.09	54.5567	123.573
-	XR_003031164.1	0	0	0.22	1.46333	17.0633	148
XM_005887292.2	XR_003031051.1	11.4367	302	0	0	0	0
-	XR_003031027.1	0	0	0.0866667	0	17.2633	0
-	XR_003031026.1	0	0	0	2.68	0	448.033
-	XR_003031014.1	0	0	0.26	1.20667	40.56	205.067
novel_00051604	XR_003031013.1	1.70333	290.37	0.636667	0	112.783	0
-	XR_003030983.1	0	0	0.1	0	5.66667	0
-	XR_003030976.1	0	0	0.4	2.13	35.15	180
-	XR_003030974.1	0	0	0.01	0	1.59333	0
-	XR_003030941.1	0	0	0.14	0	4.45667	0
-	XR_003030937.1	0	0	0.0366667	0	1.91	0
-	XR_003030924.1	0	0	0.266667	0	45.7067	0
-	XR_003030921.1	0	0	0.05	0	2.33333	0
-	XR_003030920.1	0	0	0.01	0	0.666667	0
-	XR_003030837.1	0	0	0.0566667	0	1.65667	0
-	XR_003030830.1	0	0	0	0.266667	0	35.3333
novel_00013534	XR_003030818.1	14.2467	3076.93	1.04333	3.95333	215.033	802.863
novel_00013535	XR_003030818.1	14.2733	2532.16	1.04333	3.95333	215.033	802.863
-	XR_003030796.1	0	0	1.55	0	461.367	0
-	XR_003030794.1	0	0	0.16	0	33.3033	0
-	XR_003030788.1	0	0	0.00666667	0	0.666667	0
-	XR_003030767.1	0	0	0.0266667	1.34667	7.40667	493.193
-	XR_003030738.1	0	0	0	0.216667	0	85.5633
XM_005887752.1	XR_003030737.1	5.33	134	0.16	0	12.0333	0
-	XR_003030728.1	0	0	2.12	1.73667	115.62	95.3933
-	XR_003030727.1	0	0	0.26	0	49.3167	0
-	XR_003030726.1	0	0	0.586667	0.316667	132.933	68.95
-	XR_003030725.1	0	0	0.11	0	5.01667	0
-	XR_003030722.1	0	0	0.256667	0.17	20.88	14.3833
-	XR_003030710.1	0	0	0.976667	0.903333	163.433	150.583
-	XR_003030709.1	0	0	1.29667	1.78667	111.48	136.303
-	XR_003030705.1	0	0	0.173333	0	25.2133	0
-	XR_003030702.1	0	0	0.166667	0.97	22.9767	173.017
-	XR_003030701.1	0	0	0.15	0	26.6367	0
-	XR_003030700.1	0	0	1.05333	0	175.453	0
-	XR_003030699.1	0	0	0.106667	0	18.8633	0
-	XR_003030698.1	0	0	0.463333	0	81.1267	0
-	XR_003030697.1	0	0	0.73	0	109.74	0
-	XR_003030696.1	0	0	0.166667	0	26.94	0
-	XR_003030695.1	0	0	0.133333	0	19.19	0
-	XR_003030691.1	0	0	0.00666667	0	0.823333	0
-	XR_003030689.1	0	0	0.0233333	0	3.14667	0
-	XR_003030687.1	0	0	0.233333	0	15.4967	0
-	XR_003030686.1	0	0	0.523333	0	38.36	0
novel_00071199	XR_003030684.1	1.27667	84.88	0.0566667	0.0866667	9.56333	14.3933
-	XR_003030677.1	0	0	0.0733333	0	6.94333	0
-	XR_003030672.1	0	0	0.513333	0	150.593	0
-	XR_003030671.1	0	0	0.0266667	1.56	8.48333	478.703
-	XR_003030666.1	0	0	0.766667	1.84	54.9033	117.667
-	XR_003030660.1	0	0	1.41667	0.766667	160.96	83.2567
-	XR_003030657.1	0	0	0.0433333	0	4.45667	0
-	XR_003030656.1	0	0	1.69667	1.01	359.763	193.053
-	XR_003030647.1	0	0	0.03	0	6.61333	0
-	XR_003030645.1	0	0	0.02	0	5.57	0
XM_014477486.1	XR_003030644.1	3.84667	515.457	2.66	3.38333	378.177	495.297
-	XR_003030632.1	0	0	0	0.1	0	7.71667
-	XR_003030630.1	0	0	0.106667	0	4.13667	0
-	XR_003030629.1	0	0	0.186667	0	9.54	0
-	XR_003030628.1	0	0	2.05	1.84	274.273	241.01
-	XR_003030627.1	0	0	0.12	0.49	6.96	35.0367
-	XR_003030626.1	0	0	0.0166667	0	4.38667	0
-	XR_003030621.1	0	0	0.15	0.493333	11.39	31.76
-	XR_003030617.1	0	0	0.14	0	17.58	0
-	XR_003030615.1	0	0	0.293333	0.87	13.3867	41.3333
-	XR_003030609.1	0	0	0.436667	0.25	46.8567	32.2133
-	XR_003030602.1	0	0	0.0533333	0	10.0033	0
novel_00062808	XR_003030600.1	3.77333	185.903	1.37333	1.61333	191.607	227.603
-	XR_003030599.1	0	0	1.90667	1.47	294.843	203.967
-	XR_003030597.1	0	0	2.26	1.16333	201.593	100.99
-	XR_003030595.1	0	0	0.29	0.793333	31.47	98.2167
-	XR_003030594.1	0	0	0.126667	0.17	12.0533	15.37
-	XR_003030591.1	0	0	0.273333	0	32.55	0
XM_005887281.2	XR_003030590.1	0	0	0.576667	0	130.907	0
-	XR_003030588.1	0	0	0.986667	0.753333	127.42	104.107
-	XR_003030587.1	0	0	2.15	0.706667	98.54	31.7033
-	XR_003030586.1	0	0	0.116667	0.106667	13.8467	12.8967
-	XR_003030585.1	0	0	0.0366667	0	5.54333	0
-	XR_003030583.1	0	0	5.02333	19.7	831.64	3414.1
-	XR_003030582.1	0	0	0.12	0.773333	18.5167	104.91
-	XR_003030581.1	0	0	0.0466667	0	6.72667	0
-	XR_003030580.1	0	0	0.07	0.0466667	5.89667	3.78333
-	XR_003030579.1	0	0	0.0466667	0.06	12.7833	14.0067
novel_00036475	XR_003030578.1	0.843333	116.27	0.31	0	63.3333	0
-	XR_003030577.1	0	0	0.0133333	0.0133333	2.51667	2.25667
-	XR_003030575.1	0	0	1.94667	0.853333	248.063	101.703
-	XR_003030512.1	0	0	0.0866667	0	6.95333	0
XM_014481497.1	XR_003030505.1	0	0	2.63333	1.05	255.277	102.957
novel_00058166	XR_003030505.1	1.74333	165.36	2.63333	1.05	255.277	102.957
novel_00058167	XR_003030505.1	0.28	35.64	2.63333	1.05	255.277	102.957
-	XR_003030504.1	0	0	0.713333	1.70667	119.28	310.883
-	XR_003030501.1	0	0	0.0166667	0.113333	0.846667	6
novel_00071589	XR_003030485.1	0.396667	26.9767	0.0133333	0	1.10667	0
novel_00071590	XR_003030485.1	0.65	43.49	0.0133333	0	1.10667	0
-	XR_003030477.1	0	0	0.123333	0.176667	7.27333	10.3333
-	XR_003030472.1	0	0	0.15	0.446667	25.5767	79.98
novel_00029443	XR_003030467.1	0.386667	33.3333	0.00666667	0.52	0.94	94.5633
-	XR_003030466.1	0	0	0	0.0866667	0	7.65667
-	XR_003030464.1	0	0	1.42333	0.753333	37.8533	20.8833
-	XR_003030443.1	0	0	0.08	0	1.33333	0
-	XR_003030442.1	0	0	0.0166667	0.18	0.466667	5.79667
-	XR_003030386.1	0	0	0.0866667	0	9.56333	0
-	XR_003030381.1	0	0	0.01	0	0.71	0
XM_005896593.1	XR_003030360.1	0.05	1.66667	0.02	0	1	0
-	XR_003030352.1	0	0	0.16	0.313333	18.9833	33.3333
-	XR_003030351.1	0	0	0	0.0666667	0	9.66667
-	XR_003030320.1	0	0	0.106667	0	11.25	0
-	XR_003030314.1	0	0	1.56667	0.96	22	13.3333
XM_005902423.1	XR_003030248.1	0.2	5	0	0	0	0
-	XR_003030243.1	0	0	0.113333	0.443333	7.66333	26.3333
-	XR_003030242.1	0	0	0.106667	0	5.56667	0
-	XR_003030236.1	0	0	0.0266667	0.09	1.78667	5
-	XR_003030234.1	0	0	0.06	0	3.37333	0
-	XR_003030233.1	0	0	0.0233333	0.15	2.08667	11.3333
-	XR_003030231.1	0	0	0.426667	0.353333	64.02	58.6133
-	XR_003030205.1	0	0	0	0.55	0	120.353
-	XR_003030202.1	0	0	0.233333	0	16.8967	0
-	XR_003030200.1	0	0	0	0.183333	0	12.8633
-	XR_003030198.1	0	0	1.91	2.42667	284.507	347.153
-	XR_003030197.1	0	0	0.116667	0	6.39667	0
-	XR_003030195.1	0	0	0.113333	0	9.11667	0
XM_014478450.1	XR_003030194.1	48.5167	3130.67	0.33	0.873333	50.4167	146.047
-	XR_003030193.1	0	0	0.0333333	0	3.09333	0
-	XR_003030191.1	0	0	0.11	0	8.53	0
-	XR_003030190.1	0	0	0.0266667	0	2.24	0
-	XR_003030189.1	0	0	0	0	0.0733333	0
-	XR_003030188.1	0	0	0.0533333	0	14.7567	0
-	XR_003030187.1	0	0	7.11667	4.37667	989.133	643.503
-	XR_003030186.1	0	0	0	0.306667	0	36.3333
-	XR_003030184.1	0	0	0.08	0.156667	3.98333	6.79
-	XR_003030183.1	0	0	0	0.98	0	64.3333
-	XR_003030180.1	0	0	0.0233333	0	3.81667	0
-	XR_003030176.1	0	0	0.0366667	0	6.61667	0
-	XR_003030174.1	0	0	0.22	0	15.0367	0
-	XR_003030173.1	0	0	0.0333333	0.28	1.84	15.82
-	XR_003030171.1	0	0	0.0333333	0.0566667	7.73	12.4233
-	XR_003030170.1	0	0	0.01	0	0.733333	0
-	XR_003030165.1	0	0	2.90333	2.32	198.917	157.483
-	XR_003030164.1	0	0	1	0.193333	37.5067	6.42333
-	XR_003030161.1	0	0	0.986667	0	40.3233	0
-	XR_003030160.1	0	0	1.83	0.44	133.46	36.5733
-	XR_003030159.1	0	0	0	0.26	0	24
-	XR_003030157.1	0	0	0.143333	0	7.27	0
-	XR_003030156.1	0	0	0.03	0	1.57333	0
-	XR_003030155.1	0	0	0.103333	0	4.92667	0
-	XR_003030153.1	0	0	0.513333	0	53.5733	0
-	XR_003030151.1	0	0	0.186667	0.33	9.90667	18.9633
-	XR_003030148.1	0	0	6.63	9.12333	348.217	499.783
-	XR_003030092.1	0	0	0.283333	0	32.3433	0
-	XR_003030074.1	0	0	0.0866667	0	5.39	0
-	XR_003030073.1	0	0	0.673333	0.763333	132.2	152.667
-	XR_003030072.1	0	0	0.36	0	78.17	0
-	XR_003030064.1	0	0	0.86	1.14667	99.8167	125.54
-	XR_003030063.1	0	0	0.11	0	12.7	0
-	XR_003030050.1	0	0	0	0.0933333	0	5.04667
-	XR_003030032.1	0	0	0.163333	0.43	5.37667	13.3333
-	XR_003030030.1	0	0	0.776667	0.383333	31.7467	14.4
-	XR_003030028.1	0	0	0.0966667	0.403333	8.41	35
-	XR_003030018.1	0	0	0.15	0.13	12.7333	9.33333
-	XR_003030017.1	0	0	0.16	0.45	14.2333	42.25
-	XR_003029975.1	0	0	1.43333	1.24333	105.527	91.1733
-	XR_003029973.1	0	0	0.216667	0.0833333	26.31	10.9967
-	XR_003029971.1	0	0	2.42	0	356.217	0
-	XR_003029943.1	0	0	0.93	1.04	93.5833	99.2933
novel_00010082	XR_003029942.1	0.553333	20.0333	0.153333	0	3.78	0
-	XR_003029941.1	0	0	0.36	0	36.2033	0
-	XR_003029938.1	0	0	0.233333	0.306667	24.2067	35.06
-	XR_003029937.1	0	0	1.50333	3.46	176.333	417.187
-	XR_003029935.1	0	0	0.606667	0	73.76	0
-	XR_003029934.1	0	0	0.51	0	95.4333	0
-	XR_003029931.1	0	0	2.25667	3.30667	274.69	406.84
-	XR_003029930.1	0	0	9.66	12.57	1134.9	1455.62
-	XR_003029926.1	0	0	0	0.226667	0	21.7633
-	XR_003029925.1	0	0	0.723333	0.416667	42.1567	21.5733
-	XR_003029924.1	0	0	0.296667	0	10.9433	0
-	XR_003029923.1	0	0	0	0.546667	0	100.577
-	XR_003029922.1	0	0	0.1	0	11.2933	0
-	XR_003029921.1	0	0	0	0.12	0	12.7667
-	XR_003029920.1	0	0	0.11	0	11.6667	0
XM_014480622.1	XR_003029919.1	0	0	0.216667	0	35.5733	0
novel_00048233	XR_003029919.1	0.326667	34.6667	0.216667	0	35.5733	0
-	XR_003029917.1	0	0	1.14333	0	203.367	0
-	XR_003029916.1	0	0	6.34	7.48667	332.273	405.5
-	XR_003029915.1	0	0	0.546667	1.25667	38.2	96.21
-	XR_003029914.1	0	0	0.713333	0.24	111.48	33.0133
-	XR_003029912.1	0	0	0.0266667	0	1.01333	0
XM_014478197.1	XR_003029911.1	0.333333	31.0133	0	0	0	0
XM_014478193.1	XR_003029910.1	0.0566667	5.07333	0.706667	1.58667	98.9333	218.313
-	XR_003029904.1	0	0	0.693333	0	40.9033	0
-	XR_003029902.1	0	0	0.436667	0.763333	60.7	115.79
-	XR_003029901.1	0	0	1.01667	0	39.7867	0
novel_00029954	XR_003029832.1	0.48	2.33333	0.34	0	6.56333	0
novel_00006628	XR_003029815.1	0.673333	19.5967	0.166667	0	8.66667	0
-	XR_003029811.1	0	0	0	0.82	0	66
-	XR_003029810.1	0	0	0.13	0.246667	5.97667	11.3333
-	XR_003029807.1	0	0	0.09	0	2.14	0
-	XR_003029772.1	0	0	3.57667	0	402.557	0
-	XR_003029762.1	0	0	0.04	0	1.52333	0
-	XR_003029632.1	0	0	1.30667	1.40333	41.26	45.6467
-	XR_003029631.1	0	0	0	0.406667	0	24.7467
-	XR_003029630.1	0	0	0.226667	0.51	18.1733	39.9433
-	XR_003029628.1	0	0	1.60667	0.206667	181.1	26.56
-	XR_003029626.1	0	0	1.53333	0	206.113	0
-	XR_003029625.1	0	0	0.55	0.613333	84.3233	81.8067
-	XR_003029624.1	0	0	2.47333	4.13333	355.93	613.213
XM_005888550.2	XR_003029622.1	0.0866667	1.69667	0	0	0	0
-	XR_003029620.1	0	0	0.0833333	0	2.31	0
-	XR_003029619.1	0	0	0.673333	0	235.817	0
-	XR_003029618.1	0	0	0.0133333	0	2.73333	0
-	XR_003029617.1	0	0	1.19	2.07667	126.34	236.763
-	XR_003029615.1	0	0	0.103333	1.45667	2.7	35
-	XR_003029613.1	0	0	1.3	1.65	190.603	235.823
-	XR_003029612.1	0	0	0	1.80333	0	606.863
-	XR_003029610.1	0	0	0	0.00666667	0	0.356667
-	XR_003029608.1	0	0	0.836667	2.23333	155.677	402.573
XM_005891891.2	XR_003029606.1	1.33667	149.75	2.53	4.66333	479.837	922
-	XR_003029605.1	0	0	1.15333	0	233.8	0
-	XR_003029603.1	0	0	0.0833333	0	9.98667	0
-	XR_003029602.1	0	0	1.07	0	217.637	0
-	XR_003029600.1	0	0	0	1.43	0	369.363
-	XR_003029599.1	0	0	0.156667	0.0866667	18.7033	9.46667
XM_014479012.1	XR_003029597.1	0	0	0.58	0	17.36	0
-	XR_003029592.1	0	0	0.0266667	0	6.99	0
-	XR_003029591.1	0	0	0	0	0.41	0
-	XR_003029590.1	0	0	0.523333	3.28	18.4233	124.453
XM_005901566.2	XR_003029589.1	3.28667	315.47	0.76	0.643333	75.4533	64.7067
XM_005901567.2	XR_003029589.1	0	0	0.76	0.643333	75.4533	64.7067
XM_014480056.1	XR_003029589.1	0.373333	13.8633	0.76	0.643333	75.4533	64.7067
-	XR_003029585.1	0	0	0.04	0	9.56333	0
-	XR_003029582.1	0	0	0.266667	0.593333	48.7367	119.627
-	XR_003029581.1	0	0	0.0466667	0	2.35333	0
-	XR_003029580.1	0	0	0.236667	0	36.9733	0
-	XR_003029579.1	0	0	0.15	0	16.43	0
XM_014482959.1	XR_003029516.1	0.09	9.57667	0	0	0	0
-	XR_003029474.1	0	0	3.70333	5.34333	436.79	618.427
-	XR_003029473.1	0	0	0.01	0	0.553333	0
-	XR_003029457.1	0	0	2.45	2.50667	336.1	357.977
-	XR_003029436.1	0	0	0.03	0	1.52	0
-	XR_003029432.1	0	0	0.483333	2.24667	26.1067	120.943
-	XR_003029431.1	0	0	0.17	0.343333	8.58333	17.73
-	XR_003029399.1	0	0	0.593333	0.91	23.2733	34.19
-	XR_003029392.1	0	0	1.03	0	87.8633	0
-	XR_003029391.1	0	0	0.136667	0	12.3933	0
-	XR_003029390.1	0	0	0.356667	0	29.1833	0
-	XR_003029389.1	0	0	5.26333	6.28	461.433	578.2
-	XR_003029376.1	0	0	0.0733333	0	7.62333	0
-	XR_003029374.1	0	0	0.516667	0.663333	45.3967	69.2367
-	XR_003029373.1	0	0	0.22	0	17.97	0
-	XR_003029372.1	0	0	0	0.19	0	30.1667
-	XR_003029368.1	0	0	0.0433333	0.346667	5.96333	49.99
-	XR_003029366.1	0	0	0.07	0	1.76667	0
novel_00046781	XR_003029364.1	0.5	27.8967	0	0	0	0
XM_005906436.2	XR_003029363.1	5.18667	432.96	0.19	0	30.9733	0
-	XR_003029362.1	0	0	1.70667	1.52667	161.54	141.697
-	XR_003029361.1	0	0	0.00666667	0	1.25333	0
-	XR_003029360.1	0	0	0.276667	0	40.27	0
-	XR_003029358.1	0	0	1.88333	3.39667	422.99	775.213
-	XR_001502315.2	0	0	0.35	0.213333	68.1633	47.1
-	XR_001502312.2	0	0	0.0666667	0	17.3367	0
-	XR_001502298.2	0	0	0.55	0	56.95	0
-	XR_001502187.2	0	0	0	0.166667	0	8.09667
-	XR_001502178.2	0	0	0.0966667	0	9.70667	0
novel_00004739	XR_001502176.2	0.333333	13.2633	0.206667	1.90667	4.76333	43.36
novel_00004740	XR_001502176.2	0.46	12.1967	0.206667	1.90667	4.76333	43.36
-	XR_001502173.2	0	0	0.423333	0.72	19.0667	30.8633
-	XR_001502126.2	0	0	0.0166667	0	0.366667	0
-	XR_001502100.2	0	0	0	0.653333	0	58.3333
-	XR_001502085.2	0	0	0.06	0.1	8.04333	13.3333
-	XR_001502081.2	0	0	0.01	0	0.606667	0
-	XR_001502068.2	0	0	0.7	2.05667	152.76	453.6
XM_005901299.1	XR_001502067.2	0	0	2.53	3.00667	336.707	389.983
XM_005901300.2	XR_001502067.2	5.42667	674.333	2.53	3.00667	336.707	389.983
-	XR_001502066.2	0	0	3.53333	1.78333	640.627	314.76
-	XR_001502037.2	0	0	0.866667	1.82333	46.2233	107.18
-	XR_001501955.2	0	0	0.01	0.33	2.09333	70.6667
-	XR_001501942.2	0	0	0.0133333	0	0.156667	0
-	XR_001501886.2	0	0	0.09	0	7.65667	0
-	XR_001501879.1	0	0	1.14333	0	211.163	0
-	XR_001501866.2	0	0	0.71	0.64	27.48	26.92
-	XR_001501840.2	0	0	0.0366667	0	1.04	0
-	XR_001501812.2	0	0	0.14	0.35	6.1	14.6667
-	XR_001501795.2	0	0	0	1.03667	0	82.69
-	XR_001501790.2	0	0	0.38	0	10.0633	0
-	XR_001501744.2	0	0	0	0.283333	0	14.7567
-	XR_001501743.2	0	0	0.356667	0.37	19.25	22.4733
-	XR_001501742.2	0	0	0.0933333	0	5.58333	0
-	XR_001501741.2	0	0	0.23	0.193333	12.55	9.80333
-	XR_001501740.2	0	0	0.306667	0	20.0167	0
-	XR_001501507.2	0	0	1.83	2.92333	128.883	200.863
-	XR_001501505.2	0	0	0.143333	0	13.1067	0
-	XR_001501478.2	0	0	0.0766667	0	6.66333	0
-	XR_001501459.2	0	0	0.103333	0	28.2733	0
novel_00029264	XR_001501456.2	0.253333	27.2333	0.5	0	49.59	0
novel_00002471	XR_001501447.2	0.34	19.2567	0.11	0	9.42333	0
-	XR_001501416.2	0	0	0.0666667	0	5.63667	0
-	XR_001501409.2	0	0	0.823333	0	35.23	0
-	XR_001501363.1	0	0	0	0.08	0	10
-	XR_001501328.2	0	0	0.263333	0.456667	26.9133	44.8967
-	XR_001501306.2	0	0	0.176667	0.04	22	5.66667
-	XR_001501291.2	0	0	0.0766667	0	9.26333	0
-	XR_001501286.2	0	0	0.0533333	0	11	0
-	XR_001501231.2	0	0	2.17333	0	50.38	0
-	XR_001501230.2	0	0	14.8367	14.2767	319.67	299.77
-	XR_001501226.2	0	0	0.66	0	34.5667	0
-	XR_001501097.2	0	0	0.6	0	80.47	0
-	XR_001501038.2	0	0	0.03	0	2.62333	0
-	XR_001501037.2	0	0	0.533333	0.54	21.4933	25.3333
-	XR_001501032.1	0	0	0.203333	0.39	11.6267	21.3333
-	XR_001500995.2	0	0	0.0833333	0	7.20667	0
-	XR_001500981.2	0	0	0	0.306667	0	17.3467
-	XR_001500965.2	0	0	0.463333	0.993333	48.38	106.25
-	XR_001500959.2	0	0	0.306667	0	15.23	0
-	XR_001500918.2	0	0	1.18667	1.37667	51.6867	56.6
-	XR_001500898.2	0	0	0.14	1.33333	8.6	79.73
-	XR_001500878.2	0	0	0.0533333	0	1.78667	0
-	XR_001500869.2	0	0	0.03	0	1.72	0
-	XR_001500856.2	0	0	0.746667	1.83667	50.4867	118.667
-	XR_001500833.2	0	0	0.906667	0	48.6967	0
-	XR_001500832.2	0	0	1.7	0	163.29	0
-	XR_001500828.2	0	0	0.0166667	0	0.796667	0
-	XR_001500776.2	0	0	0.683333	0	27.71	0
-	XR_001500681.2	0	0	0.0466667	0	2.27333	0
-	XR_001500664.2	0	0	0.00666667	0	0.75	0
-	XR_001500651.1	0	0	0.7	0.586667	44.9333	42.92
-	XR_001500650.2	0	0	0.84	0.09	84.3133	10.2533
-	XR_001500637.2	0	0	0.83	0.286667	61.93	25.3233
-	XR_001500614.2	0	0	0.966667	0.45	78.9933	36.0533
-	XR_001500605.2	0	0	0.0233333	0	0.873333	0
-	XR_001500593.2	0	0	0	3.14333	0	126.257
-	XR_001500592.2	0	0	0.34	0	13.79	0
-	XR_001500577.2	0	0	0.0133333	0.12	1.33333	15.3333
-	XR_001500573.2	0	0	0.0133333	0.273333	1.46333	31.9367
-	XR_001500555.2	0	0	1.10333	0.943333	159.897	125.033
-	XR_001500534.2	0	0	17.2933	8.41333	1739.3	877.243
-	XR_001500530.2	0	0	0.123333	0.386667	9.91333	32.54
-	XR_001500394.1	0	0	0.193333	0	18.1467	0
-	XR_001500379.2	0	0	0.0266667	0	4.24667	0
-	XR_001500361.2	0	0	0.14	0	7.48667	0
-	XR_001500343.2	0	0	0.246667	0	30.6067	0
-	XR_001500328.2	0	0	0	1.55333	0	276.7
-	XR_001500323.2	0	0	1.34	5.07333	243.353	891.893
-	XR_001500315.2	0	0	13.4	15.97	544.64	620.543
-	XR_001500314.2	0	0	0.0433333	0	2.07667	0
-	XR_001500239.2	0	0	0.0766667	0	12.7967	0
-	XR_001499734.2	0	0	0.04	0	2.03667	0
-	XR_001499733.2	0	0	0.576667	0	18.59	0
-	XR_001498259.2	0	0	0.01	0	1	0
-	XR_001498250.2	0	0	0.01	0	0.333333	0
-	XR_001498248.2	0	0	0.00666667	0	0.333333	0
-	XR_001497881.2	0	0	0.55	0	22.0333	0
novel_00001094	XR_001497116.2	1.13	121.833	0.773333	0	73.8033	0
-	XR_001496846.2	0	0	0.183333	0	10.11	0
-	XR_001496419.2	0	0	0.01	0	1	0
-	XR_001496415.2	0	0	1.31333	0.376667	173.117	48.01
XM_005910160.2	XR_001496275.2	39.5567	622.333	2.64333	1.41333	106.463	65.5767
-	XR_001495971.2	0	0	0.0266667	0	1.33333	0
-	XR_001495646.2	0	0	2.14667	2.77667	154.533	207.047
-	XR_001495602.2	0	0	0.17	0.426667	37.95	101.193
-	XR_001495546.2	0	0	0.0166667	3.17333	3.56	718.52
-	XR_001495477.2	0	0	0.223333	0.173333	35.7333	30.35
-	XR_001495417.2	0	0	0.0233333	0	3.19667	0
-	XR_001495381.2	0	0	0.0633333	0.266667	12.51	54.3367
-	XR_001495323.2	0	0	0.603333	1.41667	18.16	45.4233
-	XR_001495316.2	0	0	0.236667	0	34.1533	0
-	XR_001495237.2	0	0	5.21333	1.89333	914.92	341.317
-	XR_001495163.2	0	0	0	0.156667	0	23.42
-	XR_001495158.2	0	0	0.203333	0	22.34	0
-	XR_001495137.1	0	0	0.07	0	4.7	0
-	XR_001495136.1	0	0	0.876667	1.49	61.1033	100.423
-	XR_001495087.1	0	0	0.0433333	1.08333	4.55	131.153
-	XR_001495001.2	0	0	0.156667	0.206667	38.51	54.51
-	XR_001494988.2	0	0	0.103333	0	4.81667	0
-	XR_001494987.2	0	0	0	0.456667	0	98.59
-	XR_001494986.2	0	0	0.526667	0.456667	96.5167	98.59
-	XR_001494899.2	0	0	4.43333	3.58	134.153	122.527
-	XR_001494868.2	0	0	0.253333	0	20.9933	0
-	XR_001494844.2	0	0	0	0.08	0	11.3333
XM_005905243.2	XR_001494842.2	0.0633333	3	0.00333333	0	0.296667	0
XM_005905244.2	XR_001494842.2	0.07	3.33333	0.00333333	0	0.296667	0
-	XR_001494841.2	0	0	0.0533333	0.403333	2.43	19.4367
-	XR_001494840.2	0	0	0.193333	0	7.49333	0
-	XR_001494820.2	0	0	0	0.186667	0	16.3333
-	XR_001494789.2	0	0	0.11	0	6.75	0
-	XR_001494763.2	0	0	2.37333	3.80667	153.703	241.27
-	XR_001494762.2	0	0	0.35	3.35	110.403	1072.9
-	XR_001494751.2	0	0	0.933333	3.34333	65.06	250.657
-	XR_001494684.2	0	0	0.206667	0.413333	29.6433	62.7233
-	XR_001494607.2	0	0	0.0566667	0.3	3.95333	18.0567
-	XR_001494557.2	0	0	0.353333	0.0833333	61.1833	13
novel_00004619	XR_001494519.2	52.86	739.537	0.443333	1.09667	55.2633	146.287
-	XR_001494449.2	0	0	0	0.11	0	13.46
novel_00051605	XR_001494402.2	0.28	34.8067	0	0.213333	0	34.0367
-	XR_001494382.1	0	0	0.106667	0	13.68	0
-	XR_001494379.1	0	0	0.146667	0.423333	25.39	72.8833
-	XR_001494364.2	0	0	0.583333	0	33.61	0
-	XR_001494342.2	0	0	0.453333	0	32.8067	0
-	XR_001494321.2	0	0	0.03	0.01	6.91333	1.66667
-	XR_001494306.2	0	0	0.01	0	0.31	0
-	XR_001494300.2	0	0	0.0633333	0.18	7.5	17.8467
-	XR_001494270.2	0	0	0.25	0	32.08	0
-	XR_001494252.2	0	0	0.416667	0	77.5833	0
-	XR_001494224.2	0	0	0.05	0	2.77	0
-	XR_001494196.2	0	0	0.483333	0.903333	32.0567	65.2033
-	XR_001494190.2	0	0	0.0133333	0.53	0.666667	28.6667
-	XR_001494177.2	0	0	0.133333	0.176667	16.8333	20.7667
-	XR_001494168.2	0	0	0.0833333	0	2.30667	0
-	XR_001494157.2	0	0	2.82667	0	399.143	0
XM_014482755.1	XM_025002035.1	0.02	0.456667	0.05	0.546667	3.29333	30.3333
XM_005898284.2	XM_025002034.1	0.15	10.21	0.0233333	0	3.94667	0
-	XM_025002033.1	0	0	0.0533333	0	11.2533	0
XM_005889855.2	XM_025002032.1	0.116667	20.2933	0	0	0	0
novel_00010121	XM_025002032.1	4.14	952.52	0	0	0	0
XM_005889853.2	XM_025002025.1	0.633333	131.05	0.153333	0	32.2333	0
-	XM_025002024.1	0	0	0.0366667	0	7.68667	0
-	XM_025002023.1	0	0	0.133333	0	34.0533	0
XM_005891965.2	XM_025002020.1	0.0833333	4	0.07	0	3.33333	0
XM_005891964.2	XM_025002020.1	0	0	0.07	0	3.33333	0
-	XM_025002019.1	0	0	0.0833333	0.14	14.2667	26.0633
-	XM_025002018.1	0	0	2.09333	2.42333	164.58	194.533
-	XM_025002017.1	0	0	0.41	0.513333	39.4767	47
-	XM_025002016.1	0	0	0	3.17	0	200.83
-	XM_025002015.1	0	0	0.106667	2.58	13.4067	308.587
XM_014479287.1	XM_025002014.1	0.573333	9.66667	0	0	0	0
novel_00036392	XM_025002014.1	1.97667	74	0	0	0	0
XM_005900747.2	XM_025002013.1	0	0	0.106667	0	6.90667	0
-	XM_025002009.1	0	0	1.17667	0.743333	110.667	73.3333
-	XM_025002006.1	0	0	0.0633333	0	13.68	0
-	XM_025002005.1	0	0	0.07	0	4.51	0
-	XM_025002003.1	0	0	0.15	0.06	30.28	13.0333
-	XM_025002002.1	0	0	0	0.263333	0.0633333	52.0333
-	XM_025002001.1	0	0	0	0	0.333333	0
-	XM_025002000.1	0	0	0.0166667	0	1.99667	0
-	XM_025001998.1	0	0	0.00666667	0	1.16333	0
-	XM_025001997.1	0	0	0.0133333	0	2.14667	0
-	XM_025001994.1	0	0	0.02	0	2.33333	0
-	XM_025001986.1	0	0	0.656667	0	18.0367	0
-	XM_025001985.1	0	0	16.2733	1.51	426.447	36
-	XM_025001981.1	0	0	0.46	0	37.9433	0
-	XM_025001979.1	0	0	0.0933333	0	17.1233	0
novel_00027893	XM_025001976.1	12.02	2052.68	0.0633333	0	12.31	0
-	XM_025001975.1	0	0	0	2.36667	0	185.32
-	XM_025001973.1	0	0	0.283333	1.19667	35.36	147.867
-	XM_025001972.1	0	0	0.0266667	0	2.55	0
-	XM_025001971.1	0	0	0.0366667	0.203333	3.36333	18.5733
-	XM_025001970.1	0	0	0.136667	0	19.9267	0
-	XM_025001969.1	0	0	0.603333	0	113.333	0
-	XM_025001968.1	0	0	2.63333	1.54667	354.203	213.75
-	XM_025001967.1	0	0	1.91333	0.8	784.077	342.763
-	XM_025001966.1	0	0	0	0.373333	0	144.193
-	XM_025001965.1	0	0	0	0.366667	0	141.09
-	XM_025001964.1	0	0	0.31	0	132.16	0
-	XM_025001962.1	0	0	1.54333	1.00667	306.393	180.897
XM_014478831.1	XM_025001961.1	0.45	72.6667	0.2	0.19	31.3333	29.3333
-	XM_025001960.1	0	0	7.51333	3.33	1380.21	624.19
-	XM_025001959.1	0	0	1.90333	0.773333	67.4367	29
-	XM_025001957.1	0	0	3.33333	0.466667	631.163	103.277
-	XM_025001956.1	0	0	0.876667	0	54.3167	0
-	XM_025001954.1	0	0	0	0.733333	0	124.333
novel_00054129	XM_025001952.1	1.07333	184.753	1.74333	1.24	325.263	234
-	XM_025001951.1	0	0	0.163333	0.306667	9.2	18.6667
-	XM_025001947.1	0	0	0.356667	0	21.2233	0
-	XM_025001945.1	0	0	0.2	0	10.7867	0
novel_00054131	XM_025001944.1	1.86	289.167	0.313333	1.64	58.4633	334.95
-	XM_025001943.1	0	0	0.633333	0	134.513	0
XM_014481042.1	XM_025001942.1	1.70667	228.413	1.62	0.55	333.023	112.383
-	XM_025001941.1	0	0	1.6	2.5	217.633	303.333
XM_005908141.2	XM_025001939.1	2.57	362.027	0.206667	0	31.5667	0
-	XM_025001938.1	0	0	0.0933333	3.94	6.66	260.01
-	XM_025001937.1	0	0	0	1.24333	0	130.88
XM_005888636.2	XM_025001936.1	5.15	491.667	4.91667	0.646667	502.103	59.6667
-	XM_025001935.1	0	0	0.14	0	25.94	0
-	XM_025001934.1	0	0	0.446667	0	93.0967	0
XM_014481770.1	XM_025001932.1	13.27	2051	0	0	0	0
-	XM_025001930.1	0	0	0.633333	6.03	82.71	757.22
-	XM_025001929.1	0	0	0.663333	1.3	95.0633	196.447
-	XM_025001928.1	0	0	0.603333	0	93.98	0
-	XM_025001927.1	0	0	4.82667	0	745.173	0
-	XM_025001926.1	0	0	1.39667	0	201.273	0
-	XM_025001925.1	0	0	0.24	0	39.5233	0
-	XM_025001924.1	0	0	8.97667	2.41	1400.46	381.01
-	XM_025001923.1	0	0	0.583333	0	265.6	0
-	XM_025001921.1	0	0	0.78	0	351.55	0
-	XM_025001920.1	0	0	0.196667	0	91.13	0
-	XM_025001917.1	0	0	2.11333	0	959.377	0
-	XM_025001916.1	0	0	12.4233	3.11667	5601.26	1407.16
-	XM_025001915.1	0	0	1.34333	0	600.62	0
-	XM_025001914.1	0	0	11.0833	8.61667	5027.53	4029.32
-	XM_025001913.1	0	0	10.13	7.46333	4540.89	3249.03
-	XM_025001912.1	0	0	0.153333	0	72.1733	0
-	XM_025001911.1	0	0	2.92667	4.53667	1324.22	2117.29
-	XM_025001910.1	0	0	0.413333	0	193.23	0
-	XM_025001909.1	0	0	11.3267	6.1	5149.9	2964.06
-	XM_025001908.1	0	0	0.17	0	78.5833	0
-	XM_025001906.1	0	0	2.88333	1.54667	1328.87	680.78
-	XM_025001905.1	0	0	0.396667	0	170.443	0
XM_014477415.1	XM_025001904.1	0.0266667	1	0	0	0	0
XM_005906201.2	XM_025001901.1	109.77	4116.67	2.45667	0	108.593	0
-	XM_025001900.1	0	0	0.0766667	0	3	0
-	XM_025001899.1	0	0	0.0433333	0	3.66667	0
-	XM_025001891.1	0	0	0	0.433333	0	58.3333
-	XM_025001888.1	0	0	0.34	1.09	9.98333	39.2533
XM_005888297.2	XM_025001887.1	0.386667	37.35	0.566667	0.523333	90.83	85.57
-	XM_025001886.1	0	0	0.01	0	1.62333	0
-	XM_025001883.1	0	0	0.0833333	0	10.01	0
novel_00027375	XM_025001881.1	2.18667	765.523	0.836667	0.67	98.1267	83.34
-	XM_025001879.1	0	0	0.35	0.34	75.2367	86.92
-	XM_025001878.1	0	0	0.903333	0.853333	140.113	135.523
-	XM_025001877.1	0	0	0.01	0	1.33333	0
XM_005887016.2	XM_025001876.1	0.44	42.6667	0.47	0.593333	54.6667	72
novel_00000484	XM_025001876.1	0.326667	25.31	0.47	0.593333	54.6667	72
novel_00000485	XM_025001876.1	0.04	4.02333	0.47	0.593333	54.6667	72
XM_014479312.1	XM_025001871.1	0.806667	39.1533	0.866667	2.02	40.8333	105.37
XM_005899364.2	XM_025001870.1	4.4	374.707	5.19	5.72667	413.333	458.667
novel_00038443	XM_025001870.1	3.09667	107.293	5.19	5.72667	413.333	458.667
-	XM_025001867.1	0	0	0.01	0	1	0
XM_014477890.1	XM_025001866.1	0	0	0.0233333	0	2	0
XM_014480419.1	XM_025001865.1	0.54	216.177	0.723333	0.233333	300.287	110.333
novel_00049323	XM_025001865.1	0.856667	292.823	0.723333	0.233333	300.287	110.333
-	XM_025001864.1	0	0	0.01	0	0.333333	0
XM_005887887.1	XM_025001863.1	0	0	0.0166667	0	2.66667	0
novel_00035440	XM_025001861.1	1.58	506.357	1.37667	0.183333	470.933	56.4067
-	XM_025001859.1	0	0	0.0633333	0	1.41333	0
-	XM_025001858.1	0	0	0.0333333	0	0.956667	0
-	XM_025001855.1	0	0	0.2	0	25	0
XM_014481995.1	XM_025001852.1	0.0766667	4.31	0	0	0	0
novel_00062052	XM_025001850.1	0.233333	12.69	0	0	0	0
-	XM_025001845.1	0	0	0.98	3.38667	233.82	843.553
-	XM_025001844.1	0	0	3.69	3.3	941.507	866.663
novel_00034461	XM_025001841.1	5.04333	1240.62	0.296667	0	81.5367	0
-	XM_025001840.1	0	0	0.173333	0	39.9967	0
novel_00034462	XM_025001839.1	3.58	921.653	4.14	0	1081.76	0
-	XM_025001838.1	0	0	0.0333333	0	10.0667	0
novel_00032552	XM_025001837.1	2.77667	390.913	2.53	0.966667	433.827	147.993
XM_014478859.1	XM_025001836.1	0.936667	84.7533	0.05	0	8.91333	0
-	XM_025001833.1	0	0	0.29	0	51.9167	0
-	XM_025001832.1	0	0	0.723333	1.46	103.56	263.007
XM_005892934.1	XM_025001829.1	0.00666667	0.333333	0.01	0	0.666667	0
XM_014477354.1	XM_025001828.1	5.39667	819.333	2.87667	5.01333	730.4	1286.1
-	XM_025001827.1	0	0	0.06	0.116667	5	9.33333
-	XM_025001826.1	0	0	0.266667	0.0166667	13.08	0.84
-	XM_025001824.1	0	0	1.52667	0.263333	447.477	75.1933
XM_005889179.2	XM_025001823.1	0.41	153.513	0	0.803333	0	296
novel_00005806	XM_025001823.1	1.67333	420.75	0	0.803333	0	296
-	XM_025001821.1	0	0	0.01	0	1.33333	0
-	XM_025001820.1	0	0	0.156667	0.443333	9.63333	29.4867
-	XM_025001819.1	0	0	0.126667	0.333333	4.93	13.6467
-	XM_025001814.1	0	0	0	0.526667	0	48.1567
XM_005892005.1	XM_025001813.1	1.46	132.333	1.66333	0.586667	158.63	63.59
-	XM_025001811.1	0	0	0	0.286667	0	25.3333
-	XM_025001810.1	0	0	0.0533333	0	4.90333	0
-	XM_025001808.1	0	0	0.02	0	1.67333	0
-	XM_025001807.1	0	0	0.04	0.18	2.98667	14
-	XM_025001804.1	0	0	0.0333333	0.63	2.04333	31.5067
-	XM_025001801.1	0	0	0.07	0	20.2733	0
-	XM_025001800.1	0	0	2.03	2.96667	349.007	507.743
XM_005891971.1	XM_025001799.1	3.98333	559.57	0.476667	1.09667	73.1133	189.093
novel_00014724	XM_025001799.1	0.986667	156.43	0.476667	1.09667	73.1133	189.093
-	XM_025001798.1	0	0	1.53	1.30333	123.383	106
-	XM_025001795.1	0	0	0.0866667	0	11.63	0
-	XM_025001793.1	0	0	0.0233333	0	3.18333	0
-	XM_025001792.1	0	0	1.73333	0.72	229.157	85.8633
-	XM_025001787.1	0	0	0.133333	2.54333	15.3033	290.153
-	XM_025001785.1	0	0	2.73333	0.786667	312.097	93.89
novel_00066584	XM_025001783.1	7.77333	874.303	1.87333	0.78	257.27	105.537
-	XM_025001782.1	0	0	0.233333	0.0166667	37.3667	3.03
-	XM_025001781.1	0	0	0	0.36	0	62.5
-	XM_025001780.1	0	0	0.61	0.503333	90.8433	69.5433
-	XM_025001779.1	0	0	0.34	1.5	54.5667	235.003
-	XM_025001778.1	0	0	1.04333	2.08667	100.04	193.267
-	XM_025001777.1	0	0	1.16667	1.43667	117.04	150.31
XM_005889175.2	XM_025001776.1	0.03	1.73333	0	0	0	0
novel_00005762	XM_025001776.1	0.83	93.0533	0	0	0	0
novel_00005765	XM_025001776.1	0.306667	22.5467	0	0	0	0
-	XM_025001775.1	0	0	0.223333	0	22.37	0
XM_005897882.2	XM_025001774.1	36.76	957.48	6.07333	0.853333	166.66	21.43
XM_014478838.1	XM_025001773.1	37.81	1123.19	0	0	0	0
-	XM_025001772.1	0	0	0.22	0	10.8267	0
-	XM_025001771.1	0	0	6.36	6.37667	212.843	228.133
-	XM_025001770.1	0	0	6.00333	8.76	194.89	290.793
-	XM_025001769.1	0	0	56.4433	25.32	1649.38	744.653
-	XM_025001768.1	0	0	1.83333	1.28667	107.993	80.1667
-	XM_025001767.1	0	0	0.873333	0.0366667	48.5933	2.38667
-	XM_025001766.1	0	0	0	0	0.0566667	0
XM_005904046.1	XM_025001765.1	0.00333333	0.333333	0.00333333	0	0.736667	0
XM_005888626.2	XM_025001764.1	0.0433333	4	0	0	0	0
-	XM_025001762.1	0	0	0.02	0	2.13667	0
XM_005908673.1	XM_025001761.1	6.15667	213.71	0.766667	0	139.807	0
novel_00064375	XM_025001761.1	3.53667	609.957	0.766667	0	139.807	0
-	XM_025001760.1	0	0	0.113333	0	14.65	0
-	XM_025001758.1	0	0	0.0166667	0	0.91	0
-	XM_025001757.1	0	0	0.0366667	0	2.32333	0
-	XM_025001756.1	0	0	1.98333	2.69	361.647	485.357
-	XM_025001755.1	0	0	0.01	0.06	1.44333	11.3333
XM_005892946.2	XM_025001754.1	18.2767	917.097	17.2933	48.67	1269.24	3575.44
XM_005892947.2	XM_025001753.1	0.813333	21.12	4.63333	5.67333	265.307	346.497
-	XM_025001752.1	0	0	7.54333	21.1567	596.797	1686.31
-	XM_025001751.1	0	0	0	0.75	0	53.4733
XM_014483744.1	XM_025001750.1	3.44	149.907	2.14	1.64	99.1533	81.0467
XM_005889162.2	XM_025001750.1	0	0	2.14	1.64	99.1533	81.0467
novel_00005758	XM_025001750.1	1.59	77.0933	2.14	1.64	99.1533	81.0467
novel_00017803	XM_025001749.1	1.04667	75.4633	0	0	0	0
-	XM_025001748.1	0	0	0.75	0.936667	70.0433	91
-	XM_025001747.1	0	0	0.52	0	52.2233	0
novel_00054132	XM_025001745.1	0.313333	52.5233	1.00333	0.83	135.087	111.22
novel_00054134	XM_025001745.1	1.38	176.61	1.00333	0.83	135.087	111.22
-	XM_025001744.1	0	0	0.04	0	9.51	0
-	XM_025001743.1	0	0	0.113333	0	13.2367	0
XM_005900876.2	XM_025001742.1	12.0067	1257	6.51	5.20333	607.027	496.657
-	XM_025001740.1	0	0	0.283333	0	43.1967	0
-	XM_025001739.1	0	0	0.0766667	0	7.87333	0
-	XM_025001738.1	0	0	0.00333333	0	0.333333	0
-	XM_025001737.1	0	0	0.0466667	0	3.51667	0
XM_005906404.1	XM_025001735.1	6.08333	544.533	1.92333	2.01	452.067	484.207
novel_00009788	XM_025001731.1	6.07	434.43	2.78333	0.786667	326.517	94.3467
XM_014483225.1	XM_025001727.1	0	0	0.05	0	6.50333	0
XM_005910510.2	XM_025001727.1	0.41	44.1367	0.05	0	6.50333	0
XM_005910511.2	XM_025001727.1	0.0633333	5.86333	0.05	0	6.50333	0
-	XM_025001725.1	0	0	2.63667	0	47.2333	0
novel_00060605	XM_025001724.1	1.10667	214.383	0.336667	0	80.2667	0
-	XM_025001723.1	0	0	3.06333	6.72667	67.39	146.613
-	XM_025001722.1	0	0	0.0233333	0	1.62333	0
-	XM_025001721.1	0	0	0.07	0	11.31	0
-	XM_025001720.1	0	0	0.126667	0	11.3167	0
-	XM_025001719.1	0	0	0.166667	0	22.4867	0
XM_005898572.2	XM_025001717.1	0.19	27.8567	2.68333	0	306.973	0
XM_014479073.1	XM_025001717.1	0	0	2.68333	0	306.973	0
XM_005898573.2	XM_025001717.1	12.3367	1184.81	2.68333	0	306.973	0
-	XM_025001715.1	0	0	0.0633333	0.656667	8.74	97.02
XM_005891998.2	XM_025001714.1	8.77	622	0.256667	0	21.0067	0
XM_014477060.1	XM_025001714.1	0	0	0.256667	0	21.0067	0
-	XM_025001713.1	0	0	0	0.636667	0	51.0733
-	XM_025001712.1	0	0	0	0.17	0	10
-	XM_025001711.1	0	0	0	0.0933333	0	28.7
XM_005894621.2	XM_025001710.1	0.0966667	10.15	0.02	0	1.81667	0
-	XM_025001709.1	0	0	1.29667	2.25	168.803	284.917
-	XM_025001708.1	0	0	0	0.78	0.206667	118.727
-	XM_025001707.1	0	0	0.4	1.2	50.7733	151.917
-	XM_025001704.1	0	0	1.61667	0.806667	219.887	108.38
XM_005894620.2	XM_025001703.1	4.84333	562.19	0.4	0	58.9033	0
novel_00022311	XM_025001703.1	0.123333	24.0667	0.4	0	58.9033	0
-	XM_025001702.1	0	0	2.31667	1.46333	315.163	227.22
XM_005894619.2	XM_025001700.1	0.896667	136.103	0	0	0	0
XM_005894618.2	XM_025001700.1	0.913333	99.3833	0	0	0	0
novel_00014730	XM_025001697.1	0.406667	21.9567	0.14	0	8.57333	0
-	XM_025001694.1	0	0	0.296667	0	47.1567	0
XM_014480664.1	XM_025001693.1	11.9367	609.233	1.28333	0	212.22	0
-	XM_025001691.1	0	0	2.13667	4.66	369.04	834.627
-	XM_025001690.1	0	0	1.11333	0	205.81	0
-	XM_025001688.1	0	0	3.24667	2.33333	556.893	371.013
-	XM_025001687.1	0	0	2.70667	1.40667	260.27	131.79
XM_005902660.2	XM_025001685.1	0	0	0.143333	0	11.6967	0
-	XM_025001682.1	0	0	0.583333	0.416667	173.87	117.483
XM_005897245.2	XM_025001681.1	0	0	0.0366667	0	11.0833	0
XM_005897246.2	XM_025001680.1	2.12333	364.92	0.0533333	0	16.9967	0
-	XM_025001679.1	0	0	0.0633333	0	18.1467	0
XM_005897244.2	XM_025001678.1	0	0	0.383333	0.803333	123.98	266.907
novel_00033425	XM_025001678.1	0.933333	266.747	0.383333	0.803333	123.98	266.907
-	XM_025001664.1	0	0	0	0.363333	0.333333	68
XM_014479310.1	XM_025001662.1	0.02	2.33333	0	0	0	0
XM_005892950.2	XM_025001652.1	1.33333	103.753	0	0	0	0
XM_014477356.1	XM_025001652.1	0.0366667	3.81333	0	0	0	0
-	XM_025001651.1	0	0	0.0133333	0	0.59	0
-	XM_025001649.1	0	0	2.61	1.82	257.64	182.417
-	XM_025001646.1	0	0	0.0666667	0	4.8	0
-	XM_025001643.1	0	0	0.0533333	0	5.30333	0
XM_005895917.1	XM_025001641.1	0.34	28.2433	0	0	0	0
-	XM_025001640.1	0	0	0.09	0	10.3333	0
-	XM_025001639.1	0	0	4.31	5.93	366.69	506.133
XM_014483739.1	XM_025001638.1	5.19	434.437	6.10667	4.78667	533.897	407.867
-	XM_025001637.1	0	0	0.19	0	6.93	0
-	XM_025001636.1	0	0	0.106667	0	5.75667	0
-	XM_025001634.1	0	0	0	0.623333	0	49
-	XM_025001632.1	0	0	4.68333	5.58333	425.853	496.973
-	XM_025001630.1	0	0	0.03	0	3.34	0
-	XM_025001629.1	0	0	0.1	0	15.0767	0
-	XM_025001628.1	0	0	0.03	0	3.12667	0
-	XM_025001627.1	0	0	0.163333	0	13	0
XM_005901216.2	XM_025001623.1	0.03	8.43	0.00666667	0.0166667	2.44333	5.66667
novel_00045126	XM_025001623.1	0.103333	31.9033	0.00666667	0.0166667	2.44333	5.66667
-	XM_025001622.1	0	0	0.603333	1.26333	82.85	175.547
XM_005909936.1	XM_025001621.1	0.06	1.33333	0	0	0	0
-	XM_025001620.1	0	0	3.83667	4.47	351.943	443.3
-	XM_025001618.1	0	0	0.506667	0	44.56	0
novel_00066572	XM_025001617.1	9.01333	931.927	3.88	0	376.153	0
-	XM_025001616.1	0	0	6.03	8.1	557.35	759.043
-	XM_025001615.1	0	0	0.0266667	0	2.49667	0
-	XM_025001614.1	0	0	0.0533333	0	5.30667	0
-	XM_025001613.1	0	0	0.04	0	3.74667	0
-	XM_025001612.1	0	0	0.09	0.116667	8.93333	10.5367
-	XM_025001610.1	0	0	0	0.363333	0	31.72
-	XM_025001609.1	0	0	0.72	0.47	112.12	69.8367
-	XM_025001608.1	0	0	0.743333	0.00333333	106.933	0.506667
-	XM_025001607.1	0	0	0.01	0	3.89	0
-	XM_025001605.1	0	0	0.23	0.39	10.3567	15.79
-	XM_025001603.1	0	0	0.376667	6.03667	21.81	350.803
-	XM_025001598.1	0	0	1.30667	1.14333	116.5	107.5
-	XM_025001597.1	0	0	2.16	1.01	191.917	80.6667
-	XM_025001596.1	0	0	0.316667	0.21	33.0333	25
XM_005892955.2	XM_025001595.1	0.87	48	0	0	0	0
-	XM_025001593.1	0	0	0.0133333	0	1.44333	0
-	XM_025001592.1	0	0	0.106667	0	10.78	0
-	XM_025001590.1	0	0	1.31	3.64	156.733	439.993
novel_00034118	XM_025001587.1	0.113333	11.3333	0	0	0	0
-	XM_025001584.1	0	0	1.16333	0	167.573	0
XM_005909908.2	XM_025001583.1	7.54333	1097.01	4.18667	1.33333	644.03	199.86
XM_005909907.2	XM_025001583.1	1.99	338.38	4.18667	1.33333	644.03	199.86
[truncated: 61,236 more rows]

## Sheet: Table S2-2
Table S2-2. The differentially expressed mRNAs in LAC-vs-LWQY comparison group
id	LAC_count	LWQY_count	LAC_fpkm	LWQY_fpkm	log2(FC)	Pvalue	FDR	significant
bgr:ND4L_VS_bta:YP_209213.1	258	1792	28.2967	211.387	2.90118	0.000956282	0.00736042	yes
bgr:ND6_VS_bta:YP_209216.1	4350.33	569	271.79	35.7	-2.9285	0.00219228	0.0150002	yes
bgr:NM_001291720.1_VS_bta:NM_001082611.2	5443.52	483.57	41.6733	5.48333	-2.926	0.00793809	0.043653	yes
bgr:TCONS_00000049_VS_bta:XM_005205429.4	0	97.02	0.001	0.31	8.27612	0.0039032	0.024472	yes
bgr:TCONS_00000077_VS_bta:TCONS_00038662	0	245.667	0.001	13.25	13.6937	9.2e-05	0.000952539	yes
bgr:TCONS_00000250_VS_bta:NM_001025331.1	850.427	0.816667	7.86333	0.00666667	-10.204	3.74e-06	5.44e-05	yes
bgr:TCONS_00000566_VS_bta:TCONS_00009638	0	164.307	0.001	1.70667	10.737	0.00110328	0.00830969	yes
bgr:TCONS_00000591_VS_bta:XM_024999734.1	0	67.5067	0.001	0.69	9.43045	0.00636947	0.0365431	yes
bgr:TCONS_00000615_VS_bta:XM_005204156.4	0	311.29	0.001	2.06667	11.0131	4.7e-05	0.000527366	yes
bgr:TCONS_00000664_VS_bta:TCONS_00089931	0	271.583	0.001	3.06667	11.5825	7.52e-05	0.000798037	yes
bgr:TCONS_00000665_VS_bta:XM_024982346.1	0	257.417	0.001	2.81	11.4564	6.69e-05	0.000720606	yes
bgr:TCONS_00000720_VS_bta:XM_024982325.1	10311.7	20.3067	45.8733	0.0666667	-9.42647	1.45e-06	2.34e-05	yes
bgr:TCONS_00000727_VS_bta:XM_024982324.1	0	2456.67	0.001	16.23	13.9864	1.2e-15	1.12e-13	yes
bgr:TCONS_00000735_VS_bta:XM_024981596.1	0	1660.67	0.001	25.1433	14.6179	1.02e-12	5.21e-11	yes
bgr:TCONS_00000759_VS_bta:XM_005215917.4	0	282	0.001	3.79333	11.8893	5.69e-05	0.000623784	yes
bgr:TCONS_00000794_VS_bta:XM_010812284.3	0	73.77	0.001	1.13	10.1421	0.00788185	0.0433976	yes
bgr:TCONS_00000835_VS_bta:NM_001099038.1	0	605.333	0.001	7.98333	12.9628	2.06e-07	4.03e-06	yes
bgr:TCONS_00000839_VS_bta:XM_002695810.6	0	1191.67	0.001	10.4	13.3443	3.94e-10	1.31e-08	yes
bgr:TCONS_00000856_VS_bta:XM_010816094.3	0	89.42	0.001	1.1	10.1033	0.00339331	0.0216874	yes
bgr:TCONS_00000968_VS_bta:XM_024984973.1	0	156.1	0.001	1.73667	10.7621	0.00113443	0.00850821	yes
bgr:TCONS_00000986_VS_bta:TCONS_00102531	0	1926.48	0.001	7.65	12.9012	2.29e-14	1.52e-12	yes
bgr:TCONS_00001094_VS_bta:XR_001497116.2	0	121.833	0.001	1.13	10.1421	0.00305869	0.0198703	yes
bgr:TCONS_00001249_VS_bta:TCONS_00063997	0	746.36	0.001	9.4	13.1984	3.93e-08	9.02e-07	yes
bgr:TCONS_00001326_VS_bta:NM_001076151.1	1790.39	22.6867	38.95	0.613333	-5.98881	0.000298376	0.00268059	yes
bgr:TCONS_00001357_VS_bta:NM_001076276.1	69.6667	1874.48	2.27	17.8567	2.9757	1.36e-06	2.2e-05	yes
bgr:TCONS_00001373_VS_bta:TCONS_00024826	0	314.43	0.001	3.53667	11.7882	3.03e-05	0.000357505	yes
bgr:TCONS_00001375_VS_bta:TCONS_00024826	0	111.12	0.001	0.94	9.87652	0.00403458	0.0251443	yes
bgr:TCONS_00001383_VS_bta:XM_024997021.1	0	216.937	0.001	1.7	10.7313	0.000164856	0.00159342	yes
bgr:TCONS_00001448_VS_bta:XM_024975820.1	0	656.027	0.001	8.16	12.9944	1.25e-07	2.59e-06	yes
bgr:TCONS_00001449_VS_bta:XM_024975832.1	0	868.927	0.001	10.56	13.3663	1.22e-08	3.08e-07	yes
bgr:TCONS_00001496_VS_bta:XM_005210031.4	0	66.5	0.001	0.813333	9.6677	0.00639963	0.0366882	yes
bgr:TCONS_00001579_VS_bta:TCONS_00091900	0	164.8	0.001	0.56	9.12928	0.00475247	0.0287807	yes
bgr:TCONS_00001834_VS_bta:XM_024983469.1	0	474.523	0.001	7.15333	12.8044	1.87e-06	2.95e-05	yes
bgr:TCONS_00001842_VS_bta:XR_003031980.1	0	2407	0.001	55.4067	15.7578	1.72e-15	1.54e-13	yes
bgr:TCONS_00001881_VS_bta:XM_005209884.4	0	198.333	0.001	2.07333	11.0177	0.000240323	0.00220163	yes
bgr:TCONS_00001897_VS_bta:XM_024993532.1	0	205.73	0.001	0.903333	9.81911	0.000288202	0.00259846	yes
bgr:TCONS_00001998_VS_bta:XM_024989424.1	0	119.41	0.001	1.00667	9.97537	0.00176393	0.0124653	yes
bgr:TCONS_00002007_VS_bta:TCONS_00099724	0	87.5567	0.001	0.716667	9.48516	0.00821813	0.0449378	yes
bgr:TCONS_00002058_VS_bta:XM_024984950.1	0	788.297	0.001	3.76333	11.8778	6.58e-08	1.46e-06	yes
bgr:TCONS_00002060_VS_bta:TCONS_00099645	0	262.937	0.001	1.94	10.9218	5.55e-05	0.000609121	yes
bgr:TCONS_00002061_VS_bta:XM_024984956.1	0	492.85	0.001	2.80667	11.4546	2.09e-06	3.25e-05	yes
bgr:TCONS_00002070_VS_bta:TCONS_00099588	0	314.007	0.001	2.05333	11.0038	4.3e-05	0.000486635	yes
bgr:TCONS_00002302_VS_bta:NM_001045906.2	1436.34	28.5333	26.1367	0.686667	-5.25032	0.00270283	0.0179367	yes
bgr:TCONS_00002320_VS_bta:XM_005206466.4	0	1383.93	0.001	19.4333	14.2462	2.31e-11	9.55e-10	yes
bgr:TCONS_00002407_VS_bta:XM_005202962.3	0	255.04	0.001	2.29333	11.1632	8.35e-05	0.000874079	yes
bgr:TCONS_00002459_VS_bta:NM_001110076.2	0	98.5233	0.001	0.763333	9.57617	0.00359773	0.0228558	yes
bgr:TCONS_00002464_VS_bta:XM_005213528.4	0	1288.2	0.001	6.52333	12.6714	1.87e-10	6.6e-09	yes
bgr:TCONS_00002490_VS_bta:XM_010803193.3	0	95.5967	0.001	1.16333	10.184	0.0044707	0.0273652	yes
bgr:TCONS_00002607_VS_bta:XM_010820258.3	0	852.327	0.001	9.33333	13.1882	8.71e-09	2.27e-07	yes
bgr:TCONS_00002645_VS_bta:XM_024975318.1	0	104.733	0.001	1.42333	10.4751	0.00269932	0.0179212	yes
bgr:TCONS_00002702_VS_bta:XM_002693051.6	62.2967	2341.6	0.576667	19.0867	5.04868	0.00921316	0.0492549	yes
bgr:TCONS_00002756_VS_bta:TCONS_00015494	0	169.357	0.001	1.58667	10.6318	0.000496137	0.00418655	yes
bgr:TCONS_00002907_VS_bta:XM_005225296.4	0	253.41	0.001	1.42	10.4717	0.0039566	0.02474	yes
bgr:TCONS_00002908_VS_bta:XM_005225296.4	0	672.923	0.001	4.66333	12.1871	8.73e-08	1.87e-06	yes
bgr:TCONS_00002927_VS_bta:XM_005225106.4	0	199.18	0.001	1.25333	10.2916	0.000692652	0.00560761	yes
bgr:TCONS_00002956_VS_bta:XM_005225289.3	0	1249.02	0.001	5.40667	12.4005	1.88e-10	6.63e-09	yes
bgr:TCONS_00003011_VS_bta:TCONS_00040576	0	2842.23	0.001	140.153	17.0966	2.06e-14	1.38e-12	yes
bgr:TCONS_00003019_VS_bta:XM_024997703.1	0	256.183	0.001	1.63333	10.6736	0.00177415	0.0125194	yes
bgr:TCONS_00003187_VS_bta:XM_005206855.4	0	62.3867	0.001	1.04667	10.0316	0.00879662	0.0474904	yes
bgr:TCONS_00003276_VS_bta:XM_005226866.4	829.233	26.0867	8.36333	0.173333	-5.59246	0.00565255	0.0332254	yes
bgr:TCONS_00003321_VS_bta:XM_010801904.2	0	83.4933	0.001	1.34333	10.3916	0.00431683	0.0265851	yes
bgr:TCONS_00003385_VS_bta:XM_005202334.4	0	107.043	0.001	0.886667	9.79225	0.00213439	0.0146506	yes
bgr:TCONS_00003432_VS_bta:XM_010821886.3	0	105.11	0.001	0.816667	9.6736	0.0039596	0.0247537	yes
bgr:TCONS_00003483_VS_bta:XM_024981509.1	0	206.057	0.001	1.52333	10.573	0.000222038	0.00205974	yes
bgr:TCONS_00003597_VS_bta:XM_015458920.2	0	4757.96	0.001	48.5433	15.567	4.63e-19	9.38e-17	yes
bgr:TCONS_00003631_VS_bta:TCONS_00085202	0	1077.98	0.001	3.80667	11.8943	3.99e-10	1.32e-08	yes
bgr:TCONS_00003725_VS_bta:TCONS_00039193	0	135.42	0.001	0.636667	9.31439	0.00110743	0.00833732	yes
bgr:TCONS_00003761_VS_bta:XM_005221630.4	0	614.91	0.001	4.62333	12.1747	1.61e-07	3.25e-06	yes
bgr:TCONS_00003852_VS_bta:XM_005214600.4	0	137.937	0.001	1.21333	10.2448	0.00161997	0.0115755	yes
bgr:TCONS_00003912_VS_bta:TCONS_00057487	1381.15	20.21	12.1267	0.77	-3.97718	0.000218987	0.00203355	yes
bgr:TCONS_00003941_VS_bta:TCONS_00057435	0	233.82	0.001	1.75667	10.7786	0.000122768	0.00122707	yes
bgr:TCONS_00004038_VS_bta:TCONS_00031044	0	103.437	0.001	0.576667	9.17159	0.00540112	0.0320658	yes
bgr:TCONS_00004446_VS_bta:TCONS_00094479	0	805.87	0.001	14.9967	13.8724	1.07e-08	2.72e-07	yes
bgr:TCONS_00004565_VS_bta:XM_010807049.3	0	460.353	0.001	7.53667	12.8797	1.78e-06	2.82e-05	yes
bgr:TCONS_00004677_VS_bta:XM_002686268.6	0	139.293	0.001	2.90667	11.5051	0.00704448	0.0396548	yes
bgr:TCONS_00004731_VS_bta:XM_005217548.4	0	437.1	0.001	2.77	11.4357	2.49e-06	3.8e-05	yes
bgr:TCONS_00004758_VS_bta:XM_010821992.3	0	6258.88	0.001	14.7267	13.8461	2.96e-20	8.19e-18	yes
bgr:TCONS_00004804_VS_bta:XM_010804476.3	0	295.67	0.001	3.57	11.8017	3.16e-05	0.00037001	yes
bgr:TCONS_00004844_VS_bta:TCONS_00053599	213.717	12265.1	5.57	335.99	5.9146	0.00522667	0.0311896	yes
bgr:TCONS_00004860_VS_bta:XM_024999641.1	0	2292.1	0.001	9.25333	13.1758	2.2e-15	1.86e-13	yes
bgr:TCONS_00004863_VS_bta:XM_005213206.4	0	311.977	0.001	2.54667	11.3144	3.8e-05	0.000436639	yes
bgr:TCONS_00004871_VS_bta:XM_024999235.1	0	70.6667	0.001	1.26667	10.3068	0.00849769	0.0461738	yes
bgr:TCONS_00004880_VS_bta:TCONS_00053547	0	113.86	0.001	0.416667	8.70275	0.00264671	0.0176418	yes
bgr:TCONS_00004916_VS_bta:XM_010810399.3	0	1894.92	0.001	9.67667	13.2403	3.75e-14	2.33e-12	yes
bgr:TCONS_00004926_VS_bta:XM_005217377.4	0	195.147	0.001	6.64	12.697	0.000574743	0.00476637	yes
bgr:TCONS_00004964_VS_bta:NM_001205515.1	2392.54	41.1633	17.6867	0.213333	-6.37341	0.00178299	0.0125671	yes
bgr:TCONS_00004967_VS_bta:NM_001205515.1	2392.54	66.83	17.6867	0.386667	-5.51543	0.000746095	0.00598204	yes
bgr:TCONS_00004973_VS_bta:TCONS_00007897	0	1444.35	0.001	3.36667	11.7171	8.3e-12	3.69e-10	yes
bgr:TCONS_00004974_VS_bta:TCONS_00007896	0	2682.92	0.001	5.54333	12.4365	1.14e-15	1.07e-13	yes
bgr:TCONS_00004983_VS_bta:XM_024998174.1	0	196.513	0.001	3.65667	11.8363	0.000441638	0.00378412	yes
bgr:TCONS_00004984_VS_bta:XM_024998172.1	0	506.573	0.001	2.69	11.3934	1.06e-06	1.78e-05	yes
bgr:TCONS_00005083_VS_bta:XM_024988596.1	0	203.657	0.001	0.823333	9.68533	0.000366726	0.00321992	yes
bgr:TCONS_00005084_VS_bta:XM_005227976.4	0	320.153	0.001	1.08333	10.0813	2.27e-05	0.000275827	yes
bgr:TCONS_00005108_VS_bta:NM_174161.3	31735.3	363.057	616.033	4.58	-7.07152	4.14e-11	1.62e-09	yes
bgr:TCONS_00005191_VS_bta:XM_015473180.2	0	462.107	0.001	4.19333	12.0339	2.33e-06	3.58e-05	yes
bgr:TCONS_00005193_VS_bta:XM_005201852.4	0	461.313	0.001	4.60667	12.1695	2.03e-06	3.16e-05	yes
bgr:TCONS_00005209_VS_bta:XM_024988458.1	0	183.65	0.001	1.29333	10.3369	0.000529445	0.00444108	yes
bgr:TCONS_00005260_VS_bta:XM_024985311.1	0	1176.11	0.001	22.86	14.4805	3.43e-10	1.16e-08	yes
bgr:TCONS_00005348_VS_bta:XM_024976079.1	0	298.54	0.001	4.27	12.06	0.00109458	0.00825244	yes
bgr:TCONS_00005350_VS_bta:NM_001007811.2	575	5.01333	6.35	0.07	-6.50326	0.00605452	0.0350088	yes
bgr:TCONS_00005501_VS_bta:XM_010802271.3	0	321.36	0.001	1.39333	10.4443	2.45e-05	0.000295797	yes
bgr:TCONS_00005510_VS_bta:XM_024998388.1	0	145.907	0.001	0.866667	9.75933	0.000869281	0.00682048	yes
bgr:TCONS_00005705_VS_bta:XM_024986277.1	0	291.85	0.001	5.56333	12.4417	6.16e-05	0.000669385	yes
bgr:TCONS_00005785_VS_bta:XM_005215453.4	0	445.883	0.001	9.08333	13.149	2.41e-06	3.69e-05	yes
bgr:TCONS_00005844_VS_bta:XM_005225496.4	0	58.6667	0.001	0.51	8.99435	0.00937194	0.0499445	yes
bgr:TCONS_00005877_VS_bta:XM_005225526.4	0	178.307	0.001	2.74	11.42	0.000401415	0.00348137	yes
bgr:TCONS_00005878_VS_bta:XM_005225528.4	0	375.36	0.001	6.00333	12.5515	1.59e-05	0.000200698	yes
bgr:TCONS_00005881_VS_bta:NM_001110077.2	0	161.57	0.001	4.11667	12.0073	0.00134958	0.00989332	yes
bgr:TCONS_00005887_VS_bta:TCONS_00103134	3015.01	308.057	16.91	1.43333	-3.56043	0.000834447	0.00658895	yes
bgr:TCONS_00005898_VS_bta:XM_005225515.4	0	508.963	0.001	4.18333	12.0304	7.6e-07	1.32e-05	yes
bgr:TCONS_00005924_VS_bta:XM_024985572.1	0	519.71	0.001	7.64667	12.9006	8.05e-07	1.39e-05	yes
bgr:TCONS_00006077_VS_bta:XM_024980428.1	785.153	12943.6	9.17667	167.93	4.19375	1.69e-06	2.68e-05	yes
bgr:TCONS_00006189_VS_bta:XM_005215704.4	0	111.957	0.001	1.25667	10.2954	0.00180509	0.0126932	yes
bgr:TCONS_00006329_VS_bta:XM_005209013.3	0	310.547	0.001	1.43333	10.4852	5.35e-05	0.000589043	yes
bgr:TCONS_00006443_VS_bta:XM_015464937.2	0	410.027	0.001	1.54333	10.5918	4.58e-06	6.56e-05	yes
bgr:TCONS_00006453_VS_bta:XM_024984641.1	0	825.837	0.001	8.79333	13.1022	1.92e-08	4.67e-07	yes
bgr:TCONS_00006515_VS_bta:TCONS_00045943	0	274.483	0.001	1.12333	10.1336	9.34e-05	0.000963346	yes
bgr:TCONS_00006542_VS_bta:XM_024999112.1	916.627	4849.25	19.9367	116.073	2.54154	0.00188464	0.0131789	yes
bgr:TCONS_00006586_VS_bta:TCONS_00070630	0	102.43	0.001	0.96	9.90689	0.00245906	0.0165407	yes
bgr:TCONS_00006596_VS_bta:XM_010813555.3	0	172.147	0.001	2.83333	11.4683	0.000388919	0.00339013	yes
bgr:TCONS_00006604_VS_bta:XM_010812638.3	0	2420.67	0.001	7.42333	12.8579	2.65e-15	2.19e-13	yes
bgr:TCONS_00006660_VS_bta:TCONS_00005377	0	221.733	0.001	5.37333	12.3916	0.000181515	0.0017339	yes
bgr:TCONS_00006662_VS_bta:XM_010801778.3	0	564.06	0.001	7.98	12.9622	1.03e-06	1.74e-05	yes
bgr:TCONS_00006768_VS_bta:TCONS_00103423	0	209.227	0.001	1.87667	10.874	0.000274872	0.00248869	yes
bgr:TCONS_00006807_VS_bta:XM_005227972.4	0	788.793	0.001	4.57333	12.159	1.47e-08	3.65e-07	yes
bgr:TCONS_00006819_VS_bta:XM_024984599.1	0	552.413	0.001	3.82333	11.9006	1.02e-06	1.72e-05	yes
bgr:TCONS_00006889_VS_bta:XM_024999999.1	0	445.92	0.001	4.61333	12.1716	3.6e-06	5.25e-05	yes
bgr:TCONS_00006901_VS_bta:XM_025000095.1	0	467.187	0.001	5.14333	12.3285	1.57e-06	2.5e-05	yes
bgr:TCONS_00006905_VS_bta:XR_003037445.1	0	156.867	0.001	3.8	11.8918	0.000902746	0.00705081	yes
bgr:TCONS_00006927_VS_bta:XM_015473832.2	0	1204	0.001	6.04333	12.5611	5.58e-10	1.82e-08	yes
bgr:TCONS_00006958_VS_bta:XM_005201846.4	0	117.61	0.001	0.863333	9.75377	0.00212707	0.014607	yes
bgr:TCONS_00007018_VS_bta:NM_001192337.2	0	157.333	0.001	2.68333	11.3898	0.00102356	0.00779482	yes
bgr:TCONS_00007033_VS_bta:TCONS_00113621	0	215.2	0.001	2.97667	11.5395	0.000204201	0.00192041	yes
bgr:TCONS_00007068_VS_bta:TCONS_00100364	0	89.5633	0.001	1.41333	10.4649	0.00500604	0.0300571	yes
bgr:TCONS_00007069_VS_bta:TCONS_00100364	0	249.437	0.001	4.04333	11.9813	0.000165221	0.00159643	yes
bgr:TCONS_00007183_VS_bta:XM_005217037.4	0	582.36	0.001	11.4467	13.4826	4.49e-07	8.25e-06	yes
bgr:TCONS_00007237_VS_bta:XM_005217212.4	0	139.813	0.001	1.44	10.4919	0.00125976	0.00932774	yes
bgr:TCONS_00007256_VS_bta:TCONS_00070341	0	500.197	0.001	2.52333	11.3011	2.99e-06	4.47e-05	yes
bgr:TCONS_00007258_VS_bta:TCONS_00070341	0	500.003	0.001	2.86	11.4818	1.17e-06	1.93e-05	yes
bgr:TCONS_00007294_VS_bta:XM_024997964.1	1621.07	7361.17	9.16	46.6867	2.34959	0.00752681	0.0417933	yes
bgr:TCONS_00007311_VS_bta:XM_005221758.4	0	82.6567	0.001	0.706667	9.46489	0.00535314	0.031806	yes
bgr:TCONS_00007387_VS_bta:XM_005214414.4	0	168.757	0.001	1.54333	10.5918	0.000577538	0.00478692	yes
bgr:TCONS_00007389_VS_bta:NM_001075805.1	290.667	1.18667	10.5467	0.0566667	-7.54007	0.00297863	0.0194254	yes
bgr:TCONS_00007410_VS_bta:TCONS_00056851	0	742.493	0.001	5.59667	12.4504	1.06e-07	2.25e-06	yes
bgr:TCONS_00007470_VS_bta:NM_001078042.1	0	117.89	0.001	1.13333	10.1464	0.00166627	0.0118475	yes
bgr:TCONS_00007512_VS_bta:XM_005211003.4	0	1972.38	0.001	5.08667	12.3125	2.67e-14	1.72e-12	yes
bgr:TCONS_00007513_VS_bta:XM_005211003.4	0	2403.4	0.001	6.18	12.5934	2.29e-15	1.94e-13	yes
bgr:TCONS_00007520_VS_bta:XM_005211019.4	2962.67	78.5833	11.09	0.35	-4.98576	1.46e-05	0.000185957	yes
bgr:TCONS_00007578_VS_bta:XM_010804296.2	0	460.9	0.001	2.9	11.5018	0.000326937	0.00290434	yes
bgr:TCONS_00007579_VS_bta:XM_010804298.2	0	1269.02	0.001	6.51667	12.6699	4.71e-11	1.82e-09	yes
bgr:TCONS_00007760_VS_bta:XM_024984890.1	0	139.707	0.001	1.47333	10.5249	0.000844203	0.00665033	yes
bgr:TCONS_00007825_VS_bta:NM_001206059.1	0	147.933	0.001	1.40333	10.4546	0.000745702	0.00598047	yes
bgr:TCONS_00007830_VS_bta:NM_001354661.1	0	228.19	0.001	1.63667	10.6765	0.00221494	0.0151347	yes
bgr:TCONS_00007899_VS_bta:XM_025000485.1	0	102.13	0.001	1.02	9.99435	0.00297297	0.0194011	yes
bgr:TCONS_00007939_VS_bta:XM_005205843.4	0	136.013	0.001	3.13333	11.6135	0.00189881	0.0132676	yes
bgr:TCONS_00008049_VS_bta:TCONS_00085431	0	197.317	0.001	1.42333	10.4751	0.000347067	0.00306334	yes
bgr:TCONS_00008059_VS_bta:TCONS_00085402	3447.25	136.153	6.89333	1.19667	-2.52618	0.000111922	0.00113064	yes
bgr:TCONS_00008101_VS_bta:XM_015472434.2	0	13897.6	0.001	178.583	17.4462	2.15e-23	1.97e-20	yes
bgr:TCONS_00008124_VS_bta:XM_005209927.4	0	568.64	0.001	2.11	11.043	4.85e-07	8.83e-06	yes
bgr:TCONS_00008128_VS_bta:XM_024995866.1	0	4052.74	0.001	16.0633	13.9715	3.73e-18	6.47e-16	yes
bgr:TCONS_00008151_VS_bta:XM_024992299.1	0	136.55	0.001	0.843333	9.71996	0.00124461	0.0092291	yes
bgr:TCONS_00008173_VS_bta:XM_024993161.1	0	362.9	0.001	2.78667	11.4443	1.53e-05	0.000194355	yes
bgr:TCONS_00008287_VS_bta:XM_010802357.3	0	5691.67	0.001	45.6733	15.4791	6.88e-20	1.72e-17	yes
bgr:TCONS_00008361_VS_bta:XM_010817041.3	0	440.073	0.001	17.5867	14.1022	4.12e-06	5.95e-05	yes
bgr:TCONS_00008378_VS_bta:TCONS_00060115	0	95.1067	0.001	0.843333	9.71996	0.00395368	0.02474	yes
bgr:TCONS_00008426_VS_bta:XM_010807645.3	0	132.033	0.001	0.953333	9.89684	0.00784359	0.0432342	yes
bgr:TCONS_00008427_VS_bta:XM_024994688.1	0	438.967	0.001	2.19667	11.1011	1.01e-05	0.000134396	yes
bgr:TCONS_00008462_VS_bta:XM_002696940.5	4704.45	696.63	14.2033	4.03	-1.81738	0.00862479	0.0467299	yes
bgr:TCONS_00008466_VS_bta:XM_005226395.4	0	692.627	0.001	4.84333	12.2418	0.000216485	0.00201317	yes
bgr:TCONS_00008473_VS_bta:XM_024977807.1	0.00333333	122.887	0.001	0.466667	8.86625	0.00902054	0.0484137	yes
bgr:TCONS_00008661_VS_bta:XM_005220243.4	0	2188.88	0.001	11.9767	13.5479	4.97e-15	3.84e-13	yes
bgr:TCONS_00008662_VS_bta:XM_005220243.4	0	212.643	0.001	0.933333	9.86625	0.000401461	0.00348137	yes
bgr:TCONS_00008769_VS_bta:XM_005211922.4	0	207.623	0.001	2.00333	10.9682	0.000212021	0.00197836	yes
bgr:TCONS_00008880_VS_bta:TCONS_00067963	147.127	2739.6	3.13	44.4133	3.82676	0.00660694	0.0376693	yes
bgr:TCONS_00008891_VS_bta:XM_005224052.4	0	263.423	0.001	1.37667	10.427	6.26e-05	0.00067971	yes
bgr:TCONS_00008895_VS_bta:TCONS_00098554	0	6104.87	0.001	38.9867	15.2507	8.84e-20	2.15e-17	yes
bgr:TCONS_00008927_VS_bta:TCONS_00098580	0	504.653	0.001	4.28333	12.0645	8.49e-07	1.46e-05	yes
bgr:TCONS_00009000_VS_bta:XM_010819256.3	0	75.3	0.001	0.69	9.43045	0.00695526	0.0392235	yes
bgr:TCONS_00009036_VS_bta:XM_010821355.3	0	80.12	0.001	0.476667	8.89684	0.00818181	0.0447635	yes
bgr:TCONS_00009175_VS_bta:XM_025000270.1	0	3087.14	0.001	11.0567	13.4326	5.73e-12	2.61e-10	yes
bgr:TCONS_00009187_VS_bta:XM_025000880.1	0	2728.41	0.001	20.32	14.3106	3.27e-15	2.66e-13	yes
bgr:TCONS_00009217_VS_bta:XM_024991225.1	0	369.223	0.001	1.90667	10.8968	2e-05	0.000246644	yes
bgr:TCONS_00009400_VS_bta:XM_010816642.3	0	197.43	0.001	1.97	10.944	0.000264457	0.00240304	yes
bgr:TCONS_00009648_VS_bta:XM_024986782.1	1785.05	133.35	43.0467	4.22667	-3.34831	0.00131509	0.00967098	yes
bgr:TCONS_00009872_VS_bta:XM_010802318.3	0	420.757	0.001	1.62	10.6618	1.83e-05	0.000227348	yes
bgr:TCONS_00009916_VS_bta:XM_005221549.4	0	301.093	0.001	1.75333	10.7759	2.93e-05	0.000347125	yes
bgr:TCONS_00009994_VS_bta:TCONS_00088263	0	75.11	0.001	0.423333	8.72565	0.00753374	0.0418241	yes
bgr:TCONS_00009996_VS_bta:TCONS_00088263	0	65.7833	0.001	0.856667	9.74259	0.00643253	0.0368436	yes
bgr:TCONS_00010059_VS_bta:XM_024975735.1	0	318.483	0.001	1.80667	10.8191	3.1e-05	0.000364666	yes
bgr:TCONS_00010104_VS_bta:XM_015475565.2	0	3022.13	0.001	9.16	13.1611	1.35e-16	1.57e-14	yes
bgr:TCONS_00010121_VS_bta:XM_025002032.1	0	952.52	0.001	4.14	12.0154	3.02e-09	8.64e-08	yes
bgr:TCONS_00010122_VS_bta:NM_001191492.1	0	649.93	0.001	2.05	11.0014	0.00115993	0.00867789	yes
bgr:TCONS_00010135_VS_bta:XM_005227621.4	0	385.1	0.001	2.15667	11.0746	9.69e-06	0.000129018	yes
bgr:TCONS_00010292_VS_bta:XM_005212701.4	0	118.923	0.001	1.82333	10.8324	0.00166419	0.0118375	yes
bgr:TCONS_00010300_VS_bta:XM_024998780.1	0	434.977	0.001	5.13	12.3247	2.73e-06	4.14e-05	yes
bgr:TCONS_00010500_VS_bta:XM_005222071.4	0	2467.02	0.001	8.35333	13.0281	1.91e-15	1.65e-13	yes
bgr:TCONS_00010595_VS_bta:XM_024996553.1	0	130.26	0.001	2.17667	11.0879	0.00107558	0.00813151	yes
bgr:TCONS_00010607_VS_bta:NM_001166529.2	0	78.2767	0.001	0.42	8.71425	0.00591938	0.0344186	yes
bgr:TCONS_00010703_VS_bta:TCONS_00040931	0	1653.01	0.001	11.2233	13.4542	4.14e-06	5.97e-05	yes
bgr:TCONS_00010754_VS_bta:XM_005210778.4	0	592.857	0.001	3.72	11.8611	2.03e-07	3.98e-06	yes
bgr:TCONS_00010787_VS_bta:XM_024997257.1	6025.2	206.357	148.863	3.84667	-5.27424	1.59e-05	0.000200521	yes
bgr:TCONS_00010824_VS_bta:XM_024980368.1	0.01	167.153	0.001	0.853333	9.73697	0.000412722	0.00356061	yes
bgr:TCONS_00011047_VS_bta:XM_005207682.4	0	481.16	0.001	3.33	11.7013	2.73e-06	4.14e-05	yes
bgr:TCONS_00011053_VS_bta:TCONS_00013845	0	288.09	0.001	3.36333	11.7157	4.4e-05	0.000496266	yes
bgr:TCONS_00011088_VS_bta:TCONS_00096148	0	201.627	0.001	2.18	11.0901	0.000802472	0.00636978	yes
bgr:TCONS_00011191_VS_bta:XM_024979081.1	0	105.39	0.001	0.566667	9.14636	0.00422178	0.0261222	yes
bgr:TCONS_00011192_VS_bta:XM_024979081.1	0	202.077	0.001	1.25	10.2877	0.000256657	0.0023399	yes
bgr:TCONS_00011300_VS_bta:XM_015474829.2	0	561.267	0.001	2.38667	11.2208	1.12e-06	1.86e-05	yes
bgr:TCONS_00011350_VS_bta:XM_005212068.4	0	86.4933	0.001	1.69333	10.7257	0.00594559	0.0345377	yes
bgr:TCONS_00011351_VS_bta:TCONS_00045651	0	66.9167	0.001	1.29	10.3332	0.00649564	0.0371188	yes
bgr:TCONS_00011402_VS_bta:TCONS_00034524	0	2980.45	0.001	43.3967	15.4053	3.07e-16	3.22e-14	yes
bgr:TCONS_00011471_VS_bta:XM_024994638.1	0	4094.81	0.001	26.7433	14.7069	2.8e-18	5.01e-16	yes
bgr:TCONS_00011549_VS_bta:NM_001007809.2	1618.05	3.96	20.0767	0.0633333	-8.30834	3.16e-05	0.000370382	yes
bgr:TCONS_00011587_VS_bta:XM_005216276.3	0	711.093	0.001	4.76333	12.2178	5.11e-08	1.15e-06	yes
bgr:TCONS_00011646_VS_bta:XM_005216382.4	0	495.003	0.001	4.38667	12.0989	1.32e-06	2.16e-05	yes
bgr:TCONS_00011673_VS_bta:TCONS_00087066	0	388.563	0.001	1.49	10.5411	0.000812737	0.0064411	yes
bgr:TCONS_00011678_VS_bta:XM_005221438.4	28.9867	1195.5	0.18	5.95333	5.04763	0.00720261	0.0403718	yes
bgr:TCONS_00011876_VS_bta:XM_024982634.1	0	1049.4	0.001	43.3267	15.403	4.66e-10	1.54e-08	yes
bgr:TCONS_00011905_VS_bta:XM_024982816.1	0	1934.06	0.001	12.3333	13.5903	2.83e-14	1.81e-12	yes
bgr:TCONS_00012044_VS_bta:XM_015460932.2	0	77.7133	0.001	0.873333	9.77039	0.00542357	0.0321675	yes
bgr:TCONS_00012086_VS_bta:NM_001103097.2	0	197.877	0.001	1.75	10.7731	0.00606887	0.035065	yes
bgr:TCONS_00012096_VS_bta:XM_024998177.1	0	3073.67	0.001	62.8433	15.9395	5.99e-16	5.99e-14	yes
bgr:TCONS_00012150_VS_bta:XM_024981728.1	0	215.997	0.001	1.16333	10.184	0.000163558	0.00158391	yes
bgr:TCONS_00012160_VS_bta:TCONS_00103667	0	74.9667	0.001	0.96	9.90689	0.00931814	0.0496841	yes
bgr:TCONS_00012162_VS_bta:NM_001282082.1	2760.95	15.5	43.7033	0.413333	-6.72429	0.000416571	0.00359176	yes
bgr:TCONS_00012207_VS_bta:XM_024993210.1	0	954.083	0.001	3.62	11.8218	1.8e-09	5.35e-08	yes
bgr:TCONS_00012254_VS_bta:XM_024996723.1	0	393.52	0.001	6.91	12.7545	5.89e-06	8.29e-05	yes
bgr:TCONS_00012269_VS_bta:XM_024990486.1	0	1750.33	0.001	8.40667	13.0373	5.8e-14	3.5e-12	yes
bgr:TCONS_00012461_VS_bta:XM_005209396.4	0	481.48	0.001	2.08	11.0224	1.33e-06	2.17e-05	yes
bgr:TCONS_00012462_VS_bta:XM_005209394.4	0	252.047	0.001	1.35333	10.4023	0.000105083	0.00107051	yes
bgr:TCONS_00012499_VS_bta:XM_024994476.1	0	495.403	0.001	6.10333	12.5754	0.00010838	0.00109816	yes
bgr:TCONS_00012543_VS_bta:TCONS_00032340	0	1251.59	0.001	9.57	13.2243	3.71e-10	1.24e-08	yes
bgr:TCONS_00012546_VS_bta:NM_001354162.1	0	94.6333	0.001	0.383333	8.58246	0.00781333	0.0430989	yes
bgr:TCONS_00012592_VS_bta:XM_010818118.3	0	206.703	0.001	1.98333	10.9537	0.00431492	0.0265788	yes
bgr:TCONS_00012660_VS_bta:XM_010814929.3	0	78.0067	0.001	1.16667	10.1882	0.00455326	0.0277974	yes
bgr:TCONS_00012700_VS_bta:XM_005218982.4	137.76	3490.09	1.37667	37.6233	4.77238	0.00152824	0.0110053	yes
bgr:TCONS_00012730_VS_bta:XM_002694992.6	0	199.57	0.001	2.94333	11.5232	0.000320349	0.00285253	yes
bgr:TCONS_00012809_VS_bta:XM_010816883.3	0	115.78	0.001	0.593333	9.2127	0.00622283	0.0357834	yes
bgr:TCONS_00012866_VS_bta:XM_005208850.3	0	123.54	0.001	3.33667	11.7042	0.00915073	0.0489712	yes
bgr:TCONS_00012867_VS_bta:XM_005208850.3	0	199.93	0.001	3.29333	11.6853	0.00873597	0.0472221	yes
bgr:TCONS_00012929_VS_bta:XM_024993900.1	0	1483.31	0.001	9.06	13.1453	3.91e-12	1.84e-10	yes
bgr:TCONS_00013178_VS_bta:XM_005228053.3	2293.64	42.6667	14.36	0.833333	-4.10702	0.000343119	0.00303292	yes
bgr:TCONS_00013337_VS_bta:XM_010817529.3	0	299.707	0.001	1.50667	10.5571	4.43e-05	0.000498792	yes
bgr:TCONS_00013409_VS_bta:XM_024975220.1	0	472.213	0.001	2.82667	11.4649	1.62e-06	2.58e-05	yes
bgr:TCONS_00013430_VS_bta:NM_001192402.2	106.83	6903.88	0.673333	40.9833	5.92757	0.00356452	0.0226686	yes
bgr:TCONS_00013434_VS_bta:XM_005200959.3	0	699.347	0.001	6.82667	12.737	1.78e-07	3.54e-06	yes
bgr:TCONS_00013435_VS_bta:XM_005200959.3	0	688.653	0.001	7.18	12.8098	6.74e-08	1.49e-06	yes
bgr:TCONS_00013461_VS_bta:XM_005223881.4	0	92.4333	0.001	2.28333	11.1569	0.00618889	0.0356289	yes
bgr:TCONS_00013512_VS_bta:XM_025000128.1	59.53	10255.4	0.313333	83.47	8.05742	0.000151247	0.001477	yes
bgr:TCONS_00013542_VS_bta:XM_005217679.4	0	458.563	0.001	4.84667	12.2428	3.07e-06	4.58e-05	yes
bgr:TCONS_00013571_VS_bta:XM_005204523.4	0	2109.22	0.001	7.99667	12.9652	6.16e-15	4.63e-13	yes
bgr:TCONS_00013577_VS_bta:XM_024989559.1	0	185.3	0.001	1.02333	9.99906	0.000714552	0.00576279	yes
bgr:TCONS_00013616_VS_bta:NM_001075771.2	763.667	6558	17.6567	51.4	1.54156	0.000102681	0.00105091	yes
bgr:TCONS_00013728_VS_bta:NM_001012678.1	0	69.3333	0.001	1.53667	10.5856	0.00768582	0.0425276	yes
bgr:TCONS_00013759_VS_bta:XM_024983798.1	0	98.2033	0.001	0.54	9.07682	0.00412438	0.0256193	yes
bgr:TCONS_00013778_VS_bta:XM_010804326.3	0	214.02	0.001	3.84	11.9069	0.000350094	0.00308735	yes
bgr:TCONS_00013810_VS_bta:XM_005225707.4	0	158.333	0.001	1.60333	10.6469	0.000859541	0.00675881	yes
bgr:TCONS_00013902_VS_bta:TCONS_00072091	0	1011.82	0.001	8.79	13.1016	1.05e-09	3.29e-08	yes
bgr:TCONS_00014215_VS_bta:XM_024998360.1	0	211.113	0.001	4.82	12.2348	0.000641627	0.00523903	yes
bgr:TCONS_00014245_VS_bta:XM_005209421.4	0	1535.18	0.001	12.9167	13.6569	1.59e-12	7.92e-11	yes
bgr:TCONS_00014290_VS_bta:XM_005212525.3	1751.56	156.433	17.1767	1.60333	-3.4213	0.00267755	0.0178159	yes
bgr:TCONS_00014315_VS_bta:TCONS_00090117	0	62.4967	0.001	0.986667	9.94642	0.00737133	0.0410735	yes
bgr:TCONS_00014368_VS_bta:NM_001035487.1	2603	16	49.8367	2.65	-4.23314	3.39e-09	9.6e-08	yes
bgr:TCONS_00014407_VS_bta:NM_001192940.1	0	210.407	0.001	1.21	10.2408	0.00021678	0.00201529	yes
bgr:TCONS_00014413_VS_bta:NM_001046331.2	0	70.6667	0.001	6.59333	12.6868	0.00702971	0.039579	yes
bgr:TCONS_00014453_VS_bta:XM_002699081.6	0	677.207	0.001	2.89333	11.4985	6.57e-08	1.46e-06	yes
bgr:TCONS_00014564_VS_bta:XM_024976287.1	0	1561.49	0.001	4.42333	12.1109	6.03e-13	3.15e-11	yes
bgr:TCONS_00014576_VS_bta:XM_005226227.4	3.00333	422.977	0.0166667	2.58	7.27426	0.00123628	0.00917861	yes
bgr:TCONS_00014663_VS_bta:XM_025000779.1	0	301.517	0.001	5.89667	12.5257	5.87e-05	0.000640803	yes
bgr:TCONS_00014667_VS_bta:XM_005214241.4	0	397.587	0.001	2.79333	11.4478	6.27e-06	8.78e-05	yes
bgr:TCONS_00014686_VS_bta:XM_024997030.1	0	1787.43	0.001	4.17333	12.027	1.82e-13	1.03e-11	yes
bgr:TCONS_00014857_VS_bta:TCONS_00109632	0	372.497	0.001	1.52333	10.573	1.06e-05	0.000139862	yes
bgr:TCONS_00014866_VS_bta:NM_001034730.2	604.257	7.56333	7.75333	0.05	-7.27674	0.00350383	0.0223297	yes
bgr:TCONS_00014887_VS_bta:XM_005225639.4	0	564.08	0.001	2.96667	11.5346	4.92e-07	8.96e-06	yes
bgr:TCONS_00014940_VS_bta:TCONS_00093792	0	2412.33	0.001	18.3333	14.1622	1.95e-15	1.69e-13	yes
bgr:TCONS_00014947_VS_bta:XM_015459644.2	0	451.433	0.001	3.92333	11.9379	6.27e-06	8.78e-05	yes
bgr:TCONS_00014975_VS_bta:XM_005211812.4	0	198.037	0.001	0.836667	9.70851	0.00210385	0.0144855	yes
bgr:TCONS_00015063_VS_bta:NM_001040477.4	6162.54	82.24	92.2033	0.866667	-6.7332	0.00139216	0.0101561	yes
bgr:TCONS_00015126_VS_bta:XM_005226821.4	0	1184.43	0.001	5.85	12.5142	7.55e-11	2.85e-09	yes
bgr:TCONS_00015250_VS_bta:XR_003037473.1	0	154.893	0.001	3.54	11.7895	0.000922186	0.0071582	yes
bgr:TCONS_00015258_VS_bta:XM_024999904.1	0	1696.26	0.001	3.37667	11.7214	6.63e-12	3e-10	yes
bgr:TCONS_00015292_VS_bta:TCONS_00073321	0	415.667	0.001	5.20667	12.3461	9.96e-06	0.000132192	yes
bgr:TCONS_00015300_VS_bta:XM_005217673.4	0	1140.46	0.001	3.24667	11.6647	2.5e-10	8.64e-09	yes
bgr:TCONS_00015310_VS_bta:NM_001192319.2	0	372.853	0.001	3.78	11.8842	9.77e-06	0.00013008	yes
bgr:TCONS_00015405_VS_bta:XM_024985253.1	0	460.083	0.001	2.45	11.2586	2.56e-06	3.9e-05	yes
bgr:TCONS_00015579_VS_bta:NM_001075154.1	2850.85	223.257	30.0533	1.79	-4.06949	0.0012544	0.0092949	yes
bgr:TCONS_00015672_VS_bta:NM_001098127.1	1587.33	28.61	18.6	0.283333	-6.03666	0.000454244	0.00387784	yes
bgr:TCONS_00015714_VS_bta:XM_015475468.2	0	106.22	0.001	1.21333	10.2448	0.00225278	0.0153623	yes
bgr:TCONS_00015986_VS_bta:TCONS_00070590	2093.54	13	13.52	0.293333	-5.52641	1.66e-08	4.09e-07	yes
bgr:TCONS_00015988_VS_bta:XM_024998869.1	0	166.487	0.001	2.08667	11.027	0.00182775	0.0128145	yes
bgr:TCONS_00016046_VS_bta:TCONS_00001314	0	970.637	0.001	2.92	11.5118	1.36e-09	4.16e-08	yes
bgr:TCONS_00016070_VS_bta:TCONS_00051491	0	6185.41	0.001	29.2767	14.8375	5.88e-20	1.52e-17	yes
bgr:TCONS_00016071_VS_bta:TCONS_00051491	0	8334.94	0.001	38.72	15.2408	2.12e-21	9.28e-19	yes
bgr:TCONS_00016100_VS_bta:XM_002696631.4	1646.33	110.307	9.18667	0.556667	-4.04466	0.000958196	0.00737327	yes
bgr:TCONS_00016302_VS_bta:NM_001040601.2	874.763	8.65667	19.6133	0.356667	-5.78111	3.85e-05	0.0004416	yes
bgr:TCONS_00016330_VS_bta:XM_005210588.4	0	713.667	0.001	4.17	12.0258	9.3e-08	1.99e-06	yes
bgr:TCONS_00016682_VS_bta:XM_010805859.3	0	155.75	0.001	2.92333	11.5134	0.00329556	0.0211497	yes
bgr:TCONS_00016768_VS_bta:XM_024993297.1	0	131.647	0.001	2.08667	11.027	0.00104226	0.00791926	yes
bgr:TCONS_00016838_VS_bta:TCONS_00082976	0	68.9867	0.001	0.636667	9.31439	0.00591209	0.0343946	yes
bgr:TCONS_00016840_VS_bta:TCONS_00082976	0	237.117	0.001	3.1	11.5981	0.000138003	0.00135865	yes
bgr:TCONS_00016841_VS_bta:TCONS_00082976	0	268.567	0.001	2.25667	11.14	8.65e-05	0.000901867	yes
bgr:TCONS_00016916_VS_bta:TCONS_00098064	0	358.73	0.001	1.82333	10.8324	1e-05	0.000132653	yes
bgr:TCONS_00016929_VS_bta:XM_010818973.3	0	456.85	0.001	1.88667	10.8816	2.35e-06	3.6e-05	yes
bgr:TCONS_00016938_VS_bta:TCONS_00098014	0	88.2033	0.001	0.96	9.90689	0.00403643	0.0251507	yes
bgr:TCONS_00016971_VS_bta:TCONS_00077668	140.103	5091.39	0.743333	36.7867	5.62903	2.59e-07	4.97e-06	yes
bgr:TCONS_00017077_VS_bta:XM_002694853.5	45.1567	2470.69	0.26	24.3033	6.5465	0.00244373	0.0164523	yes
bgr:TCONS_00017126_VS_bta:TCONS_00111922	0	216.9	0.001	2.88667	11.4952	0.000262034	0.00238604	yes
bgr:TCONS_00017184_VS_bta:XM_024993044.1	0	636.243	0.001	2.16667	11.0813	1.1e-07	2.31e-06	yes
bgr:TCONS_00017230_VS_bta:TCONS_00004114	0	232.68	0.001	2.33667	11.1902	0.000115503	0.00116176	yes
bgr:TCONS_00017299_VS_bta:TCONS_00088795	0	345.167	0.001	1.72667	10.7538	2.37e-05	0.000287281	yes
bgr:TCONS_00017324_VS_bta:XM_010817299.3	0	123.793	0.001	1.35667	10.4059	0.00125792	0.00931636	yes
bgr:TCONS_00017341_VS_bta:XM_005204761.4	0	77.4533	0.001	0.643333	9.32942	0.00494241	0.0297283	yes
bgr:TCONS_00017342_VS_bta:XM_005204762.4	0	106.687	0.001	0.76	9.56986	0.00295271	0.0193106	yes
bgr:TCONS_00017343_VS_bta:XM_005204763.4	0	79.1933	0.001	0.576667	9.17159	0.00599096	0.0347425	yes
bgr:TCONS_00017398_VS_bta:XM_005217121.4	0	958.047	0.001	6.85333	12.7426	3.76e-09	1.05e-07	yes
bgr:TCONS_00017500_VS_bta:XM_010807222.3	0	686.333	0.001	5.84	12.5118	9.55e-08	2.04e-06	yes
bgr:TCONS_00017637_VS_bta:XM_024985274.1	0	2760.36	0.001	24.88	14.6027	5.07e-16	5.1e-14	yes
bgr:TCONS_00017732_VS_bta:XM_015460484.2	0	1973.76	0.001	15.4867	13.9187	2.14e-14	1.43e-12	yes
bgr:TCONS_00017751_VS_bta:TCONS_00029630	0	151.423	0.001	1.04	10.0224	0.000814724	0.00645515	yes
bgr:TCONS_00017782_VS_bta:XM_024983192.1	0	1058.89	0.001	3.9	11.9293	5.81e-10	1.89e-08	yes
bgr:TCONS_00017975_VS_bta:XM_015473641.2	2297.22	31.9433	17.1233	0.226667	-6.23925	0.000910525	0.00708956	yes
bgr:TCONS_00018006_VS_bta:TCONS_00053147	0	187.31	0.001	3.59333	11.8111	0.00107734	0.00813867	yes
bgr:TCONS_00018024_VS_bta:XM_010810332.3	0	339.737	0.001	1.96333	10.9391	3.07e-05	0.000361671	yes
bgr:TCONS_00018078_VS_bta:XM_024976349.1	0	511.883	0.001	4.27667	12.0623	0.000208439	0.00195399	yes
bgr:TCONS_00018080_VS_bta:XM_024976349.1	0	845.24	0.001	4.86667	12.2487	1.79e-07	3.57e-06	yes
bgr:TCONS_00018084_VS_bta:TCONS_00068675	0	234.923	0.001	1.88	10.8765	0.000102692	0.00105091	yes
bgr:TCONS_00018161_VS_bta:XM_015460455.2	0	247.683	0.001	1.96	10.9366	7.7e-05	0.000815528	yes
bgr:TCONS_00018218_VS_bta:TCONS_00102262	0	5465.08	0.001	99.8133	16.6069	1.15e-19	2.77e-17	yes
bgr:TCONS_00018361_VS_bta:TCONS_00086403	0	124.393	0.001	0.92	9.84549	0.00194608	0.0135427	yes
bgr:TCONS_00018486_VS_bta:XM_003586430.5	2122	36.23	11.9033	0.26	-5.51671	0.00830056	0.0452901	yes
bgr:TCONS_00018502_VS_bta:XM_024988220.1	0	98.4767	0.001	2.43667	11.2507	0.00278755	0.0184069	yes
bgr:TCONS_00018531_VS_bta:XM_005201100.4	3233.69	67.6133	9.25	0.18	-5.68338	0.00118733	0.00885879	yes
bgr:TCONS_00018572_VS_bta:XM_024976088.1	0	736.377	0.001	3.73667	11.8675	3.67e-08	8.49e-07	yes
bgr:TCONS_00018598_VS_bta:NM_001352180.1	0	58.6667	0.001	0.63	9.29921	0.00822173	0.0449493	yes
bgr:TCONS_00018701_VS_bta:NM_001078008.1	2762.44	58.6467	29.1733	2.35	-3.63392	4.81e-06	6.87e-05	yes
bgr:TCONS_00018725_VS_bta:TCONS_00074716	0	425.723	0.001	2.71667	11.4076	3.45e-06	5.07e-05	yes
bgr:TCONS_00018764_VS_bta:XM_003587224.5	0	591.157	0.001	5.57	12.4435	2.87e-07	5.46e-06	yes
bgr:TCONS_00018791_VS_bta:XM_024978177.1	0	87.3867	0.001	1.20333	10.2328	0.00486578	0.02932	yes
bgr:TCONS_00019080_VS_bta:XM_010807675.2	0	287.11	0.001	1.68667	10.72	6.45e-05	0.000697426	yes
bgr:TCONS_00019151_VS_bta:TCONS_00074756	1240.19	10.7233	47.76	0.52	-6.52115	0.000300371	0.00269611	yes
bgr:TCONS_00019184_VS_bta:XM_010803621.3	362.993	1961.04	3.1	17.08	2.46197	0.00768512	0.0425276	yes
bgr:TCONS_00019210_VS_bta:XM_005217085.4	0	364.333	0.001	6.78667	12.7285	1.93e-05	0.000239469	yes
bgr:TCONS_00019215_VS_bta:XM_010813381.3	0	617.567	0.001	3.96333	11.9525	3.47e-07	6.53e-06	yes
bgr:TCONS_00019266_VS_bta:XM_024976740.1	535.057	6830.37	3.81333	54.55	3.83845	6.57e-06	9.14e-05	yes
bgr:TCONS_00019305_VS_bta:XM_005209319.3	0	1141.87	0.001	73.7367	16.1701	3e-10	1.02e-08	yes
bgr:TCONS_00019557_VS_bta:TCONS_00091787	0	771.237	0.001	4.73	12.2076	4.91e-08	1.11e-06	yes
bgr:TCONS_00019581_VS_bta:XM_024993334.1	0	192.837	0.001	1.03667	10.0177	0.000479146	0.00405829	yes
bgr:TCONS_00019582_VS_bta:XM_024993335.1	0	298.453	0.001	1.82333	10.8324	3.39e-05	0.000393241	yes
bgr:TCONS_00019599_VS_bta:XM_005215480.4	0	206.19	0.001	3.12	11.6073	0.000241126	0.0022081	yes
bgr:TCONS_00019600_VS_bta:XM_005215480.4	0	138.38	0.001	1.92333	10.9094	0.00149886	0.0108221	yes
bgr:TCONS_00019657_VS_bta:XM_005203420.4	0	107.523	0.001	2.04	10.9944	0.00234515	0.0158913	yes
bgr:TCONS_00019697_VS_bta:NM_001206582.1	0	1826.02	0.001	3.91667	11.9354	9.91e-14	5.73e-12	yes
bgr:TCONS_00019766_VS_bta:NM_001034737.1	939	56.3233	29.38	2.45333	-3.58202	0.004776	0.0288943	yes
bgr:TCONS_00019778_VS_bta:XM_015473582.2	0	142.293	0.001	0.96	9.90689	0.000915035	0.0071155	yes
bgr:TCONS_00019876_VS_bta:XM_005225185.4	0	1221.95	0.001	16.3333	13.9955	9.53e-11	3.54e-09	yes
bgr:TCONS_00019880_VS_bta:NM_001015525.1	0	1283.06	0.001	17.92	14.1293	7.01e-11	2.66e-09	yes
bgr:TCONS_00019969_VS_bta:XM_005206965.4	0	1404.21	0.001	14.0867	13.782	9.55e-12	4.22e-10	yes
bgr:TCONS_00019990_VS_bta:XM_005204793.4	0	106.84	0.001	1.28	10.3219	0.00242497	0.0163406	yes
bgr:TCONS_00020116_VS_bta:XM_005201088.4	0	624.94	0.001	3.82333	11.9006	1.55e-06	2.48e-05	yes
bgr:TCONS_00020117_VS_bta:XM_024991867.1	0	356.06	0.001	2.19333	11.0989	1.29e-05	0.000166915	yes
bgr:TCONS_00020118_VS_bta:XM_005201092.4	0	810.31	0.001	5.46	12.4147	1.04e-08	2.66e-07	yes
bgr:TCONS_00020120_VS_bta:TCONS_00000073	0	168.89	0.001	1.18667	10.2127	0.00043882	0.00376212	yes
bgr:TCONS_00020183_VS_bta:TCONS_00113366	0	170.723	0.001	0.646667	9.33688	0.00743956	0.0413849	yes
bgr:TCONS_00020196_VS_bta:XM_024991361.1	0	1011.83	0.001	4.31	12.0735	1.36e-09	4.15e-08	yes
bgr:TCONS_00020197_VS_bta:XM_024991371.1	0.406667	393.593	0.001	2.11333	11.0453	0.00103067	0.00784107	yes
bgr:TCONS_00020410_VS_bta:XM_024980263.1	0	5228.23	0.001	21.7267	14.4072	1.12e-18	2.15e-16	yes
bgr:TCONS_00020507_VS_bta:NM_001191176.1	8860.29	710.517	60.84	5.40667	-3.49221	0.000899741	0.00702916	yes
bgr:TCONS_00020557_VS_bta:NM_001102122.2	2449.84	290.74	25.16	8.97	-1.48795	0.00268477	0.0178482	yes
bgr:TCONS_00020616_VS_bta:XM_005212861.4	0	480.21	0.001	5.40333	12.3996	3.4e-06	5.01e-05	yes
bgr:TCONS_00020739_VS_bta:XM_010803346.3	0	191.227	0.001	1.12	10.1293	0.000270516	0.00245145	yes
bgr:TCONS_00020911_VS_bta:XM_024995343.1	0	236.85	0.001	3.92333	11.9379	0.000105395	0.00107332	yes
bgr:TCONS_00021020_VS_bta:TCONS_00049070	0	89.6333	0.001	0.65	9.3443	0.00341961	0.0218299	yes
bgr:TCONS_00021070_VS_bta:TCONS_00098912	0	66.1933	0.001	0.72	9.49185	0.00662226	0.0377424	yes
bgr:TCONS_00021073_VS_bta:XM_024997297.1	0	2816.66	0.001	24.3233	14.5701	9.09e-16	8.77e-14	yes
bgr:TCONS_00021192_VS_bta:TCONS_00033627	20662.8	3821.12	67.77	8.33	-3.02426	0.00588341	0.0342688	yes
bgr:TCONS_00021310_VS_bta:TCONS_00057327	0	75.8533	0.001	1.38667	10.4374	0.00523591	0.0312324	yes
bgr:TCONS_00021337_VS_bta:XM_024983828.1	910.01	4998.13	6.15	63.6933	3.37248	0.00188601	0.0131854	yes
bgr:TCONS_00021347_VS_bta:XM_024995403.1	0	366.953	0.001	5.99333	12.5491	1.42e-05	0.000181401	yes
bgr:TCONS_00021428_VS_bta:NM_001076161.3	0	457.79	0.001	6.00667	12.5523	2.52e-06	3.85e-05	yes
bgr:TCONS_00021441_VS_bta:XM_024987248.1	0	183.853	0.001	1.39	10.4409	0.000318731	0.00284025	yes
bgr:TCONS_00021460_VS_bta:XM_010821141.1	0	717.333	0.001	24.4767	14.5791	7.43e-08	1.62e-06	yes
bgr:TCONS_00021475_VS_bta:NM_001159566.1	2597.08	212.887	19.55	1.58667	-3.6231	0.000351276	0.00309687	yes
bgr:TCONS_00021512_VS_bta:XM_024996871.1	0	307.69	0.001	1.89	10.8842	3.51e-05	0.000406424	yes
bgr:TCONS_00021516_VS_bta:XM_005210633.2	0	82.6767	0.001	4.21	12.0396	0.00426608	0.0263639	yes
bgr:TCONS_00021748_VS_bta:TCONS_00077270	0	87.3333	0.001	0.793333	9.63178	0.00487939	0.0293961	yes
bgr:TCONS_00021797_VS_bta:XM_005226808.4	0	863.38	0.001	7.63	12.8975	1.58e-08	3.89e-07	yes
bgr:TCONS_00021857_VS_bta:XM_005202555.4	3.17333	248.273	0.0666667	5.03667	6.23936	0.00740575	0.0412349	yes
bgr:TCONS_00021924_VS_bta:NM_001192272.3	0	80	0.001	0.36	8.49185	0.00443531	0.0272093	yes
bgr:TCONS_00021947_VS_bta:TCONS_00030388	0	1042.66	0.001	8.13	12.989	1.54e-09	4.64e-08	yes
bgr:TCONS_00021972_VS_bta:XM_005208232.4	1033.93	4977.65	8.53333	42.6433	2.32114	0.00322861	0.0207819	yes
bgr:TCONS_00021979_VS_bta:XM_024993718.1	0	1468.26	0.001	5.3	12.3718	4.94e-12	2.29e-10	yes
bgr:TCONS_00022045_VS_bta:XM_010819441.3	0	870.89	0.001	7.85	12.9385	6.49e-09	1.73e-07	yes
bgr:TCONS_00022056_VS_bta:NM_001076808.2	592.333	3.81333	8.72333	0.0766667	-6.83014	0.00296192	0.0193499	yes
bgr:TCONS_00022089_VS_bta:XM_024997587.1	0	388.783	0.001	2.38333	11.2188	1.6e-05	0.000201632	yes
bgr:TCONS_00022094_VS_bta:XM_024997585.1	0	180.317	0.001	1.24	10.2761	0.000426961	0.003674	yes
bgr:TCONS_00022152_VS_bta:XM_005211658.3	70.5233	5056.68	0.69	44.7667	6.01968	0.00191158	0.0133426	yes
bgr:TCONS_00022240_VS_bta:NM_001191279.2	1148.79	36.3333	7.9	0.6	-3.71882	0.000408203	0.00352768	yes
bgr:TCONS_00022525_VS_bta:XM_024980460.1	2869.81	374.463	19.1433	3.52667	-2.44046	0.00434254	0.0267216	yes
bgr:TCONS_00022556_VS_bta:NM_001034243.1	1104.91	34.3167	50.4967	1.08	-5.54708	0.000763642	0.00609853	yes
bgr:TCONS_00022569_VS_bta:XM_024975017.1	0	6202.86	0.001	50.77	15.6317	4.07e-20	1.11e-17	yes
bgr:TCONS_00022571_VS_bta:NM_001256273.1	4396.97	173.857	34.3267	1.29333	-4.73016	3.08e-05	0.000362809	yes
bgr:TCONS_00022693_VS_bta:XM_024999446.1	3.18	1316.95	0.02	9.74667	8.92877	5.09e-07	9.18e-06	yes
bgr:TCONS_00022759_VS_bta:XM_024999477.1	0	286.737	0.001	2.27333	11.1506	4.91e-05	0.000547298	yes
bgr:TCONS_00022870_VS_bta:XM_005206797.4	0	612.293	0.001	5	12.2877	3.44e-07	6.48e-06	yes
bgr:TCONS_00022896_VS_bta:XM_024982143.1	0	723.653	0.001	20.39	14.3156	5.24e-08	1.18e-06	yes
bgr:TCONS_00022927_VS_bta:XM_024994406.1	0	361.557	0.001	2.52	11.2992	1.14e-05	0.000149246	yes
bgr:TCONS_00022931_VS_bta:XM_024994263.1	0	135.58	0.001	4.14333	12.0166	0.00101581	0.00775342	yes
bgr:TCONS_00022945_VS_bta:XM_024998987.1	0	207.15	0.001	3.00667	11.5539	0.000199003	0.00188131	yes
bgr:TCONS_00022985_VS_bta:XM_005212667.4	0	148.137	0.001	0.95	9.89178	0.00140241	0.0102161	yes
bgr:TCONS_00023029_VS_bta:TCONS_00051700	298.59	21269.7	4.08667	343.223	6.39208	8.54e-05	0.000891301	yes
bgr:TCONS_00023060_VS_bta:XM_010818947.3	0	68.9067	0.001	0.423333	8.72565	0.00665545	0.0378925	yes
bgr:TCONS_00023074_VS_bta:NM_001351946.1	954.96	2.14333	12.89	0.0233333	-9.10964	7.9e-06	0.000107505	yes
bgr:TCONS_00023105_VS_bta:XM_024998128.1	0	302.653	0.001	1.03	10.0084	2.92e-05	0.000345903	yes
bgr:TCONS_00023110_VS_bta:XM_024997450.1	0	302.827	0.001	3.33667	11.7042	5.03e-05	0.000558099	yes
bgr:TCONS_00023116_VS_bta:XM_002691051.6	0	590.207	0.001	3.40333	11.7327	3.53e-07	6.63e-06	yes
bgr:TCONS_00023122_VS_bta:XM_005212100.4	0	122.633	0.001	2.16333	11.079	0.0017328	0.0122735	yes
bgr:TCONS_00023189_VS_bta:XM_005208410.4	0	61.3233	0.001	0.756667	9.56351	0.00837479	0.0455963	yes
bgr:TCONS_00023300_VS_bta:XM_025000516.1	0	1977.59	0.001	15.91	13.9576	1.68e-14	1.14e-12	yes
bgr:TCONS_00023311_VS_bta:XM_002692384.6	0	226.39	0.001	1.06	10.0498	0.000208542	0.00195436	yes
bgr:TCONS_00023325_VS_bta:TCONS_00057108	0	406.737	0.001	2.08333	11.0247	7.91e-06	0.00010757	yes
bgr:TCONS_00023329_VS_bta:XM_024986759.1	0	124.1	0.001	1.27667	10.3182	0.00151432	0.0109181	yes
bgr:TCONS_00023356_VS_bta:XM_010808800.3	45.2033	7350	0.113333	14.7667	7.02563	2.86e-06	4.31e-05	yes
bgr:TCONS_00023451_VS_bta:XM_024987226.1	0	1356.9	0.001	6.1	12.5746	3.32e-11	1.33e-09	yes
bgr:TCONS_00023477_VS_bta:XM_024987075.1	0	996.12	0.001	13.42	13.7121	1.46e-09	4.43e-08	yes
bgr:TCONS_00023551_VS_bta:XM_010821096.3	0	1584.7	0.001	17.1333	14.0645	1.48e-12	7.4e-11	yes
bgr:TCONS_00023626_VS_bta:XM_024985027.1	0	200.82	0.001	1.81333	10.8244	0.000410159	0.00354356	yes
bgr:TCONS_00023648_VS_bta:XM_010803733.3	420.02	2.47333	3.50667	0.0266667	-7.03892	0.00465431	0.0282827	yes
bgr:TCONS_00023814_VS_bta:TCONS_00077276	6313.06	1	29.27	0.0866667	-8.39973	2.75e-16	2.94e-14	yes
bgr:TCONS_00023829_VS_bta:XM_024977980.1	0	105.613	0.001	0.856667	9.74259	0.00253755	0.0170118	yes
bgr:TCONS_00023830_VS_bta:XM_024977980.1	0	2260.72	0.001	32.5033	14.9883	1.42e-14	9.78e-13	yes
bgr:TCONS_00023911_VS_bta:XM_005209653.2	0	88.3767	0.001	1.17667	10.2005	0.00555127	0.0327961	yes
bgr:TCONS_00023917_VS_bta:XM_010807535.3	0.0766667	266.373	0.001	1.99	10.9586	0.00132312	0.0097206	yes
bgr:TCONS_00023935_VS_bta:TCONS_00028595	0	76.7133	0.001	1.15	10.1674	0.00520604	0.0310849	yes
bgr:TCONS_00024015_VS_bta:XM_010802305.3	0	103.553	0.001	1.41667	10.4683	0.00215275	0.0147632	yes
bgr:TCONS_00024028_VS_bta:TCONS_00100320	1831.67	8.03667	68.9467	0.38	-7.50334	0.000223311	0.00206963	yes
bgr:TCONS_00024033_VS_bta:TCONS_00100312	0	140.32	0.001	1.81667	10.8271	0.00124042	0.00920225	yes
bgr:TCONS_00024034_VS_bta:TCONS_00100312	0	3250.67	0.001	85.6167	16.3856	6.13e-17	7.92e-15	yes
bgr:TCONS_00024067_VS_bta:XM_024985091.1	0	213.153	0.001	0.866667	9.75933	0.00629515	0.0361716	yes
bgr:TCONS_00024189_VS_bta:XM_024981189.1	0	297.85	0.001	2.18	11.0901	4.78e-05	0.000535496	yes
bgr:TCONS_00024205_VS_bta:XM_024999758.1	0	194.55	0.001	1.07667	10.0724	0.00023673	0.00217531	yes
bgr:TCONS_00024360_VS_bta:XM_005204590.3	0	2212.68	0.001	14.8967	13.8627	3.41e-15	2.76e-13	yes
bgr:TCONS_00024385_VS_bta:XM_024989411.1	0	306.207	0.001	1.88333	10.8791	2.97e-05	0.00035148	yes
bgr:TCONS_00024439_VS_bta:XM_024980692.1	0	457.02	0.001	1.42667	10.4784	1.62e-06	2.58e-05	yes
bgr:TCONS_00024443_VS_bta:XM_005202496.4	0	171.61	0.001	1.24667	10.2839	0.000383645	0.00334962	yes
bgr:TCONS_00024476_VS_bta:XM_003587412.5	0	517.71	0.001	3.16667	11.6287	1.47e-06	2.36e-05	yes
bgr:TCONS_00024487_VS_bta:XM_024980752.1	0	998.253	0.001	5.25333	12.359	1.62e-09	4.89e-08	yes
bgr:TCONS_00024488_VS_bta:XM_024980752.1	0	68.2733	0.001	0.406667	8.6677	0.005954	0.0345733	yes
bgr:TCONS_00024490_VS_bta:TCONS_00080945	0	121.133	0.001	0.843333	9.71996	0.00176477	0.0124678	yes
bgr:TCONS_00024514_VS_bta:XM_010816015.3	0	1552.14	0.001	10.74	13.3907	2.92e-12	1.4e-10	yes
bgr:TCONS_00024522_VS_bta:XM_005220339.4	0	116.313	0.001	3.36667	11.7171	0.00184657	0.0129307	yes
bgr:TCONS_00024563_VS_bta:XM_015471411.2	0	205.927	0.001	1.44667	10.4985	0.00561145	0.033061	yes
bgr:TCONS_00024599_VS_bta:XM_005221532.4	0	187.203	0.001	2.54333	11.3125	0.000460193	0.00392307	yes
bgr:TCONS_00024621_VS_bta:XM_015462859.2	0	1186.57	0.001	28.2633	14.7866	9.04e-11	3.38e-09	yes
bgr:TCONS_00024639_VS_bta:TCONS_00014578	0	872.783	0.001	3.08333	11.5903	6.23e-09	1.67e-07	yes
bgr:TCONS_00024644_VS_bta:XM_015462642.2	18.69	1124.97	0.18	14.1567	6.29734	0.000977469	0.00749484	yes
bgr:TCONS_00024680_VS_bta:XM_005203825.4	0	1117.61	0.001	10.2267	13.32	2.93e-10	1e-08	yes
bgr:TCONS_00024729_VS_bta:XM_024989649.1	0	80	0.001	0.75	9.55075	0.00557472	0.032896	yes
bgr:TCONS_00024844_VS_bta:XM_024987372.1	0	318.17	0.001	7.75333	12.9206	5.16e-05	0.000571267	yes
bgr:TCONS_00024913_VS_bta:XM_024982317.1	0	230.527	0.001	1.50333	10.5539	0.000237132	0.00217833	yes
bgr:TCONS_00024979_VS_bta:TCONS_00023349	122.513	9916.53	0.453333	38.97	6.42565	0.00201056	0.0139209	yes
bgr:TCONS_00024981_VS_bta:TCONS_00023358	0	579.123	0.001	4.93667	12.2693	3.16e-07	5.97e-06	yes
bgr:TCONS_00025022_VS_bta:NM_001078082.2	1802.39	140.23	26.23	2.07	-3.66352	0.00237711	0.0160738	yes
bgr:TCONS_00025029_VS_bta:TCONS_00023437	345.543	2778.63	4.59667	31.27	2.76612	0.0016634	0.0118347	yes
bgr:TCONS_00025061_VS_bta:XM_024992230.1	0	903.533	0.001	15.82	13.9495	2.97e-09	8.5e-08	yes
bgr:TCONS_00025067_VS_bta:XM_005205336.4	0	1512	0.001	4.62333	12.1747	1.88e-12	9.28e-11	yes
bgr:TCONS_00025208_VS_bta:TCONS_00037726	0	77.6667	0.001	2.77333	11.4374	0.00493818	0.0297147	yes
bgr:TCONS_00025319_VS_bta:XM_005219131.4	0	265.12	0.001	2.65333	11.3736	0.000121426	0.00121526	yes
bgr:TCONS_00025320_VS_bta:XM_005219131.4	0	61.45	0.001	0.753333	9.55714	0.00789328	0.0434526	yes
bgr:TCONS_00025332_VS_bta:XM_005202256.4	0	114.67	0.001	1.22	10.2527	0.00195366	0.0135798	yes
bgr:TCONS_00025405_VS_bta:TCONS_00053436	0	701.333	0.001	4.82333	12.2358	6.98e-08	1.53e-06	yes
bgr:TCONS_00025462_VS_bta:XM_025001580.1	0	262.767	0.001	2.37	11.2107	0.000114812	0.00115558	yes
bgr:TCONS_00025488_VS_bta:XM_024984689.1	0	332.787	0.001	1.66667	10.7027	3.15e-05	0.000369966	yes
bgr:TCONS_00025563_VS_bta:NM_001111120.2	811.637	10.0333	4.83	0.543333	-3.15211	0.00859177	0.046576	yes
bgr:TCONS_00025580_VS_bta:TCONS_00049222	14709.2	2084.92	95.0033	13.12	-2.85621	0.00139584	0.0101781	yes
bgr:TCONS_00025683_VS_bta:TCONS_00052703	0	158.22	0.001	0.876667	9.77588	0.000533018	0.00446821	yes
bgr:TCONS_00025820_VS_bta:TCONS_00012381	651.117	0.62	4.95667	0.00333333	-10.5382	4.41e-06	6.34e-05	yes
bgr:TCONS_00025862_VS_bta:TCONS_00071297	4920	110.217	23.1667	0.486667	-5.57297	6.38e-07	1.13e-05	yes
bgr:TCONS_00025923_VS_bta:TCONS_00010032	0	241.183	0.001	3.32667	11.6999	0.00194693	0.0135455	yes
bgr:TCONS_00025930_VS_bta:TCONS_00010012	0	115.107	0.001	0.94	9.87652	0.00190365	0.0132903	yes
bgr:TCONS_00025987_VS_bta:XM_024978608.1	224.83	2841.24	1.66	28.0133	4.07686	0.00899441	0.0482992	yes
bgr:TCONS_00026125_VS_bta:XM_025000551.1	0	673.227	0.001	7.78	12.9256	2.42e-07	4.67e-06	yes
bgr:TCONS_00026128_VS_bta:XM_025000551.1	0	143.107	0.001	1.85	10.8533	0.000932886	0.00721899	yes
bgr:TCONS_00026192_VS_bta:XM_005201429.4	1092.58	11.1233	3.25667	0.04	-6.34725	0.00414749	0.0257311	yes
bgr:TCONS_00026205_VS_bta:XM_010814850.3	0	1027.84	0.001	13.2333	13.6919	6.62e-10	2.13e-08	yes
bgr:TCONS_00026222_VS_bta:NM_001076410.1	4485.15	0.356667	211.237	0.03	-12.7816	4.65e-14	2.85e-12	yes
bgr:TCONS_00026352_VS_bta:XM_024985547.1	0	543.843	0.001	10.0633	13.2968	4.44e-07	8.16e-06	yes
bgr:TCONS_00026366_VS_bta:XM_024985520.1	0	771.53	0.001	6.08667	12.5714	3.38e-08	7.85e-07	yes
bgr:TCONS_00026374_VS_bta:TCONS_00006042	83.3333	3340.35	0.11	5.61	5.67243	0.000165394	0.00159708	yes
bgr:TCONS_00026391_VS_bta:XM_010802061.2	0	155.38	0.001	1.02667	10.0038	0.00086618	0.00680039	yes
bgr:TCONS_00026487_VS_bta:XM_015473996.2	0	115.333	0.001	1.33667	10.3844	0.00158983	0.0113918	yes
bgr:TCONS_00026516_VS_bta:XM_024996687.1	0.58	100.333	0.00333333	2.70667	9.66534	0.00901581	0.0483969	yes
bgr:TCONS_00026552_VS_bta:XM_005221530.4	1723.01	6681.13	11.81	46.4067	1.97432	0.00870292	0.0470772	yes
bgr:TCONS_00026555_VS_bta:XM_024981376.1	0	130	0.001	1.55333	10.6012	0.00110962	0.00834911	yes
bgr:TCONS_00026633_VS_bta:TCONS_00011206	0	211.993	0.001	1.85667	10.8585	0.000215547	0.00200692	yes
bgr:TCONS_00026648_VS_bta:XM_024985012.1	0.0966667	89.3633	0.001	0.996667	9.96097	0.00288286	0.018907	yes
bgr:TCONS_00026713_VS_bta:XM_005204950.4	0	319.623	0.001	2.94	11.5216	6.1e-05	0.000663566	yes
bgr:TCONS_00026722_VS_bta:XM_024986654.1	0	673.333	0.001	4.10667	12.0038	6.66e-08	1.47e-06	yes
bgr:TCONS_00026875_VS_bta:NM_001109963.2	0	236.543	0.001	1.46333	10.515	0.000152297	0.0014863	yes
bgr:TCONS_00026894_VS_bta:XM_024987404.1	9.99	1097.81	0.223333	53.5367	7.90518	0.000349469	0.00308364	yes
bgr:TCONS_00026907_VS_bta:XM_015459204.2	0	259.44	0.001	1.25667	10.2954	9.29e-05	0.000960306	yes
bgr:TCONS_00026972_VS_bta:NM_174810.2	1308	14.51	34.96	0.2	-7.44956	0.000870414	0.00682653	yes
bgr:TCONS_00026985_VS_bta:XM_010805720.3	0	795.413	0.001	2.69667	11.397	1.19e-07	2.48e-06	yes
bgr:TCONS_00027078_VS_bta:XM_024989998.1	0	64777.1	0.001	257.137	17.9722	2.46e-29	3.72e-25	yes
bgr:TCONS_00027086_VS_bta:XM_005204028.4	0	474.667	0.001	4.27	12.06	1.81e-06	2.86e-05	yes
bgr:TCONS_00027097_VS_bta:NM_001205682.1	1469	39.9967	14.52	0.586667	-4.62936	0.00525552	0.031337	yes
bgr:TCONS_00027132_VS_bta:XM_024995669.1	0	776.09	0.001	28.5433	14.8009	4.15e-08	9.49e-07	yes
bgr:TCONS_00027326_VS_bta:XM_005214121.4	2925.66	18.3267	82.0467	0.323333	-7.98728	1.66e-06	2.64e-05	yes
bgr:TCONS_00027399_VS_bta:XM_005215685.4	0	116.423	0.001	0.516667	9.01309	0.00222543	0.015196	yes
bgr:TCONS_00027409_VS_bta:XM_005227893.4	0	125.667	0.001	1.11	10.1163	0.00150924	0.0108866	yes
bgr:TCONS_00027417_VS_bta:TCONS_00053876	0	1787.84	0.001	6.27333	12.615	4.12e-14	2.54e-12	yes
bgr:TCONS_00027466_VS_bta:XM_024992495.1	0	160.003	0.001	0.81	9.66178	0.000741755	0.00595807	yes
bgr:TCONS_00027484_VS_bta:XM_024976385.1	0	208.723	0.001	1.07667	10.0724	0.0002591	0.00236003	yes
bgr:TCONS_00027545_VS_bta:XM_005227849.4	698.207	2.06333	11.58	0.04	-8.17742	0.000318377	0.00283832	yes
bgr:TCONS_00027615_VS_bta:XM_024998664.1	0	331.267	0.001	1.22333	10.2566	3.57e-05	0.000412191	yes
bgr:TCONS_00027626_VS_bta:XM_010810286.3	0	551.21	0.001	2.90333	11.5035	4.61e-07	8.43e-06	yes
bgr:TCONS_00027706_VS_bta:XM_005213076.4	674	10.7867	5.46667	0.0666667	-6.35755	0.00495463	0.02979	yes
bgr:TCONS_00027804_VS_bta:TCONS_00032580	2465.88	159.103	20.1833	2.65	-2.9291	0.000128255	0.00127768	yes
bgr:TCONS_00027833_VS_bta:TCONS_00007516	0	128.44	0.001	4.71	12.2015	0.00142	0.0103318	yes
bgr:TCONS_00027855_VS_bta:XM_005203146.4	0	116.517	0.001	2.28	11.1548	0.00299542	0.0195265	yes
bgr:TCONS_00027861_VS_bta:XM_005203302.4	0	654.75	0.001	4.45	12.1196	6.53e-07	1.15e-05	yes
bgr:TCONS_00027862_VS_bta:XM_024982502.1	0	181.797	0.001	1.26667	10.3068	0.00118346	0.00883425	yes
bgr:TCONS_00027881_VS_bta:XM_010802602.3	0	323.333	0.001	2.71333	11.4059	2.44e-05	0.000294348	yes
bgr:TCONS_00027893_VS_bta:XM_025001976.1	0	2052.68	0.001	12.02	13.5531	1.31e-14	9.17e-13	yes
bgr:TCONS_00027920_VS_bta:NM_001045984.2	1202	12.36	22.1267	0.313333	-6.14194	0.000524733	0.00440732	yes
bgr:TCONS_00027929_VS_bta:XM_005203162.4	0	249.423	0.001	2.22333	11.1185	0.00017156	0.00165345	yes
bgr:TCONS_00027978_VS_bta:XM_024995004.1	205.243	1830.73	0.893333	6.93333	2.95628	0.000460135	0.00392307	yes
bgr:TCONS_00027979_VS_bta:XM_024995004.1	205.243	3120.02	0.893333	11.5067	3.68713	1.41e-05	0.000181075	yes
bgr:TCONS_00027980_VS_bta:XM_024995004.1	205.243	2385.49	0.893333	8.67333	3.27932	8.88e-05	0.000923694	yes
bgr:TCONS_00028024_VS_bta:XM_025000735.1	0	124.857	0.001	1.73667	10.7621	0.00297181	0.0193977	yes
bgr:TCONS_00028120_VS_bta:XM_024993031.1	0.00333333	212.91	0.001	1.14333	10.159	0.000282227	0.00255127	yes
bgr:TCONS_00028189_VS_bta:XM_024982992.1	0	64.98	0.001	1.02333	9.99906	0.00654309	0.0373533	yes
bgr:TCONS_00028283_VS_bta:XM_005215844.4	0	518.313	0.001	4.70667	12.2005	6.83e-07	1.2e-05	yes
bgr:TCONS_00028331_VS_bta:NM_001011681.3	0	198.373	0.001	2.85333	11.4784	0.000242341	0.00221809	yes
bgr:TCONS_00028481_VS_bta:NM_001034210.2	336.333	11.3333	4.54	0.696667	-2.70415	0.00764964	0.0423662	yes
bgr:TCONS_00028612_VS_bta:XM_024990296.1	0	60.08	0.001	0.74	9.53138	0.00882248	0.0475705	yes
bgr:TCONS_00028615_VS_bta:XM_024990291.1	0	82.31	0.001	0.943333	9.88162	0.00483926	0.0291909	yes
bgr:TCONS_00028653_VS_bta:TCONS_00026898	0	491.297	0.001	2.31	11.1737	1.31e-06	2.14e-05	yes
bgr:TCONS_00028693_VS_bta:NM_001076414.1	9462.33	829.497	110.773	10.2	-3.44097	0.000143312	0.00140634	yes
bgr:TCONS_00028709_VS_bta:XM_024983894.1	0	817.96	0.001	7.01	12.7752	1.2e-08	3.03e-07	yes
bgr:TCONS_00028710_VS_bta:XM_024983894.1	0	587.373	0.001	6.65	12.6991	8.31e-07	1.43e-05	yes
bgr:TCONS_00028781_VS_bta:TCONS_00091989	0	79.9267	0.001	0.873333	9.77039	0.00503981	0.0302239	yes
bgr:TCONS_00028809_VS_bta:XR_003031762.1	0	250	0.001	1.71	10.7398	8.42e-05	0.000880736	yes
bgr:TCONS_00028814_VS_bta:XM_005222774.4	0	260.847	0.001	2.1	11.0362	7.82e-05	0.000826969	yes
bgr:TCONS_00028859_VS_bta:XM_024978365.1	0	426.71	0.001	2.48667	11.28	9.97e-06	0.00013221	yes
bgr:TCONS_00028861_VS_bta:XM_024978365.1	0	108.023	0.001	0.6	9.22882	0.00351621	0.0223944	yes
bgr:TCONS_00029006_VS_bta:XM_005222040.4	0	109.717	0.001	0.84	9.71425	0.00191714	0.0133752	yes
bgr:TCONS_00029019_VS_bta:XM_024995758.1	79.8467	3054.2	1	35.1067	5.13367	0.00832259	0.0453693	yes
bgr:TCONS_00029166_VS_bta:XM_024990577.1	0	78.08	0.001	0.786667	9.61961	0.00523377	0.0312258	yes
bgr:TCONS_00029226_VS_bta:XM_015460901.2	0	76.1367	0.001	2.57	11.3276	0.00556744	0.0328658	yes
bgr:TCONS_00029271_VS_bta:XM_002691780.5	27.7367	775.35	0.12	3.48667	4.86074	0.000161763	0.00156854	yes
bgr:TCONS_00029276_VS_bta:NM_001014388.1	25206.7	3374.89	965.81	129.723	-2.8963	0.00105824	0.00801641	yes
bgr:TCONS_00029365_VS_bta:XM_005204413.4	0	148.323	0.001	1.34333	10.3916	0.000697181	0.00563926	yes
bgr:TCONS_00029408_VS_bta:XM_024988330.1	0	275.367	0.001	2.67667	11.3862	4.97e-05	0.000552674	yes
bgr:TCONS_00029479_VS_bta:TCONS_00113557	0	155.51	0.001	0.916667	9.84025	0.000657327	0.00534554	yes
bgr:TCONS_00029591_VS_bta:XM_005203393.4	0	582.77	0.001	4.78333	12.2238	6.31e-06	8.83e-05	yes
bgr:TCONS_00029633_VS_bta:XM_024987024.1	0	338.723	0.001	1.16667	10.1882	1.7e-05	0.000213353	yes
bgr:TCONS_00029830_VS_bta:TCONS_00065753	2456.87	166.59	26.8133	1.84333	-3.86256	0.000812409	0.00644019	yes
bgr:TCONS_00029879_VS_bta:XM_005215822.2	0	1499	0.001	27.6633	14.7557	1.59e-11	6.8e-10	yes
bgr:TCONS_00029907_VS_bta:TCONS_00065627	45.85	1497.22	0.263333	8.33667	4.98451	0.00924785	0.0494141	yes
bgr:TCONS_00030041_VS_bta:NM_001206221.1	22.1467	2888.33	1.16	143.273	6.9485	1.09e-06	1.82e-05	yes
bgr:TCONS_00030044_VS_bta:NM_001076050.2	2998.95	136.587	23.74	1.11	-4.41869	0.000137225	0.00135143	yes
bgr:TCONS_00030073_VS_bta:XM_024993751.1	0	127.92	0.001	1.1	10.1033	0.00559263	0.0329823	yes
bgr:TCONS_00030124_VS_bta:NM_001034378.2	52618	8037.33	940.907	136.68	-2.78325	0.00348395	0.022217	yes
bgr:TCONS_00030134_VS_bta:XM_024997193.1	0	1129.63	0.001	14.32	13.8057	3.33e-10	1.12e-08	yes
bgr:TCONS_00030233_VS_bta:NM_001077051.2	5003.33	549.553	93.0533	14.66	-2.66617	0.000948247	0.00730457	yes
bgr:TCONS_00030266_VS_bta:TCONS_00021604	0	7274.77	0.001	46.5833	15.5075	2.56e-20	7.37e-18	yes
bgr:TCONS_00030267_VS_bta:XM_010804962.3	0	2202.22	0.001	14.63	13.8366	4.21e-14	2.6e-12	yes
bgr:TCONS_00030331_VS_bta:XM_010804941.3	0	814.8	0.001	5.70667	12.4784	1.06e-07	2.23e-06	yes
bgr:TCONS_00030415_VS_bta:XM_010817677.2	0	109.627	0.001	0.553333	9.11201	0.00225715	0.0153883	yes
bgr:TCONS_00030436_VS_bta:XM_005218638.4	0	95.9	0.001	1.71667	10.7454	0.00345758	0.0220611	yes
bgr:TCONS_00030479_VS_bta:XM_005218541.2	0	220.76	0.001	1.1	10.1033	0.00639186	0.0366506	yes
bgr:TCONS_00030520_VS_bta:XM_024978199.1	0	331.813	0.001	3.78333	11.8854	3.1e-05	0.000364666	yes
bgr:TCONS_00030538_VS_bta:XM_024978493.1	1603.45	122.593	19.5167	1.92333	-3.34303	0.00164878	0.0117474	yes
bgr:TCONS_00030556_VS_bta:TCONS_00075180	0	660.057	0.001	5.98667	12.5475	8.43e-08	1.82e-06	yes
bgr:TCONS_00030582_VS_bta:XM_010814557.3	0	72.1033	0.001	1.41	10.4615	0.00764386	0.042342	yes
bgr:TCONS_00030585_VS_bta:XM_005218433.3	0	163.333	0.001	2.20333	11.1055	0.000673915	0.00547159	yes
bgr:TCONS_00030862_VS_bta:TCONS_00054758	0	490.66	0.001	3.55	11.7936	1.44e-06	2.32e-05	yes
bgr:TCONS_00030863_VS_bta:TCONS_00054758	0	131.25	0.001	1.16333	10.184	0.00793607	0.043653	yes
bgr:TCONS_00030930_VS_bta:NM_001098895.2	6391	928.253	102.857	14.17	-2.85972	0.0027898	0.0184127	yes
bgr:TCONS_00030932_VS_bta:NM_001098895.2	6391	712.67	102.857	9.48333	-3.4391	0.00180909	0.0127155	yes
bgr:TCONS_00030992_VS_bta:XM_002687169.6	0	203.5	0.001	2.35667	11.2025	0.000195178	0.00185211	yes
bgr:TCONS_00031003_VS_bta:TCONS_00015535	373.457	2.33333	11.2633	0.133333	-6.40045	0.000545834	0.00456171	yes
bgr:TCONS_00031052_VS_bta:TCONS_00055136	1223.3	23.6667	9.52	0.616667	-3.9484	4.7e-05	0.000527366	yes
bgr:TCONS_00031092_VS_bta:XM_003585631.5	662.667	10.07	6.63667	0.15	-5.46742	0.000952261	0.00733134	yes
bgr:TCONS_00031146_VS_bta:TCONS_00099216	0	154.047	0.001	0.706667	9.46489	0.00115366	0.0086396	yes
bgr:TCONS_00031227_VS_bta:XM_005217629.4	0	1805.45	0.001	9	13.1357	4.36e-14	2.68e-12	yes
bgr:TCONS_00031334_VS_bta:XM_005206892.3	0	62.9	0.001	0.666667	9.38082	0.00757455	0.0420198	yes
bgr:TCONS_00031355_VS_bta:XM_005210211.4	4.85333	357.057	0.0233333	1.67	6.16131	0.000373448	0.00327227	yes
bgr:TCONS_00031389_VS_bta:TCONS_00031225	0	206.447	0.001	2.48	11.2761	0.000174737	0.00167764	yes
bgr:TCONS_00031405_VS_bta:TCONS_00029695	0	124.51	0.001	5.82667	12.5085	0.00143755	0.0104431	yes
bgr:TCONS_00031449_VS_bta:XM_010806048.3	105.18	1691.4	0.62	41.35	6.05948	0.00580377	0.0339026	yes
bgr:TCONS_00031556_VS_bta:XM_005216008.4	0	1917.86	0.001	13.2633	13.6952	1.89e-12	9.29e-11	yes
bgr:TCONS_00031567_VS_bta:TCONS_00063721	0	2536.27	0.001	5.06	12.3049	8.44e-16	8.19e-14	yes
bgr:TCONS_00031589_VS_bta:TCONS_00063685	0	102.9	0.001	0.573333	9.16323	0.00453971	0.0277315	yes
bgr:TCONS_00031591_VS_bta:XM_010812402.2	0	81.1567	0.001	0.46	8.84549	0.00521965	0.03116	yes
bgr:TCONS_00031661_VS_bta:XM_005204596.4	0	69.3333	0.001	1.39	10.4409	0.00611	0.0352756	yes
bgr:TCONS_00031868_VS_bta:XM_010813903.3	0	1305.35	0.001	7.90667	12.9489	2.76e-11	1.12e-09	yes
bgr:TCONS_00031908_VS_bta:NM_001304343.1	3034.33	168.75	20.9033	1.16667	-4.16327	0.00011304	0.00113927	yes
bgr:TCONS_00031940_VS_bta:XM_024998425.1	0	3752.92	0.001	25.4733	14.6367	1.66e-17	2.54e-15	yes
bgr:TCONS_00031952_VS_bta:XM_024999726.1	4984.02	335.473	19.2433	1.61667	-3.57326	0.0016857	0.0119539	yes
bgr:TCONS_00031961_VS_bta:XM_005221498.4	3801.11	177.987	18.5967	0.843333	-4.4628	4.67e-05	0.000524911	yes
bgr:TCONS_00032035_VS_bta:XM_015472348.2	0	90.4567	0.001	1.00667	9.97537	0.00320891	0.0206991	yes
bgr:TCONS_00032108_VS_bta:TCONS_00042977	0	1848.19	0.001	20.5467	14.3266	3.28e-14	2.06e-12	yes
bgr:TCONS_00032109_VS_bta:TCONS_00042976	0	544.08	0.001	5.39667	12.3979	1.37e-06	2.22e-05	yes
bgr:TCONS_00032133_VS_bta:XM_005215196.4	6114.14	89.2467	45.7033	2.09	-4.45072	0.000357746	0.00314747	yes
bgr:TCONS_00032167_VS_bta:XM_024993291.1	1074.68	23.6467	26.7	0.366667	-6.18623	0.000141814	0.001393	yes
bgr:TCONS_00032186_VS_bta:TCONS_00046115	0	227.733	0.001	1.98	10.9513	0.000127374	0.00126933	yes
bgr:TCONS_00032235_VS_bta:XM_024991054.1	0	90.7567	0.001	0.756667	9.56351	0.00370025	0.0233988	yes
bgr:TCONS_00032342_VS_bta:NM_001205305.1	355.563	9.71333	4.21667	0.856667	-2.2993	0.00591411	0.0343946	yes
bgr:TCONS_00032354_VS_bta:XM_005207747.4	0	495.71	0.001	2.23667	11.1271	1.07e-06	1.79e-05	yes
bgr:TCONS_00032355_VS_bta:XM_005207752.4	0	416.593	0.001	1.49333	10.5443	1.2e-05	0.000156487	yes
bgr:TCONS_00032368_VS_bta:XM_005207796.3	0	325.5	0.001	4.43	12.1131	2.88e-05	0.000341932	yes
bgr:TCONS_00032526_VS_bta:TCONS_00058487	311.743	1.64333	5.44	0.0366667	-7.21299	0.00508078	0.0304498	yes
bgr:TCONS_00032557_VS_bta:TCONS_00023237	0	448	0.001	5.16	12.3332	3.54e-06	5.19e-05	yes
bgr:TCONS_00032614_VS_bta:XM_024980828.1	0	1065.61	0.001	6.79667	12.7306	6.79e-10	2.18e-08	yes
bgr:TCONS_00032712_VS_bta:TCONS_00092043	0	476.867	0.001	2.15	11.0701	1.42e-06	2.29e-05	yes
bgr:TCONS_00032824_VS_bta:XM_005207530.4	0	525.073	0.001	4.9	12.2586	6.8e-07	1.2e-05	yes
bgr:TCONS_00032982_VS_bta:XM_024990690.1	0	217.333	0.001	1.54	10.5887	0.000198833	0.00188118	yes
bgr:TCONS_00033012_VS_bta:XM_005209645.4	2193.85	63.4933	8.22333	0.786667	-3.3859	0.000943494	0.00728242	yes
bgr:TCONS_00033034_VS_bta:XM_005223819.4	0	477.333	0.001	3.67	11.8416	1.72e-06	2.72e-05	yes
bgr:TCONS_00033056_VS_bta:XM_024983629.1	0	68	0.001	2.42667	11.2448	0.00592922	0.0344691	yes
bgr:TCONS_00033059_VS_bta:NM_001075858.2	0	78.1333	0.001	1.18	10.2046	0.0044631	0.0273409	yes
bgr:TCONS_00033082_VS_bta:XM_024997716.1	0	68.94	0.001	2.52667	11.303	0.00738435	0.0411385	yes
bgr:TCONS_00033113_VS_bta:XM_024991465.1	0	77.3467	0.001	0.583333	9.18818	0.00746769	0.0415338	yes
bgr:TCONS_00033194_VS_bta:XM_024994756.1	0	3042.22	0.001	37.54	15.1961	1.62e-16	1.83e-14	yes
bgr:TCONS_00033199_VS_bta:XM_024980434.1	0	170.87	0.001	2.23667	11.1271	0.000665106	0.00540735	yes
bgr:TCONS_00033201_VS_bta:XM_024980434.1	0	95.1367	0.001	1.34333	10.3916	0.00337126	0.0215668	yes
bgr:TCONS_00033244_VS_bta:TCONS_00005303	0	61.1433	0.001	0.82	9.67948	0.00743334	0.0413656	yes
bgr:TCONS_00033275_VS_bta:TCONS_00004563	0	138.037	0.001	0.72	9.49185	0.00120907	0.0089987	yes
bgr:TCONS_00033331_VS_bta:XM_005216669.4	0	869.41	0.001	2.01667	10.9778	6.29e-09	1.68e-07	yes
bgr:TCONS_00033344_VS_bta:XR_003036496.1	0	693.797	0.001	2.39333	11.2248	0.000195328	0.00185295	yes
bgr:TCONS_00033684_VS_bta:XM_010807332.3	29.77	1007.93	0.27	16.6433	5.94584	0.00234233	0.0158758	yes
bgr:TCONS_00033700_VS_bta:XM_005217753.3	27227.3	1.56333	1168.12	0.0833333	-13.7749	1.19e-17	1.88e-15	yes
bgr:TCONS_00033718_VS_bta:XM_015475516.1	0	976.253	0.001	9.26	13.1768	9.4e-10	2.97e-08	yes
bgr:TCONS_00033754_VS_bta:XM_010822042.3	0	160.703	0.001	1.70333	10.7341	0.00828927	0.0452449	yes
bgr:TCONS_00033763_VS_bta:TCONS_00114735	0	6937.3	0.001	60.57	15.8863	5.36e-20	1.4e-17	yes
bgr:TCONS_00033764_VS_bta:NM_001046477.1	7710.67	210.293	62.7067	1.86667	-5.07008	4.75e-07	8.67e-06	yes
bgr:TCONS_00033917_VS_bta:XM_005210013.4	0	182.863	0.001	1	9.96578	0.000523518	0.00439956	yes
bgr:TCONS_00034011_VS_bta:TCONS_00105473	0	365.203	0.001	6.61667	12.6919	0.00142534	0.0103606	yes
bgr:TCONS_00034012_VS_bta:TCONS_00105473	0	1722.8	0.001	23.55	14.5234	5.84e-13	3.06e-11	yes
bgr:TCONS_00034057_VS_bta:TCONS_00060257	0	1508.08	0.001	13.2867	13.6977	8.65e-12	3.83e-10	yes
bgr:TCONS_00034084_VS_bta:XM_005212608.4	0	449.74	0.001	4.03	11.9766	3.4e-06	5.01e-05	yes
bgr:TCONS_00034085_VS_bta:XM_005212608.4	0	374.463	0.001	3.85667	11.9131	9.37e-06	0.000125124	yes
bgr:TCONS_00034129_VS_bta:XM_024993147.1	0	2430.34	0.001	7.38667	12.8507	1.52e-15	1.38e-13	yes
bgr:TCONS_00034214_VS_bta:XM_024987858.1	54.5267	13237	0.463333	115.16	7.95737	1.13e-12	5.75e-11	yes
bgr:TCONS_00034222_VS_bta:XM_024988855.1	0	335.097	0.001	4.49333	12.1336	1.77e-05	0.000220604	yes
bgr:TCONS_00034227_VS_bta:XM_024987871.1	0	357.52	0.001	1.39333	10.4443	2.6e-05	0.000311384	yes
bgr:TCONS_00034251_VS_bta:XM_010814841.3	0	122.41	0.001	0.86	9.74819	0.00192804	0.0134327	yes
bgr:TCONS_00034368_VS_bta:XM_024994944.1	0	1164.26	0.001	8.58	13.0668	1.26e-10	4.58e-09	yes
bgr:TCONS_00034379_VS_bta:TCONS_00060600	185.563	22942.6	0.57	70.52	6.95093	8.93e-05	0.000928063	yes
bgr:TCONS_00034381_VS_bta:TCONS_00060600	185.563	24898.4	0.57	62.22	6.77027	7.4e-05	0.000786982	yes
bgr:TCONS_00034458_VS_bta:TCONS_00062614	0	116.707	0.001	2.38333	11.2188	0.00204035	0.014098	yes
bgr:TCONS_00034461_VS_bta:XM_025001841.1	0	1240.62	0.001	5.04333	12.3002	6.2e-11	2.37e-09	yes
bgr:TCONS_00034462_VS_bta:XM_025001839.1	0	921.653	0.001	3.58	11.8057	5.8e-09	1.56e-07	yes
bgr:TCONS_00034550_VS_bta:XM_005210668.4	0	523.11	0.001	4.37333	12.0945	7.97e-07	1.38e-05	yes
bgr:TCONS_00034628_VS_bta:XM_010816155.3	2644.56	24.5033	16.69	0.133333	-6.9678	0.00195633	0.0135921	yes
bgr:TCONS_00034644_VS_bta:NM_175819.2	0	90.1233	0.001	0.9	9.81378	0.00352902	0.022457	yes
bgr:TCONS_00034788_VS_bta:XM_024982845.1	0	8176.33	0.001	114.607	16.8063	2.62e-21	1.08e-18	yes
bgr:TCONS_00034799_VS_bta:XM_005222942.4	0	440.713	0.001	9.36667	13.1933	3.47e-06	5.09e-05	yes
bgr:TCONS_00034946_VS_bta:TCONS_00036076	18346.8	7.28	269.623	0.23	-10.1951	4.27e-13	2.29e-11	yes
bgr:TCONS_00035001_VS_bta:XM_005206814.4	0	426.37	0.001	2.39333	11.2248	3.36e-06	4.96e-05	yes
bgr:TCONS_00035011_VS_bta:XM_010805368.3	0	68.3833	0.001	0.72	9.49185	0.00642988	0.0368406	yes
bgr:TCONS_00035022_VS_bta:XM_024997775.1	0	1399.81	0.001	2.33667	11.1902	4.83e-12	2.24e-10	yes
bgr:TCONS_00035043_VS_bta:XM_024991702.1	0	310.043	0.001	1.69333	10.7257	0.00145081	0.0105261	yes
bgr:TCONS_00035076_VS_bta:XM_024993917.1	0	416.39	0.001	4.56	12.1548	3.85e-06	5.59e-05	yes
bgr:TCONS_00035089_VS_bta:XM_010806543.3	0	813.13	0.001	7.37667	12.8488	1.29e-08	3.24e-07	yes
bgr:TCONS_00035091_VS_bta:TCONS_00033802	0	343.03	0.001	1.31667	10.3627	0.00234667	0.0158981	yes
bgr:TCONS_00035169_VS_bta:NM_001101079.1	0	632.137	0.001	2.43667	11.2507	1.43e-06	2.3e-05	yes
bgr:TCONS_00035201_VS_bta:TCONS_00069219	0	2350.26	0.001	11.42	13.4793	2.14e-15	1.83e-13	yes
bgr:TCONS_00035253_VS_bta:NM_001192718.1	709.573	9.51333	6.23667	0.323333	-4.26968	0.000130499	0.00129576	yes
bgr:TCONS_00035260_VS_bta:XM_002696940.5	4704.45	522.48	14.2033	3.68	-1.94845	0.0026976	0.0179138	yes
bgr:TCONS_00035308_VS_bta:XM_015471262.2	0	291.073	0.001	3.72667	11.8637	8.07e-05	0.00085076	yes
bgr:TCONS_00035379_VS_bta:XM_005203981.4	0	71.48	0.001	0.73	9.51175	0.00656242	0.0374403	yes
bgr:TCONS_00035425_VS_bta:XM_024976066.1	0	108.777	0.001	0.763333	9.57617	0.00246343	0.016559	yes
bgr:TCONS_00035426_VS_bta:NM_001198991.1	0	210.067	0.001	1.48333	10.5346	0.000183696	0.00175196	yes
bgr:TCONS_00035574_VS_bta:XM_005203777.4	0	1136.83	0.001	6.71	12.7121	5.14e-10	1.69e-08	yes
bgr:TCONS_00035714_VS_bta:XM_015459694.2	0	1777	0.001	20.0233	14.2894	7.8e-14	4.59e-12	yes
bgr:TCONS_00035733_VS_bta:XM_024982404.1	0	1837.86	0.001	11.9233	13.5415	8.46e-12	3.76e-10	yes
bgr:TCONS_00035734_VS_bta:XM_010817971.3	0	1063.72	0.001	6.21	12.6004	1.98e-06	3.09e-05	yes
bgr:TCONS_00035805_VS_bta:XM_024986140.1	0	114.783	0.001	0.586667	9.1964	0.00176644	0.0124737	yes
bgr:TCONS_00035815_VS_bta:XM_024985873.1	0	408.9	0.001	1.88	10.8765	7.48e-06	0.000102541	yes
bgr:TCONS_00035833_VS_bta:XM_010818803.3	0	126.94	0.001	1.40333	10.4546	0.00132962	0.0097612	yes
bgr:TCONS_00035900_VS_bta:TCONS_00065004	0	365.303	0.001	2.32333	11.182	1.07e-05	0.000140645	yes
bgr:TCONS_00035967_VS_bta:XM_010801659.3	0	670.317	0.001	3.69	11.8494	8.04e-08	1.74e-06	yes
bgr:TCONS_00035973_VS_bta:XM_024975076.1	278.893	5025	1.70333	46.6	4.7739	0.00408363	0.0253923	yes
bgr:TCONS_00036067_VS_bta:XM_005207981.4	0	668.407	0.001	2.06667	11.0131	1.97e-07	3.87e-06	yes
bgr:TCONS_00036085_VS_bta:XM_005206684.4	0	69.4633	0.001	0.833333	9.70275	0.00562409	0.0331226	yes
bgr:TCONS_00036122_VS_bta:XM_024996464.1	0	61.22	0.001	0.566667	9.14636	0.00911701	0.0488348	yes
bgr:TCONS_00036123_VS_bta:XR_003036253.1	0	696.81	0.001	3.71667	11.8598	1.3e-07	2.68e-06	yes
bgr:TCONS_00036128_VS_bta:TCONS_00043134	0	136.357	0.001	1.16	10.1799	0.000936309	0.00723991	yes
bgr:TCONS_00036129_VS_bta:TCONS_00043134	0	351.503	0.001	7.75667	12.9212	2.07e-05	0.000254181	yes
bgr:TCONS_00036137_VS_bta:XM_005214089.3	0	83.8167	0.001	3.02	11.5603	0.00519269	0.0310113	yes
bgr:TCONS_00036186_VS_bta:XM_005224091.4	0	273.643	0.001	2.50667	11.2916	6.38e-05	0.000691578	yes
bgr:TCONS_00036195_VS_bta:TCONS_00103799	0	220.537	0.001	1.48	10.5314	0.000247718	0.00226456	yes
bgr:TCONS_00036201_VS_bta:XM_005225875.4	344	0.333333	12.94	0.04	-8.33762	0.000155783	0.00151688	yes
bgr:TCONS_00036255_VS_bta:XM_010816228.3	544.797	2789.43	6.74667	33.8667	2.32762	0.00668827	0.0380396	yes
bgr:TCONS_00036288_VS_bta:XM_024980877.1	0	97.89	0.001	1.52667	10.5762	0.00282167	0.0185743	yes
bgr:TCONS_00036326_VS_bta:NM_001102517.1	0	507.417	0.001	3.63667	11.8284	1.04e-06	1.75e-05	yes
bgr:TCONS_00036432_VS_bta:TCONS_00047782	0	128.007	0.001	0.916667	9.84025	0.00157866	0.0113251	yes
bgr:TCONS_00036475_VS_bta:XR_003030578.1	0	116.27	0.001	0.843333	9.71996	0.0029082	0.0190529	yes
bgr:TCONS_00036531_VS_bta:XM_005228078.2	32.5533	1495.76	0.28	14.6933	5.71359	0.00497414	0.0298834	yes
bgr:TCONS_00036684_VS_bta:NM_001102302.1	0	121.667	0.001	2.33333	11.1882	0.00239564	0.0161682	yes
bgr:TCONS_00036775_VS_bta:XM_005207393.4	0	168.057	0.001	1.79333	10.8084	0.00080695	0.00640196	yes
bgr:TCONS_00036847_VS_bta:XM_024980906.1	0	878.623	0.001	5.79333	12.5002	1.01e-08	2.6e-07	yes
bgr:TCONS_00037018_VS_bta:XM_005215064.4	0	559.13	0.001	2.63667	11.3645	4.96e-07	9.02e-06	yes
bgr:TCONS_00037128_VS_bta:TCONS_00014098	1363.72	7258.59	2.77	12.0667	2.12307	0.00174467	0.012346	yes
bgr:TCONS_00037139_VS_bta:TCONS_00026179	0	1230.38	0.001	11.2133	13.4529	4.47e-11	1.74e-09	yes
bgr:TCONS_00037154_VS_bta:XM_024986787.1	215.12	1321.43	0.69	5.42667	2.9754	0.00880191	0.047502	yes
bgr:TCONS_00037221_VS_bta:XM_024989691.1	0	682.153	0.001	10.7267	13.3889	1.06e-07	2.24e-06	yes
bgr:TCONS_00037224_VS_bta:XM_005203991.4	0	525.853	0.001	5.88	12.5216	1.04e-06	1.75e-05	yes
bgr:TCONS_00037348_VS_bta:XM_024982192.1	1767.69	32.28	13.13	1.44333	-3.18539	5.15e-06	7.31e-05	yes
bgr:TCONS_00037409_VS_bta:XM_024991564.1	0	251.997	0.001	1.43667	10.4885	0.00376245	0.0237473	yes
bgr:TCONS_00037470_VS_bta:NM_001206320.1	969	17.0767	9.91333	0.153333	-6.01463	0.000175501	0.00168429	yes
bgr:TCONS_00037471_VS_bta:NM_001206320.1	969	9.46667	9.91333	0.136667	-6.18064	0.0041741	0.0258697	yes
bgr:TCONS_00037524_VS_bta:XM_010802921.3	0	589.383	0.001	1.19667	10.2248	0.00566289	0.0332797	yes
bgr:TCONS_00037526_VS_bta:XM_010802921.3	0	1901.86	0.001	7.02333	12.7779	3.16e-06	4.7e-05	yes
bgr:TCONS_00037527_VS_bta:XM_010802921.3	0	721.3	0.001	2.05333	11.0038	6.08e-08	1.35e-06	yes
bgr:TCONS_00037582_VS_bta:TCONS_00010769	4299.88	28736.3	23.3433	160.31	2.77978	0.000774777	0.00617429	yes
bgr:TCONS_00037595_VS_bta:TCONS_00010745	0	920.67	0.001	4.42	12.1098	3.35e-09	9.5e-08	yes
bgr:TCONS_00037717_VS_bta:TCONS_00104243	1216.43	34.6567	7.79	0.663333	-3.55382	0.000250131	0.00228455	yes
bgr:TCONS_00037718_VS_bta:TCONS_00104243	1216.43	70.6767	7.79	1.12	-2.79812	0.00307119	0.0199343	yes
bgr:TCONS_00037791_VS_bta:TCONS_00098814	0	189.753	0.001	0.696667	9.44432	0.000429103	0.00369033	yes
bgr:TCONS_00037837_VS_bta:NM_001101102.1	0	193.13	0.001	2.34333	11.1943	0.000288709	0.00260226	yes
bgr:TCONS_00037939_VS_bta:XM_005206691.4	0	1038.6	0.001	5.99667	12.5499	5.32e-10	1.74e-08	yes
bgr:TCONS_00037965_VS_bta:XM_024982956.1	0	97.5367	0.001	2.11	11.043	0.00300533	0.0195869	yes
bgr:TCONS_00038018_VS_bta:XM_024995419.1	0	210.253	0.001	1.75333	10.7759	0.000234545	0.00215851	yes
bgr:TCONS_00038068_VS_bta:NM_001206006.1	329	4.66667	5.39333	0.16	-5.07503	0.00429235	0.0264938	yes
bgr:TCONS_00038092_VS_bta:XM_024991735.1	0	71.5733	0.001	1.33	10.3772	0.00739194	0.0411731	yes
bgr:TCONS_00038235_VS_bta:TCONS_00081664	406.993	2630.67	2.32667	20.7267	3.15515	0.00237397	0.016065	yes
bgr:TCONS_00038262_VS_bta:XM_024988791.1	0	210.51	0.001	1.03	10.0084	0.000177926	0.00170555	yes
bgr:TCONS_00038323_VS_bta:NM_001191165.2	0	139.09	0.001	0.713333	9.47843	0.00705994	0.0397343	yes
bgr:TCONS_00038417_VS_bta:XM_024981131.1	0	949.93	0.001	2.41667	11.2388	1.69e-09	5.08e-08	yes
bgr:TCONS_00038481_VS_bta:TCONS_00106848	1.50333	1745.3	0.00666667	9.11333	10.4168	1.44e-10	5.16e-09	yes
bgr:TCONS_00038600_VS_bta:XM_024992788.1	2046.95	9654.84	21.5833	139.76	2.69496	0.00462292	0.0281203	yes
bgr:TCONS_00038608_VS_bta:XM_024991617.1	0	874.2	0.001	8.61333	13.0724	9.28e-09	2.41e-07	yes
bgr:TCONS_00038679_VS_bta:XM_002685411.6	0	101.007	0.001	0.826667	9.69116	0.00356887	0.0226915	yes
bgr:TCONS_00038682_VS_bta:TCONS_00006177	0	101.14	0.001	1.29333	10.3369	0.00292432	0.0191415	yes
bgr:TCONS_00038713_VS_bta:XM_024988001.1	0	610.813	0.001	2.29667	11.1653	3.68e-07	6.89e-06	yes
bgr:TCONS_00038718_VS_bta:NM_001205881.1	565.557	4.66667	3.63667	0.5	-2.86262	0.00124894	0.00925671	yes
bgr:TCONS_00038785_VS_bta:NM_001078058.2	2326.67	99.68	34.6367	0.94	-5.2035	2.83e-05	0.000337075	yes
bgr:TCONS_00038805_VS_bta:XM_024988193.1	0	63.5567	0.001	1.82	10.8297	0.0080452	0.0441397	yes
bgr:TCONS_00039021_VS_bta:XM_005217604.4	0	227.76	0.001	1.25	10.2877	0.000200541	0.00189176	yes
bgr:TCONS_00039051_VS_bta:TCONS_00099311	1133.77	43	3.77333	1.07333	-1.81374	0.00109382	0.0082487	yes
bgr:TCONS_00039239_VS_bta:XM_024989577.1	0	318.697	0.001	1.36	10.4094	3.21e-05	0.000374885	yes
bgr:TCONS_00039428_VS_bta:NM_001038162.2	1254.33	11.8433	43.2933	0.22	-7.6205	0.00328166	0.021065	yes
bgr:TCONS_00039433_VS_bta:NM_001038162.2	1254.33	34.1	43.2933	1.44	-4.91	0.00172189	0.0122048	yes
bgr:TCONS_00039493_VS_bta:XM_025001432.1	0	256.393	0.001	1.58667	10.6318	6.57e-05	0.000709318	yes
bgr:TCONS_00039625_VS_bta:XM_024983743.1	0	101.97	0.001	1.40333	10.4546	0.00280162	0.0184705	yes
bgr:TCONS_00039671_VS_bta:XM_024984012.1	0	1552.36	0.001	13.49	13.7196	1.92e-12	9.42e-11	yes
bgr:TCONS_00039685_VS_bta:XM_010818252.3	0	254.353	0.001	1.64667	10.6853	0.000139561	0.00137265	yes
bgr:TCONS_00039712_VS_bta:NM_001035366.1	13245.6	1724.82	115.92	13.37	-3.11606	0.00127991	0.0094503	yes
bgr:TCONS_00039734_VS_bta:XM_024994541.1	173.783	1237.44	2.63	19.9533	2.9235	0.00870568	0.0470836	yes
bgr:TCONS_00039766_VS_bta:TCONS_00032633	646.457	2670.72	17.61	135.64	2.94532	0.00733997	0.0409592	yes
bgr:TCONS_00039941_VS_bta:NM_001083771.1	5436.76	1.22333	109.417	0.0333333	-11.6806	1.06e-13	6.08e-12	yes
bgr:TCONS_00039996_VS_bta:XM_024986083.1	3516.23	15678.1	15.9267	69.6867	2.12944	0.00412931	0.0256447	yes
bgr:TCONS_00040071_VS_bta:NM_174741.2	10667.3	20.5133	146.153	0.29	-8.97721	3.16e-05	0.000370382	yes
bgr:TCONS_00040153_VS_bta:XM_010810076.3	0	97.0867	0.001	0.886667	9.79225	0.00456475	0.0278393	yes
bgr:TCONS_00040180_VS_bta:XM_010808722.3	0	629.397	0.001	2.82	11.4615	6.16e-07	1.1e-05	yes
bgr:TCONS_00040212_VS_bta:XR_003036247.1	5.27	311.48	0.05	3.57	6.15785	0.00427584	0.0264081	yes
bgr:TCONS_00040271_VS_bta:TCONS_00059973	0	2137.54	0.001	10.2767	13.3271	6.14e-15	4.62e-13	yes
bgr:TCONS_00040473_VS_bta:XM_024997357.1	0	2172.97	0.001	8.56667	13.0645	4.58e-15	3.57e-13	yes
bgr:TCONS_00040499_VS_bta:XM_024997498.1	0	1665.08	0.001	25.5567	14.6414	2.97e-09	8.5e-08	yes
bgr:TCONS_00040545_VS_bta:XM_005226626.4	0	68.2833	0.001	1.01333	9.98489	0.00834675	0.0454682	yes
bgr:TCONS_00040589_VS_bta:NM_001024689.3	20311	6.32	709.73	0.186667	-11.8926	4.24e-15	3.33e-13	yes
bgr:TCONS_00040609_VS_bta:XM_005226745.4	0	149.847	0.001	0.856667	9.74259	0.00107597	0.00813227	yes
bgr:TCONS_00040713_VS_bta:XM_005210055.4	0	201.807	0.001	1.73667	10.7621	0.000232957	0.00214717	yes
bgr:TCONS_00040907_VS_bta:TCONS_00078965	0	762.01	0.001	7.40333	12.854	3.99e-08	9.13e-07	yes
bgr:TCONS_00040987_VS_bta:XM_003588124.5	0	253.673	0.001	1.17	10.1923	6.69e-05	0.000720371	yes
bgr:TCONS_00041014_VS_bta:XM_002689293.6	0	475.297	0.001	3.14333	11.6181	2.67e-06	4.06e-05	yes
bgr:TCONS_00041017_VS_bta:XM_024994189.1	25.25	1237.18	0.113333	14.9833	7.04664	0.000582655	0.00482231	yes
bgr:TCONS_00041054_VS_bta:XM_024991193.1	0	635.67	0.001	6.88667	12.7496	2.55e-07	4.9e-06	yes
bgr:TCONS_00041061_VS_bta:XM_005210550.4	0	394.9	0.001	1.78667	10.8031	9.63e-06	0.000128411	yes
bgr:TCONS_00041251_VS_bta:XM_024990844.1	0	724.653	0.001	1.82333	10.8324	4.08e-08	9.32e-07	yes
bgr:TCONS_00041329_VS_bta:XM_015460893.2	32.9967	1248	0.356667	12.1567	5.09103	0.00869333	0.0470337	yes
bgr:TCONS_00041333_VS_bta:XM_024986253.1	0	102.96	0.001	0.77	9.58871	0.00678922	0.038505	yes
bgr:TCONS_00041374_VS_bta:TCONS_00077813	883.087	7401.21	4.69667	49.4233	3.39548	0.000200547	0.00189176	yes
bgr:TCONS_00041400_VS_bta:XM_024978957.1	0	3423.61	0.001	32.11	14.9707	8.32e-17	1.04e-14	yes
bgr:TCONS_00041401_VS_bta:XM_024978956.1	0	1179.78	0.001	11.3267	13.4674	8.37e-11	3.14e-09	yes
bgr:TCONS_00041620_VS_bta:XM_024996141.1	0	6188.99	0.001	38.1867	15.2208	2.86e-20	8.01e-18	yes
bgr:TCONS_00041655_VS_bta:XM_005214635.2	0	344.85	0.001	4.31	12.0735	1.56e-05	0.000197291	yes
bgr:TCONS_00041683_VS_bta:XM_005210754.4	0	150.61	0.001	1.39667	10.4478	0.00111159	0.00836181	yes
bgr:TCONS_00041762_VS_bta:XM_005223433.4	0	227.443	0.001	2.95667	11.5298	0.000144649	0.00141792	yes
bgr:TCONS_00041770_VS_bta:XM_010818260.3	0	771.597	0.001	3.1	11.5981	6.11e-08	1.36e-06	yes
bgr:TCONS_00041876_VS_bta:NM_001046357.2	0	184.137	0.001	2.05333	11.0038	0.000305908	0.00274173	yes
bgr:TCONS_00041972_VS_bta:TCONS_00070949	0	171.667	0.001	4.05	11.9837	0.000757285	0.00606049	yes
bgr:TCONS_00042068_VS_bta:XM_024978156.1	0.00666667	151.593	0.001	1.79	10.8057	0.000832384	0.00657609	yes
bgr:TCONS_00042181_VS_bta:XM_005215004.4	0	184.647	0.001	0.886667	9.79225	0.000337739	0.00299063	yes
bgr:TCONS_00042253_VS_bta:XM_024998045.1	0	335.307	0.001	1.77	10.7895	2.07e-05	0.000254181	yes
bgr:TCONS_00042348_VS_bta:TCONS_00031170	15.2567	1639.83	0.0566667	11.0233	7.60384	0.000211296	0.00197404	yes
bgr:TCONS_00042380_VS_bta:XM_010806698.3	0	202.333	0.001	3.28	11.6795	0.000290943	0.00262083	yes
bgr:TCONS_00042456_VS_bta:XM_005226581.4	0	292.89	0.001	0.753333	9.55714	0.00366347	0.0231904	yes
bgr:TCONS_00042463_VS_bta:XM_024986742.1	0	163.147	0.001	0.856667	9.74259	0.000888071	0.00695057	yes
bgr:TCONS_00042583_VS_bta:XM_024982584.1	0	803.93	0.001	9.33667	13.1887	3.47e-08	8.05e-07	yes
bgr:TCONS_00042585_VS_bta:XM_024982584.1	0	216.647	0.001	4.90333	12.2595	0.000231785	0.00213702	yes
bgr:TCONS_00042666_VS_bta:TCONS_00039305	0	1281.97	0.001	4.99333	12.2858	3.12e-11	1.26e-09	yes
bgr:TCONS_00042701_VS_bta:TCONS_00008111	0	125.95	0.001	0.78	9.60733	0.00229127	0.0155822	yes
bgr:TCONS_00042702_VS_bta:XM_010801878.2	0	86.38	0.001	0.636667	9.31439	0.00430548	0.0265585	yes
bgr:TCONS_00042764_VS_bta:XM_024988028.1	0	716.15	0.001	3.67667	11.8442	4.3e-08	9.81e-07	yes
bgr:TCONS_00042766_VS_bta:XM_024988024.1	0	1505.18	0.001	9.62667	13.2328	2.57e-12	1.24e-10	yes
bgr:TCONS_00042810_VS_bta:XM_005211909.4	0	214.577	0.001	1.83667	10.8429	0.00253899	0.0170177	yes
bgr:TCONS_00042811_VS_bta:XM_005211909.4	0	698.757	0.001	4.32	12.0768	1.38e-07	2.83e-06	yes
bgr:TCONS_00042864_VS_bta:XM_005223112.4	1538.9	9256.22	5.82	35.8267	2.62194	0.000416964	0.00359356	yes
bgr:TCONS_00042905_VS_bta:TCONS_00003120	8877	23.3333	10.9433	0.506667	-4.43287	3.5e-14	2.18e-12	yes
bgr:TCONS_00042944_VS_bta:XM_024978039.1	0	160.933	0.001	1.13667	10.1506	0.00107082	0.00809755	yes
bgr:TCONS_00042952_VS_bta:XM_005219360.4	0	101.46	0.001	1.13333	10.1464	0.00430394	0.0265544	yes
bgr:TCONS_00043001_VS_bta:TCONS_00059172	0	823.17	0.001	15.19	13.8908	3.73e-08	8.61e-07	yes
bgr:TCONS_00043041_VS_bta:XR_003036631.1	0	83.3533	0.001	1.01	9.98014	0.00868184	0.0469799	yes
bgr:TCONS_00043046_VS_bta:XM_024998143.1	0	94.0933	0.001	0.583333	9.18818	0.00331853	0.0212881	yes
bgr:TCONS_00043294_VS_bta:TCONS_00024830	0	86.9767	0.001	1.94333	10.9243	0.0042912	0.0264921	yes
bgr:TCONS_00043305_VS_bta:XM_010819840.3	0	243.627	0.001	5.69667	12.4759	0.000162343	0.00157315	yes
bgr:TCONS_00043331_VS_bta:XM_005225656.4	0	192.657	0.001	2.37333	11.2127	0.000460689	0.00392509	yes
bgr:TCONS_00043345_VS_bta:XM_010817553.3	0	950.39	0.001	3.89333	11.9268	1.88e-09	5.55e-08	yes
bgr:TCONS_00043357_VS_bta:XM_002690290.6	0	204.077	0.001	0.786667	9.61961	0.0070683	0.0397592	yes
bgr:TCONS_00043374_VS_bta:XM_003586603.5	0	289.097	0.001	1.23	10.2644	8.24e-05	0.000865928	yes
bgr:TCONS_00043384_VS_bta:XM_005202631.4	0	254.493	0.001	1.81667	10.8271	7.3e-05	0.000778938	yes
bgr:TCONS_00043574_VS_bta:TCONS_00051461	7.32333	488.427	0.0233333	1.40667	5.91374	0.00781265	0.0430989	yes
bgr:TCONS_00043633_VS_bta:XM_010804301.3	0.45	265	0.00333333	1.78	9.0607	0.000171286	0.00165133	yes
bgr:TCONS_00043658_VS_bta:XM_005205373.3	2476	330.207	35.6267	2.48667	-3.84067	0.00407137	0.0253317	yes
bgr:TCONS_00043674_VS_bta:XM_024991045.1	0	182.61	0.001	1.31667	10.3627	0.00132214	0.00971575	yes
bgr:TCONS_00043708_VS_bta:XM_024993957.1	0	430.463	0.001	5.05333	12.303	7.23e-06	9.92e-05	yes
bgr:TCONS_00043710_VS_bta:XM_024993955.1	0	235.133	0.001	2.92333	11.5134	0.000101776	0.00104457	yes
bgr:TCONS_00043712_VS_bta:XM_024993955.1	0	492.517	0.001	5.83667	12.5109	1.28e-06	2.09e-05	yes
bgr:TCONS_00043760_VS_bta:XM_024990359.1	0	422.31	0.001	2.19333	11.0989	3.47e-06	5.09e-05	yes
bgr:TCONS_00043812_VS_bta:XM_024975744.1	0	175.457	0.001	1.28	10.3219	0.000383572	0.00334962	yes
bgr:TCONS_00043843_VS_bta:XM_010813497.3	0	677.837	0.001	1.71333	10.7426	1e-07	2.13e-06	yes
bgr:TCONS_00043951_VS_bta:XM_005210836.4	0	260.997	0.001	1.81333	10.8244	7.5e-05	0.000796379	yes
bgr:TCONS_00044014_VS_bta:XM_002689941.5	0	216.157	0.001	0.89	9.79766	0.00351595	0.0223944	yes
bgr:TCONS_00044051_VS_bta:XM_015471072.2	0	109.163	0.001	0.956667	9.90187	0.00439932	0.027027	yes
bgr:TCONS_00044055_VS_bta:XM_010805124.3	0	296.837	0.001	2.75333	11.427	3.73e-05	0.000428848	yes
bgr:TCONS_00044074_VS_bta:XM_024992132.1	0.346667	769.79	0.00333333	6.96333	11.0286	7.83e-08	1.7e-06	yes
bgr:TCONS_00044094_VS_bta:XM_005206729.4	0	615.873	0.001	3.19333	11.6408	2.62e-07	5.02e-06	yes
bgr:TCONS_00044105_VS_bta:TCONS_00034681	0	270.9	0.001	6.50333	12.667	0.000174056	0.0016727	yes
bgr:TCONS_00044159_VS_bta:XM_005226113.4	0	2439.09	0.001	22.37	14.4493	1.52e-15	1.38e-13	yes
bgr:TCONS_00044172_VS_bta:TCONS_00106123	0.123333	2611.39	0.001	39.6533	15.2752	4.53e-16	4.6e-14	yes
bgr:TCONS_00044173_VS_bta:TCONS_00106122	0	13435.8	0.001	231.03	17.8177	1.27e-23	1.45e-20	yes
bgr:TCONS_00044248_VS_bta:XM_025000405.1	0	79.18	0.001	0.74	9.53138	0.00495397	0.02979	yes
bgr:TCONS_00044329_VS_bta:XM_005210441.4	0	131.513	0.001	1.1	10.1033	0.00101693	0.00775801	yes
bgr:TCONS_00044355_VS_bta:TCONS_00053173	0	200.767	0.001	1.39	10.4409	0.000324629	0.00288735	yes
bgr:TCONS_00044392_VS_bta:TCONS_00044528	0	1150.8	0.001	4.52333	12.1432	7.93e-10	2.52e-08	yes
bgr:TCONS_00044478_VS_bta:TCONS_00020971	0	91	0.001	0.696667	9.44432	0.00378352	0.0238454	yes
bgr:TCONS_00044499_VS_bta:XM_005207883.4	0	85.3133	0.001	0.64	9.32193	0.00367279	0.0232445	yes
bgr:TCONS_00044502_VS_bta:XM_024993545.1	0	632.203	0.001	4.75333	12.2147	1.7e-07	3.4e-06	yes
bgr:TCONS_00044515_VS_bta:XM_024987131.1	0	108.877	0.001	0.773333	9.59495	0.00238398	0.0161002	yes
bgr:TCONS_00044693_VS_bta:XM_024992018.1	0	308.493	0.001	1.97667	10.9489	3.48e-05	0.00040319	yes
bgr:TCONS_00044705_VS_bta:XM_005206138.3	2329.36	10956.9	85.05	539.753	2.66592	0.00189907	0.0132676	yes
bgr:TCONS_00044731_VS_bta:XM_010804916.3	0	119.883	0.001	2.03333	10.9896	0.00145247	0.010534	yes
bgr:TCONS_00044751_VS_bta:XR_236621.4	0	176.85	0.001	1.57333	10.6196	0.000471049	0.00399531	yes
bgr:TCONS_00044752_VS_bta:XM_010810728.3	0	129.203	0.001	2.13667	11.0611	0.00127221	0.00939919	yes
bgr:TCONS_00044753_VS_bta:XR_236621.4	0	258.377	0.001	4.33667	12.0824	0.000190185	0.00180756	yes
bgr:TCONS_00044755_VS_bta:XM_010810727.3	0	107.7	0.001	1.97333	10.9464	0.0020323	0.0140552	yes
bgr:TCONS_00044769_VS_bta:XM_024999942.1	0	71.7533	0.001	0.64	9.32193	0.00557986	0.0329199	yes
bgr:TCONS_00044770_VS_bta:XM_024999942.1	0	409.257	0.001	6.23	12.605	4.61e-06	6.6e-05	yes
bgr:TCONS_00044810_VS_bta:XM_024999886.1	0	373.327	0.001	3.06667	11.5825	9.54e-06	0.000127357	yes
bgr:TCONS_00044815_VS_bta:XM_005213785.4	0	174.61	0.001	1.46667	10.5183	0.00926399	0.049474	yes
bgr:TCONS_00044871_VS_bta:XM_024977359.1	223.42	3295.49	1.17	26.8867	4.52231	0.00910501	0.0488063	yes
bgr:TCONS_00044893_VS_bta:TCONS_00016897	0	384.21	0.001	2.73333	11.4164	8.35e-06	0.000112957	yes
bgr:TCONS_00044968_VS_bta:NM_001046022.2	1287.82	149.33	14.0267	3.63667	-1.94748	0.00934587	0.0498144	yes
bgr:TCONS_00045083_VS_bta:NM_001205325.1	0	109.433	0.001	1.87333	10.8714	0.00226715	0.0154355	yes
bgr:TCONS_00045085_VS_bta:XM_024985468.1	0	256.843	0.001	1.82333	10.8324	0.00504299	0.0302369	yes
bgr:TCONS_00045168_VS_bta:XM_005205289.4	0	277.01	0.001	1.28667	10.3294	8.43e-05	0.000881878	yes
bgr:TCONS_00045296_VS_bta:XM_002697946.6	0	314.22	0.001	1.29	10.3332	7.75e-05	0.000820447	yes
bgr:TCONS_00045299_VS_bta:XM_005224653.4	0	530.97	0.001	2.68	11.388	7.52e-07	1.31e-05	yes
bgr:TCONS_00045300_VS_bta:XM_024985102.1	0	586.447	0.001	2.88667	11.4952	7.38e-07	1.29e-05	yes
bgr:TCONS_00045452_VS_bta:XM_015469610.2	0	240.783	0.001	1.09667	10.0989	0.000131066	0.00129969	yes
bgr:TCONS_00045455_VS_bta:XM_024990800.1	0	60.7433	0.001	1.48667	10.5379	0.00825673	0.0450998	yes
bgr:TCONS_00045556_VS_bta:XM_024990322.1	2011	6.66667	17.6433	0.206667	-6.41567	2.33e-09	6.79e-08	yes
bgr:TCONS_00045610_VS_bta:XM_024986546.1	0	86.0267	0.001	1.48	10.5314	0.00415984	0.0257972	yes
bgr:TCONS_00045611_VS_bta:XM_024986546.1	0	117.447	0.001	2.18333	11.0923	0.00182137	0.0127868	yes
bgr:TCONS_00045683_VS_bta:XM_010814264.3	0	1179.44	0.001	5.49	12.4226	1.41e-10	5.07e-09	yes
bgr:TCONS_00045707_VS_bta:XM_024977519.1	0	757.797	0.001	30.0867	14.8768	3.5e-08	8.11e-07	yes
bgr:TCONS_00045711_VS_bta:XM_024996669.1	0	113.673	0.001	0.936667	9.87139	0.00452705	0.0276709	yes
bgr:TCONS_00045860_VS_bta:NM_174379.2	0	507	0.001	3.94333	11.9452	1.07e-06	1.79e-05	yes
bgr:TCONS_00045935_VS_bta:TCONS_00105542	727.69	6384.57	18.94	152.883	3.01292	0.000744944	0.00597757	yes
bgr:TCONS_00045973_VS_bta:XM_024986706.1	0	208.443	0.001	1.31333	10.359	0.000212738	0.00198444	yes
bgr:TCONS_00046090_VS_bta:XM_024995970.1	0	163.51	0.001	1.27667	10.3182	0.000642341	0.00524344	yes
bgr:TCONS_00046145_VS_bta:XM_024999173.1	0	60.3333	0.001	0.703333	9.45806	0.00853729	0.046364	yes
bgr:TCONS_00046182_VS_bta:NM_001007818.1	14990.1	2804.02	351.33	71.3033	-2.30079	0.0056814	0.033343	yes
bgr:TCONS_00046210_VS_bta:TCONS_00049030	782.013	6632.92	5.14667	41.97	3.02765	0.00777245	0.0429362	yes
bgr:TCONS_00046274_VS_bta:XM_024975443.1	1210.98	18.1367	6.46333	0.163333	-5.30639	0.0021184	0.0145673	yes
bgr:TCONS_00046282_VS_bta:XM_015471403.2	0.00666667	241.973	0.001	1.27	10.3106	0.00370712	0.0234274	yes
bgr:TCONS_00046390_VS_bta:XM_005207895.4	0	85.9967	0.001	1.27	10.3106	0.00551628	0.0326085	yes
bgr:TCONS_00046477_VS_bta:XM_010804694.3	0	474.933	0.001	2.21333	11.112	5.86e-06	8.26e-05	yes
bgr:TCONS_00046479_VS_bta:XM_010804696.3	0	303.887	0.001	1.51667	10.5667	0.00192775	0.0134327	yes
bgr:TCONS_00046493_VS_bta:XM_005214071.3	0	82.79	0.001	3.02333	11.5619	0.00535607	0.0318171	yes
bgr:TCONS_00046504_VS_bta:TCONS_00006285	0	92.6933	0.001	0.483333	8.91687	0.00479771	0.0289965	yes
bgr:TCONS_00046513_VS_bta:XM_024975535.1	0	97	0.001	1.13667	10.1506	0.00366218	0.0231872	yes
bgr:TCONS_00046516_VS_bta:XM_024975535.1	0	108.937	0.001	1.92	10.9069	0.00282805	0.0186001	yes
bgr:TCONS_00046679_VS_bta:TCONS_00055526	0	562.667	0.001	4.41333	12.1077	4.14e-07	7.67e-06	yes
bgr:TCONS_00046686_VS_bta:TCONS_00037009	0	116	0.001	1.15667	10.1758	0.00179557	0.0126351	yes
bgr:TCONS_00046800_VS_bta:XM_025000183.1	3372.33	403.323	29.7467	3.44333	-3.11085	0.00175197	0.0123889	yes
bgr:TCONS_00046809_VS_bta:XM_010810996.3	0	298.717	0.001	3.07667	11.5872	6.41e-05	0.000694591	yes
bgr:TCONS_00046836_VS_bta:XM_024982087.1	0	140.46	0.001	1.55	10.5981	0.000924715	0.00717	yes
bgr:TCONS_00046903_VS_bta:XM_010803431.3	0	128.167	0.001	1.18667	10.2127	0.0011807	0.00882019	yes
bgr:TCONS_00046947_VS_bta:TCONS_00102764	141.027	1907.52	0.97	5.53	2.51122	0.000115853	0.00116374	yes
bgr:TCONS_00046949_VS_bta:TCONS_00102764	141.027	1257.5	0.97	3.02	1.63849	0.00394613	0.0247103	yes
bgr:TCONS_00047080_VS_bta:XM_024991693.1	0	501.667	0.001	4.13	12.0119	1.09e-06	1.82e-05	yes
bgr:TCONS_00047108_VS_bta:NM_001014895.1	3735.67	7.12667	100.82	0.113333	-9.79699	5.5e-10	1.8e-08	yes
bgr:TCONS_00047190_VS_bta:TCONS_00016610	0	1128.81	0.001	10.47	13.354	2.62e-10	9.03e-09	yes
bgr:TCONS_00047192_VS_bta:TCONS_00016610	0	382.007	0.001	3.18333	11.6363	5.25e-05	0.000579458	yes
bgr:TCONS_00047280_VS_bta:XM_024994357.1	0	530.963	0.001	3.60333	11.8151	2.21e-06	3.41e-05	yes
bgr:TCONS_00047363_VS_bta:XM_015475722.2	0	205.793	0.001	1.54667	10.5949	0.00025832	0.00235436	yes
bgr:TCONS_00047500_VS_bta:TCONS_00053436	0	558.763	0.001	1.83333	10.8403	8.32e-07	1.43e-05	yes
bgr:TCONS_00047518_VS_bta:XM_024998689.1	1083.27	8917.1	5.73667	45.86	2.99895	0.000156271	0.00152066	yes
bgr:TCONS_00047568_VS_bta:NM_001076902.2	0	227.68	0.001	2.81333	11.4581	0.000223851	0.00207337	yes
bgr:TCONS_00047626_VS_bta:TCONS_00040343	0	139.21	0.001	2.11667	11.0476	0.000989668	0.00757683	yes
bgr:TCONS_00047632_VS_bta:XM_024986933.1	0	845.72	0.001	9.12667	13.1559	1.95e-08	4.74e-07	yes
bgr:TCONS_00047659_VS_bta:XM_024982591.1	0	190.333	0.001	2.23	11.1228	0.000363317	0.00319184	yes
bgr:TCONS_00047672_VS_bta:XM_024982729.1	2.82	1770.3	0.0266667	21.52	9.65642	5.69e-09	1.54e-07	yes
bgr:TCONS_00047716_VS_bta:XM_015469721.2	0	82.9167	0.001	0.656667	9.35902	0.00723395	0.0404873	yes
bgr:TCONS_00047722_VS_bta:XM_010804337.3	0	153.787	0.001	2.27333	11.1506	0.00102159	0.0077837	yes
bgr:TCONS_00047754_VS_bta:TCONS_00116331	0	65.81	0.001	1.44333	10.4952	0.00761686	0.0422234	yes
bgr:TCONS_00047828_VS_bta:XM_024985225.1	0	2814.69	0.001	11.9533	13.5451	2.76e-16	2.95e-14	yes
bgr:TCONS_00047845_VS_bta:XM_024987287.1	0	174.56	0.001	1.87667	10.874	0.00128653	0.00948873	yes
bgr:TCONS_00047859_VS_bta:XM_015461227.2	0	74	0.001	0.76	9.56986	0.00644476	0.0368979	yes
bgr:TCONS_00047870_VS_bta:XM_015475439.2	0	182.467	0.001	0.77	9.58871	0.000528342	0.00443393	yes
bgr:TCONS_00047872_VS_bta:XM_005217642.4	0	968.163	0.001	3.62	11.8218	2.1e-09	6.18e-08	yes
bgr:TCONS_00047904_VS_bta:XM_024977465.1	0	90	0.001	2.65667	11.3754	0.00455594	0.0278081	yes
bgr:TCONS_00048055_VS_bta:XM_025000360.1	0	1337.09	0.001	32.4767	14.9871	3.13e-11	1.26e-09	yes
bgr:TCONS_00048084_VS_bta:NM_001101845.2	927.333	7.34333	17.4933	0.16	-6.77259	0.00269352	0.0178946	yes
bgr:TCONS_00048188_VS_bta:XM_005216247.3	327.11	10418	4.88333	155.173	4.98987	0.00133944	0.00982614	yes
bgr:TCONS_00048278_VS_bta:XM_010814251.3	0	247.173	0.001	3.44667	11.751	0.00011904	0.00119296	yes
bgr:TCONS_00048332_VS_bta:XM_024986363.1	0	94.75	0.001	1.49	10.5411	0.00350161	0.0223203	yes
bgr:TCONS_00048440_VS_bta:TCONS_00023910	0	2175.32	0.001	12.05	13.5567	7.64e-15	5.63e-13	yes
bgr:TCONS_00048441_VS_bta:TCONS_00023910	0	720.68	0.001	3.61333	11.8191	1.3e-07	2.69e-06	yes
bgr:TCONS_00048538_VS_bta:XM_015461260.2	0	699.913	0.001	7.67	12.905	2.51e-07	4.83e-06	yes
bgr:TCONS_00048588_VS_bta:XM_024987015.1	0	115.817	0.001	1.89667	10.8893	0.00166774	0.0118516	yes
bgr:TCONS_00048696_VS_bta:XM_024983615.1	0	69.3767	0.001	0.476667	8.89684	0.00854591	0.0464024	yes
bgr:TCONS_00048755_VS_bta:XR_806170.3	0	2693.19	0.001	25.4833	14.6373	6.89e-16	6.8e-14	yes
bgr:TCONS_00048756_VS_bta:XR_806170.3	0	1081.22	0.001	10.37	13.3401	4.54e-10	1.5e-08	yes
bgr:TCONS_00048858_VS_bta:TCONS_00071114	0	1009.31	0.001	3.37333	11.72	1.24e-09	3.84e-08	yes
bgr:TCONS_00048868_VS_bta:XM_024977533.1	0.00333333	1151.73	0.001	8.33	13.0241	1.86e-10	6.6e-09	yes
bgr:TCONS_00048889_VS_bta:TCONS_00069708	2259.8	40.8867	8.92	0.13	-6.10046	0.00218673	0.0149724	yes
bgr:TCONS_00048891_VS_bta:TCONS_00069708	2259.8	10.3467	8.92	0.0333333	-8.06393	1.4e-05	0.000179684	yes
bgr:TCONS_00048929_VS_bta:XM_024978254.1	0	5939.33	0.001	69.6167	16.0871	6.27e-20	1.59e-17	yes
bgr:TCONS_00049016_VS_bta:XM_005213107.4	0	1221.84	0.001	7.27333	12.8284	7.29e-11	2.76e-09	yes
bgr:TCONS_00049275_VS_bta:TCONS_00074497	0	1441.42	0.001	12.78	13.6416	4.74e-12	2.2e-10	yes
bgr:TCONS_00049293_VS_bta:NM_001002889.1	0	74.3333	0.001	0.483333	8.91687	0.0056213	0.0331126	yes
bgr:TCONS_00049295_VS_bta:XM_005218440.4	0	702.457	0.001	3.75	11.8727	1.16e-07	2.44e-06	yes
bgr:TCONS_00049347_VS_bta:XM_002695405.5	265.893	1816.11	4.91	23.6667	2.26906	0.00162899	0.0116365	yes
bgr:TCONS_00049413_VS_bta:XM_010808814.3	0	101.12	0.001	1.16667	10.1882	0.00289719	0.0189886	yes
bgr:TCONS_00049461_VS_bta:XM_024986695.1	0	111.28	0.001	2.4	11.2288	0.00194165	0.013515	yes
bgr:TCONS_00049482_VS_bta:XM_024998544.1	0	915.057	0.001	9.19667	13.1669	2.96e-09	8.48e-08	yes
bgr:TCONS_00049483_VS_bta:XM_024998549.1	0	287.83	0.001	2.26333	11.1442	8.03e-05	0.000847574	yes
bgr:TCONS_00049566_VS_bta:XM_024985799.1	0	352.373	0.001	7.06	12.7855	1.97e-05	0.000243955	yes
bgr:TCONS_00049591_VS_bta:XM_005210665.4	0	1657.95	0.001	5.35667	12.3871	2.5e-13	1.38e-11	yes
bgr:TCONS_00049659_VS_bta:XM_024986068.1	0	634.463	0.001	1.68	10.7142	2.83e-07	5.38e-06	yes
bgr:TCONS_00049660_VS_bta:XM_024986068.1	0	165	0.001	0.543333	9.08569	0.00531346	0.0316138	yes
bgr:TCONS_00049702_VS_bta:XM_005225833.3	0	755.09	0.001	5.68667	12.4734	3.73e-08	8.61e-07	yes
bgr:TCONS_00049726_VS_bta:XM_024998045.1	0	116.333	0.001	1.30333	10.348	0.00158858	0.0113855	yes
bgr:TCONS_00049821_VS_bta:XM_005225271.4	0	472.587	0.001	3.65333	11.835	2.48e-06	3.79e-05	yes
bgr:TCONS_00049851_VS_bta:XM_002699258.5	0	249.69	0.001	2.48667	11.28	0.000126716	0.0012636	yes
bgr:TCONS_00049863_VS_bta:XM_015475448.2	0	77.3833	0.001	0.826667	9.69116	0.00492188	0.0296268	yes
bgr:TCONS_00049871_VS_bta:XM_024977625.1	0	185.793	0.001	1.21667	10.2487	0.000540348	0.00452338	yes
bgr:TCONS_00050058_VS_bta:XM_005228448.4	0	84.1467	0.001	1.05667	10.0453	0.00481125	0.0290531	yes
bgr:TCONS_00050071_VS_bta:XM_024977566.1	0	109.243	0.001	3.89667	11.928	0.00229984	0.0156299	yes
bgr:TCONS_00050119_VS_bta:XM_005228053.3	2293.64	30.7367	14.36	0.673333	-4.41459	1.37e-07	2.8e-06	yes
bgr:TCONS_00050205_VS_bta:TCONS_00105169	0	250.213	0.001	1.16333	10.184	6.73e-05	0.000723735	yes
bgr:TCONS_00050224_VS_bta:XM_005214779.4	0	92.93	0.001	1.39333	10.4443	0.00422958	0.0261652	yes
bgr:TCONS_00050265_VS_bta:XM_005216242.4	0	116.75	0.001	1.26333	10.303	0.00259713	0.017365	yes
bgr:TCONS_00050429_VS_bta:NM_001206040.2	0	276.767	0.001	1.75	10.7731	5.11e-05	0.000566794	yes
bgr:TCONS_00050450_VS_bta:XM_024989456.1	0	90.6233	0.001	3.31667	11.6955	0.00340581	0.021751	yes
bgr:TCONS_00050498_VS_bta:TCONS_00084968	0	191.28	0.001	1.12	10.1293	0.000249266	0.00227803	yes
bgr:TCONS_00050526_VS_bta:XM_005201295.4	0	138.157	0.001	1.08	10.0768	0.00099142	0.00758832	yes
bgr:TCONS_00050588_VS_bta:TCONS_00027030	0	148.757	0.001	1.49667	10.5475	0.0015077	0.0108808	yes
bgr:TCONS_00050716_VS_bta:XM_005227296.3	8418.86	149.083	131.917	3.31	-5.31665	0.00120813	0.00899393	yes
bgr:TCONS_00050730_VS_bta:XM_005227270.4	0	4362.99	0.001	37.4133	15.1913	1.47e-17	2.25e-15	yes
bgr:TCONS_00050732_VS_bta:XM_015461332.2	0.00333333	30150.5	0.001	278.587	18.0878	3.33e-25	7.19e-22	yes
bgr:TCONS_00050757_VS_bta:XM_005227111.4	0	215.757	0.001	2.36	11.2046	0.000213701	0.00199158	yes
bgr:TCONS_00050771_VS_bta:XM_005226991.4	0	344.333	0.001	2.81333	11.4581	1.81e-05	0.000225679	yes
bgr:TCONS_00050963_VS_bta:XM_005222130.3	0	690.34	0.001	4.78	12.2228	1.64e-07	3.29e-06	yes
bgr:TCONS_00051197_VS_bta:XM_024977522.1	0	101.747	0.001	0.643333	9.32942	0.00352485	0.0224353	yes
bgr:TCONS_00051206_VS_bta:XM_010813659.3	0	1431	0.001	6.55667	12.6787	1.54e-10	5.52e-09	yes
bgr:TCONS_00051220_VS_bta:XM_005217446.4	0	60.61	0.001	0.72	9.49185	0.00908403	0.0487197	yes
bgr:TCONS_00051340_VS_bta:TCONS_00023850	0	266.047	0.001	2.05333	11.0038	7.6e-05	0.000806466	yes
bgr:TCONS_00051355_VS_bta:XM_010805824.2	7.99667	544	0.0766667	14.4333	7.55659	0.00558935	0.0329694	yes
bgr:TCONS_00051370_VS_bta:NM_001012670.2	17288.3	1574.19	184.493	21.94	-3.07193	9.08e-05	0.000942231	yes
bgr:TCONS_00051391_VS_bta:TCONS_00044758	0	825.76	0.001	4.38333	12.0978	2.22e-08	5.34e-07	yes
bgr:TCONS_00051426_VS_bta:XM_024997626.1	0	509.407	0.001	1.29	10.3332	5.47e-06	7.74e-05	yes
bgr:TCONS_00051483_VS_bta:XM_024982183.1	0	733.393	0.001	8.69667	13.0862	7.05e-08	1.55e-06	yes
bgr:TCONS_00051484_VS_bta:XM_024982183.1	0	148.027	0.001	1.96333	10.9391	0.000735653	0.0059196	yes
bgr:TCONS_00051509_VS_bta:XM_024981718.1	0	218.667	0.001	5.01	12.2906	0.000193907	0.00184062	yes
bgr:TCONS_00051604_VS_bta:XR_003031013.1	0	290.37	0.001	1.70333	10.7341	4.91e-05	0.000547617	yes
bgr:TCONS_00051632_VS_bta:XM_010802005.3	0	837.287	0.001	3.62667	11.8244	9.24e-09	2.4e-07	yes
bgr:TCONS_00051779_VS_bta:XM_024986673.1	0	553.263	0.001	3.55667	11.7963	1.06e-06	1.78e-05	yes
bgr:TCONS_00051792_VS_bta:TCONS_00006475	0	168.283	0.001	2.5	11.2877	0.00446813	0.0273551	yes
bgr:TCONS_00051806_VS_bta:XM_005202612.4	0	165	0.001	2.76	11.4305	0.000517105	0.00435173	yes
bgr:TCONS_00051881_VS_bta:XM_024993840.1	0	588.7	0.001	2.79	11.446	1.48e-05	0.000188625	yes
bgr:TCONS_00051883_VS_bta:XM_005209531.3	0	595.16	0.001	3.43667	11.7468	3.54e-07	6.63e-06	yes
bgr:TCONS_00051964_VS_bta:XM_024993269.1	102.54	2176.52	0.846667	16.0133	4.24134	0.0024608	0.016545	yes
bgr:TCONS_00051971_VS_bta:XM_024993303.1	0	286.327	0.001	3.38	11.7228	4.1e-05	0.00046634	yes
bgr:TCONS_00051972_VS_bta:XR_235028.4	0	157.567	0.001	1.70333	10.7341	0.000784658	0.00624315	yes
bgr:TCONS_00052029_VS_bta:TCONS_00099887	8556.62	11.3767	30.3	0.0533333	-9.15006	3.89e-06	5.65e-05	yes
bgr:TCONS_00052044_VS_bta:XM_005215620.4	0	93.32	0.001	1.02333	9.99906	0.00296579	0.0193668	yes
bgr:TCONS_00052081_VS_bta:XM_005201713.4	0	68.0567	0.001	0.57	9.15482	0.0061573	0.0354944	yes
bgr:TCONS_00052176_VS_bta:TCONS_00055846	0	106.817	0.001	0.99	9.95128	0.00280058	0.0184677	yes
bgr:TCONS_00052208_VS_bta:XM_015471709.2	0	2426.42	0.001	9.27333	13.1789	1.84e-15	1.62e-13	yes
bgr:TCONS_00052307_VS_bta:XM_005213658.3	0	212.667	0.001	4.09667	12.0002	0.000216467	0.00201317	yes
bgr:TCONS_00052326_VS_bta:XM_005209708.4	0	248.09	0.001	1.32333	10.37	0.000113694	0.00114521	yes
bgr:TCONS_00052341_VS_bta:NM_001001134.1	1013.08	83.1667	14.7333	0.766667	-4.26434	0.00608462	0.0351425	yes
bgr:TCONS_00052468_VS_bta:XM_005214345.4	0	551.95	0.001	8.18	12.9979	1.34e-06	2.18e-05	yes
bgr:TCONS_00052489_VS_bta:XM_025001422.1	0	1313.33	0.001	8.82667	13.1077	2.26e-11	9.34e-10	yes
bgr:TCONS_00052511_VS_bta:XM_024993471.1	0	95.25	0.001	1.58667	10.6318	0.00324784	0.0208834	yes
bgr:TCONS_00052524_VS_bta:XM_024995070.1	0	732.047	0.001	1.95333	10.9317	6.63e-08	1.47e-06	yes
bgr:TCONS_00052556_VS_bta:XM_024994208.1	0	160.823	0.001	3.17667	11.6333	0.000962602	0.00740529	yes
bgr:TCONS_00052581_VS_bta:XM_010810977.3	0	1602.27	0.001	29.59	14.8528	7.01e-12	3.16e-10	yes
bgr:TCONS_00052600_VS_bta:NM_001166511.2	34432	2417.94	191.447	11.4067	-4.06899	2.09e-05	0.000256073	yes
bgr:TCONS_00052715_VS_bta:XM_010813945.3	0	59.8533	0.001	0.85	9.73132	0.00829251	0.0452544	yes
bgr:TCONS_00052835_VS_bta:XM_010801524.3	0	466.757	0.001	1.44667	10.4985	1.24e-05	0.000160723	yes
bgr:TCONS_00052862_VS_bta:XM_005217555.4	0	66.9367	0.001	0.613333	9.26053	0.00801285	0.0439986	yes
bgr:TCONS_00052869_VS_bta:TCONS_00073042	0	152.927	0.001	1.42	10.4717	0.000758487	0.00606689	yes
bgr:TCONS_00052902_VS_bta:TCONS_00010853	0	200.92	0.001	2.62	11.3554	0.000443857	0.00380098	yes
bgr:TCONS_00052923_VS_bta:TCONS_00108884	0	118.623	0.001	1.26333	10.303	0.00213113	0.0146315	yes
bgr:TCONS_00053132_VS_bta:XM_024975726.1	0	327.59	0.001	2.25667	11.14	1.71e-05	0.000214904	yes
bgr:TCONS_00053175_VS_bta:XM_024996583.1	0	146.637	0.001	1.20667	10.2368	0.00109887	0.00828061	yes
bgr:TCONS_00053196_VS_bta:NM_001206980.2	0	2179.93	0.001	43.84	15.42	2.66e-14	1.72e-12	yes
bgr:TCONS_00053197_VS_bta:NM_001206980.2	0	422.917	0.001	8.09	12.9819	6.64e-06	9.22e-05	yes
bgr:TCONS_00053276_VS_bta:NM_001206660.1	3468.33	2.55	41.1233	0.0333333	-10.2688	4.51e-09	1.25e-07	yes
bgr:TCONS_00053347_VS_bta:XM_024981838.1	0	247.21	0.001	1.88	10.8765	0.00261516	0.0174615	yes
bgr:TCONS_00053348_VS_bta:XM_024981838.1	0	275.21	0.001	1.87	10.8688	0.00236382	0.0160035	yes
bgr:TCONS_00053353_VS_bta:XM_024981772.1	0	86.88	0.001	1.52333	10.573	0.00497081	0.0298694	yes
bgr:TCONS_00053409_VS_bta:XM_005211578.4	12.4367	1218.27	0.0966667	8.43	6.44637	0.000927134	0.00718184	yes
bgr:TCONS_00053415_VS_bta:XM_024998182.1	0	64.7133	0.001	0.466667	8.86625	0.00804763	0.0441414	yes
bgr:TCONS_00053434_VS_bta:TCONS_00047259	0	786.373	0.001	2.63333	11.3627	1.52e-08	3.76e-07	yes
bgr:TCONS_00053486_VS_bta:XM_024987739.1	0	95.5433	0.001	1.02667	10.0038	0.00277934	0.0183637	yes
bgr:TCONS_00053574_VS_bta:XM_024983983.1	0	8320.01	0.001	18.5767	14.1812	1.66e-21	7.5e-19	yes
bgr:TCONS_00053606_VS_bta:XM_024980436.1	0	1273.14	0.001	9.68333	13.2413	5.77e-11	2.22e-09	yes
bgr:TCONS_00053638_VS_bta:XM_024998043.1	0.00333333	174.393	0.001	2.05667	11.0061	0.000420003	0.00361722	yes
bgr:TCONS_00053644_VS_bta:TCONS_00095236	17	1291.49	0.38	27.74	6.18982	0.000966705	0.00743496	yes
bgr:TCONS_00053680_VS_bta:TCONS_00095171	0	423.49	0.001	16.3367	13.9958	8.53e-06	0.000114924	yes
bgr:TCONS_00053825_VS_bta:XM_005208179.4	0.776667	184.887	0.00666667	1.42667	7.74147	0.00237789	0.0160738	yes
bgr:TCONS_00053931_VS_bta:NM_001244111.1	18668.3	3009.24	1161.29	239.167	-2.27964	0.00271723	0.0180164	yes
bgr:TCONS_00053946_VS_bta:XM_024982601.1	0	850.067	0.001	21.7567	14.4092	1.2e-08	3.05e-07	yes
bgr:TCONS_00054005_VS_bta:XM_015461339.2	0	72.86	0.001	1.74	10.7649	0.00756143	0.0419701	yes
bgr:TCONS_00054033_VS_bta:XM_024999894.1	0	1699.71	0.001	12.9233	13.6577	8.78e-14	5.13e-12	yes
bgr:TCONS_00054078_VS_bta:TCONS_00028671	0	71.7633	0.001	1.56333	10.6104	0.00568259	0.0333435	yes
bgr:TCONS_00054098_VS_bta:TCONS_00030078	705.63	7085.53	7.52	87.3333	3.53773	0.00401087	0.0250172	yes
bgr:TCONS_00054304_VS_bta:XM_024994412.1	0	100	0.001	0.94	9.87652	0.00318381	0.0205637	yes
bgr:TCONS_00054344_VS_bta:XM_010810993.3	0	1032.12	0.001	15.6567	13.9345	1.06e-09	3.31e-08	yes
bgr:TCONS_00054441_VS_bta:XM_005217764.2	0	852.343	0.001	13.1267	13.6802	1.32e-08	3.31e-07	yes
bgr:TCONS_00054463_VS_bta:XM_005217811.4	456.387	8.33333	3.66	0.72	-2.34577	0.0027345	0.0181031	yes
bgr:TCONS_00054495_VS_bta:XR_003032583.1	0	484.08	0.001	3.07	11.584	1.93e-06	3.03e-05	yes
bgr:TCONS_00054522_VS_bta:XM_024993486.1	0	541.787	0.001	2.16333	11.079	7.42e-07	1.3e-05	yes
bgr:TCONS_00054537_VS_bta:XM_015471493.2	0	150.617	0.001	2.41	11.2348	0.00069416	0.00561784	yes
bgr:TCONS_00054551_VS_bta:XM_005201810.4	0	109.68	0.001	0.39	8.60733	0.00266431	0.0177474	yes
bgr:TCONS_00054591_VS_bta:XM_010810687.1	0	173	0.001	4.26667	12.0589	0.000606978	0.00498984	yes
bgr:TCONS_00054626_VS_bta:XM_024987142.1	0	1305.42	0.001	15.7033	13.9388	6.37e-11	2.43e-09	yes
bgr:TCONS_00054653_VS_bta:XM_005226885.4	0	3422.6	0.001	62.35	15.9281	2.29e-16	2.5e-14	yes
bgr:TCONS_00054668_VS_bta:XM_005204658.4	0	2605.15	0.001	32.37	14.9824	1.66e-15	1.48e-13	yes
bgr:TCONS_00054716_VS_bta:NM_001014954.1	2192.05	100.357	25.6467	1.22	-4.39382	8.31e-05	0.000870935	yes
bgr:TCONS_00054853_VS_bta:XM_005219308.4	0	84.1067	0.001	3.58	11.8057	0.00481187	0.0290531	yes
bgr:TCONS_00054876_VS_bta:TCONS_00076546	454.663	9288.92	1.69	45.3733	4.74675	0.00270887	0.0179689	yes
bgr:TCONS_00054881_VS_bta:XM_005219229.4	1119	10.6467	17.47	0.116667	-7.22634	1.11e-05	0.000145947	yes
bgr:TCONS_00054882_VS_bta:XM_005219229.4	1119	6.61667	17.47	0.0966667	-7.49765	0.00102998	0.00783778	yes
bgr:TCONS_00054929_VS_bta:NM_001097574.2	1380.67	8.65667	23.1633	0.0833333	-8.11873	4.74e-07	8.66e-06	yes
bgr:TCONS_00054945_VS_bta:XM_024987121.1	0	414.987	0.001	4.53667	12.1474	1.42e-05	0.000181778	yes
bgr:TCONS_00055167_VS_bta:XM_005203158.4	0	1838.25	0.001	8.30667	13.0201	6.24e-14	3.72e-12	yes
bgr:TCONS_00055188_VS_bta:XM_010802655.3	2550.45	90085.4	5.86667	202.54	5.10952	3.12e-08	7.29e-07	yes
bgr:TCONS_00055231_VS_bta:XM_025000566.1	0	1331.67	0.001	13.81	13.7534	1.7e-11	7.21e-10	yes
bgr:TCONS_00055423_VS_bta:XM_005221100.4	0	132.273	0.001	1.32333	10.37	0.00140512	0.0102334	yes
bgr:TCONS_00055424_VS_bta:XM_005221096.4	0	156.06	0.001	1.40667	10.4581	0.00104727	0.00795127	yes
bgr:TCONS_00055525_VS_bta:XM_005207731.4	0.15	199.4	0.001	1.27667	10.3182	0.000236222	0.00217133	yes
bgr:TCONS_00055544_VS_bta:XM_010801095.3	16.65	5850.51	0.0533333	17.4767	8.35618	2.85e-06	4.29e-05	yes
bgr:TCONS_00055552_VS_bta:XM_005201290.4	0	128.16	0.001	2.02	10.9801	0.00113542	0.0085135	yes
bgr:TCONS_00055565_VS_bta:NM_001075268.1	47427	7.88	555.01	0.11	-12.3008	1.18e-09	3.65e-08	yes
bgr:TCONS_00055734_VS_bta:XM_005211760.4	0	201.593	0.001	2.41	11.2348	0.000234123	0.00215595	yes
bgr:TCONS_00055773_VS_bta:TCONS_00045243	0	63.89	0.001	0.773333	9.59495	0.00833564	0.0454322	yes
bgr:TCONS_00055782_VS_bta:NM_001101155.1	16498.6	488.097	92.7433	2.97333	-4.96309	1.39e-07	2.84e-06	yes
bgr:TCONS_00055786_VS_bta:XM_010820416.3	0	887.713	0.001	2.16667	11.0813	7.39e-09	1.95e-07	yes
bgr:TCONS_00055921_VS_bta:XM_005215777.4	0	169.153	0.001	1.76333	10.7841	0.000434051	0.00372864	yes
bgr:TCONS_00055933_VS_bta:XM_015473952.2	0	95.4167	0.001	1.11667	10.125	0.00362159	0.022971	yes
bgr:TCONS_00055990_VS_bta:XM_024998102.1	0	163.063	0.001	0.846667	9.72565	0.00111473	0.00837924	yes
bgr:TCONS_00056224_VS_bta:XM_024982286.1	1602.85	10784.9	3.87	28.9367	2.90249	0.000759772	0.00607395	yes
bgr:TCONS_00056268_VS_bta:XM_005207937.4	0.793333	607.607	0.00666667	4.14	9.27845	6.99e-07	1.23e-05	yes
bgr:TCONS_00056334_VS_bta:XM_005210184.4	0	127.667	0.001	0.82	9.67948	0.00182737	0.0128145	yes
bgr:TCONS_00056363_VS_bta:XM_024995576.1	16.4967	692.223	0.43	15.27	5.15022	0.0091115	0.0488216	yes
bgr:TCONS_00056530_VS_bta:XM_024987979.1	0	912.007	0.001	11.1633	13.4465	3.96e-09	1.11e-07	yes
bgr:TCONS_00056622_VS_bta:XM_015459968.2	9703.67	49.3467	166.023	0.543333	-8.25533	2.62e-12	1.26e-10	yes
bgr:TCONS_00056648_VS_bta:XM_005202916.3	0.333333	112.107	0.0133333	1.2	6.49185	0.00532376	0.0316688	yes
bgr:TCONS_00056764_VS_bta:TCONS_00106461	0	142.3	0.001	6.42333	12.6491	0.00108538	0.00819458	yes
bgr:TCONS_00056779_VS_bta:TCONS_00018920	0	1505.52	0.001	4.55667	12.1538	1.41e-12	7.07e-11	yes
bgr:TCONS_00056847_VS_bta:TCONS_00000673	0	111.413	0.001	0.586667	9.1964	0.00259814	0.0173679	yes
bgr:TCONS_00057104_VS_bta:XM_005221418.4	0	637.517	0.001	18.94	14.2091	1.2e-07	2.5e-06	yes
bgr:TCONS_00057211_VS_bta:XM_005203212.4	0	140.897	0.001	0.7	9.45121	0.00108597	0.00819569	yes
bgr:TCONS_00057214_VS_bta:XM_005203209.4	0	831.857	0.001	3.79	11.888	2.94e-08	6.88e-07	yes
bgr:TCONS_00057324_VS_bta:TCONS_00020238	0	125.657	0.001	0.866667	9.75933	0.00138686	0.0101223	yes
bgr:TCONS_00057359_VS_bta:XM_024985655.1	0	1468.88	0.001	7.59	12.8899	2.32e-12	1.13e-10	yes
bgr:TCONS_00057413_VS_bta:XM_024980233.1	681.16	3019.92	3.34	21.2833	2.6718	0.00794184	0.0436642	yes
bgr:TCONS_00057429_VS_bta:XM_024979583.1	0	196.97	0.001	1.35333	10.4023	0.000324845	0.00288746	yes
bgr:TCONS_00057572_VS_bta:XM_015471020.2	0	193.317	0.001	1.44333	10.4952	0.000370215	0.00324677	yes
bgr:TCONS_00057618_VS_bta:XM_024984062.1	0	292.927	0.001	1.04	10.0224	8.28e-05	0.000868522	yes
bgr:TCONS_00057620_VS_bta:XM_024984062.1	0	316.877	0.001	1.65	10.6883	3.04e-05	0.000358664	yes
bgr:TCONS_00057642_VS_bta:TCONS_00097238	0	2249.56	0.001	17.41	14.0876	5.02e-15	3.87e-13	yes
bgr:TCONS_00057654_VS_bta:TCONS_00052936	0	479.98	0.001	9.77333	13.2546	1.42e-06	2.29e-05	yes
bgr:TCONS_00057679_VS_bta:XM_015471110.2	0	477.67	0.001	1.86333	10.8637	3.19e-06	4.73e-05	yes
bgr:TCONS_00057768_VS_bta:XM_024997927.1	0	617.173	0.001	2.02	10.9801	1.6e-07	3.23e-06	yes
bgr:TCONS_00057779_VS_bta:XM_024997437.1	0	705.043	0.001	6.31333	12.6242	7.75e-08	1.68e-06	yes
bgr:TCONS_00057786_VS_bta:XM_024997532.1	0	76.4467	0.001	0.88	9.78136	0.00511853	0.0306412	yes
bgr:TCONS_00057884_VS_bta:NM_001038501.2	8025	878.597	225.06	25.5633	-3.13816	0.00100878	0.00770749	yes
bgr:TCONS_00057923_VS_bta:TCONS_00002237	0	216.583	0.001	1.12667	10.1378	0.000642962	0.00524709	yes
bgr:TCONS_00057924_VS_bta:TCONS_00002237	0	226.287	0.001	1.54667	10.5949	0.000117671	0.00118121	yes
bgr:TCONS_00057976_VS_bta:TCONS_00048056	0	68.7367	0.001	1.16	10.1799	0.00684908	0.0387789	yes
bgr:TCONS_00057985_VS_bta:XM_015461583.2	0	815.587	0.001	5.36333	12.3889	1e-08	2.57e-07	yes
bgr:TCONS_00058064_VS_bta:NM_001046041.1	2406.38	387.147	64.9767	24.3167	-1.41798	0.00808602	0.0443278	yes
bgr:TCONS_00058079_VS_bta:XM_005206670.4	0	149.62	0.001	1.33667	10.3844	0.00593123	0.0344742	yes
bgr:TCONS_00058086_VS_bta:NM_001206191.1	7853.66	66.3933	77.9167	0.63	-6.95044	1.02e-10	3.76e-09	yes
bgr:TCONS_00058090_VS_bta:XM_010805175.3	326.093	0.496667	4.34	0.01	-8.76155	0.000611535	0.00502321	yes
bgr:TCONS_00058105_VS_bta:NM_174166.3	25	2657.65	0.703333	27.6267	5.29571	4.19e-06	6.03e-05	yes
bgr:TCONS_00058117_VS_bta:TCONS_00089644	0	92.6533	0.001	0.68	9.40939	0.00732221	0.0408872	yes
bgr:TCONS_00058202_VS_bta:NM_001076092.1	0	92	0.001	1.52333	10.573	0.00418445	0.0259231	yes
bgr:TCONS_00058203_VS_bta:XM_005201337.4	0	96.9767	0.001	0.91	9.82972	0.00284273	0.0186722	yes
bgr:TCONS_00058406_VS_bta:XM_010815959.2	0	168.237	0.001	1.07	10.0634	0.000554071	0.00461904	yes
bgr:TCONS_00058407_VS_bta:XM_003587406.4	0	92.43	0.001	0.553333	9.11201	0.00446501	0.027347	yes
bgr:TCONS_00058492_VS_bta:XM_024983532.1	0	435.027	0.001	2.17	11.0835	2.6e-06	3.95e-05	yes
bgr:TCONS_00058500_VS_bta:XM_024983931.1	0	210.617	0.001	3.00667	11.5539	0.000201651	0.0019004	yes
bgr:TCONS_00058542_VS_bta:XM_005202950.4	0.146667	278.79	0.001	1.51	10.5603	0.000117713	0.00118124	yes
bgr:TCONS_00058555_VS_bta:NM_174313.2	6418.33	18.94	304.28	0.47	-9.33852	9.38e-11	3.49e-09	yes
bgr:TCONS_00058557_VS_bta:XM_024982333.1	0	255.79	0.001	1.43	10.4818	0.000112358	0.00113466	yes
bgr:TCONS_00058559_VS_bta:XM_015459964.2	0	164.127	0.001	1.30333	10.348	0.00062034	0.00507757	yes
bgr:TCONS_00058560_VS_bta:XM_005203055.3	0	374.743	0.001	2.12	11.0498	2.7e-05	0.000320976	yes
bgr:TCONS_00058566_VS_bta:XM_024977582.1	0	4024.6	0.001	37.4867	15.1941	6.25e-18	1.04e-15	yes
bgr:TCONS_00058683_VS_bta:TCONS_00004615	0	187.537	0.001	1.47	10.5216	0.000399582	0.00347005	yes
bgr:TCONS_00058699_VS_bta:XM_005201359.4	0	819.867	0.001	2.14	11.0634	1.21e-08	3.05e-07	yes
bgr:TCONS_00058705_VS_bta:XM_005201310.4	0	124.73	0.001	7.01667	12.7766	0.00192789	0.0134327	yes
bgr:TCONS_00058753_VS_bta:NM_001271994.1	77.9967	3136.57	0.366667	13.3967	5.19126	0.00726508	0.0406239	yes
bgr:TCONS_00058765_VS_bta:XM_024984915.1	0	89.9367	0.001	0.913333	9.835	0.00516223	0.0308416	yes
bgr:TCONS_00058776_VS_bta:NM_001012668.2	8898	199.333	79.9267	15.9033	-2.32935	2.2e-08	5.29e-07	yes
bgr:TCONS_00058900_VS_bta:XM_024987168.1	2.06333	172.333	0.0166667	1.71667	6.6865	0.00889745	0.0478551	yes
bgr:TCONS_00058929_VS_bta:XM_005216598.4	0.423333	301.79	0.00333333	1.87	9.13186	8.17e-05	0.000859775	yes
bgr:TCONS_00059053_VS_bta:XM_025000909.1	0	250.77	0.001	4.40667	12.1055	0.000113936	0.00114714	yes
bgr:TCONS_00059179_VS_bta:TCONS_00080806	1370.67	29.8233	38.1467	1.08	-5.14245	7.31e-05	0.000778938	yes
bgr:TCONS_00059180_VS_bta:TCONS_00080806	1370.67	45.51	38.1467	2.32333	-4.03729	0.000136106	0.00134134	yes
bgr:TCONS_00059197_VS_bta:XM_005226559.4	0	153.467	0.001	1.99	10.9586	0.000739118	0.00594029	yes
bgr:TCONS_00059287_VS_bta:XM_005220252.4	0	1892.68	0.001	21.6467	14.4019	3.56e-14	2.22e-12	yes
bgr:TCONS_00059368_VS_bta:XM_005208506.4	0	170.137	0.001	1.93	10.9144	0.000428486	0.00368607	yes
bgr:TCONS_00059417_VS_bta:XM_024983457.1	0	440.51	0.001	3.71667	11.8598	2.95e-06	4.42e-05	yes
bgr:TCONS_00059419_VS_bta:XM_024983457.1	0	110.597	0.001	0.72	9.49185	0.00384216	0.0241452	yes
bgr:TCONS_00059468_VS_bta:XM_024979407.1	0	228.417	0.001	1.76333	10.7841	0.000156267	0.00152066	yes
bgr:TCONS_00059676_VS_bta:XM_024984132.1	0	127.473	0.001	1.07	10.0634	0.00456376	0.0278389	yes
bgr:TCONS_00059706_VS_bta:XM_005223581.4	0	675.553	0.001	6.45333	12.6558	9.8e-08	2.09e-06	yes
bgr:TCONS_00059806_VS_bta:XM_024992432.1	0	654.233	0.001	5.37333	12.3916	9.73e-08	2.08e-06	yes
bgr:TCONS_00059890_VS_bta:XM_024982885.1	0	383.3	0.001	14.05	13.7783	2.09e-05	0.000256383	yes
bgr:TCONS_00059892_VS_bta:XM_010817427.3	0	340.567	0.001	5.28667	12.3681	3.13e-05	0.000367342	yes
bgr:TCONS_00059978_VS_bta:XM_024975113.1	0	780.35	0.001	6.04667	12.5619	2.93e-08	6.88e-07	yes
bgr:TCONS_00059983_VS_bta:TCONS_00023006	0	156.453	0.001	1.51333	10.5635	0.000708418	0.00571943	yes
bgr:TCONS_00060006_VS_bta:TCONS_00079868	1040.77	31.28	3.17333	0.32	-3.30986	0.000671513	0.00545503	yes
bgr:TCONS_00060017_VS_bta:TCONS_00085251	0	87.4067	0.001	1.42333	10.4751	0.00507	0.0303929	yes
bgr:TCONS_00060228_VS_bta:XM_005211109.4	0	1339.62	0.001	8.27333	13.0143	2.95e-11	1.19e-09	yes
bgr:TCONS_00060229_VS_bta:XM_005211109.4	0	138.717	0.001	1.37333	10.4235	0.00112361	0.00843756	yes
bgr:TCONS_00060319_VS_bta:XM_024977372.1	0	238.137	0.001	1.18	10.2046	0.000129468	0.00128807	yes
bgr:TCONS_00060339_VS_bta:XM_024975936.1	0	143	0.001	1.05667	10.0453	0.00130777	0.00962658	yes
bgr:TCONS_00060507_VS_bta:XM_005205964.3	0	259.283	0.001	3.36	11.7142	9.31e-05	0.000961194	yes
bgr:TCONS_00060552_VS_bta:NM_001034034.2	111219	5756.34	2888.28	153.543	-4.23349	1.08e-06	1.81e-05	yes
bgr:TCONS_00060564_VS_bta:NM_001104999.1	1458.33	144.34	47.04	1.55333	-4.92045	0.00580706	0.0339026	yes
bgr:TCONS_00060595_VS_bta:NM_001076550.1	9098	242.547	107.05	3.64	-4.8782	0.00567388	0.0333118	yes
bgr:TCONS_00060597_VS_bta:NM_001076550.1	9098	528.487	107.05	5.80333	-4.20526	2.33e-05	0.000282529	yes
bgr:TCONS_00060605_VS_bta:XM_025001724.1	0	214.383	0.001	1.10667	10.112	0.000204354	0.00192048	yes
bgr:TCONS_00060654_VS_bta:TCONS_00099978	0.00666667	1840.59	0.001	7.66667	12.9044	2.8e-14	1.8e-12	yes
bgr:TCONS_00060940_VS_bta:TCONS_00004883	0	79.5567	0.001	2.3	11.1674	0.00555795	0.0328227	yes
bgr:TCONS_00060977_VS_bta:XM_024977407.1	0	1366.6	0.001	15.88	13.9549	1.34e-11	5.84e-10	yes
bgr:TCONS_00061101_VS_bta:TCONS_00107169	8906.33	6.24333	132.583	0.13	-9.99417	1.03e-07	2.18e-06	yes
bgr:TCONS_00061135_VS_bta:XM_024981825.1	0	263.307	0.001	2.94333	11.5232	6.58e-05	0.000710453	yes
bgr:TCONS_00061308_VS_bta:TCONS_00114205	0	96.91	0.001	1.02333	9.99906	0.00302675	0.0196924	yes
bgr:TCONS_00061444_VS_bta:XM_005205022.4	230.99	1430.65	2.63	17.6533	2.74681	0.00405337	0.0252406	yes
bgr:TCONS_00061494_VS_bta:TCONS_00088597	60.8733	1237.55	0.12	6.34	5.72338	0.00369674	0.0233814	yes
bgr:TCONS_00061505_VS_bta:XM_005225721.4	0	316.397	0.001	1.77667	10.795	2.4e-05	0.000290002	yes
bgr:TCONS_00061528_VS_bta:XM_005223925.4	0	969.453	0.001	7.51333	12.8752	1.9e-09	5.59e-08	yes
bgr:TCONS_00061622_VS_bta:NM_001206584.1	0	414.883	0.001	1.61	10.6528	3.41e-06	5.02e-05	yes
bgr:TCONS_00061678_VS_bta:XM_024984121.1	1.90667	384.01	0.01	1.94	7.59991	0.00085238	0.00670949	yes
bgr:TCONS_00061759_VS_bta:XM_024995558.1	0	60.0967	0.001	0.456667	8.835	0.0087805	0.0474119	yes
bgr:TCONS_00061764_VS_bta:XR_003032000.1	0	270.12	0.001	1.85333	10.8559	7.09e-05	0.000759726	yes
bgr:TCONS_00061865_VS_bta:TCONS_00093163	0	2017.22	0.001	10.36	13.3387	1.42e-14	9.79e-13	yes
bgr:TCONS_00062148_VS_bta:NM_001035277.2	22550.7	232.333	198.9	7.65667	-4.69918	1.42e-11	6.15e-10	yes
bgr:TCONS_00062179_VS_bta:TCONS_00102856	0	76.71	0.001	0.85	9.73132	0.00468067	0.0284029	yes
bgr:TCONS_00062229_VS_bta:TCONS_00106538	0	280.393	0.001	3.86333	11.9156	6.08e-05	0.00066112	yes
bgr:TCONS_00062319_VS_bta:XM_024975933.1	1487.43	2.07333	9.9	0.01	-9.95128	3.24e-08	7.56e-07	yes
bgr:TCONS_00062334_VS_bta:NM_001191453.1	3651.52	28.3333	22.9167	0.56	-5.35483	6.97e-08	1.53e-06	yes
bgr:TCONS_00062356_VS_bta:TCONS_00042529	0	69.53	0.001	0.613333	9.26053	0.00667203	0.0379616	yes
bgr:TCONS_00062369_VS_bta:XM_015473959.2	0	214.087	0.001	1.23667	10.2722	0.000314494	0.00280868	yes
bgr:TCONS_00062385_VS_bta:XM_024998153.1	0	90.3467	0.001	0.58	9.17991	0.00674275	0.0382918	yes
bgr:TCONS_00062392_VS_bta:NM_001075994.2	0	187.09	0.001	3.32333	11.6984	0.000374857	0.00328367	yes
bgr:TCONS_00062483_VS_bta:XM_024991488.1	0	3215.88	0.001	16.5467	14.0143	6.49e-17	8.27e-15	yes
bgr:TCONS_00062499_VS_bta:NM_001192394.1	0	412.707	0.001	5.05333	12.303	4.22e-06	6.08e-05	yes
bgr:TCONS_00062541_VS_bta:TCONS_00005635	8630.49	1.05261e+06	2.60667	393.633	7.2385	2.43e-14	1.59e-12	yes
bgr:TCONS_00062561_VS_bta:XM_002685271.6	0	195.457	0.001	2.05333	11.0038	0.000286218	0.00258367	yes
bgr:TCONS_00062598_VS_bta:TCONS_00084016	0	328.403	0.001	17.0067	14.0538	2.59e-05	0.000310213	yes
bgr:TCONS_00062602_VS_bta:XM_024980782.1	0	205.667	0.001	1.94667	10.9268	0.00282446	0.0185886	yes
bgr:TCONS_00062611_VS_bta:XM_005220353.4	0	151.967	0.001	1.75	10.7731	0.000782749	0.00623125	yes
bgr:TCONS_00062638_VS_bta:XM_005202039.4	0	163.757	0.001	2.92333	11.5134	0.00115007	0.00861486	yes
bgr:TCONS_00062639_VS_bta:XM_010801658.3	0	110.91	0.001	2.39333	11.2248	0.00219936	0.0150385	yes
bgr:TCONS_00062649_VS_bta:XM_024990150.1	0	131.813	0.001	0.99	9.95128	0.00184367	0.0129134	yes
bgr:TCONS_00062698_VS_bta:XM_024996739.1	0	143.01	0.001	0.713333	9.47843	0.000975094	0.00748043	yes
bgr:TCONS_00062920_VS_bta:TCONS_00018615	865.95	2.69	6.39333	0.04	-7.32042	1.25e-05	0.000162602	yes
bgr:TCONS_00062959_VS_bta:TCONS_00028353	5.08667	1028.23	0.0233333	4.26333	7.51345	3.47e-05	0.000402568	yes
bgr:TCONS_00063140_VS_bta:XM_010814380.3	0	840.337	0.001	12.3767	13.5953	2.17e-08	5.21e-07	yes
bgr:TCONS_00063143_VS_bta:XM_005208342.4	857.7	4616.67	16.37	110.747	2.75814	0.00157511	0.0113024	yes
bgr:TCONS_00063148_VS_bta:XM_005227552.4	0	1325.68	0.001	9.22667	13.1716	5.15e-11	1.99e-09	yes
bgr:TCONS_00063221_VS_bta:XM_024981070.1	0	92.3067	0.001	1.06667	10.0589	0.00406473	0.0253061	yes
bgr:TCONS_00063301_VS_bta:XM_003587484.5	0	1033.47	0.001	9.75	13.2512	4.88e-09	1.33e-07	yes
bgr:TCONS_00063303_VS_bta:XM_010816597.3	645.337	4753.86	5.95333	43.8767	2.88168	0.000860063	0.00676116	yes
bgr:TCONS_00063338_VS_bta:XM_024987528.1	0	517.42	0.001	1.35333	10.4023	9.09e-07	1.55e-05	yes
bgr:TCONS_00063374_VS_bta:XM_024987410.1	4776	79.97	27.0467	0.426667	-5.9862	7.19e-08	1.57e-06	yes
bgr:TCONS_00063422_VS_bta:TCONS_00099062	0	284.437	0.001	3.09667	11.5965	6.27e-05	0.000680556	yes
bgr:TCONS_00063748_VS_bta:TCONS_00075713	0	15652.8	0.001	424.973	18.697	2.69e-24	3.7e-21	yes
bgr:TCONS_00063796_VS_bta:TCONS_00075826	0	858.577	0.001	3.68	11.8455	5.16e-09	1.41e-07	yes
bgr:TCONS_00063797_VS_bta:XM_024979042.1	0	269.96	0.001	0.986667	9.94642	0.00385582	0.0242102	yes
bgr:TCONS_00063841_VS_bta:TCONS_00104853	609.63	22.6667	6.5	2.39333	-1.44142	0.0031218	0.0202194	yes
bgr:TCONS_00063879_VS_bta:TCONS_00099311	1133.77	79.17	3.77333	1.3	-1.53733	0.00827439	0.045187	yes
bgr:TCONS_00063956_VS_bta:TCONS_00016846	813.74	25.6633	10.16	0.596667	-4.08983	0.00587793	0.0342435	yes
bgr:TCONS_00064076_VS_bta:XM_024998459.1	0	427.773	0.001	5.40667	12.4005	8.32e-06	0.00011262	yes
bgr:TCONS_00064190_VS_bta:XM_010811366.3	0	739.573	0.001	5.55333	12.4391	4.98e-08	1.13e-06	yes
bgr:TCONS_00064223_VS_bta:XM_024999072.1	0	142.097	0.001	1.46667	10.5183	0.00102059	0.00777808	yes
bgr:TCONS_00064324_VS_bta:XM_024990265.1	2112.14	263.677	7.46333	0.866667	-3.10627	0.0040055	0.0249889	yes
bgr:TCONS_00064325_VS_bta:XM_024990265.1	2112.14	17545.6	7.46333	56.0967	2.91002	0.000314294	0.00280772	yes
bgr:TCONS_00064339_VS_bta:XM_024999694.1	0	293.333	0.001	2.78667	11.4443	6.44e-05	0.000696915	yes
bgr:TCONS_00064375_VS_bta:XM_025001761.1	0	609.957	0.001	3.53667	11.7882	2.21e-07	4.3e-06	yes
bgr:TCONS_00064485_VS_bta:TCONS_00066282	1009.11	5600.28	4.40333	25.6833	2.54416	0.0021859	0.0149701	yes
bgr:TCONS_00064486_VS_bta:NM_001205746.2	1030.86	6794.05	4.48	29.8667	2.73697	0.00226325	0.015416	yes
bgr:TCONS_00064549_VS_bta:TCONS_00050657	619.483	4151.51	6.24333	52.7	3.07741	0.000560079	0.00466013	yes
bgr:TCONS_00064586_VS_bta:NM_001105333.1	0	477.153	0.001	3.58333	11.8071	1.55e-06	2.48e-05	yes
bgr:TCONS_00064625_VS_bta:XM_010803980.3	0	655.527	0.001	1.71333	10.7426	1.8e-07	3.58e-06	yes
bgr:TCONS_00064744_VS_bta:XM_015461362.2	0	221.027	0.001	2.41667	11.2388	0.000204815	0.00192421	yes
bgr:TCONS_00064751_VS_bta:XM_024986957.1	0	565.693	0.001	3.39333	11.7285	5.12e-07	9.22e-06	yes
bgr:TCONS_00064753_VS_bta:XM_005227317.3	0	182.967	0.001	2.59333	11.3406	0.00509036	0.0304967	yes
bgr:TCONS_00064791_VS_bta:XM_010814059.3	4.64333	1911.92	0.01	4.01	8.64746	7.51e-07	1.31e-05	yes
bgr:TCONS_00064802_VS_bta:XM_024977970.1	0	329.537	0.001	9.25667	13.1763	3.16e-05	0.00037001	yes
bgr:TCONS_00064889_VS_bta:XM_005202043.4	1923.42	140.077	14.3133	1.00667	-3.8297	0.000842542	0.00663897	yes
bgr:TCONS_00064986_VS_bta:XM_024984490.1	2.97	1266.35	0.0166667	17.7	10.0526	8.55e-07	1.47e-05	yes
bgr:TCONS_00064996_VS_bta:XM_024995874.1	0	352.38	0.001	0.913333	9.835	1.58e-05	0.000200302	yes
bgr:TCONS_00064997_VS_bta:XM_005209859.4	0	1421.68	0.001	3.10333	11.5996	5.37e-12	2.45e-10	yes
bgr:TCONS_00065009_VS_bta:XM_024995996.1	0	1580.62	0.001	15.2433	13.8959	1.55e-11	6.67e-10	yes
bgr:TCONS_00065103_VS_bta:XM_005205832.4	0	472.027	0.001	5.56667	12.4426	3.1e-06	4.63e-05	yes
bgr:TCONS_00065131_VS_bta:XM_024993618.1	0	59.4767	0.001	0.686667	9.42347	0.00880885	0.047514	yes
bgr:TCONS_00065139_VS_bta:TCONS_00012814	0	867.333	0.001	7.90667	12.9489	7.24e-09	1.92e-07	yes
bgr:TCONS_00065203_VS_bta:NM_001143860.2	0	12114.9	0.001	29.7367	14.86	4.47e-23	3.21e-20	yes
bgr:TCONS_00065265_VS_bta:XM_015472162.2	0	107.497	0.001	0.633333	9.30682	0.00800804	0.0439801	yes
bgr:TCONS_00065296_VS_bta:XM_010801600.3	2518.24	213.937	18.99	1.48667	-3.67509	0.00145433	0.0105409	yes
bgr:TCONS_00065337_VS_bta:XM_024995460.1	0	90.4567	0.001	2.71333	11.4059	0.00417106	0.0258615	yes
bgr:TCONS_00065420_VS_bta:XM_024988839.1	0	84.2333	0.001	0.796667	9.63783	0.00382416	0.0240564	yes
bgr:TCONS_00065496_VS_bta:XM_010816566.2	0	95.4467	0.001	1.29	10.3332	0.00304629	0.0197982	yes
bgr:TCONS_00065497_VS_bta:XM_010816566.2	0	194.667	0.001	2.35333	11.2005	0.000341516	0.00302141	yes
bgr:TCONS_00065515_VS_bta:TCONS_00082473	0	818.113	0.001	8.33333	13.0247	1.69e-08	4.14e-07	yes
bgr:TCONS_00065521_VS_bta:XM_024980028.1	0	400.133	0.001	2.49667	11.2858	2.26e-05	0.000274446	yes
bgr:TCONS_00065530_VS_bta:XM_005221151.4	0	59.1067	0.001	0.903333	9.81911	0.00889669	0.0478551	yes
bgr:TCONS_00065549_VS_bta:XM_010816616.3	0	344.163	0.001	3.29	11.6839	1.33e-05	0.000171673	yes
bgr:TCONS_00065640_VS_bta:XM_010804131.3	0	105.847	0.001	2.55667	11.32	0.00248031	0.0166614	yes
bgr:TCONS_00065751_VS_bta:XM_005203083.3	0	1011.23	0.001	17.29	14.0777	1.68e-09	5.05e-08	yes
bgr:TCONS_00065782_VS_bta:XM_024982451.1	4.25	1013.51	0.09	27.2167	8.24035	4.89e-05	0.000546045	yes
bgr:TCONS_00065825_VS_bta:XM_010811405.3	0	369.613	0.001	7.59	12.8899	1.95e-05	0.00024161	yes
bgr:TCONS_00065826_VS_bta:XM_005214569.4	0	57.72	0.001	1.06667	10.0589	0.00923982	0.0493799	yes
bgr:TCONS_00065860_VS_bta:XM_015474348.2	0	159.633	0.001	1.67333	10.7085	0.000539292	0.00451579	yes
bgr:TCONS_00065867_VS_bta:XM_005215245.4	0	384.64	0.001	2.69333	11.3952	7.6e-06	0.000103919	yes
bgr:TCONS_00065934_VS_bta:XM_005201692.4	0	83.0533	0.001	0.453333	8.82443	0.00702245	0.0395455	yes
bgr:TCONS_00065970_VS_bta:XM_024978396.1	0	335.603	0.001	1.73	10.7566	2.36e-05	0.00028563	yes
bgr:TCONS_00066010_VS_bta:NM_001191438.1	0	58.4567	0.001	0.54	9.07682	0.00827568	0.045187	yes
bgr:TCONS_00066014_VS_bta:XM_024978702.1	0	455.933	0.001	3.91667	11.9354	2.25e-06	3.47e-05	yes
bgr:TCONS_00066153_VS_bta:XM_024977600.1	0	909.05	0.001	1.97	10.944	3.69e-09	1.04e-07	yes
bgr:TCONS_00066217_VS_bta:XM_005201179.4	0	73.27	0.001	1.17333	10.1964	0.00911271	0.0488216	yes
bgr:TCONS_00066270_VS_bta:XM_024975695.1	0	98.9833	0.001	1.87667	10.874	0.0031692	0.0204868	yes
bgr:TCONS_00066298_VS_bta:TCONS_00049547	0	137	0.001	3.69	11.8494	0.00126321	0.00934636	yes
bgr:TCONS_00066347_VS_bta:XM_005213427.3	0	214.27	0.001	2.40333	11.2308	0.000293882	0.00264494	yes
bgr:TCONS_00066375_VS_bta:XM_005218193.4	0	259.483	0.001	1.56	10.6073	0.000145815	0.00142858	yes
bgr:TCONS_00066396_VS_bta:XM_005218149.4	0	127.427	0.001	1.30667	10.3517	0.00181159	0.01273	yes
bgr:TCONS_00066397_VS_bta:TCONS_00072349	0	10243.2	0.001	107.5	16.714	1.23e-22	7.97e-20	yes
bgr:TCONS_00066448_VS_bta:XM_005202200.4	0	350.597	0.001	2.53	11.3049	2.48e-05	0.000298419	yes
bgr:TCONS_00066495_VS_bta:XM_010801618.3	16.7533	1036.1	0.116667	11.99	6.6833	0.00197245	0.0136852	yes
bgr:TCONS_00066518_VS_bta:NM_001083497.1	2280	145.65	45.97	2.71	-4.08433	0.00057033	0.00473238	yes
bgr:TCONS_00066522_VS_bta:XM_024998811.1	0	131.043	0.001	0.986667	9.94642	0.00112816	0.00846542	yes
bgr:TCONS_00066572_VS_bta:XM_025001617.1	0	931.927	0.001	9.01333	13.1378	1.28e-08	3.23e-07	yes
bgr:TCONS_00066611_VS_bta:XM_005206281.4	0	71.2133	0.001	0.69	9.43045	0.00606664	0.0350588	yes
bgr:TCONS_00066616_VS_bta:TCONS_00021419	0	413.74	0.001	2.64333	11.3681	5.05e-06	7.18e-05	yes
bgr:TCONS_00066630_VS_bta:XM_015470987.2	0	188.86	0.001	2.84333	11.4734	0.00103198	0.00784529	yes
bgr:TCONS_00066654_VS_bta:XM_024999315.1	0	265.81	0.001	2.51333	11.2954	0.000106294	0.00108065	yes
bgr:TCONS_00066781_VS_bta:TCONS_00053304	8287.59	243.87	65.0567	1.52	-5.41955	1.49e-07	3.04e-06	yes
bgr:TCONS_00066934_VS_bta:TCONS_00018597	0	128.717	0.001	5.31333	12.3754	0.00161026	0.0115163	yes
bgr:TCONS_00066999_VS_bta:XM_024996266.1	0	158.787	0.001	1.11	10.1163	0.000680161	0.00551785	yes
bgr:TCONS_00067043_VS_bta:XM_025000047.1	0	217.833	0.001	2.25333	11.1378	0.000140509	0.00138108	yes
bgr:TCONS_00067059_VS_bta:XM_024988980.1	0	173.903	0.001	2.22	11.1163	0.000723168	0.00582761	yes
bgr:TCONS_00067079_VS_bta:XM_005219389.4	227.637	3661.86	0.79	14.1467	4.16247	0.00456944	0.0278454	yes
bgr:TCONS_00067092_VS_bta:TCONS_00078693	0	1151.44	0.001	10.0633	13.2968	6.14e-10	1.99e-08	yes
bgr:TCONS_00067093_VS_bta:XM_024979114.1	0	1511.89	0.001	13.9333	13.7663	1.62e-11	6.92e-10	yes
bgr:TCONS_00067135_VS_bta:NM_001128508.2	0	92	0.001	0.823333	9.68533	0.00413644	0.0256837	yes
bgr:TCONS_00067235_VS_bta:XM_024975718.1	0	1488.95	0.001	5.14	12.3276	1.74e-12	8.63e-11	yes
bgr:TCONS_00067246_VS_bta:XM_005223186.4	0	283.997	0.001	5.50333	12.4261	6.65e-05	0.00071671	yes
bgr:TCONS_00067301_VS_bta:XM_005209841.1	0	2513.57	0.001	46.5133	15.5054	9.22e-14	5.35e-12	yes
bgr:TCONS_00067324_VS_bta:TCONS_00039630	0	296.667	0.001	3.06	11.5793	3.81e-05	0.000436856	yes
bgr:TCONS_00067366_VS_bta:XM_024989464.1	0	315.42	0.001	4.36667	12.0923	6.44e-05	0.000697254	yes
bgr:TCONS_00067374_VS_bta:NM_001075137.1	49239.3	12.6333	1014.61	0.133333	-12.8936	3.15e-10	1.07e-08	yes
bgr:TCONS_00067408_VS_bta:XM_010812752.3	0	639.687	0.001	7.41333	12.8559	1.63e-07	3.28e-06	yes
bgr:TCONS_00067439_VS_bta:NM_001012676.3	0	464.277	0.001	20.44	14.3191	0.00084745	0.00667417	yes
bgr:TCONS_00067441_VS_bta:NM_001012676.3	0	657.573	0.001	14.1133	13.7848	1.19e-07	2.48e-06	yes
bgr:TCONS_00067509_VS_bta:XM_005215047.4	0	1795.14	0.001	7.8	12.9293	5.16e-14	3.13e-12	yes
bgr:TCONS_00067530_VS_bta:TCONS_00105795	13385.8	35.3767	102.063	0.246667	-8.69269	3.04e-07	5.76e-06	yes
bgr:TCONS_00067601_VS_bta:TCONS_00093824	0	253.917	0.001	2.83667	11.47	8.94e-05	0.000928703	yes
bgr:TCONS_00067612_VS_bta:XM_005223935.4	0	321.093	0.001	2.52667	11.303	3.21e-05	0.000374982	yes
bgr:TCONS_00067647_VS_bta:XM_005223171.4	672.807	5441.34	7.19333	52.16	2.85821	0.00026502	0.00240743	yes
bgr:TCONS_00067691_VS_bta:NM_001077130.2	4274.32	84.3067	60.9567	0.68	-6.48611	0.00139113	0.0101511	yes
bgr:TCONS_00067725_VS_bta:XM_005207400.4	46.3033	23097.5	0.563333	279.917	8.95679	2.23e-05	0.000271743	yes
bgr:TCONS_00067727_VS_bta:XM_024991815.1	0	1123.62	0.001	17.66	14.1082	1.67e-05	0.000210586	yes
bgr:TCONS_00067728_VS_bta:XM_005207382.4	0	176.52	0.001	3.49333	11.7704	0.00464174	0.0282234	yes
bgr:TCONS_00067738_VS_bta:TCONS_00023629	0	244.147	0.001	2.52667	11.303	9.32e-05	0.000962344	yes
bgr:TCONS_00067815_VS_bta:XM_015458506.2	0	104.51	0.001	1.12	10.1293	0.00291133	0.0190689	yes
bgr:TCONS_00067989_VS_bta:NM_001075254.2	3334	45.0533	52.8433	0.31	-7.41331	0.00100302	0.00766741	yes
bgr:TCONS_00068008_VS_bta:TCONS_00092786	0	207.653	0.001	1.95667	10.9342	0.000263173	0.00239353	yes
bgr:TCONS_00068249_VS_bta:XM_024975916.1	0	95.3833	0.001	0.863333	9.75377	0.00399543	0.0249363	yes
bgr:TCONS_00068258_VS_bta:XM_005202617.4	0	131.147	0.001	1.45	10.5018	0.00158827	0.0113855	yes
bgr:TCONS_00068263_VS_bta:XM_024999561.1	0	966.27	0.001	6.09667	12.5738	1.46e-09	4.43e-08	yes
bgr:TCONS_00068306_VS_bta:NM_001076830.1	0	2255.45	0.001	40.2367	15.2962	5.65e-15	4.31e-13	yes
bgr:TCONS_00068307_VS_bta:NM_001076830.1	0	1682.1	0.001	30.01	14.8732	4.64e-13	2.47e-11	yes
bgr:TCONS_00068343_VS_bta:XM_024987686.1	0	2332.25	0.001	16.88	14.043	2.63e-15	2.19e-13	yes
bgr:TCONS_00068379_VS_bta:XM_010811970.3	0	74.2867	0.001	1.09667	10.0989	0.00813525	0.0445653	yes
bgr:TCONS_00068401_VS_bta:NM_001038518.2	24506	198.32	554.19	5.34333	-6.6965	0.00456817	0.0278454	yes
bgr:TCONS_00068550_VS_bta:XM_005203721.4	82.76	5302.2	4.34333	318.797	6.19769	4.61e-09	1.27e-07	yes
bgr:TCONS_00068579_VS_bta:XM_024982223.1	0	69.4467	0.001	0.64	9.32193	0.0068983	0.0389918	yes
bgr:TCONS_00068589_VS_bta:XM_024976429.1	0	73.06	0.001	1.70667	10.737	0.00534247	0.0317684	yes
bgr:TCONS_00068626_VS_bta:XM_024986826.1	0	657.997	0.001	2.96333	11.533	4.17e-07	7.7e-06	yes
bgr:TCONS_00068627_VS_bta:XM_024986826.1	0	634.67	0.001	3.53667	11.7882	1.07e-07	2.25e-06	yes
bgr:TCONS_00068672_VS_bta:XM_024987753.1	0	465.45	0.001	9.63333	13.2338	2.09e-06	3.24e-05	yes
bgr:TCONS_00068676_VS_bta:TCONS_00113776	0	462.55	0.001	6.54667	12.6765	2.59e-06	3.94e-05	yes
bgr:TCONS_00068913_VS_bta:NM_181002.3	5058.97	91.34	40.1867	3.49333	-3.52404	4.28e-07	7.9e-06	yes
bgr:TCONS_00068971_VS_bta:XM_010816582.3	0	1605.55	0.001	16.5167	14.0116	7.06e-13	3.66e-11	yes
bgr:TCONS_00069039_VS_bta:TCONS_00082315	0	945.947	0.001	8.68667	13.0846	4.07e-09	1.13e-07	yes
bgr:TCONS_00069075_VS_bta:XM_024981401.1	0	1380.33	0.001	7.41333	12.8559	1.45e-11	6.29e-10	yes
bgr:TCONS_00069080_VS_bta:XM_002698175.6	1093.67	1.87333	10.6967	0.0333333	-8.32598	1.34e-05	0.000172503	yes
bgr:TCONS_00069096_VS_bta:TCONS_00102620	0	160	0.001	7.97	12.9604	0.000742318	0.00595966	yes
bgr:TCONS_00069115_VS_bta:XM_005226340.4	0	109.747	0.001	1.84333	10.8481	0.0032635	0.0209646	yes
bgr:TCONS_00069134_VS_bta:XM_015474401.1	0	97.98	0.001	0.6	9.22882	0.00307839	0.0199768	yes
bgr:TCONS_00069163_VS_bta:TCONS_00060777	0	1083.99	0.001	8.30667	13.0201	8.04e-10	2.55e-08	yes
bgr:TCONS_00069164_VS_bta:TCONS_00060777	0	227.68	0.001	1.83333	10.8403	0.00370305	0.0234116	yes
bgr:TCONS_00069194_VS_bta:TCONS_00099307	1308.43	87.6767	8.85667	0.613333	-3.85202	0.00246644	0.0165719	yes
bgr:TCONS_00069241_VS_bta:NM_001114517.2	235.667	3014.33	28.2367	188.603	2.73971	0.000290103	0.00261405	yes
bgr:TCONS_00069277_VS_bta:TCONS_00035158	0	137.45	0.001	2.46	11.2644	0.000910196	0.00708956	yes
bgr:TCONS_00069419_VS_bta:XM_015472675.2	0	470.333	0.001	19.1967	14.2286	1.95e-06	3.06e-05	yes
bgr:TCONS_00069433_VS_bta:XM_024988111.1	0	1090.51	0.001	37.87	15.2088	3.56e-10	1.2e-08	yes
bgr:TCONS_00069439_VS_bta:XM_024987988.1	0	476.157	0.001	3.03333	11.5667	4.15e-06	5.99e-05	yes
bgr:TCONS_00069453_VS_bta:XM_024988112.1	0	875.087	0.001	10.1133	13.304	5.7e-09	1.54e-07	yes
bgr:TCONS_00069497_VS_bta:XR_003031789.1	0	820.317	0.001	4.15	12.0189	2.68e-08	6.35e-07	yes
bgr:TCONS_00069520_VS_bta:XM_024981350.1	7638.3	263.643	24.0333	0.73	-5.041	4.56e-07	8.36e-06	yes
bgr:TCONS_00069522_VS_bta:XM_024981350.1	7638.3	1395.48	24.0333	4.09667	-2.55251	0.00665534	0.0378925	yes
bgr:TCONS_00069820_VS_bta:TCONS_00005220	0	165.333	0.001	3.22667	11.6558	0.000643199	0.0052476	yes
bgr:TCONS_00069864_VS_bta:XR_814561.2	0	462.253	0.001	8.80333	13.1038	3.13e-06	4.66e-05	yes
bgr:TCONS_00069878_VS_bta:NM_001034468.2	4230.67	75.5233	55.41	1.24333	-5.47786	1.24e-06	2.04e-05	yes
bgr:TCONS_00069882_VS_bta:XM_010817861.3	17.9267	1649.2	0.126667	12.3867	6.61161	0.000478141	0.00405205	yes
bgr:TCONS_00069886_VS_bta:XM_015459648.2	0	87.32	0.001	1.08667	10.0857	0.00376515	0.0237594	yes
bgr:TCONS_00069910_VS_bta:XM_024984553.1	0	293.87	0.001	1.06333	10.0544	0.000108816	0.00110147	yes
bgr:TCONS_00069911_VS_bta:XM_024984555.1	0	131.143	0.001	0.683333	9.41645	0.00831067	0.0453264	yes
bgr:TCONS_00069945_VS_bta:TCONS_00071413	0	69.86	0.001	1.13333	10.1464	0.00579057	0.0338522	yes
bgr:TCONS_00069960_VS_bta:TCONS_00026739	0	1484.29	0.001	16.2	13.9837	5.13e-12	2.37e-10	yes
bgr:TCONS_00069981_VS_bta:XM_024998436.1	0	531.487	0.001	13.65	13.7366	7.81e-07	1.36e-05	yes
bgr:TCONS_00070037_VS_bta:XM_015473038.2	0	403.44	0.001	17.8133	14.1207	4.5e-06	6.45e-05	yes
bgr:TCONS_00070145_VS_bta:XM_003588003.5	0	175	0.001	2.24	11.1293	0.000575455	0.00477097	yes
bgr:TCONS_00070233_VS_bta:NM_001014905.2	603.35	29.24	8.18667	0.4	-4.3552	0.0069083	0.0390264	yes
bgr:TCONS_00070303_VS_bta:XM_010803990.3	0	91.8733	0.001	1.61	10.6528	0.00351344	0.0223862	yes
bgr:TCONS_00070376_VS_bta:XM_024986873.1	0	528.683	0.001	2.53667	11.3087	1.21e-06	1.99e-05	yes
bgr:TCONS_00070441_VS_bta:XM_024997941.1	0	339.043	0.001	1.08667	10.0857	5.42e-05	0.000596342	yes
bgr:TCONS_00070602_VS_bta:XM_024987068.1	0	154.137	0.001	2.76	11.4305	0.000601442	0.00495512	yes
bgr:TCONS_00070715_VS_bta:XM_024979529.1	0	293.49	0.001	2.80333	11.4529	4.03e-05	0.000458845	yes
bgr:TCONS_00070716_VS_bta:XM_024979529.1	0	441.527	0.001	3.31333	11.6941	2e-05	0.000246675	yes
bgr:TCONS_00070753_VS_bta:TCONS_00011058	747.69	0.953333	41.1567	0.04	-10.0069	6.99e-06	9.64e-05	yes
bgr:TCONS_00070774_VS_bta:XM_005203652.4	0	469.337	0.001	2.43333	11.2487	1.33e-06	2.16e-05	yes
bgr:TCONS_00070775_VS_bta:XM_010802875.3	0	2379.38	0.001	10.99	13.4239	3.2e-15	2.61e-13	yes
bgr:TCONS_00070819_VS_bta:XM_024981970.1	0	1598.81	0.001	126.457	16.9483	4.11e-12	1.92e-10	yes
bgr:TCONS_00070962_VS_bta:NM_001034489.2	2750.67	53.4333	115.513	5.61667	-4.3622	1.84e-07	3.66e-06	yes
bgr:TCONS_00071193_VS_bta:NM_001083409.1	0	482.457	0.001	6.21667	12.6019	1.26e-06	2.07e-05	yes
bgr:TCONS_00071194_VS_bta:NM_001083409.1	0	482.803	0.001	4.88667	12.2546	1.03e-05	0.000135805	yes
bgr:TCONS_00071221_VS_bta:XM_024981021.1	0	690.46	0.001	2.40667	11.2328	3.74e-07	6.98e-06	yes
bgr:TCONS_00071341_VS_bta:XM_025001397.1	0	4027.52	0.001	103.85	16.6641	7.47e-18	1.22e-15	yes
bgr:TCONS_00071384_VS_bta:TCONS_00098301	0	186.773	0.001	10.2767	13.3271	0.00038041	0.00332845	yes
bgr:TCONS_00071482_VS_bta:XM_015468126.2	0	77.0233	0.001	1.50667	10.5571	0.00513226	0.0307051	yes
bgr:TCONS_00071503_VS_bta:XM_024994498.1	412.86	2548.43	2.80667	38.5	3.77793	0.00171221	0.0121391	yes
bgr:TCONS_00071531_VS_bta:XM_010804668.3	0	362.573	0.001	3.13333	11.6135	2.05e-05	0.000252036	yes
bgr:TCONS_00071630_VS_bta:XM_024984473.1	0	549.96	0.001	4.81333	12.2328	5.76e-06	8.12e-05	yes
bgr:TCONS_00071828_VS_bta:XM_005226261.4	0	187.37	0.001	1.16	10.1799	0.000328498	0.00291622	yes
bgr:TCONS_00071927_VS_bta:XM_010817655.3	0	703.053	0.001	3.71333	11.8585	4.78e-08	1.08e-06	yes
bgr:TCONS_00071997_VS_bta:XM_024991486.1	0	643.693	0.001	6.04	12.5603	1.31e-07	2.69e-06	yes
bgr:TCONS_00072053_VS_bta:XM_010811395.3	0	69.99	0.001	0.736667	9.52487	0.00648193	0.0370545	yes
bgr:TCONS_00072070_VS_bta:TCONS_00086836	100.333	14100.3	3.51333	418.37	6.8958	0.000968032	0.00743759	yes
bgr:TCONS_00072149_VS_bta:XM_024984718.1	33.44	1027.57	0.47	3.45333	2.87726	0.00288789	0.0189359	yes
bgr:TCONS_00072269_VS_bta:TCONS_00096109	0	1423.95	0.001	21.3633	14.3828	3.2e-12	1.53e-10	yes
bgr:TCONS_00072318_VS_bta:XM_015461527.2	0	435.47	0.001	2.13667	11.0611	1.37e-05	0.00017566	yes
bgr:TCONS_00072360_VS_bta:XM_005226307.4	2609.2	107.92	23.2233	1.17	-4.31099	2.45e-05	0.000294935	yes
bgr:TCONS_00072368_VS_bta:XM_024990888.1	0	82.6667	0.001	2.46333	11.2664	0.00454139	0.0277361	yes
bgr:TCONS_00072390_VS_bta:TCONS_00011520	1308.79	123.637	5.32333	0.803333	-2.72826	0.00537125	0.031901	yes
bgr:TCONS_00072396_VS_bta:XM_024988400.1	118.27	6003.46	1.16	82.5767	6.15354	0.00560225	0.0330262	yes
bgr:TCONS_00072426_VS_bta:XM_005220860.4	0	792.957	0.001	12.4767	13.6069	2.02e-08	4.88e-07	yes
bgr:TCONS_00072515_VS_bta:XM_024993283.1	22.12	3265.01	0.216667	80.7133	8.54119	0.000157659	0.00153318	yes
bgr:TCONS_00072521_VS_bta:TCONS_00090201	0	917.003	0.001	31.9633	14.9641	1.15e-08	2.94e-07	yes
bgr:TCONS_00072537_VS_bta:NM_001191189.1	0	97	0.001	7.11333	12.7963	0.00415025	0.025743	yes
bgr:TCONS_00072542_VS_bta:XM_002694315.6	0	202.747	0.001	2.49333	11.2839	0.000198753	0.00188118	yes
bgr:TCONS_00072667_VS_bta:NM_001083673.1	0	260.74	0.001	3.28333	11.6809	0.000309325	0.00276824	yes
bgr:TCONS_00072701_VS_bta:XM_010811414.3	474.117	6497.2	13.4133	296.707	4.4673	2.26e-05	0.000274446	yes
bgr:TCONS_00072712_VS_bta:NM_001097575.1	0	258.493	0.001	1.82	10.8297	8.29e-05	0.000869077	yes
bgr:TCONS_00072713_VS_bta:XM_025000375.1	0	349.173	0.001	2.31	11.1737	2.2e-05	0.000267839	yes
bgr:TCONS_00072736_VS_bta:NM_001205852.2	0	286.533	0.001	1.05667	10.0453	4.06e-05	0.000461745	yes
bgr:TCONS_00072761_VS_bta:TCONS_00085963	0	142.03	0.001	5.03333	12.2973	0.000924893	0.00717	yes
bgr:TCONS_00072890_VS_bta:XM_015459087.2	0	109.797	0.001	1.21667	10.2487	0.00212432	0.014596	yes
bgr:TCONS_00072918_VS_bta:NM_001166515.1	428.227	16.6667	4.93333	0.733333	-2.75002	0.00603294	0.0349242	yes
bgr:TCONS_00072986_VS_bta:XM_024984055.1	0	90.76	0.001	1.61667	10.6588	0.00398333	0.0248711	yes
bgr:TCONS_00073011_VS_bta:XM_010802862.3	0	2126.85	0.001	19.93	14.2827	1.5e-14	1.03e-12	yes
bgr:TCONS_00073021_VS_bta:XM_005223693.4	0	1105.87	0.001	34.2967	15.0658	7e-10	2.25e-08	yes
bgr:TCONS_00073608_VS_bta:XM_005216796.4	1621.19	57.6667	14.8767	3.72333	-1.99838	7.36e-05	0.000783629	yes
bgr:TCONS_00073619_VS_bta:XM_005209784.4	4364.61	54	24.8033	1.71	-3.85847	3.93e-08	9.02e-07	yes
bgr:TCONS_00073687_VS_bta:TCONS_00005223	0	84.9167	0.001	0.616667	9.26835	0.00420877	0.0260471	yes
bgr:TCONS_00073810_VS_bta:XM_024991621.1	76.51	2744	0.523333	27.61	5.72132	0.00751552	0.0417524	yes
bgr:TCONS_00073845_VS_bta:TCONS_00027660	0	152.457	0.001	1.78	10.7977	0.00105328	0.00798888	yes
bgr:TCONS_00073906_VS_bta:TCONS_00057363	0	296.903	0.001	3.55	11.7936	3.27e-05	0.000381104	yes
bgr:TCONS_00073935_VS_bta:XM_005219533.4	0	286	0.001	2.74333	11.4217	7.49e-05	0.000796253	yes
bgr:TCONS_00074108_VS_bta:XM_015460478.2	0	241.493	0.001	4.85333	12.2448	0.000106253	0.0010806	yes
bgr:TCONS_00074148_VS_bta:XM_025000296.1	1073.58	10522.5	20.0233	258.577	3.69084	6.11e-05	0.000663963	yes
bgr:TCONS_00074299_VS_bta:XM_005222885.4	0	810.653	0.001	18.13	14.1461	2.73e-08	6.45e-07	yes
bgr:TCONS_00074355_VS_bta:TCONS_00079568	0	98.8667	0.001	1.33667	10.3844	0.0030598	0.0198732	yes
bgr:TCONS_00074356_VS_bta:TCONS_00079568	0	72.8867	0.001	1.21667	10.2487	0.00894004	0.0480414	yes
bgr:TCONS_00074380_VS_bta:TCONS_00035037	0	99.59	0.001	0.64	9.32193	0.00645694	0.0369536	yes
bgr:TCONS_00074482_VS_bta:XM_005227719.4	0	71.4167	0.001	2.26667	11.1464	0.00604816	0.0349922	yes
bgr:TCONS_00074486_VS_bta:XM_024982216.1	0	259.217	0.001	4.04333	11.9813	0.00020051	0.00189176	yes
bgr:TCONS_00074488_VS_bta:TCONS_00089294	0	119	0.001	1.13	10.1421	0.0017927	0.0126237	yes
bgr:TCONS_00074513_VS_bta:XM_024983572.1	0	1694.04	0.001	13.4833	13.7189	2.47e-13	1.36e-11	yes
bgr:TCONS_00074590_VS_bta:XM_010816434.3	0	84.9767	0.001	0.71	9.47168	0.00575578	0.0336748	yes
bgr:TCONS_00074632_VS_bta:XM_024985840.1	0	184.773	0.001	2.1	11.0362	0.000495483	0.00418376	yes
bgr:TCONS_00074733_VS_bta:TCONS_00020340	0	343.08	0.001	6.27	12.6142	4.31e-05	0.000487946	yes
bgr:TCONS_00074808_VS_bta:XM_024983953.1	0.333333	296.817	0.00666667	11.9333	10.8057	0.000159563	0.0015492	yes
bgr:TCONS_00074821_VS_bta:XM_003586669.5	0	77.76	0.001	1.19	10.2167	0.0046841	0.028418	yes
bgr:TCONS_00074894_VS_bta:XM_024992922.1	0	1844.2	0.001	8.09333	12.9825	9.08e-14	5.28e-12	yes
bgr:TCONS_00074929_VS_bta:XM_005214618.4	0	266.013	0.001	1.67667	10.7114	0.0001129	0.00113823	yes
bgr:TCONS_00074930_VS_bta:XM_005214616.4	0	210.46	0.001	1.28667	10.3294	0.000396515	0.00344739	yes
bgr:TCONS_00075026_VS_bta:XM_005207644.3	0	423.333	0.001	23.0433	14.4921	5.75e-06	8.11e-05	yes
bgr:TCONS_00075036_VS_bta:XM_024987111.1	0	1585.58	0.001	18.3	14.1596	2.47e-12	1.19e-10	yes
bgr:TCONS_00075039_VS_bta:NM_001034438.1	19515.3	336.083	1342.32	3.26667	-8.6827	2.69e-09	7.75e-08	yes
bgr:TCONS_00075040_VS_bta:NM_001034438.1	19515.3	97.25	1342.32	1.10333	-10.2486	7.22e-12	3.24e-10	yes
bgr:TCONS_00075110_VS_bta:XM_005208315.4	0	69.7967	0.001	2.23	11.1228	0.00617514	0.0355633	yes
bgr:TCONS_00075223_VS_bta:XM_024997691.1	0	90.5967	0.001	0.776667	9.60115	0.00317124	0.0204956	yes
bgr:TCONS_00075350_VS_bta:TCONS_00063259	1120.9	13.4067	8.95	0.34	-4.71828	1.68e-05	0.000211891	yes
bgr:TCONS_00075351_VS_bta:TCONS_00063259	1120.9	71.26	8.95	2.61	-1.77784	0.00407005	0.0253288	yes
bgr:TCONS_00075393_VS_bta:XM_024983819.1	11.33	2915.21	0.12	48.0567	8.64556	1.44e-05	0.000183997	yes
bgr:TCONS_00075823_VS_bta:NM_001192542.1	2033.43	7.66667	24.49	0.563333	-5.44206	5.27e-08	1.19e-06	yes
bgr:TCONS_00075857_VS_bta:XM_024984088.1	620.333	1.66667	6.92667	0.17	-5.34855	5.18e-05	0.00057281	yes
bgr:TCONS_00075880_VS_bta:NM_001205308.1	0	107.803	0.001	9.89667	13.2727	0.00324928	0.0208838	yes
bgr:XM_005886627.2_VS_bta:XM_024979756.1	0	204.613	0.001	1.23	10.2644	0.000195464	0.00185365	yes
bgr:XM_005886629.2_VS_bta:XM_024983469.1	0	115.477	0.001	1.75667	10.7786	0.00182785	0.0128145	yes
bgr:XM_005886635.2_VS_bta:TCONS_00095783	541.48	0	6.66333	0.001	-12.702	5.94e-06	8.35e-05	yes
bgr:XM_005886646.2_VS_bta:XM_024975389.1	960.933	0	7.60333	0.001	-12.8924	2.16e-08	5.19e-07	yes
bgr:XM_005886648.1_VS_bta:XM_024975389.1	960.933	0	7.60333	0.001	-12.8924	2.18e-08	5.23e-07	yes
bgr:XM_005886669.2_VS_bta:XM_024991053.1	0	140.847	0.001	1.22333	10.2566	0.000923865	0.00716571	yes
bgr:XM_005886670.2_VS_bta:XM_005205444.4	684.62	0	5.44667	0.001	-12.4112	5.13e-07	9.25e-06	yes
bgr:XM_005886686.2_VS_bta:XM_005209827.4	0	77.44	0.001	1.37	10.42	0.00580007	0.033888	yes
bgr:XM_005886687.2_VS_bta:TCONS_00038652	0	1821	0.001	28.1333	14.78	5e-14	3.05e-12	yes
bgr:XM_005886689.2_VS_bta:XM_024995434.1	9165.57	9.75333	145.473	0.166667	-9.76957	1.99e-06	3.11e-05	yes
bgr:XM_005886703.2_VS_bta:XM_010818999.3	0	153.36	0.001	2.33333	11.1882	0.000925257	0.00717098	yes
bgr:XM_005886717.2_VS_bta:XM_005205872.4	0	77.83	0.001	2.37	11.2107	0.00911967	0.0488348	yes
bgr:XM_005886723.1_VS_bta:XM_024990912.1	0	149	0.001	2.22	11.1163	0.00151281	0.0109098	yes
bgr:XM_005886726.2_VS_bta:NM_001101924.1	0	140.137	0.001	1.10667	10.112	0.00566534	0.0332811	yes
bgr:XM_005886729.2_VS_bta:TCONS_00018436	0	8544.33	0.001	120.967	16.8843	1.58e-21	7.29e-19	yes
bgr:XM_005886735.1_VS_bta:XM_024990745.1	0	1038.71	0.001	11.2467	13.4572	1.75e-09	5.24e-08	yes
bgr:XM_005886747.1_VS_bta:NM_001099382.1	140.333	0.333333	1.03	0.04	-4.6865	0.00476	0.028809	yes
bgr:XM_005886752.2_VS_bta:TCONS_00013161	0	2398.67	0.001	54.8233	15.7425	1.4e-15	1.28e-13	yes
bgr:XM_005886777.2_VS_bta:NM_001205825.2	0	110.877	0.001	1.42667	10.4784	0.00179524	0.0126351	yes
bgr:XM_005886780.2_VS_bta:XM_005224528.3	0	90.1233	0.001	1.44667	10.4985	0.00777388	0.0429362	yes
bgr:XM_005886782.2_VS_bta:XM_024985435.1	952.08	5727.33	5.07333	32.76	2.69093	0.00158181	0.0113433	yes
bgr:XM_005886786.2_VS_bta:NM_001077065.2	3210.9	0	67.29	0.001	-16.0381	8.42e-16	8.19e-14	yes
bgr:XM_005886809.2_VS_bta:NM_001033613.2	60893.7	27.72	2122.92	0.873333	-11.2472	4.26e-21	1.67e-18	yes
bgr:XM_005886828.2_VS_bta:NM_001192460.1	0	78.6667	0.001	0.843333	9.71996	0.00479651	0.0289951	yes
bgr:XM_005886841.2_VS_bta:XM_024984747.1	0	2133.71	0.001	63.29	15.9497	8.46e-15	6.14e-13	yes
bgr:XM_005886842.2_VS_bta:XM_024984679.1	0	477.333	0.001	4.67	12.1892	3.03e-06	4.53e-05	yes
bgr:XM_005886847.1_VS_bta:XM_003585575.3	0	112	0.001	6.31667	12.6249	0.00257188	0.017219	yes
bgr:XM_005886901.2_VS_bta:XM_005214076.4	0	614.333	0.001	7.47	12.8669	2.17e-07	4.23e-06	yes
bgr:XM_005886903.2_VS_bta:TCONS_00058401	0	3802	0.001	23.1367	14.4979	1.13e-17	1.8e-15	yes
bgr:XM_005886928.2_VS_bta:NM_001098855.1	159.667	0	1.90667	0.001	-10.8968	0.00152318	0.0109741	yes
bgr:XM_005886947.1_VS_bta:XM_024995349.1	74.6667	0	3.60667	0.001	-11.8165	0.00875553	0.0473024	yes
bgr:XM_005886951.2_VS_bta:NM_001046486.1	1315.33	3.16667	21.6533	0.0833333	-8.02148	3.09e-05	0.000364029	yes
bgr:XM_005886952.2_VS_bta:NM_001046486.1	1315.33	59.0633	21.6533	0.983333	-4.46076	0.00157216	0.0112866	yes
bgr:XM_005886963.2_VS_bta:XM_024984849.1	0	1866.33	0.001	33.58	15.0353	6.13e-14	3.68e-12	yes
bgr:XM_005886969.2_VS_bta:NM_174730.2	113	0	4.86667	0.001	-12.2487	0.0052479	0.0312977	yes
bgr:XM_005886975.2_VS_bta:XM_005224822.4	0	1045	0.001	22.1933	14.4378	5.85e-10	1.9e-08	yes
bgr:XM_005886977.2_VS_bta:NM_001045906.2	1436.34	1.91667	26.1367	0.0433333	-9.23638	1.84e-06	2.9e-05	yes
bgr:XM_005886979.2_VS_bta:NM_001003903.3	646	3.75667	27.0633	0.14	-7.59477	0.000450295	0.00384956	yes
bgr:XM_005886982.2_VS_bta:XM_010819403.3	0	596.757	0.001	12.9867	13.6647	2.74e-07	5.23e-06	yes
bgr:XM_005886983.2_VS_bta:XM_015460381.2	0	511.433	0.001	9.40667	13.1995	1.43e-06	2.31e-05	yes
bgr:XM_005886996.2_VS_bta:XM_015460398.2	0	74	0.001	0.966667	9.91687	0.0072642	0.0406239	yes
bgr:XM_005886998.1_VS_bta:TCONS_00100445	0	881	0.001	5.47	12.4173	5.8e-09	1.56e-07	yes
bgr:XM_005887001.2_VS_bta:XM_005206466.4	0	516.407	0.001	2.64333	11.3681	7.88e-07	1.37e-05	yes
bgr:XM_005887018.2_VS_bta:XM_002688146.6	0	2868	0.001	17.1633	14.067	2.16e-16	2.37e-14	yes
bgr:XM_005887038.1_VS_bta:TCONS_00009571	0	5005.5	0.001	26.21	14.6778	2.53e-19	5.58e-17	yes
bgr:XM_005887048.2_VS_bta:NM_001083398.1	413.333	2.44667	13.4467	0.106667	-6.978	0.00159287	0.0114082	yes
bgr:XM_005887063.1_VS_bta:XM_002691711.6	690.333	0	7.97667	0.001	-12.9616	4.8e-07	8.76e-06	yes
bgr:XM_005887073.2_VS_bta:NM_001035307.2	2313.33	15.5833	82.5733	0.41	-7.65391	6.45e-08	1.43e-06	yes
bgr:XM_005887091.2_VS_bta:NM_001075839.1	1433.28	0	14.1967	0.001	-13.7933	3.62e-05	0.000417221	yes
bgr:XM_005887096.2_VS_bta:NM_205797.1	886.563	0	46.6767	0.001	-15.5104	1.65e-07	3.32e-06	yes
bgr:XM_005887098.1_VS_bta:XM_010803185.3	0	79.14	0.001	0.676667	9.4023	0.00599982	0.0347792	yes
bgr:XM_005887101.2_VS_bta:XM_024988884.1	339.16	0	2.15	0.001	-11.0701	9.31e-05	0.000961194	yes
bgr:XM_005887126.2_VS_bta:NM_001034316.2	1124.67	0	87.8767	0.001	-16.4232	3.4e-09	9.61e-08	yes
bgr:XM_005887133.2_VS_bta:XM_005221840.4	0.173333	796.02	0.001	8.28333	13.016	2.11e-08	5.09e-07	yes
bgr:XM_005887154.2_VS_bta:XM_024982325.1	10311.7	25.0267	45.8733	0.08	-9.16344	4.49e-06	6.45e-05	yes
bgr:XM_005887157.2_VS_bta:XM_024981596.1	0	2931.66	0.001	47.8467	15.5461	1.49e-16	1.71e-14	yes
bgr:XM_005887174.1_VS_bta:XM_024975078.1	0	196.667	0.001	2.83333	11.4683	0.000270286	0.00245084	yes
bgr:XM_005887179.2_VS_bta:XM_024975536.1	1815.99	0	18.3333	0.001	-14.1622	5.88e-12	2.66e-10	yes
bgr:XM_005887187.2_VS_bta:XM_005215934.4	911.223	0	5.18333	0.001	-12.3397	7.47e-08	1.63e-06	yes
bgr:XM_005887200.2_VS_bta:XM_015474573.2	0	134.913	0.001	1.27	10.3106	0.00685197	0.038788	yes
bgr:XM_005887204.1_VS_bta:NM_001083706.1	0	186.843	0.001	5.92	12.5314	0.000300837	0.00269948	yes
bgr:XM_005887208.2_VS_bta:NM_001075133.1	646	0	11.31	0.001	-13.4653	8.77e-07	1.5e-05	yes
bgr:XM_005887214.2_VS_bta:XM_005227428.4	0	87	0.001	0.923333	9.85071	0.00366114	0.0231854	yes
bgr:XM_005887217.1_VS_bta:XM_010821323.3	944.237	0	16.74	0.001	-14.031	3.33e-08	7.75e-07	yes
bgr:XM_005887221.2_VS_bta:TCONS_00113169	223.147	0	1.53333	0.001	-10.5825	0.0062904	0.0361512	yes
bgr:XM_005887223.2_VS_bta:XM_005227440.4	0	75.3333	0.001	1.15333	10.1716	0.00539971	0.0320638	yes
bgr:XM_005887237.2_VS_bta:XM_024979787.1	0	154.61	0.001	2.25333	11.1378	0.000769483	0.00614021	yes
bgr:XM_005887246.2_VS_bta:XM_005220337.4	1483.67	0	15.0167	0.001	-13.8743	1.14e-10	4.18e-09	yes
bgr:XM_005887268.2_VS_bta:XM_010816003.3	0	448.037	0.001	3.27333	11.6765	4.92e-06	7e-05	yes
bgr:XM_005887270.2_VS_bta:XM_024979749.1	0	362.63	0.001	5.13333	12.3257	5.37e-05	0.000591719	yes
bgr:XM_005887283.2_VS_bta:NM_001015553.1	324.333	0	4.17667	0.001	-12.0281	6.93e-05	0.000744336	yes
bgr:XM_005887292.2_VS_bta:XR_003031051.1	0	302	0.001	11.4367	13.4814	4.33e-05	0.000488967	yes
bgr:XM_005887293.2_VS_bta:XM_010816100.3	0	592	0.001	5.93667	12.5354	4.29e-07	7.91e-06	yes
bgr:XM_005887305.2_VS_bta:XM_024993508.1	215.437	0	1.42	0.001	-10.4717	0.00915761	0.0489926	yes
bgr:XM_005887306.2_VS_bta:XM_024993508.1	215.437	0	1.42	0.001	-10.4717	0.00915199	0.0489712	yes
bgr:XM_005887313.2_VS_bta:XM_005225070.4	0	590	0.001	23.9267	14.5463	8.73e-07	1.5e-05	yes
bgr:XM_005887321.2_VS_bta:NM_001046129.1	1611.27	1.2	25.4433	0.03	-9.72811	8.33e-08	1.8e-06	yes
bgr:XM_005887327.2_VS_bta:NM_001102356.1	0	2876.73	0.001	42.1767	15.3642	2.19e-16	2.4e-14	yes
bgr:XM_005887334.2_VS_bta:TCONS_00100971	25.2767	1129.9	0.116667	15.29	7.03405	0.00588641	0.0342797	yes
bgr:XM_005887337.2_VS_bta:TCONS_00102516	2406.72	110.013	8.84	1.14333	-2.9508	6.3e-05	0.000683772	yes
bgr:XM_005887355.1_VS_bta:XM_024997701.1	0	273.923	0.001	2.53667	11.3087	0.00157048	0.0112772	yes
bgr:XM_005887356.1_VS_bta:XM_024997702.1	0	187.073	0.001	1.34667	10.3952	0.00559879	0.0330122	yes
bgr:XM_005887359.1_VS_bta:XM_024997705.1	0	289.927	0.001	2.78	11.4409	0.00120602	0.00898084	yes
bgr:XM_005887361.1_VS_bta:NM_174774.2	394.667	0	3.20667	0.001	-11.6469	3.52e-05	0.000406656	yes
bgr:XM_005887362.1_VS_bta:NM_174774.2	394.667	0	3.20667	0.001	-11.6469	3.51e-05	0.000406424	yes
bgr:XM_005887371.1_VS_bta:NM_001205959.1	0	161.333	0.001	4.17	12.0258	0.000840352	0.00662517	yes
bgr:XM_005887385.2_VS_bta:XM_010816769.3	3794.67	0	17.4767	0.001	-14.0931	2.11e-06	3.27e-05	yes
bgr:XM_005887404.1_VS_bta:NM_001206097.1	134.133	0	2.71	0.001	-11.4041	0.0023089	0.0156844	yes
bgr:XM_005887424.2_VS_bta:XM_005204375.4	0	162.39	0.001	1.05	10.0362	0.00117806	0.00880265	yes
bgr:XM_005887428.2_VS_bta:XM_024990870.1	0	260	0.001	3.59667	11.8124	7.64e-05	0.000809007	yes
bgr:XM_005887432.2_VS_bta:XM_015469223.2	0	73.87	0.001	0.47	8.87652	0.00527219	0.0314116	yes
bgr:XM_005887442.2_VS_bta:TCONS_00022591	311.363	0	4.52333	0.001	-12.1432	0.00272726	0.0180671	yes
bgr:XM_005887458.2_VS_bta:XM_024991519.1	0	97	0.001	2.42333	11.2428	0.00303003	0.0197053	yes
bgr:XM_005887464.2_VS_bta:NM_001206011.1	0	318.333	0.001	5.67	12.4691	2.47e-05	0.000297331	yes
bgr:XM_005887469.2_VS_bta:XM_024992545.1	0	117.497	0.001	2.89	11.4969	0.00215118	0.0147558	yes
bgr:XM_005887486.2_VS_bta:XM_005218053.3	0	169.303	0.001	3.31667	11.6955	0.000648189	0.00528404	yes
bgr:XM_005887498.2_VS_bta:XM_015475557.2	0	269.277	0.001	3.37333	11.72	0.000118754	0.00119089	yes
bgr:XM_005887512.2_VS_bta:NM_001104974.1	425.667	0	7.04333	0.001	-12.782	2.96e-05	0.000350241	yes
bgr:XM_005887516.2_VS_bta:XM_024976954.1	0	164.333	0.001	2.34333	11.1943	0.000656378	0.00533926	yes
bgr:XM_005887517.2_VS_bta:XM_024977028.1	0	62.6667	0.001	0.716667	9.48516	0.00863901	0.0467985	yes
bgr:XM_005887530.2_VS_bta:XM_002699235.5	0	259.923	0.001	2.16333	11.079	0.000112469	0.00113502	yes
bgr:XM_005887532.2_VS_bta:XM_005226867.4	3165.55	0	30.65	0.001	-14.9036	8.3e-16	8.14e-14	yes
bgr:XM_005887548.2_VS_bta:NM_001035310.2	1845	0	51.7067	0.001	-15.6581	2.37e-12	1.15e-10	yes
bgr:XM_005887552.1_VS_bta:TCONS_00063997	0	210.64	0.001	3.87	11.9181	0.000164831	0.00159342	yes
bgr:XM_005887560.1_VS_bta:NM_001205493.1	0	121.833	0.001	1.56333	10.6104	0.00162008	0.0115755	yes
bgr:XM_005887562.1_VS_bta:NM_001034046.2	5303.67	0	366.013	0.001	-18.4815	1.7e-18	3.09e-16	yes
bgr:XM_005887565.2_VS_bta:XM_015474949.2	197.663	0	1.43667	0.001	-10.4885	0.0089063	0.0478941	yes
bgr:XM_005887566.2_VS_bta:XM_015474949.2	197.663	0	1.43667	0.001	-10.4885	0.00891988	0.0479587	yes
bgr:XM_005887577.1_VS_bta:XM_024975149.1	0	627.467	0.001	8.06667	12.9778	2.12e-07	4.14e-06	yes
bgr:XM_005887605.2_VS_bta:XM_005202335.3	0	62.3867	0.001	1.40667	10.4581	0.00780839	0.0430874	yes
bgr:XM_005887607.2_VS_bta:XM_003586113.5	812.937	45.96	10.8833	3.87667	-1.48923	0.00306102	0.0198769	yes
bgr:XM_005887646.2_VS_bta:NM_001076151.1	1790.39	0	38.95	0.001	-15.2493	4.48e-12	2.09e-10	yes
bgr:XM_005887658.2_VS_bta:XM_005228153.4	86.7067	3203.37	0.53	29.9033	5.81817	0.00568922	0.0333695	yes
bgr:XM_005887661.2_VS_bta:XM_010821880.3	0	84.5567	0.001	2.12	11.0498	0.00613875	0.0353942	yes
bgr:XM_005887667.2_VS_bta:XM_005228160.4	131.52	2933.78	4.27333	91.63	4.42239	0.00219322	0.0150032	yes
bgr:XM_005887670.1_VS_bta:NM_001098960.1	0	995	0.001	8.60667	13.0712	1.53e-09	4.62e-08	yes
bgr:XM_005887673.1_VS_bta:NM_001075850.3	0	795.04	0.001	16.6967	14.0273	1.37e-08	3.42e-07	yes
bgr:XM_005887675.2_VS_bta:NM_001303463.1	0	317.177	0.001	8.49	13.0515	3.36e-05	0.000390255	yes
bgr:XM_005887676.2_VS_bta:NM_001205813.1	378.667	0	5.1	0.001	-12.3163	3.75e-05	0.000430624	yes
bgr:XM_005887678.1_VS_bta:NM_001205813.1	378.667	0	5.1	0.001	-12.3163	3.74e-05	0.000430103	yes
bgr:XM_005887679.1_VS_bta:NM_001205813.1	378.667	0	5.1	0.001	-12.3163	3.75e-05	0.000430624	yes
bgr:XM_005887680.1_VS_bta:NM_001205813.1	378.667	0	5.1	0.001	-12.3163	3.74e-05	0.000430282	yes
bgr:XM_005887715.1_VS_bta:XM_024981296.1	503.343	0	1.90333	0.001	-10.8943	9.31e-06	0.000124424	yes
bgr:XM_005887716.2_VS_bta:NM_001034370.2	1212.33	4.59	14.1233	0.04	-8.46386	2.23e-05	0.000271079	yes
bgr:XM_005887718.1_VS_bta:XM_002692414.4	2568.76	0	35.1933	0.001	-15.103	1.23e-14	8.62e-13	yes
bgr:XM_005887724.2_VS_bta:NM_001113261.1	0	90.64	0.001	0.853333	9.73697	0.00393006	0.0246148	yes
bgr:XM_005887739.2_VS_bta:XM_015472864.2	0	127.79	0.001	1.84333	10.8481	0.00135707	0.00994096	yes
bgr:XM_005887746.1_VS_bta:XM_005210966.4	0	181.557	0.001	2.2	11.1033	0.000453396	0.00387279	yes
bgr:XM_005887752.1_VS_bta:XR_003030737.1	0	134	0.001	5.33	12.3799	0.00154879	0.01114	yes
bgr:XM_005887755.2_VS_bta:XM_024979628.1	298.96	4209.37	2.63333	41.7267	3.98601	0.00659867	0.0376292	yes
bgr:XM_005887759.2_VS_bta:NM_001191395.2	2367.81	6.27667	20.8867	0.13	-7.32793	2.52e-05	0.000303077	yes
bgr:XM_005887762.1_VS_bta:NM_001034449.2	363.667	0	5.98333	0.001	-12.5467	4.22e-05	0.000479167	yes
bgr:XM_005887770.2_VS_bta:NM_001046428.1	702.333	0	12.6233	0.001	-13.6238	4.85e-07	8.83e-06	yes
bgr:XM_005887775.2_VS_bta:NM_001076182.1	122	0	3.67	0.001	-11.8416	0.00332399	0.0213118	yes
bgr:XM_005887818.1_VS_bta:NM_001076942.2	0	218.593	0.001	2.67667	11.3862	0.00013318	0.00131762	yes
bgr:XM_005887823.2_VS_bta:XM_005224420.3	1004.37	0	12.4733	0.001	-13.6066	1.35e-08	3.38e-07	yes
bgr:XM_005887825.2_VS_bta:XM_024984766.1	0	3852.67	0.001	77.6733	16.2451	1.47e-17	2.25e-15	yes
bgr:XM_005887840.1_VS_bta:NM_001192415.1	519	0	2.71333	0.001	-11.4059	5.74e-06	8.11e-05	yes
bgr:XM_005887850.2_VS_bta:NM_174409.2	353	0	8.98667	0.001	-13.1336	5.44e-05	0.00059743	yes
bgr:XM_005887860.2_VS_bta:XM_024975702.1	0	268.667	0.001	0.756667	9.56351	5.22e-05	0.000576667	yes
bgr:XM_005887882.2_VS_bta:NM_001192819.1	0	73	0.001	0.91	9.82972	0.00563512	0.0331681	yes
bgr:XM_005887903.2_VS_bta:TCONS_00057613	0	321.133	0.001	2.37333	11.2127	0.000110072	0.00111307	yes
bgr:XM_005887915.2_VS_bta:XM_015474117.2	252.477	0.62	2.69333	0.00666667	-8.65821	0.00884205	0.0476428	yes
bgr:XM_005887920.2_VS_bta:NM_001046001.2	0	377.713	0.001	7.46667	12.8662	2.16e-05	0.000263639	yes
bgr:XM_005887939.2_VS_bta:XM_002692288.5	0	1413.67	0.001	9.50333	13.2142	1.32e-11	5.74e-10	yes
bgr:XM_005887941.2_VS_bta:TCONS_00059882	953.257	0	5.41667	0.001	-12.4032	3.82e-07	7.12e-06	yes
bgr:XM_005887953.1_VS_bta:NM_001205988.1	325.333	7.33333	3.99667	0.326667	-3.61291	0.00513678	0.030726	yes
bgr:XM_005887957.1_VS_bta:TCONS_00059794	0	74.3333	0.001	1.62667	10.6677	0.00721518	0.0404047	yes
bgr:XM_005887963.2_VS_bta:XM_005214732.3	316.327	0	6.71	0.001	-12.7121	0.00283252	0.0186153	yes
bgr:XM_005887980.2_VS_bta:XM_025000824.1	0	1033.51	0.001	7.96667	12.9598	7.09e-10	2.28e-08	yes
bgr:XM_005888001.1_VS_bta:XM_010806687.3	0	673.333	0.001	12.4567	13.6046	1.33e-07	2.74e-06	yes
bgr:XM_005888002.2_VS_bta:XM_024994058.1	0	12771.7	0.001	137.737	17.0716	3.94e-23	2.9e-20	yes
bgr:XM_005888008.2_VS_bta:TCONS_00031051	0	1927.15	0.001	49.0133	15.5809	3.47e-14	2.18e-12	yes
bgr:XM_005888016.2_VS_bta:XM_005208601.4	274.787	0	1.49	0.001	-10.5411	0.00893788	0.0480383	yes
bgr:XM_005888040.2_VS_bta:NM_001113318.1	3194	20.37	294.34	0.386667	-9.57218	1.67e-07	3.34e-06	yes
bgr:XM_005888042.1_VS_bta:XM_005225434.4	0	356.25	0.001	4.01667	11.9718	1.52e-05	0.000193305	yes
bgr:XM_005888052.2_VS_bta:NM_001193248.2	4007.67	0	45.0433	0.001	-15.459	6.14e-17	7.92e-15	yes
bgr:XM_005888053.2_VS_bta:NM_001193248.2	4007.67	0	45.0433	0.001	-15.459	6.12e-17	7.92e-15	yes
bgr:XM_005888062.2_VS_bta:XM_024985642.1	0	175.347	0.001	1.76	10.7814	0.000613821	0.0050365	yes
bgr:XM_005888068.2_VS_bta:XM_005225507.4	123.783	0	0.906667	0.001	-9.82443	0.00291736	0.0191042	yes
bgr:XM_005888070.1_VS_bta:NM_001205755.2	0	471.997	0.001	2.92	11.5118	2.34e-06	3.58e-05	yes
bgr:XM_005888071.1_VS_bta:XM_024985921.1	2851.33	442.627	31.28	7.28667	-2.10191	0.00716973	0.0402173	yes
bgr:XM_005888086.2_VS_bta:NM_001206448.1	2464.33	0	24.3033	0.001	-14.5689	1.55e-14	1.06e-12	yes
bgr:XM_005888088.2_VS_bta:NM_001075745.2	0	521.333	0.001	21.7267	14.4072	7.67e-07	1.33e-05	yes
bgr:XM_005888093.1_VS_bta:NM_001083475.2	407.2	0	6.11333	0.001	-12.5777	3.05e-05	0.000359542	yes
bgr:XM_005888098.2_VS_bta:XM_005225458.4	0	3353	0.001	37.3833	15.1901	1.12e-16	1.34e-14	yes
bgr:XM_005888111.2_VS_bta:NM_174667.3	603.063	0.95	27.2567	0.0733333	-8.53792	0.00013459	0.00132901	yes
bgr:XM_005888131.1_VS_bta:NM_001046196.2	1905	22.0133	23.3167	0.806667	-4.85325	2.29e-07	4.45e-06	yes
bgr:XM_005888136.2_VS_bta:NM_001101173.1	962.61	2.98333	7.10333	0.0266667	-8.05731	0.000210293	0.00196588	yes
bgr:XM_005888164.2_VS_bta:XM_005219975.4	0	2415.25	0.001	8.21667	13.0043	8.29e-15	6.03e-13	yes
bgr:XM_005888165.2_VS_bta:XM_005219975.4	0	375.087	0.001	1.75667	10.7786	0.000554696	0.00462298	yes
bgr:XM_005888167.1_VS_bta:XM_005219994.4	0	89.1367	0.001	1.91667	10.9044	0.00467335	0.0283699	yes
bgr:XM_005888191.2_VS_bta:NM_001193126.1	0	1463.43	0.001	7.8	12.9293	2.25e-11	9.33e-10	yes
bgr:XM_005888197.2_VS_bta:XM_024980662.1	0	216.96	0.001	1.88	10.8765	0.00109231	0.00824146	yes
bgr:XM_005888202.2_VS_bta:XM_024980684.1	0	4787.29	0.001	21.1533	14.3686	4.69e-19	9.44e-17	yes
bgr:XM_005888206.2_VS_bta:XM_010815842.3	0	2276.06	0.001	30.4267	14.893	3.53e-15	2.84e-13	yes
bgr:XM_005888207.2_VS_bta:NM_001102282.2	283.82	1402.94	3.49667	19.76	2.49853	0.00747968	0.0415782	yes
bgr:XM_005888209.1_VS_bta:XM_024979632.1	0	64.8767	0.001	0.85	9.73132	0.00706623	0.0397549	yes
bgr:XM_005888210.1_VS_bta:NM_001303621.1	1011.72	1.67	13.0167	0.0266667	-8.93111	4.48e-05	0.000504635	yes
bgr:XM_005888211.2_VS_bta:NM_001303621.1	1011.72	0	13.0167	0.001	-13.6681	8.49e-08	1.83e-06	yes
bgr:XM_005888214.2_VS_bta:XM_024979920.1	199.54	0	2.09667	0.001	-11.0339	0.000939696	0.00725866	yes
bgr:XM_005888236.2_VS_bta:XM_010815845.1	17.8633	1665.44	0.16	16.1467	6.65702	0.000499853	0.00421399	yes
bgr:XM_005888244.2_VS_bta:XM_005220153.4	1605.67	0	7.19	0.001	-12.8118	3.7e-11	1.46e-09	yes
bgr:XM_005888247.2_VS_bta:TCONS_00080595	58.8733	1222	1.32	24.75	4.22882	0.00401866	0.0250606	yes
bgr:XM_005888258.2_VS_bta:NM_001206398.1	0	112.333	0.001	1.97667	10.9489	0.00233083	0.0158085	yes
bgr:XM_005888267.2_VS_bta:XM_024980698.1	3518	347.667	28.76	10.8967	-1.40018	0.000798519	0.00634645	yes
bgr:XM_005888272.1_VS_bta:XM_005220154.4	88.3333	0	0.856667	0.001	-9.74259	0.00706481	0.0397544	yes
bgr:XM_005888281.1_VS_bta:XM_025001522.1	251.233	0	2.21667	0.001	-11.1142	0.00426756	0.0263677	yes
bgr:XM_005888286.2_VS_bta:XM_005223215.1	0	418.667	0.001	7.35333	12.8442	5.47e-06	7.74e-05	yes
bgr:XM_005888288.1_VS_bta:TCONS_00061659	0	72.3333	0.001	0.74	9.53138	0.00587724	0.0342435	yes
bgr:XM_005888304.1_VS_bta:XM_005217950.3	204	0	1.39	0.001	-10.4409	0.00761504	0.0422211	yes
bgr:XM_005888310.2_VS_bta:XM_024977120.1	2069.21	0	16.6567	0.001	-14.0238	7.65e-13	3.96e-11	yes
bgr:XM_005888311.2_VS_bta:XM_002694505.5	0	279	0.001	4.57333	12.159	5.99e-05	0.000651969	yes
bgr:XM_005888312.1_VS_bta:XM_010813960.3	0	484.543	0.001	4.00667	11.9682	1.34e-06	2.18e-05	yes
bgr:XM_005888317.2_VS_bta:XM_024994322.1	0	249.433	0.001	2.83	11.4666	0.000104929	0.0010693	yes
bgr:XM_005888323.2_VS_bta:XM_024994568.1	0	445.797	0.001	7.01667	12.7766	3.47e-06	5.09e-05	yes
bgr:XM_005888332.2_VS_bta:XM_024995031.1	572.483	0	7.45333	0.001	-12.8637	6.57e-06	9.14e-05	yes
bgr:XM_005888346.2_VS_bta:XM_024994713.1	0	515.333	0.001	10.0067	13.2887	1.05e-06	1.76e-05	yes
bgr:XM_005888354.1_VS_bta:NM_175824.2	770.377	0	12.53	0.001	-13.6131	1.67e-07	3.34e-06	yes
bgr:XM_005888355.2_VS_bta:NM_175824.2	770.377	0	12.53	0.001	-13.6131	1.67e-07	3.34e-06	yes
bgr:XM_005888360.2_VS_bta:XM_024994553.1	0	206.57	0.001	1.75333	10.7759	0.000192962	0.00183223	yes
bgr:XM_005888369.2_VS_bta:NM_001206989.1	106.667	0	1.60333	0.001	-10.6469	0.00443891	0.0272203	yes
bgr:XM_005888370.1_VS_bta:XM_024993982.1	0	868.42	0.001	13.0967	13.6769	9.44e-09	2.44e-07	yes
bgr:XM_005888371.1_VS_bta:XM_024993983.1	0	1519.26	0.001	23.7167	14.5336	1.74e-12	8.63e-11	yes
bgr:XM_005888372.1_VS_bta:XM_024993988.1	0	63.6233	0.001	1.03667	10.0177	0.00724614	0.0405405	yes
bgr:XM_005888374.2_VS_bta:NM_001035445.2	8956.33	0	330.103	0.001	-18.3326	8.46e-21	2.95e-18	yes
bgr:XM_005888380.2_VS_bta:XM_005209079.4	0	706.333	0.001	2.87667	11.4902	6.64e-08	1.47e-06	yes
bgr:XM_005888381.2_VS_bta:TCONS_00034917	0	542.667	0.001	5.85	12.5142	7.54e-07	1.32e-05	yes
bgr:XM_005888387.2_VS_bta:XM_005209043.4	0	134.087	0.001	6.81	12.7334	0.00159113	0.0113984	yes
bgr:XM_005888394.2_VS_bta:NM_001191453.1	3651.52	24098.7	22.9167	124.807	2.44523	0.000147619	0.00144485	yes
bgr:XM_005888416.2_VS_bta:NM_001045911.1	2329.33	1.16333	43.5833	0.03	-10.5046	2.13e-12	1.04e-10	yes
bgr:XM_005888424.2_VS_bta:NM_001077993.2	204.483	0	4.04333	0.001	-11.9813	0.000681573	0.00552486	yes
bgr:XM_005888425.2_VS_bta:NM_001077993.2	204.483	0	4.04333	0.001	-11.9813	0.000680734	0.00551954	yes
bgr:XM_005888426.2_VS_bta:NM_001077993.2	204.483	1203.74	4.04333	11.57	1.51677	0.00646258	0.0369649	yes
bgr:XM_005888440.2_VS_bta:NM_001102201.2	1247.28	8.02333	10.3667	0.0966667	-6.74472	0.00118595	0.00885062	yes
bgr:XM_005888441.2_VS_bta:NM_001102201.2	1247.28	0	10.3667	0.001	-13.3397	9.93e-10	3.12e-08	yes
bgr:XM_005888453.2_VS_bta:XM_005217552.4	0	616.567	0.001	5.28	12.3663	6.16e-07	1.1e-05	yes
bgr:XM_005888461.1_VS_bta:NM_001110004.1	0	8449	0.001	20.6567	14.3343	1.33e-21	6.38e-19	yes
bgr:XM_005888463.2_VS_bta:NM_174334.3	1082	0	37.06	0.001	-15.1776	6.78e-09	1.8e-07	yes
bgr:XM_005888466.1_VS_bta:TCONS_00114634	0	102.667	0.001	0.773333	9.59495	0.00593423	0.034485	yes
bgr:XM_005888468.2_VS_bta:NM_174185.3	2821.32	0	16.2133	0.001	-13.9849	3.94e-15	3.12e-13	yes
bgr:XM_005888469.2_VS_bta:NM_174185.3	2821.32	297.737	16.2133	1.67667	-3.27351	0.00122733	0.00911662	yes
bgr:XM_005888503.2_VS_bta:NM_001034237.2	238.307	0	7.47	0.001	-12.8669	0.000382545	0.00334422	yes
bgr:XM_005888506.2_VS_bta:NM_001077114.1	754.41	0	19.1833	0.001	-14.2276	2.23e-07	4.33e-06	yes
bgr:XM_005888511.2_VS_bta:NM_001078038.1	0	1402.09	0.001	29.5267	14.8497	2.61e-11	1.07e-09	yes
bgr:XM_005888513.2_VS_bta:XM_005213457.4	0	197.667	0.001	2.73	11.4147	0.00031312	0.00280055	yes
bgr:XM_005888519.2_VS_bta:TCONS_00053589	199.837	8247.33	0.676667	30.1633	5.47821	0.0088283	0.0475882	yes
bgr:XM_005888545.2_VS_bta:TCONS_00070623	267.333	0	2.01667	0.001	-10.9778	0.000179651	0.00171936	yes
bgr:XM_005888553.1_VS_bta:XM_010813555.3	0	134.187	0.001	2.18	11.0901	0.00206065	0.0142253	yes
bgr:XM_005888557.2_VS_bta:XM_003587108.5	76	0	0.59	0.001	-9.20457	0.00831172	0.0453264	yes
bgr:XM_005888559.2_VS_bta:NM_001076044.1	583.27	0	4.48	0.001	-12.1293	1.9e-06	2.99e-05	yes
bgr:XM_005888560.2_VS_bta:NM_001076044.1	583.27	0	4.48	0.001	-12.1293	1.9e-06	2.99e-05	yes
bgr:XM_005888562.1_VS_bta:XM_024976436.1	0	172.1	0.001	4.61333	12.1716	0.000546127	0.0045629	yes
bgr:XM_005888580.2_VS_bta:XM_005202178.4	0	301.5	0.001	4.92333	12.2654	3.81e-05	0.000436856	yes
bgr:XM_005888597.2_VS_bta:TCONS_00113853	0	115	0.001	1.16	10.1799	0.00190043	0.013274	yes
bgr:XM_005888601.2_VS_bta:XM_005212211.4	0	557	0.001	3.07	11.584	3.99e-07	7.43e-06	yes
bgr:XM_005888602.2_VS_bta:XM_024997758.1	378.103	0	2.68	0.001	-11.388	3.54e-05	0.00040924	yes
bgr:XM_005888614.2_VS_bta:XM_024997342.1	0	3431	0.001	70.81	16.1117	5.55e-17	7.45e-15	yes
bgr:XM_005888616.2_VS_bta:XM_010811834.3	90.3467	1984.56	0.623333	35.9833	5.85118	0.00271462	0.0180031	yes
bgr:XM_005888618.2_VS_bta:XM_005215178.4	0	685	0.001	15.3833	13.9091	1.21e-07	2.51e-06	yes
bgr:XM_005888620.1_VS_bta:XM_005215199.2	211.89	5312.35	3.14333	84.5133	4.74881	0.00161784	0.0115678	yes
bgr:XM_005888653.2_VS_bta:XM_002698509.5	206.917	1.30333	2.56333	0.0233333	-6.77948	0.00442622	0.0271646	yes
bgr:XM_005888655.1_VS_bta:XM_005225745.3	0	572.643	0.001	3.72667	11.8637	5.53e-07	9.92e-06	yes
bgr:XM_005888677.2_VS_bta:XM_024988596.1	0	346.547	0.001	1.22	10.2527	3.6e-05	0.000415342	yes
bgr:XM_005888702.2_VS_bta:XM_024986717.1	5.79	430.95	0.0533333	5.28	6.62936	0.00276067	0.0182563	yes
bgr:XM_005888703.2_VS_bta:NM_001191206.2	0	632.24	0.001	2.05667	11.0061	1.21e-07	2.51e-06	yes
bgr:XM_005888704.1_VS_bta:TCONS_00052027	0	67.5333	0.001	1.25667	10.2954	0.00867087	0.0469374	yes
bgr:XM_005888706.2_VS_bta:TCONS_00049407	0	145.393	0.001	3.06333	11.5809	0.000967065	0.00743583	yes
bgr:XM_005888720.2_VS_bta:XM_024999999.1	0	332.747	0.001	4.83333	12.2388	2.16e-05	0.000264168	yes
bgr:XM_005888722.1_VS_bta:NM_001113718.2	747.333	5.66667	38.9567	0.583333	-6.06141	0.000791312	0.00629278	yes
bgr:XM_005888726.1_VS_bta:XM_005213804.2	0	103.693	0.001	3.38667	11.7257	0.0021245	0.014596	yes
bgr:XM_005888731.2_VS_bta:XM_005213827.3	80.6667	0	0.613333	0.001	-9.26053	0.00743239	0.0413656	yes
bgr:XM_005888734.2_VS_bta:XM_024999803.1	0	275	0.001	2.33	11.1861	5.92e-05	0.000645446	yes
bgr:XM_005888738.2_VS_bta:XM_025000095.1	0	491.147	0.001	5.24	12.3554	6.41e-06	8.93e-05	yes
bgr:XM_005888759.2_VS_bta:XM_005201846.4	0	122.33	0.001	0.926667	9.85591	0.00384754	0.0241682	yes
bgr:XM_005888767.2_VS_bta:XM_005201860.4	0	211.503	0.001	3.04	11.5699	0.000294791	0.00265233	yes
bgr:XM_005888773.2_VS_bta:XM_005201870.1	0	307.19	0.001	8.70333	13.0874	3.47e-05	0.000401885	yes
bgr:XM_005888780.2_VS_bta:XM_024996081.1	0	443	0.001	5.15333	12.3313	3.22e-06	4.77e-05	yes
bgr:XM_005888788.2_VS_bta:XM_015461466.2	0	224.23	0.001	3.09667	11.5965	0.000214036	0.00199408	yes
bgr:XM_005888797.2_VS_bta:NM_001206452.1	1427	0	12.77	0.001	-13.6405	2.28e-10	7.93e-09	yes
bgr:XM_005888807.2_VS_bta:XM_024984653.1	41.2667	1680.67	0.286667	10.0433	5.13072	0.00603248	0.0349242	yes
bgr:XM_005888809.2_VS_bta:NM_001101958.1	0	851	0.001	10.37	13.3401	1.06e-08	2.71e-07	yes
bgr:XM_005888812.1_VS_bta:NM_001098947.2	3	521.333	0.0766667	10.4667	7.09299	0.00115602	0.00865294	yes
bgr:XM_005888815.2_VS_bta:TCONS_00101939	0	986.667	0.001	9.47	13.2091	2.37e-09	6.88e-08	yes
bgr:XM_005888819.1_VS_bta:TCONS_00101919	0	94.4633	0.001	3.08	11.5887	0.00330115	0.0211811	yes
bgr:XM_005888839.1_VS_bta:NM_001193006.1	0	184.667	0.001	3.75333	11.874	0.000464017	0.00394787	yes
bgr:XM_005888842.2_VS_bta:NM_001040598.1	275.533	2421.67	11.1533	96.1733	3.10816	0.0012602	0.00932873	yes
bgr:XM_005888844.2_VS_bta:NM_001105492.1	108.037	1133.33	2.73667	27.5767	3.33296	0.00262353	0.0175028	yes
bgr:XM_005888847.1_VS_bta:XM_005217017.2	1041.59	7042.74	10.7067	83.2567	2.95906	0.000436839	0.00374939	yes
bgr:XM_005888848.1_VS_bta:NM_175777.3	4019.08	506.32	44.9767	4.83333	-3.21809	0.00276441	0.0182731	yes
bgr:XM_005888850.2_VS_bta:TCONS_00068216	0	2197	0.001	23.9533	14.5479	9.88e-15	7.03e-13	yes
bgr:XM_005888860.2_VS_bta:XM_005217037.4	0	325.203	0.001	5.52667	12.4322	4.95e-05	0.00055135	yes
bgr:XM_005888868.1_VS_bta:XM_005217057.4	0	132.333	0.001	2.34333	11.1943	0.00145089	0.0105261	yes
bgr:XM_005888869.2_VS_bta:NM_174366.1	2552.33	169.667	140.39	9.01333	-3.96124	0.000918813	0.00713959	yes
bgr:XM_005888870.1_VS_bta:NM_001098048.1	6023.92	434.56	49.7933	4.3	-3.53354	0.000835354	0.00659266	yes
bgr:XM_005888873.2_VS_bta:XM_005217137.4	0	3353.67	0.001	42.8767	15.3879	4.05e-17	5.74e-15	yes
bgr:XM_005888874.2_VS_bta:NM_001076955.1	1634.46	0	22.0933	0.001	-14.4313	4.95e-06	7.04e-05	yes
bgr:XM_005888883.1_VS_bta:XM_005217212.4	0	104.39	0.001	2.33	11.1861	0.00243091	0.0163769	yes
bgr:XM_005888885.2_VS_bta:TCONS_00070341	0	346.857	0.001	2.03333	10.9896	2.15e-05	0.000263321	yes
bgr:XM_005888886.2_VS_bta:NM_001025340.2	20635.3	9.92333	1294.14	0.71	-10.8319	3.96e-19	8.13e-17	yes
bgr:XM_005888890.1_VS_bta:TCONS_00068170	623.353	6.03	2.57333	0.06	-5.42253	0.00732299	0.0408872	yes
bgr:XM_005888891.1_VS_bta:TCONS_00070120	380.073	0	1.39	0.001	-10.4409	0.00202661	0.0140191	yes
bgr:XM_005888901.1_VS_bta:NM_001105462.1	298.667	0.666667	3.92667	0.03	-7.0322	0.00117235	0.00876668	yes
bgr:XM_005888920.2_VS_bta:TCONS_00070260	261.247	18228	1.17667	143.347	6.92866	0.000146503	0.00143485	yes
bgr:XM_005888938.1_VS_bta:NM_001192198.1	0	639	0.001	5.68667	12.4734	1.95e-07	3.85e-06	yes
bgr:XM_005888940.2_VS_bta:XM_024997965.1	2154.3	30.4933	14.4667	0.42	-5.1062	4.01e-07	7.45e-06	yes
bgr:XM_005888943.2_VS_bta:NM_001206282.2	0	205.577	0.001	2.01	10.973	0.00693915	0.0391494	yes
bgr:XM_005888949.1_VS_bta:XM_005211624.4	640.667	0	3.69667	0.001	-11.852	1.24e-06	2.03e-05	yes
bgr:XM_005888950.2_VS_bta:TCONS_00047127	0	108.103	0.001	0.856667	9.74259	0.00204332	0.0141153	yes
bgr:XM_005888985.2_VS_bta:XM_024981457.1	0	714.607	0.001	6.31667	12.6249	3.89e-08	8.94e-07	yes
bgr:XM_005888986.2_VS_bta:NM_001098079.1	0	104.593	0.001	1.09667	10.0989	0.0024088	0.0162497	yes
bgr:XM_005889006.2_VS_bta:XM_025001048.1	0	314.91	0.001	2.63333	11.3627	7.83e-05	0.000828253	yes
bgr:XM_005889009.1_VS_bta:XM_010811235.3	0	779.333	0.001	9.11667	13.1543	2.1e-08	5.07e-07	yes
bgr:XM_005889014.2_VS_bta:NM_001206829.1	2555.67	0	78.32	0.001	-16.2571	8.56e-15	6.2e-13	yes
bgr:XM_005889021.2_VS_bta:NM_001038148.1	0	99.6667	0.001	1.94	10.9218	0.00252453	0.0169396	yes
bgr:XM_005889029.2_VS_bta:TCONS_00056851	0	264.84	0.001	2.85667	11.4801	9.24e-05	0.000955687	yes
bgr:XM_005889031.2_VS_bta:NM_001035306.2	8157.44	0	258.007	0.001	-17.977	3.32e-20	9.12e-18	yes
bgr:XM_005889033.2_VS_bta:NM_001098066.2	0	203.157	0.001	1.61667	10.6588	0.000274387	0.00248504	yes
bgr:XM_005889047.2_VS_bta:XM_015459067.2	0	484.233	0.001	5.25333	12.359	1.38e-06	2.24e-05	yes
bgr:XM_005889051.2_VS_bta:XM_003587514.5	1946.51	40.8	9.32	0.493333	-4.2397	2.29e-06	3.52e-05	yes
bgr:XM_005889059.1_VS_bta:NM_001110181.1	0	112.843	0.001	3.17667	11.6333	0.00178409	0.0125719	yes
bgr:XM_005889081.2_VS_bta:XM_024996792.1	0	129.333	0.001	1.75333	10.7759	0.00212546	0.0145993	yes
bgr:XM_005889098.1_VS_bta:NM_001078096.2	0	106.587	0.001	0.993333	9.95613	0.00296372	0.0193574	yes
bgr:XM_005889099.2_VS_bta:XM_024991074.1	0	70.6667	0.001	0.48	8.90689	0.00635894	0.0364965	yes
bgr:XM_005889106.2_VS_bta:NM_001001168.1	1284.15	10.86	16.4333	0.21	-6.29009	0.00233254	0.015813	yes
bgr:XM_005889113.1_VS_bta:XM_005205478.4	0	228.883	0.001	2.45	11.2586	0.000159397	0.00154809	yes
bgr:XM_005889114.1_VS_bta:NM_001192853.1	330	0	3.24333	0.001	-11.6633	0.00310117	0.0201109	yes
bgr:XM_005889115.2_VS_bta:NM_001192853.1	330	0	3.24333	0.001	-11.6633	0.00310173	0.0201109	yes
bgr:XM_005889117.2_VS_bta:XM_005205470.4	0	99.72	0.001	1.78667	10.8031	0.00494133	0.0297278	yes
bgr:XM_005889133.2_VS_bta:XM_010804296.2	0	298.857	0.001	3.67667	11.8442	4.27e-05	0.000484109	yes
bgr:XM_005889157.2_VS_bta:NM_001205698.1	0.0266667	117.403	0.001	1.31	10.3554	0.00644644	0.0369005	yes
bgr:XM_005889159.2_VS_bta:XM_005215414.4	0	255.637	0.001	3.19	11.6393	0.00010648	0.00108182	yes
bgr:XM_005889181.2_VS_bta:XM_005206002.4	0	275.027	0.001	1.29333	10.3369	5.79e-05	0.000633257	yes
bgr:XM_005889187.2_VS_bta:XM_005216932.4	0	249.523	0.001	2.21667	11.1142	0.000104799	0.0010687	yes
bgr:XM_005889190.2_VS_bta:NM_001205870.1	122.02	0	1.47333	0.001	-10.5249	0.00312715	0.0202454	yes
bgr:XM_005889191.1_VS_bta:NM_174124.1	189.667	8256	12.9	340.01	4.72013	1.57e-07	3.17e-06	yes
bgr:XM_005889192.2_VS_bta:NM_001166570.1	349.333	15647.3	19.68	754.587	5.26088	9.21e-05	0.000953659	yes
bgr:XM_005889198.2_VS_bta:XM_024976412.1	0	3072.89	0.001	6.96333	12.7656	1.02e-16	1.24e-14	yes
bgr:XM_005889211.2_VS_bta:NM_001034434.2	2418	0	165.057	0.001	-17.3326	3.02e-14	1.92e-12	yes
bgr:XM_005889219.2_VS_bta:NM_001143864.1	917	0	10.1433	0.001	-13.3082	5.56e-08	1.25e-06	yes
bgr:XM_005889220.2_VS_bta:NM_001143864.1	917	0	10.1433	0.001	-13.3082	5.57e-08	1.25e-06	yes
bgr:XM_005889221.2_VS_bta:NM_001143864.1	917	33.1133	10.1433	0.323333	-4.97137	0.00600703	0.0348076	yes
bgr:XM_005889222.2_VS_bta:NM_001143864.1	917	33.1133	10.1433	0.323333	-4.97137	0.0060049	0.0348019	yes
bgr:XM_005889227.2_VS_bta:TCONS_00098580	0	172.963	0.001	1.47	10.5216	0.000723865	0.00583011	yes
bgr:XM_005889231.2_VS_bta:XM_005223963.4	114.833	0	0.83	0.001	-9.69697	0.00423647	0.0262024	yes
bgr:XM_005889233.2_VS_bta:TCONS_00097671	3302.05	175.917	16.5133	2.81333	-2.55328	0.000158215	0.00153736	yes
bgr:XM_005889235.2_VS_bta:NM_001034374.2	3532.33	74.09	28.75	0.55	-5.70799	4.99e-07	9.07e-06	yes
bgr:XM_005889236.2_VS_bta:NM_001034374.2	3532.33	23.7533	28.75	0.163333	-7.4596	1.42e-06	2.29e-05	yes
bgr:XM_005889239.2_VS_bta:XM_005224027.4	0	89.9467	0.001	0.753333	9.55714	0.00579651	0.0338803	yes
bgr:XM_005889251.2_VS_bta:TCONS_00098554	0	404.797	0.001	2.77667	11.4391	0.000775598	0.0061792	yes
bgr:XM_005889257.1_VS_bta:XM_024985017.1	0	958.333	0.001	8.58667	13.0679	1.73e-09	5.16e-08	yes
bgr:XM_005889259.2_VS_bta:XM_024984891.1	0	867.627	0.001	8.85	13.1115	5.45e-09	1.48e-07	yes
bgr:XM_005889264.2_VS_bta:XM_024984737.1	3998.47	0	32.39	0.001	-14.9833	7.25e-17	9.15e-15	yes
bgr:XM_005889266.1_VS_bta:NM_001035008.2	3612.33	0	174.933	0.001	-17.4164	1.96e-16	2.17e-14	yes
bgr:XM_005889276.1_VS_bta:XM_005210872.4	0	63.0733	0.001	1.26667	10.3068	0.00805734	0.0441786	yes
bgr:XM_005889294.2_VS_bta:XM_005210890.4	453.513	0	3.19333	0.001	-11.6408	1.16e-05	0.000151747	yes
bgr:XM_005889295.2_VS_bta:XM_005210890.4	453.513	0	3.19333	0.001	-11.6408	1.16e-05	0.000151614	yes
bgr:XM_005889306.2_VS_bta:XM_024978797.1	0	82.3333	0.001	0.136667	7.09452	0.00929807	0.0496209	yes
bgr:XM_005889319.1_VS_bta:NM_001035445.2	8956.33	0	330.103	0.001	-18.3326	8.52e-21	2.95e-18	yes
bgr:XM_005889321.2_VS_bta:NM_001101128.2	464.333	0	3.69667	0.001	-11.852	1.02e-05	0.000134443	yes
bgr:XM_005889323.1_VS_bta:NM_001113719.2	5753.3	0	495.43	0.001	-18.9183	5.21e-19	1.04e-16	yes
bgr:XM_005889325.2_VS_bta:TCONS_00086953	41.65	2286.98	1.35	60.93	5.49612	0.000454118	0.00387784	yes
bgr:XM_005889348.2_VS_bta:XM_005221439.4	0	139.333	0.001	1.87	10.8688	0.000906019	0.00706541	yes
bgr:XM_005889351.2_VS_bta:XM_024981267.1	0	195	0.001	2.60333	11.3461	0.000230171	0.00212334	yes
bgr:XM_005889376.1_VS_bta:NM_001040511.2	0	515	0.001	9.92333	13.2766	1.12e-06	1.86e-05	yes
bgr:XM_005889390.2_VS_bta:NM_001143772.2	0	68.2033	0.001	0.726667	9.50515	0.00733583	0.0409437	yes
bgr:XM_005889395.2_VS_bta:XM_025000270.1	0	4046.66	0.001	15.2133	13.893	2.65e-15	2.19e-13	yes
bgr:XM_005889404.2_VS_bta:NM_001075499.1	1055	0	19.29	0.001	-14.2356	9.93e-09	2.55e-07	yes
bgr:XM_005889405.2_VS_bta:NM_001075499.1	1055	0	19.29	0.001	-14.2356	9.89e-09	2.54e-07	yes
bgr:XM_005889417.1_VS_bta:XM_010822074.2	0	203.333	0.001	3.37333	11.72	0.000199076	0.0018814	yes
bgr:XM_005889427.2_VS_bta:NM_001045869.1	1415	0.586667	71.8533	0.0366667	-10.9364	8.43e-09	2.2e-07	yes
bgr:XM_005889428.2_VS_bta:NM_001098022.1	634.71	0	9.97333	0.001	-13.2839	9.94e-07	1.68e-05	yes
bgr:XM_005889432.2_VS_bta:XM_010822079.3	2761.39	247.923	7.34	0.823333	-3.15623	0.000859009	0.00675639	yes
bgr:XM_005889433.2_VS_bta:XM_010822080.3	618.663	0	2.25333	0.001	-11.1378	0.00544788	0.03228	yes
bgr:XM_005889447.1_VS_bta:NM_001007806.2	6464.25	0	115.773	0.001	-16.8209	1.21e-19	2.89e-17	yes
bgr:XM_005889454.1_VS_bta:XM_024987784.1	0	336.813	0.001	2.81	11.4564	1.92e-05	0.000238186	yes
bgr:XM_005889468.2_VS_bta:XM_024998823.1	0	433.333	0.001	1.54667	10.5949	3.44e-06	5.06e-05	yes
bgr:XM_005889472.1_VS_bta:NM_174393.2	0	98.3333	0.001	1.39	10.4409	0.00283875	0.0186501	yes
bgr:XM_005889476.2_VS_bta:XM_005212558.3	1354.26	0	70.6267	0.001	-16.1079	4.38e-10	1.45e-08	yes
bgr:XM_005889486.2_VS_bta:NM_001075693.1	728.333	8.31333	12.7	0.176667	-6.16765	0.0082396	0.0450263	yes
bgr:XM_005889519.2_VS_bta:XM_005221136.4	17.7167	1214.18	0.16	10.49	6.0348	0.00202	0.0139766	yes
bgr:XM_005889526.1_VS_bta:XM_010816642.3	0	89.57	0.001	1.99667	10.9634	0.00377035	0.0237823	yes
bgr:XM_005889537.1_VS_bta:NM_001077970.1	0	2507	0.001	25.9867	14.6655	1.1e-15	1.05e-13	yes
bgr:XM_005889553.2_VS_bta:NM_001075499.1	1055	0	19.29	0.001	-14.2356	9.89e-09	2.54e-07	yes
bgr:XM_005889554.2_VS_bta:NM_001075499.1	1055	0	19.29	0.001	-14.2356	9.89e-09	2.54e-07	yes
bgr:XM_005889560.1_VS_bta:XM_015472435.2	0	79.38	0.001	0.46	8.84549	0.00479433	0.0289877	yes
bgr:XM_005889561.1_VS_bta:XM_003586376.5	0	80.1967	0.001	0.61	9.25267	0.00479258	0.0289829	yes
bgr:XM_005889569.2_VS_bta:XM_024995860.1	0	169.59	0.001	0.68	9.40939	0.000444746	0.00380751	yes
bgr:XM_005889580.2_VS_bta:XM_005228446.4	0	89.3333	0.001	0.923333	9.85071	0.00394944	0.0247208	yes
bgr:XM_005889603.2_VS_bta:NM_001024552.2	446.667	1.07667	7.48	0.01	-9.54689	0.00024301	0.00222354	yes
bgr:XM_005889639.2_VS_bta:XM_024999158.1	2996.58	67699.7	10.0533	217.807	4.4373	1.41e-05	0.000181041	yes
bgr:XM_005889640.2_VS_bta:XM_024999101.1	0	18736	0.001	60.7	15.8894	4.45e-25	8.8e-22	yes
bgr:XM_005889659.1_VS_bta:XM_005202861.3	0	408.197	0.001	10.3633	13.3392	5.3e-06	7.52e-05	yes
bgr:XM_005889661.2_VS_bta:NM_001015575.1	113.523	0	1.93667	0.001	-10.9194	0.00372705	0.0235386	yes
bgr:XM_005889674.2_VS_bta:XM_025000152.1	0	356.667	0.001	9.76333	13.2532	1.79e-05	0.000223571	yes
bgr:XM_005889680.1_VS_bta:XM_024975597.1	0	338.333	0.001	4.77667	12.2218	2.13e-05	0.000260236	yes
bgr:XM_005889683.2_VS_bta:NM_001078158.1	9365.53	4.69	206.02	0.0933333	-11.1081	4.71e-09	1.29e-07	yes
bgr:XM_005889685.2_VS_bta:NM_001046410.1	101.94	3484.02	2.48	77.64	4.96839	0.00103703	0.0078815	yes
bgr:XM_005889709.2_VS_bta:XR_003037695.1	0	254.887	0.001	1.45667	10.5085	0.000134964	0.00133221	yes
bgr:XM_005889714.1_VS_bta:NM_001109802.2	0	386.187	0.001	3.04667	11.573	6.44e-06	8.98e-05	yes
bgr:XM_005889724.2_VS_bta:NM_174589.2	0	810.333	0.001	7.99667	12.9652	1.97e-08	4.77e-07	yes
bgr:XM_005889727.2_VS_bta:NM_001038194.1	1512	0	24.8533	0.001	-14.6012	9.24e-11	3.44e-09	yes
bgr:XM_005889729.2_VS_bta:XM_005212826.4	0	108.623	0.001	1.65667	10.6941	0.00196556	0.0136437	yes
bgr:XM_005889732.2_VS_bta:NM_001192261.1	635.393	0	3.90333	0.001	-11.9305	1.46e-06	2.34e-05	yes
bgr:XM_005889750.2_VS_bta:NM_001098912.1	0	186.86	0.001	4.51	12.1389	0.000335929	0.00297722	yes
bgr:XM_005889753.2_VS_bta:XM_024981746.1	814.877	0	15.9533	0.001	-13.9616	5.37e-07	9.65e-06	yes
bgr:XM_005889754.2_VS_bta:XM_024981746.1	814.877	0	15.9533	0.001	-13.9616	5.37e-07	9.65e-06	yes
bgr:XM_005889755.2_VS_bta:XM_024981746.1	814.877	14.7233	15.9533	0.263333	-5.92082	0.00689564	0.0389841	yes
bgr:XM_005889766.2_VS_bta:XM_005221885.2	0	156.057	0.001	2.98	11.5411	0.000763654	0.00609853	yes
bgr:XM_005889767.2_VS_bta:XM_005221884.2	202.433	0	3.21667	0.001	-11.6514	0.00876042	0.0473204	yes
bgr:XM_005889789.2_VS_bta:TCONS_00070349	578.387	4.40667	4.64333	0.23	-4.33546	0.000757517	0.00606074	yes
bgr:XM_005889800.1_VS_bta:NM_173948.2	7356.65	0	64.1633	0.001	-15.9695	8.13e-20	2e-17	yes
bgr:XM_005889802.2_VS_bta:XM_005209767.4	0	94.44	0.001	0.96	9.90689	0.00358985	0.0228153	yes
bgr:XM_005889803.2_VS_bta:XM_005209768.4	0	1363.45	0.001	14.2133	13.795	1.45e-11	6.27e-10	yes
bgr:XM_005889808.1_VS_bta:NM_001191152.2	0	62.77	0.001	0.41	8.67948	0.00852742	0.046327	yes
bgr:XM_005889809.2_VS_bta:XM_024994461.1	0	62.6667	0.001	0.703333	9.45806	0.00824028	0.0450263	yes
bgr:XM_005889815.2_VS_bta:NM_001046061.2	3.93667	380.91	0.146667	14.49	6.62637	0.00360602	0.022894	yes
bgr:XM_005889818.2_VS_bta:XM_024975260.1	0	326.42	0.001	6.09667	12.5738	2e-05	0.000247003	yes
bgr:XM_005889821.1_VS_bta:NM_001075749.1	1747.33	0	13.0667	0.001	-13.6736	7.8e-12	3.48e-10	yes
bgr:XM_005889822.1_VS_bta:XM_024975735.1	0	95.85	0.001	1.07	10.0634	0.00268978	0.0178776	yes
bgr:XM_005889846.2_VS_bta:TCONS_00072164	6460.53	0	25.7267	0.001	-14.651	2.04e-19	4.59e-17	yes
bgr:XM_005889853.2_VS_bta:XM_025002025.1	0	131.05	0.001	0.633333	9.30682	0.00109772	0.00827399	yes
bgr:XM_005889865.2_VS_bta:XM_024988205.1	910.373	4679.24	6.48667	35.0433	2.43359	0.00321274	0.0207107	yes
bgr:XM_005889866.2_VS_bta:XM_024988205.1	910.373	0	6.48667	0.001	-12.6633	1e-07	2.13e-06	yes
bgr:XM_005889867.2_VS_bta:XM_024988205.1	910.373	0	6.48667	0.001	-12.6633	1e-07	2.13e-06	yes
bgr:XM_005889868.2_VS_bta:XM_024988205.1	910.373	9.09667	6.48667	0.09	-6.17141	0.00101174	0.0077282	yes
bgr:XM_005889894.1_VS_bta:NM_001038540.1	142.667	0	6.72667	0.001	-12.7157	0.00244437	0.0164529	yes
bgr:XM_005889898.1_VS_bta:XM_003585699.5	1194.67	39.3333	7.42667	0.636667	-3.5441	0.00681853	0.0386462	yes
bgr:XM_005889899.2_VS_bta:XM_024996309.1	0	472.197	0.001	3.53667	11.7882	2.06e-06	3.2e-05	yes
bgr:XM_005889902.2_VS_bta:NM_001046275.2	521.77	0	6.92667	0.001	-12.7579	4.63e-06	6.63e-05	yes
bgr:XM_005889932.2_VS_bta:NM_001205143.1	747.303	0	18.33	0.001	-14.1619	2.78e-07	5.31e-06	yes
bgr:XM_005889935.2_VS_bta:XM_005220243.4	0	1171.81	0.001	8.89667	13.119	2.25e-10	7.86e-09	yes
bgr:XM_005889947.2_VS_bta:TCONS_00080819	0	431	0.001	5.53667	12.4348	8.17e-06	0.000110684	yes
bgr:XM_005889950.2_VS_bta:XM_024979702.1	0	3548.67	0.001	98.2767	16.5846	3.7e-17	5.3e-15	yes
bgr:XM_005889956.1_VS_bta:NM_001024570.1	541.407	0	9.05	0.001	-13.1437	4.4e-06	6.33e-05	yes
bgr:XM_005889969.2_VS_bta:XM_005212661.3	0	239.01	0.001	2.4	11.2288	9.12e-05	0.000944662	yes
bgr:XM_005889978.2_VS_bta:NM_001099036.1	0	305.023	0.001	3.86333	11.9156	7.02e-05	0.00075313	yes
bgr:XM_005889981.1_VS_bta:NM_001100292.1	1006	0	8.31667	0.001	-13.0218	1.37e-08	3.43e-07	yes
bgr:XM_005889982.1_VS_bta:NM_001100292.1	1006	0	8.31667	0.001	-13.0218	1.37e-08	3.43e-07	yes
bgr:XM_005889983.1_VS_bta:NM_001100292.1	1006	2.2	8.31667	0.03	-8.1149	4.61e-05	0.000518389	yes
bgr:XM_005889985.1_VS_bta:XM_005212777.4	105.877	897	0.48	9.59	4.32042	0.00480455	0.0290263	yes
bgr:XM_005890006.1_VS_bta:NM_001037604.2	783.49	0	15.36	0.001	-13.9069	1.76e-07	3.51e-06	yes
bgr:XM_005890028.2_VS_bta:NM_001046385.1	824.667	0	14.3667	0.001	-13.8104	1.64e-07	3.3e-06	yes
bgr:XM_005890071.1_VS_bta:XM_024994100.1	0	317.333	0.001	2.70667	11.4023	3.42e-05	0.000397135	yes
bgr:XM_005890086.2_VS_bta:NM_001038533.2	71.3333	1055.67	0.796667	10.3633	3.70137	0.00226275	0.015416	yes
bgr:XM_005890104.2_VS_bta:XM_005222071.4	0	69.2033	0.001	0.216667	7.75933	0.00931483	0.0496753	yes
bgr:XM_005890127.2_VS_bta:XM_024996417.1	0	133.887	0.001	2.50333	11.2896	0.0009813	0.00752039	yes
bgr:XM_005890136.2_VS_bta:XM_005202905.3	0	160.85	0.001	3.41667	11.7384	0.000737455	0.00593008	yes
bgr:XM_005890140.2_VS_bta:TCONS_00006948	405.723	0	6.32667	0.001	-12.6272	4.05e-05	0.000460822	yes
bgr:XM_005890155.1_VS_bta:XM_024981754.1	0	434.637	0.001	2.66	11.3772	6.06e-06	8.5e-05	yes
bgr:XM_005890163.1_VS_bta:NM_001038678.2	149.787	0	3.55	0.001	-11.7936	0.00303248	0.0197128	yes
bgr:XM_005890173.1_VS_bta:XM_005225811.4	0	726.333	0.001	5.26333	12.3618	5.83e-08	1.3e-06	yes
bgr:XM_005890177.2_VS_bta:XM_025000766.1	0	6351.67	0.001	35.77	15.1265	2.42e-20	7.05e-18	yes
bgr:XM_005890178.2_VS_bta:XM_010811132.3	0	607.037	0.001	3.39333	11.7285	3.41e-07	6.43e-06	yes
bgr:XM_005890180.2_VS_bta:XM_010811133.3	8374.31	0	45.7667	0.001	-15.482	4.5e-20	1.19e-17	yes
bgr:XM_005890182.2_VS_bta:XM_025000309.1	0	976.21	0.001	9.42	13.2015	1.22e-09	3.76e-08	yes
bgr:XM_005890205.2_VS_bta:NM_001205965.1	1744.43	0	9.03	0.001	-13.1405	2.6e-11	1.07e-09	yes
bgr:XM_005890206.2_VS_bta:TCONS_00040931	0	4259.61	0.001	19.0567	14.218	8.14e-13	4.2e-11	yes
bgr:XM_005890212.2_VS_bta:XM_024996666.1	0	1360.59	0.001	14.8633	13.8595	3.53e-11	1.4e-09	yes
bgr:XM_005890221.1_VS_bta:XM_002690113.6	258	0	1.55333	0.001	-10.6012	0.000207931	0.00195105	yes
bgr:XM_005890222.2_VS_bta:TCONS_00042644	0	1896.91	0.001	18.37	14.1651	3e-14	1.91e-12	yes
bgr:XM_005890235.2_VS_bta:NM_001278621.1	2397.64	8817.1	19.7367	77.8467	1.97976	0.00576324	0.0337119	yes
bgr:XM_005890236.2_VS_bta:NM_174010.3	0	493.567	0.001	4.57	12.158	1.29e-06	2.11e-05	yes
bgr:XM_005890240.2_VS_bta:XM_024990627.1	2169.44	78.22	14.0333	0.586667	-4.58017	5.92e-05	0.000646028	yes
bgr:XM_005890243.2_VS_bta:XM_024990484.1	0	161.007	0.001	0.823333	9.68533	0.000490836	0.00414916	yes
bgr:XM_005890253.2_VS_bta:XM_024997257.1	6025.2	127506	148.863	3326.5	4.48194	8.9e-08	1.91e-06	yes
bgr:XM_005890255.2_VS_bta:XM_024997254.1	565.683	12209.8	14.7133	320.557	4.44538	5.05e-06	7.18e-05	yes
bgr:XM_005890266.2_VS_bta:XM_024979695.1	0	63.0767	0.001	2.46333	11.2664	0.00714533	0.0401028	yes
bgr:XM_005890271.2_VS_bta:TCONS_00081310	816.773	0	3.62667	0.001	-11.8244	1.23e-07	2.55e-06	yes
bgr:XM_005890281.2_VS_bta:NM_001192756.2	686.333	0	4.31333	0.001	-12.0746	5.74e-07	1.03e-05	yes
bgr:XM_005890317.2_VS_bta:NM_001078112.1	3109.33	0	49.7633	0.001	-15.6028	1.22e-15	1.12e-13	yes
bgr:XM_005890318.2_VS_bta:NM_001078112.1	3109.33	0	49.7633	0.001	-15.6028	1.21e-15	1.12e-13	yes
bgr:XM_005890319.2_VS_bta:NM_001078112.1	3109.33	0	49.7633	0.001	-15.6028	1.21e-15	1.12e-13	yes
bgr:XM_005890327.2_VS_bta:XM_005220623.4	350.2	1960.5	7.14333	45.1967	2.66155	0.00286926	0.0188301	yes
bgr:XM_005890345.1_VS_bta:XM_010816130.3	0	346.333	0.001	4.47667	12.1282	1.73e-05	0.000217022	yes
bgr:XM_005890352.2_VS_bta:XM_005220517.2	2677.84	10664.2	125.223	517.69	2.04759	0.00457265	0.0278594	yes
bgr:XM_005890354.2_VS_bta:XM_005220485.4	1949.27	0	26.6433	0.001	-14.7015	5.11e-12	2.36e-10	yes
bgr:XM_005890356.2_VS_bta:XM_005220485.4	1949.27	0	26.6433	0.001	-14.7015	5.14e-12	2.37e-10	yes
bgr:XM_005890357.2_VS_bta:XM_005220485.4	1949.27	0	26.6433	0.001	-14.7015	5.15e-12	2.37e-10	yes
bgr:XM_005890368.2_VS_bta:XM_005220590.4	1826.93	31368	11.2267	217.47	4.27581	7.2e-06	9.89e-05	yes
bgr:XM_005890371.1_VS_bta:XM_005220593.4	15900.9	7.92667	105.007	0.15	-9.4513	5.9e-08	1.32e-06	yes
bgr:XM_005890409.2_VS_bta:XM_024995167.1	0	127.23	0.001	1.30333	10.348	0.00444728	0.027255	yes
bgr:XM_005890416.2_VS_bta:XM_005209335.2	524.317	9161.02	9.25	173.667	4.23072	7.76e-06	0.000105796	yes
bgr:XM_005890420.2_VS_bta:NM_001114192.2	3215.67	404.92	21.5133	5.54	-1.95727	0.00272086	0.0180365	yes
bgr:XM_005890428.2_VS_bta:XM_024994567.1	2417.58	230.633	8.75333	2.94	-1.57402	0.000923681	0.00716571	yes
bgr:XM_005890435.2_VS_bta:XM_005209298.3	0	155.393	0.001	2.00333	10.9682	0.00103201	0.00784529	yes
bgr:XM_005890436.2_VS_bta:NM_001192698.1	0	241.94	0.001	3.24333	11.6633	0.000118908	0.00119204	yes
bgr:XM_005890437.2_VS_bta:NM_174215.2	731	4541.33	65.8767	374.813	2.50833	0.000606965	0.00498984	yes
bgr:XM_005890440.2_VS_bta:TCONS_00035502	332.623	0	4.11333	0.001	-12.0061	6.13e-05	0.000665757	yes
bgr:XM_005890449.2_VS_bta:XM_005209256.1	214.113	20628.5	8.30333	790.193	6.57237	5.13e-12	2.37e-10	yes
bgr:XM_005890499.2_VS_bta:XM_024983647.1	0	82.7867	0.001	0.966667	9.91687	0.00828872	0.0452449	yes
bgr:XM_005890500.2_VS_bta:XM_024983647.1	0	314.92	0.001	2.93667	11.52	3.32e-05	0.00038642	yes
bgr:XM_005890537.2_VS_bta:NM_001034051.2	4779.67	832.63	317.42	95.06	-1.73948	0.00688275	0.0389257	yes
bgr:XM_005890540.1_VS_bta:NM_001192030.1	0	1683.13	0.001	30.3567	14.8897	2.1e-13	1.18e-11	yes
bgr:XM_005890541.1_VS_bta:TCONS_00078491	0	881.717	0.001	15.77	13.9449	7.94e-09	2.09e-07	yes
bgr:XM_005890553.2_VS_bta:NM_001083439.2	0	2387.46	0.001	22.6967	14.4702	1.64e-15	1.47e-13	yes
bgr:XM_005890563.1_VS_bta:NM_001035083.1	1601.67	0	36.6433	0.001	-15.1613	3.55e-11	1.41e-09	yes
bgr:XM_005890591.2_VS_bta:XM_005219003.4	456.093	1907	3.93333	26.5767	2.75634	0.00853355	0.046352	yes
bgr:XM_005890597.2_VS_bta:XM_024978137.1	0	777.333	0.001	10.71	13.3867	3.74e-08	8.61e-07	yes
bgr:XM_005890600.2_VS_bta:TCONS_00078584	164	0	2.53	0.001	-11.3049	0.00122461	0.00910317	yes
bgr:XM_005890607.2_VS_bta:TCONS_00075988	0	1913.05	0.001	30.03	14.8741	3.28e-14	2.06e-12	yes
bgr:XM_005890608.2_VS_bta:NM_001034350.2	3408	0	55.02	0.001	-15.7477	4.54e-16	4.6e-14	yes
bgr:XM_005890614.1_VS_bta:XM_024977951.1	72.3267	1477	0.926667	25.0967	4.7593	0.00065072	0.00529894	yes
bgr:XM_005890629.2_VS_bta:NM_001075849.1	0.623333	326.357	0.00666667	3.59667	9.07548	0.000161245	0.00156402	yes
bgr:XM_005890647.2_VS_bta:XM_010819784.2	0	473.333	0.001	16.5233	14.0122	1.4e-06	2.26e-05	yes
bgr:XM_005890677.1_VS_bta:NM_001098462.1	0	1668.41	0.001	12.2633	13.5821	2.4e-13	1.33e-11	yes
bgr:XM_005890683.2_VS_bta:NM_001302772.1	0	1171.67	0.001	16	13.9658	9.86e-11	3.65e-09	yes
bgr:XM_005890694.1_VS_bta:NM_174339.3	625.32	0	5.55333	0.001	-12.4391	3.91e-06	5.66e-05	yes
bgr:XM_005890703.2_VS_bta:TCONS_00006103	2105.33	69.63	7.10667	0.336667	-4.39978	0.00540696	0.0320931	yes
bgr:XM_005890710.1_VS_bta:NM_001078074.1	0	479.323	0.001	5.12667	12.3238	2.93e-06	4.39e-05	yes
bgr:XM_005890714.1_VS_bta:NM_001192748.1	0	1318	0.001	10.0967	13.3016	1.75e-10	6.23e-09	yes
bgr:XM_005890719.2_VS_bta:NM_001037589.1	4079.35	2.31333	95.73	0.0933333	-10.0024	2.25e-09	6.58e-08	yes
bgr:XM_005890722.2_VS_bta:NM_001025316.2	1126.33	4688.33	107.98	404.45	1.9052	0.00612679	0.035347	yes
bgr:XM_005890740.2_VS_bta:NM_001113763.2	0	487.55	0.001	6.91	12.7545	1.67e-06	2.65e-05	yes
bgr:XM_005890747.2_VS_bta:XM_005208721.4	0	849.18	0.001	37.3167	15.1875	3.62e-08	8.38e-07	yes
bgr:XM_005890751.2_VS_bta:NM_001075919.1	2002.31	119.087	25.01	1.12	-4.48093	0.000346816	0.00306292	yes
bgr:XM_005890765.2_VS_bta:NM_001034286.1	1479.41	0	34.41	0.001	-15.0705	2.89e-05	0.00034254	yes
bgr:XM_005890768.2_VS_bta:XM_015471998.2	0	1303.89	0.001	18.18	14.1501	2.54e-11	1.05e-09	yes
bgr:XM_005890782.2_VS_bta:TCONS_00034420	0	3287.86	0.001	21.0667	14.3627	1.38e-16	1.58e-14	yes
bgr:XM_005890792.2_VS_bta:XM_005208790.2	0	651.797	0.001	8.88667	13.1174	2.72e-07	5.19e-06	yes
bgr:XM_005890816.2_VS_bta:XM_024993891.1	0	391.36	0.001	2.22333	11.1185	3.12e-05	0.000366928	yes
bgr:XM_005890829.1_VS_bta:XM_024976855.1	0	492.7	0.001	4.54667	12.1506	1.27e-06	2.09e-05	yes
bgr:XM_005890830.1_VS_bta:XM_024976859.1	1748.77	187.623	5.20333	1.60333	-1.69836	0.00278767	0.0184069	yes
bgr:XM_005890854.1_VS_bta:NM_001007809.2	1618.05	0	20.0767	0.001	-14.2932	4.33e-11	1.68e-09	yes
bgr:XM_005890855.1_VS_bta:XM_024993902.1	505.997	0	6.54333	0.001	-12.6758	0.000863248	0.00678267	yes
bgr:XM_005890856.1_VS_bta:XM_024993902.1	505.997	0	6.54333	0.001	-12.6758	0.000863818	0.00678538	yes
bgr:XM_005890881.1_VS_bta:XM_024975434.1	0	2171.03	0.001	18.09	14.1429	9.24e-15	6.63e-13	yes
bgr:XM_005890887.2_VS_bta:TCONS_00066648	0	572.667	0.001	14.73	13.8465	6.28e-07	1.12e-05	yes
bgr:XM_005890908.2_VS_bta:NM_001015591.1	387	0	4.38333	0.001	-12.0978	5.34e-05	0.000588351	yes
bgr:XM_005890942.2_VS_bta:NM_001098073.1	904.297	0	6.12	0.001	-12.5793	6.6e-08	1.46e-06	yes
bgr:XM_005890945.2_VS_bta:NM_001206321.1	399.687	2.24	5.76667	0.0433333	-7.05612	0.00566889	0.0332955	yes
bgr:XM_005890962.2_VS_bta:NM_001077882.1	0	429.667	0.001	3.68333	11.8468	3.43e-06	5.05e-05	yes
bgr:XM_005890973.1_VS_bta:TCONS_00093300	761.5	0	4.2	0.001	-12.0362	2.68e-07	5.14e-06	yes
bgr:XM_005890996.2_VS_bta:NM_174667.3	603.063	0	27.2567	0.001	-14.7343	3.23e-06	4.78e-05	yes
bgr:XM_005890997.1_VS_bta:NM_001102497.2	871.333	56.8667	9.58	4.01	-1.25642	0.0061719	0.0355514	yes
bgr:XM_005891010.2_VS_bta:XM_025000060.1	0	493.307	0.001	2.35333	11.2005	1.04e-06	1.75e-05	yes
bgr:XM_005891014.1_VS_bta:XM_025000222.1	0	92.6667	0.001	0.31	8.27612	0.00320523	0.0206799	yes
bgr:XM_005891026.2_VS_bta:XM_005228486.4	0	74.71	0.001	0.516667	9.01309	0.00690661	0.0390242	yes
bgr:XM_005891034.1_VS_bta:XM_002691475.5	453.333	0	2.86	0.001	-11.4818	1.12e-05	0.000146741	yes
bgr:XM_005891047.2_VS_bta:XM_010805062.3	312.703	0	1.14	0.001	-10.1548	0.00318672	0.0205737	yes
bgr:XM_005891069.2_VS_bta:XM_024982809.1	0	888.95	0.001	5.79	12.4993	4.44e-09	1.23e-07	yes
bgr:XM_005891070.1_VS_bta:XM_024982810.1	0	202.66	0.001	2.81333	11.4581	0.000393626	0.00342622	yes
bgr:XM_005891083.1_VS_bta:XM_024982848.1	0	448.69	0.001	7.49667	12.872	3.12e-06	4.66e-05	yes
bgr:XM_005891084.2_VS_bta:TCONS_00091403	23.66	628	0.293333	8.78333	4.90416	0.00567	0.0332955	yes
bgr:XM_005891085.2_VS_bta:XM_005222454.4	0	72.4833	0.001	0.776667	9.60115	0.0053427	0.0317684	yes
bgr:XM_005891087.2_VS_bta:TCONS_00091355	0	2991.33	0.001	44.2067	15.432	2e-16	2.2e-14	yes
bgr:XM_005891098.2_VS_bta:NM_175802.3	23847.7	132.417	683.493	3.8	-7.49078	1.31e-13	7.5e-12	yes
bgr:XM_005891100.2_VS_bta:NM_001034545.2	1602.87	10.6667	29.2233	0.196667	-7.21522	1.96e-07	3.86e-06	yes
bgr:XM_005891117.2_VS_bta:XM_024975223.1	0	241.703	0.001	2.46667	11.2683	0.000143143	0.0014056	yes
bgr:XM_005891119.2_VS_bta:XM_024975709.1	940.623	0	7.08	0.001	-12.7895	1e-06	1.69e-05	yes
bgr:XM_005891137.2_VS_bta:XM_005216532.4	0	134.257	0.001	1.97667	10.9489	0.00313836	0.0203092	yes
bgr:XM_005891155.2_VS_bta:XM_024983443.1	0	352.52	0.001	8.78667	13.1011	1.46e-05	0.000185957	yes
bgr:XM_005891158.1_VS_bta:XM_024983681.1	0	337.333	0.001	3.22667	11.6558	2.63e-05	0.000313858	yes
bgr:XM_005891160.2_VS_bta:XM_002698780.5	43.3933	1648.76	0.65	34.4633	5.72848	2.46e-06	3.77e-05	yes
bgr:XM_005891177.2_VS_bta:XM_024999904.1	0	211.33	0.001	0.593333	9.2127	0.00273629	0.018111	yes
bgr:XM_005891179.1_VS_bta:XM_010818517.3	624.903	0	14.5833	0.001	-13.832	1.33e-06	2.16e-05	yes
bgr:XM_005891187.2_VS_bta:XM_003587393.5	0	82.5867	0.001	0.683333	9.41645	0.00434958	0.026754	yes
bgr:XM_005891190.1_VS_bta:XM_024979637.1	0	3203.87	0.001	20.3167	14.3104	6.01e-17	7.92e-15	yes
bgr:XM_005891191.2_VS_bta:NM_174663.2	0	324.13	0.001	1.96667	10.9415	1.94e-05	0.000240656	yes
bgr:XM_005891194.2_VS_bta:XM_005220126.4	0	229.783	0.001	3.07	11.584	0.000131264	0.00130079	yes
bgr:XM_005891203.2_VS_bta:NM_001205474.2	478.267	0	5.23	0.001	-12.3526	8.09e-06	0.000109675	yes
bgr:XM_005891204.2_VS_bta:NM_001205474.2	478.267	0	5.23	0.001	-12.3526	8.05e-06	0.000109246	yes
bgr:XM_005891211.2_VS_bta:XM_010813824.2	1431.06	0	9.04	0.001	-13.1421	1.97e-10	6.9e-09	yes
bgr:XM_005891214.2_VS_bta:XM_002694448.5	1844	0	13.0033	0.001	-13.6666	2.27e-12	1.11e-10	yes
bgr:XM_005891220.2_VS_bta:XM_005217673.4	0	208.833	0.001	0.686667	9.42347	0.000569302	0.00472645	yes
bgr:XM_005891222.2_VS_bta:TCONS_00073395	0	389	0.001	3.97667	11.9573	9.65e-06	0.000128524	yes
bgr:XM_005891234.2_VS_bta:NM_001191501.1	472.887	0	2.61667	0.001	-11.3535	0.000113706	0.00114521	yes
bgr:XM_005891263.2_VS_bta:NM_001083754.1	275.667	0.93	4.92	0.0233333	-7.72012	0.00425375	0.0262932	yes
bgr:XM_005891265.2_VS_bta:NM_001083754.1	275.667	0	4.92	0.001	-12.2644	0.000295123	0.00265453	yes
bgr:XM_005891288.2_VS_bta:NM_001075496.1	1661.33	0	16.8633	0.001	-14.0416	1.65e-11	7.05e-10	yes
bgr:XM_005891291.2_VS_bta:NM_001101052.2	1258.67	11.35	10.5533	0.136667	-6.27089	0.0028304	0.0186075	yes
bgr:XM_005891292.2_VS_bta:NM_001101052.2	1258.67	0	10.5533	0.001	-13.3654	8.46e-10	2.68e-08	yes
bgr:XM_005891293.2_VS_bta:NM_001046560.1	63	1431.33	2.54	57.21	4.49337	1.69e-05	0.000212895	yes
bgr:XM_005891296.2_VS_bta:XM_002686151.5	0	172.653	0.001	3.97667	11.9573	0.000991954	0.00759048	yes
bgr:XM_005891298.1_VS_bta:XM_005204221.4	440.703	0	3.27333	0.001	-11.6765	6.74e-05	0.00072531	yes
bgr:XM_005891330.2_VS_bta:NM_001075784.1	0	75.74	0.001	1.07333	10.0679	0.00898711	0.0482686	yes
bgr:XM_005891331.2_VS_bta:NM_001192355.1	0	109.627	0.001	1.29667	10.3406	0.00208296	0.0143563	yes
bgr:XM_005891382.2_VS_bta:XM_005223209.4	0	4152.77	0.001	32.3433	14.9812	2.87e-18	5.09e-16	yes
bgr:XM_005891397.2_VS_bta:TCONS_00096005	886.217	0	11.3333	0.001	-13.4683	5.87e-08	1.31e-06	yes
bgr:XM_005891442.2_VS_bta:NM_001098149.1	2108.64	0	23.86	0.001	-14.5423	1.44e-13	8.19e-12	yes
bgr:XM_005891453.2_VS_bta:XM_005222920.2	0	7406	0.001	90.6333	16.4678	6.46e-21	2.44e-18	yes
bgr:XM_005891462.2_VS_bta:NM_001015547.1	911	0	21.52	0.001	-14.3934	5.12e-08	1.16e-06	yes
[truncated: 3,639 more rows]

## Sheet: Table S2-3
	Table S2-3. The expression level and functional annotation of differentially expressed mRNAs in LAC-vs-HAC comparison group
id	bgr_id	LAC_count	HAC_count	LAC_fpkm	HAC_fpkm	log2(FC)	Pvalue	FDR	Symbol	Description	KEGG_A_class	KEGG_B_class	Pathway	K_ID	GO Component	GO Function	GO Process
NM_001014916.3	XM_014480701.1	0	579.46	0.001	20.3167	14.3104	1.36393e-05	0.00306033	NACA	nascent polypeptide-associated complex subunit alpha [Bos taurus]	-	-	-	-	GO:0043227//membrane-bounded organelle;GO:0043231//intracellular membrane-bounded organelle;GO:0043226//organelle;GO:0005622//intracellular;GO:0044464//cell part;GO:0005623//cell;GO:0043229//intracellular organelle;GO:0044424//intracellular part	GO:0000988//transcription factor activity, protein binding;GO:0000989//transcription factor activity, transcription factor binding;GO:0005515//protein binding;GO:0008134//transcription factor binding;GO:0003712//transcription cofactor activity;GO:0005488//binding	GO:0019222//regulation of metabolic process;GO:0051179//localization;GO:0045184//establishment of protein localization;GO:0071704//organic substance metabolic process;GO:0010556//regulation of macromolecule biosynthetic process;GO:0033036//macromolecule localization;GO:0009889//regulation of biosynthetic process;GO:0065007//biological regulation;GO:0010467//gene expression;GO:0051234//establishme…
NM_001014925.1	XM_005888054.2	0	405.287	0.001	5.82667	12.5085	0.000152294	0.0191752	TMEM180	transmembrane protein 180 [Bos taurus]	-	-	-	-	-	-	-
NM_001015525.1	TCONS_00019880	0	961.003	0.001	13.7067	13.7426	6.71138e-08	4.09738e-05	Taf6	transcription initiation factor TFIID subunit 6 [Bos taurus]	Genetic Information Processing	Transcription	ko03022//Basal transcription factors	K03131	GO:0044464//cell part;GO:0005623//cell;GO:0031974//membrane-enclosed lumen;GO:0044665//MLL1/2 complex;GO:0000428//DNA-directed RNA polymerase complex;GO:0016591//DNA-directed RNA polymerase II, holoenzyme;GO:0055029//nuclear DNA-directed RNA polymerase complex;GO:0005654//nucleoplasm;GO:0034708//methyltransferase complex;GO:0043227//membrane-bounded organelle;GO:0043233//organelle lumen;GO:004322…	GO:0046983//protein dimerization activity;GO:0005515//protein binding;GO:0005488//binding;GO:0001071//nucleic acid binding transcription factor activity	GO:0019219//regulation of nucleobase-containing compound metabolic process;GO:0016070//RNA metabolic process;GO:0019438//aromatic compound biosynthetic process;GO:0080090//regulation of primary metabolic process;GO:0060255//regulation of macromolecule metabolic process;GO:1901576//organic substance biosynthetic process;GO:0006139//nucleobase-containing compound metabolic process;GO:0065007//biolo…
NM_001033609.1	XM_005908177.2	0	689.3	0.001	11.9167	13.5407	3.35701e-06	0.00100718	CCT8	T-complex protein 1 subunit theta [Bos taurus]	-	-	-	-	GO:0032991//macromolecular complex;GO:0043234//protein complex;GO:0016234//inclusion body;GO:0044430//cytoskeletal part;GO:0043226//organelle;GO:0044464//cell part;GO:0015630//microtubule cytoskeleton;GO:0005622//intracellular;GO:0043228//non-membrane-bounded organelle;GO:0005737//cytoplasm;GO:0044422//organelle part;GO:0005856//cytoskeleton;GO:0043232//intracellular non-membrane-bounded organell…	GO:0032550//purine ribonucleoside binding;GO:0001882//nucleoside binding;GO:1901363//heterocyclic compound binding;GO:0005515//protein binding;GO:0097367//carbohydrate derivative binding;GO:0005488//binding;GO:0036094//small molecule binding;GO:0097159//organic cyclic compound binding;GO:0032549//ribonucleoside binding;GO:0001883//purine nucleoside binding	GO:0022414//reproductive process;GO:0019538//protein metabolic process;GO:0044260//cellular macromolecule metabolic process;GO:0044702//single organism reproductive process;GO:0008152//metabolic process;GO:0044763//single-organism cellular process;GO:0035036//sperm-egg recognition;GO:0009566//fertilization;GO:0009987//cellular process;GO:0051704//multi-organism process;GO:0044699//single-organism…
NM_001034317.2	XM_014482798.1	0	401	0.001	7.50333	12.8733	0.000169917	0.0206991	IP6K2	inositol hexakisphosphate kinase 2 [Bos taurus]	Environmental Information Processing	Signal transduction	ko04070//Phosphatidylinositol signaling system	K07756	GO:0043226//organelle;GO:0005856//cytoskeleton;GO:0043232//intracellular non-membrane-bounded organelle;GO:0044424//intracellular part;GO:0005623//cell;GO:0043229//intracellular organelle;GO:0005622//intracellular;GO:0043228//non-membrane-bounded organelle;GO:0044464//cell part	GO:0003824//catalytic activity;GO:0016301//kinase activity;GO:0016740//transferase activity;GO:0016772//transferase activity, transferring phosphorus-containing groups;GO:0016773//phosphotransferase activity, alcohol group as acceptor;GO:0051766//inositol trisphosphate kinase activity	GO:0044237//cellular metabolic process;GO:0044255//cellular lipid metabolic process;GO:0006915//apoptotic process;GO:0044763//single-organism cellular process;GO:0008219//cell death;GO:0006629//lipid metabolic process;GO:0012501//programmed cell death;GO:0071704//organic substance metabolic process;GO:0044710//single-organism metabolic process;GO:0046486//glycerolipid metabolic process;GO:0008152…
NM_001035328.2	XM_005903258.2	1223.94	0	25.6333	0.001	-14.6457	1.14016e-08	9.50205e-06	TANGO2	transport and Golgi organization protein 2 homolog [Bos taurus]	-	-	-	-	-	-	-
NM_001035459.2	XM_005894121.2	0	386.5	0.001	13.7	13.7419	0.000186264	0.022277	BAD	PREDICTED: bcl2-associated agonist of cell death isoform X1 [Bos taurus]	Organismal Systems;Environmental Information Processing;Cellular Processes	Nervous system;Signal transduction;Endocrine system;Cell growth and death;Cellular commiunity	ko04151//PI3K-Akt signaling pathway;ko04014//Ras signaling pathway;ko04024//cAMP signaling pathway;ko04510//Focal adhesion;ko04022//cGMP - PKG signaling pathway;ko04910//Insulin signaling pathway;ko04722//Neurotrophin signaling pathway;ko04919//Thyroid hormone signaling pathway;ko04012//ErbB signaling pathway;ko04210//Apoptosis;ko04370//VEGF signaling pathway	K02158	GO:0005623//cell;GO:0031975//envelope;GO:0044444//cytoplasmic part;GO:0031090//organelle membrane;GO:0005622//intracellular;GO:0044464//cell part;GO:0043226//organelle;GO:0043229//intracellular organelle;GO:0044424//intracellular part;GO:0031967//organelle envelope;GO:0043231//intracellular membrane-bounded organelle;GO:0005737//cytoplasm;GO:0043227//membrane-bounded organelle;GO:0005740//mitocho…	GO:0019899//enzyme binding;GO:0008289//lipid binding;GO:0008047//enzyme activator activity;GO:0061134//peptidase regulator activity;GO:0019900//kinase binding;GO:0098772//molecular function regulator;GO:0030234//enzyme regulator activity;GO:0016505//peptidase activator activity involved in apoptotic process;GO:0046983//protein dimerization activity;GO:0005515//protein binding;GO:0016504//peptidas…	GO:0048869//cellular developmental process;GO:0042592//homeostatic process;GO:0052150//modulation by symbiont of host apoptotic process;GO:0002521//leukocyte differentiation;GO:0051641//cellular localization;GO:0060548//negative regulation of cell death;GO:0010675//regulation of cellular carbohydrate metabolic process;GO:0019048//modulation by virus of host morphology or physiology;GO:0033993//re…
NM_001040511.2	XM_005889376.1	0	673.773	0.001	13.08	13.6751	4.1039e-06	0.00118391	SQRDL	PREDICTED: sulfide:quinone oxidoreductase, mitochondrial isoform X1 [Bison bison bison]	Metabolism	Energy metabolism	ko00920//Sulfur metabolism	K17218	GO:0031090//organelle membrane;GO:0044422//organelle part;GO:0031975//envelope;GO:0043226//organelle;GO:0044464//cell part;GO:0019866//organelle inner membrane;GO:0043229//intracellular organelle;GO:0044446//intracellular organelle part;GO:0005623//cell;GO:0031967//organelle envelope;GO:0043227//membrane-bounded organelle;GO:0016020//membrane;GO:0005622//intracellular;GO:0044424//intracellular pa…	GO:0003824//catalytic activity;GO:0016491//oxidoreductase activity;GO:0016672//oxidoreductase activity, acting on a sulfur group of donors, quinone or similar compound as acceptor;GO:0016667//oxidoreductase activity, acting on a sulfur group of donors	GO:0044699//single-organism process;GO:0055114//oxidation-reduction process;GO:0008152//metabolic process;GO:0019418//sulfide oxidation;GO:0044281//small molecule metabolic process;GO:0043436//oxoacid metabolic process;GO:0044238//primary metabolic process;GO:0044710//single-organism metabolic process;GO:0009987//cellular process;GO:0000096//sulfur amino acid metabolic process;GO:0006790//sulfur …
NM_001045897.1	XM_005901704.2	0	570.473	0.001	7.53	12.8784	1.48095e-05	0.00329473	NAB2	NGFI-A-binding protein 2 [Bos taurus]	-	-	-	-	GO:0005622//intracellular;GO:0044424//intracellular part;GO:0044464//cell part;GO:0005623//cell;GO:0043229//intracellular organelle;GO:0043231//intracellular membrane-bounded organelle;GO:0043227//membrane-bounded organelle;GO:0043226//organelle	GO:0000989//transcription factor activity, transcription factor binding;GO:0003712//transcription cofactor activity;GO:0005515//protein binding;GO:0005488//binding;GO:0000988//transcription factor activity, protein binding	GO:0006383//transcription from RNA polymerase III promoter;GO:0019438//aromatic compound biosynthetic process;GO:0008152//metabolic process;GO:0043170//macromolecule metabolic process;GO:0007399//nervous system development;GO:0034645//cellular macromolecule biosynthetic process;GO:0006351//transcription, DNA-templated;GO:0032501//multicellular organismal process;GO:0006139//nucleobase-containing …
NM_001046051.2	XM_005894894.2	0	462.13	0.001	6.35	12.6325	8.22493e-05	a	PRPF3	U4/U6 small nuclear ribonucleoprotein Prp3 [Homo sapiens]	Genetic Information Processing	Transcription	ko03040//Spliceosome	K12843	GO:0030532//small nuclear ribonucleoprotein complex;GO:0005622//intracellular;GO:0044422//organelle part;GO:0005654//nucleoplasm;GO:0030529//intracellular ribonucleoprotein complex;GO:0044424//intracellular part;GO:0019012//virion;GO:0043231//intracellular membrane-bounded organelle;GO:0031981//nuclear lumen;GO:0070013//intracellular organelle lumen;GO:0043233//organelle lumen;GO:0044464//cell pa…	GO:0005488//binding;GO:0003676//nucleic acid binding;GO:0003723//RNA binding;GO:1901363//heterocyclic compound binding;GO:0005515//protein binding;GO:0097159//organic cyclic compound binding	GO:0090304//nucleic acid metabolic process;GO:0006139//nucleobase-containing compound metabolic process;GO:0044237//cellular metabolic process;GO:0008380//RNA splicing;GO:0009987//cellular process;GO:0044260//cellular macromolecule metabolic process;GO:0010467//gene expression;GO:0044238//primary metabolic process;GO:1901360//organic cyclic compound metabolic process;GO:0046483//heterocycle metab…
NM_001046060.2	XM_014482393.1	0	674.49	0.001	12.0267	13.5539	4.78428e-06	0.00131515	GIMAP4	GTPase IMAP family member 4 [Bos taurus]	-	-	-	-	-	-	-
NM_001046471.1	TCONS_00053563	654.157	0	8.3	0.001	-13.0189	8.18197e-06	0.00200741	CDC42EP4	cdc42 effector protein 4 [Bos taurus]	-	-	-	-	GO:0005622//intracellular;GO:0043226//organelle;GO:0044424//intracellular part;GO:0044464//cell part;GO:0005856//cytoskeleton;GO:0005623//cell;GO:0043232//intracellular non-membrane-bounded organelle;GO:0043229//intracellular organelle;GO:0043228//non-membrane-bounded organelle	-	GO:0022603//regulation of anatomical structure morphogenesis;GO:0050794//regulation of cellular process;GO:0050789//regulation of biological process;GO:0050793//regulation of developmental process;GO:0030030//cell projection organization;GO:0044085//cellular component biogenesis;GO:0007264//small GTPase mediated signal transduction;GO:0031269//pseudopodium assembly;GO:0071840//cellular component …
NM_001075527.1	XM_005911491.2	0	649.757	0.001	10.93	13.416	4.50513e-06	0.00126248	CRBN	protein cereblon [Bos taurus]	-	-	-	-	GO:0044446//intracellular organelle part;GO:0031981//nuclear lumen;GO:0044422//organelle part;GO:0043229//intracellular organelle;GO:0043234//protein complex;GO:0032991//macromolecular complex;GO:0031461//cullin-RING ubiquitin ligase complex;GO:0044428//nuclear part;GO:0043233//organelle lumen;GO:0005634//nucleus;GO:0005623//cell;GO:0005622//intracellular;GO:0044424//intracellular part;GO:0043227…	-	GO:0008152//metabolic process;GO:0009056//catabolic process;GO:0046483//heterocycle metabolic process;GO:0006796//phosphate-containing compound metabolic process;GO:0043170//macromolecule metabolic process;GO:0006753//nucleoside phosphate metabolic process;GO:0043412//macromolecule modification;GO:0044710//single-organism metabolic process;GO:0034641//cellular nitrogen compound metabolic process;…
NM_001075850.3	XM_005887673.1	0	844.833	0.001	16.5467	14.0143	3.43848e-07	0.000158363	WDR13	WD repeat-containing protein 13 isoform X5 [Microcebus murinus]	-	-	-	-	GO:0005622//intracellular;GO:0005623//cell;GO:0044464//cell part;GO:0044424//intracellular part	-	-
NM_001075901.2	XM_005897857.1	0	496.217	0.001	7.67667	12.9063	4.44737e-05	0.00773195	SLC52A2	solute carrier family 52, riboflavin transporter, member 2 precursor [Bos taurus]	-	-	-	-	GO:0016020//membrane;GO:0016021//integral component of membrane;GO:0031224//intrinsic component of membrane;GO:0044425//membrane part	GO:0005215//transporter activity;GO:0051183//vitamin transporter activity	GO:0044765//single-organism transport;GO:0006810//transport;GO:0051179//localization;GO:0015711//organic anion transport;GO:0071702//organic substance transport;GO:0006811//ion transport;GO:0006820//anion transport;GO:0051234//establishment of localization;GO:0044699//single-organism process;GO:1902578//single-organism localization
NM_001075994.2	TCONS_00062392	0	339.417	0.001	4.56333	12.1559	0.000363083	0.0353024	MLH1	DNA mismatch repair protein Mlh1 [Bos taurus]	Genetic Information Processing	Replication and repair	ko03460//Fanconi anemia pathway;ko03430//Mismatch repair	K08734	GO:0044428//nuclear part;GO:1990391//DNA repair complex;GO:0044424//intracellular part;GO:0031981//nuclear lumen;GO:0000793//condensed chromosome;GO:0070013//intracellular organelle lumen;GO:0005622//intracellular;GO:0043229//intracellular organelle;GO:0043232//intracellular non-membrane-bounded organelle;GO:0043226//organelle;GO:0043231//intracellular membrane-bounded organelle;GO:0043234//prote…	GO:0097367//carbohydrate derivative binding;GO:0032403//protein complex binding;GO:0005488//binding;GO:0032550//purine ribonucleoside binding;GO:1901363//heterocyclic compound binding;GO:0032549//ribonucleoside binding;GO:0036094//small molecule binding;GO:0044877//macromolecular complex binding;GO:0032404//mismatch repair complex binding;GO:0097159//organic cyclic compound binding;GO:0001883//pu…	GO:0002376//immune system process;GO:0050896//response to stimulus;GO:0048856//anatomical structure development;GO:0032504//multicellular organism reproduction;GO:0006807//nitrogen compound metabolic process;GO:0019724//B cell mediated immunity;GO:0007049//cell cycle;GO:0002208//somatic diversification of immunoglobulins involved in immune response;GO:0034641//cellular nitrogen compound metabolic…
NM_001076161.3	TCONS_00021428	0	531.833	0.001	6.39667	12.6431	2.8435e-05	0.00555133	MEN1	menin [Bos taurus]	-	-	-	-	GO:0031981//nuclear lumen;GO:0044427//chromosomal part;GO:0043227//membrane-bounded organelle;GO:0043231//intracellular membrane-bounded organelle;GO:0044446//intracellular organelle part;GO:1990234//transferase complex;GO:0034399//nuclear periphery;GO:1902494//catalytic complex;GO:0043226//organelle;GO:0043229//intracellular organelle;GO:0043232//intracellular non-membrane-bounded organelle;GO:0…	GO:0008276//protein methyltransferase activity;GO:0097159//organic cyclic compound binding;GO:0016278//lysine N-methyltransferase activity;GO:0005515//protein binding;GO:0016741//transferase activity, transferring one-carbon groups;GO:0008170//N-methyltransferase activity;GO:0001067//regulatory region nucleic acid binding;GO:0046332//SMAD binding;GO:0003824//catalytic activity;GO:0016279//protein…	GO:0071310//cellular response to organic substance;GO:0050789//regulation of biological process;GO:0009416//response to light stimulus;GO:0048513//animal organ development;GO:0051098//regulation of binding;GO:0007049//cell cycle;GO:0006464//cellular protein modification process;GO:1901360//organic cyclic compound metabolic process;GO:0071560//cellular response to transforming growth factor beta s…
NM_001078038.1	XM_005888511.2	0	336.323	0.001	7.47667	12.8682	0.000412079	0.0387739	EGFL7	epidermal growth factor-like protein 7 precursor [Bos taurus]	-	-	-	-	GO:0044421//extracellular region part;GO:0005576//extracellular region	GO:0005515//protein binding;GO:0005102//receptor binding;GO:0046872//metal ion binding;GO:0043167//ion binding;GO:0005488//binding;GO:0043169//cation binding	GO:0050896//response to stimulus;GO:0009987//cellular process;GO:0050673//epithelial cell proliferation;GO:0007166//cell surface receptor signaling pathway;GO:0007154//cell communication;GO:0007219//Notch signaling pathway;GO:0044699//single-organism process;GO:0001935//endothelial cell proliferation;GO:0006928//movement of cell or subcellular component;GO:0007165//signal transduction;GO:0048870/…
NM_001078074.1	XM_014476678.1	0	542.667	0.001	6.16	12.5887	2.8759e-05	0.00555133	VAV1	proto-oncogene vav [Bos taurus]	Organismal Systems;Environmental Information Processing;Cellular Processes	Cellular commiunity;Cell motility;Immune system;Signal transduction	ko04024//cAMP signaling pathway;ko04810//Regulation of actin cytoskeleton;ko04510//Focal adhesion;ko04062//Chemokine signaling pathway;ko04650//Natural killer cell mediated cytotoxicity;ko04670//Leukocyte transendothelial migration;ko04660//T cell receptor signaling pathway;ko04666//Fc gamma R-mediated phagocytosis;ko04662//B cell receptor signaling pathway;ko04664//Fc epsilon RI signaling pathway	K05730	-	GO:0043169//cation binding;GO:0043167//ion binding;GO:0005085//guanyl-nucleotide exchange factor activity;GO:0098772//molecular function regulator;GO:0005089//Rho guanyl-nucleotide exchange factor activity;GO:0005488//binding;GO:0005088//Ras guanyl-nucleotide exchange factor activity	GO:0051336//regulation of hydrolase activity;GO:0007154//cell communication;GO:0001775//cell activation;GO:0007166//cell surface receptor signaling pathway;GO:0044700//single organism signaling;GO:0022610//biological adhesion;GO:0050896//response to stimulus;GO:0019222//regulation of metabolic process;GO:0044763//single-organism cellular process;GO:0002376//immune system process;GO:0051179//local…
NM_001079610.2	XM_005903462.2	0	373.343	0.001	2.73667	11.4182	0.000248085	0.0271364	PAN2	PAB-dependent poly(A)-specific ribonuclease subunit PAN2 [Bos taurus]	Genetic Information Processing	Folding, sorting and degradation	ko03018//RNA degradation	K12571	GO:0043234//protein complex;GO:0032991//macromolecular complex	GO:0004527//exonuclease activity;GO:0003824//catalytic activity;GO:0016796//exonuclease activity, active with either ribo- or deoxyribonucleic acids and producing 5'-phosphomonoesters;GO:0016788//hydrolase activity, acting on ester bonds;GO:0008408//3'-5' exonuclease activity;GO:0000175//3'-5'-exoribonuclease activity;GO:0004540//ribonuclease activity;GO:0097159//organic cyclic compound binding;G…	GO:0006807//nitrogen compound metabolic process;GO:0044238//primary metabolic process;GO:0090304//nucleic acid metabolic process;GO:0046483//heterocycle metabolic process;GO:0006725//cellular aromatic compound metabolic process;GO:0044237//cellular metabolic process;GO:0071704//organic substance metabolic process;GO:0034641//cellular nitrogen compound metabolic process;GO:0008152//metabolic proce…
NM_001081595.1	XM_005889277.1	388.117	0	3.75	0.001	-11.8727	0.000201565	0.0235778	MAP3K7	mitogen-activated protein kinase kinase kinase 7 [Bos taurus]	Organismal Systems;Environmental Information Processing;Cellular Processes	Signal transduction;Development;Cellular commiunity;Immune system	ko04010//MAPK signaling pathway;ko04310//Wnt signaling pathway;ko04380//Osteoclast differentiation;ko04152//AMPK signaling pathway;ko04520//Adherens junction;ko04660//T cell receptor signaling pathway;ko04620//Toll-like receptor signaling pathway;ko04668//TNF signaling pathway;ko04064//NF-kappa B signaling pathway;ko04622//RIG-I-like receptor signaling pathway;ko04621//NOD-like receptor signaling…	K04427	GO:1902494//catalytic complex;GO:0044445//cytosolic part;GO:0031981//nuclear lumen;GO:0043231//intracellular membrane-bounded organelle;GO:1902493//acetyltransferase complex;GO:0043229//intracellular organelle;GO:0043226//organelle;GO:0032991//macromolecular complex;GO:0043233//organelle lumen;GO:0070013//intracellular organelle lumen;GO:0044428//nuclear part;GO:0016020//membrane;GO:0031974//memb…	GO:0097159//organic cyclic compound binding;GO:0005488//binding;GO:0032550//purine ribonucleoside binding;GO:0005515//protein binding;GO:0016772//transferase activity, transferring phosphorus-containing groups;GO:0016740//transferase activity;GO:0003824//catalytic activity;GO:0016301//kinase activity;GO:0004702//receptor signaling protein serine/threonine kinase activity;GO:0046872//metal ion bin…	GO:0051239//regulation of multicellular organismal process;GO:0050776//regulation of immune response;GO:0006325//chromatin organization;GO:0016570//histone modification;GO:0051171//regulation of nitrogen compound metabolic process;GO:0036211//protein modification process;GO:0071593//lymphocyte aggregation;GO:0045935//positive regulation of nucleobase-containing compound metabolic process;GO:19025…
NM_001083735.2	XM_005903792.1	0	712.187	0.001	3.48667	11.7676	0.000490819	0.0445077	TRIM2	tripartite motif-containing protein 2 [Bos taurus]	-	-	-	-	GO:0044424//intracellular part;GO:0005622//intracellular;GO:0005623//cell;GO:0044464//cell part	GO:0046914//transition metal ion binding;GO:0043167//ion binding;GO:0046872//metal ion binding;GO:0005488//binding;GO:0043169//cation binding	GO:0065007//biological regulation;GO:0043067//regulation of programmed cell death;GO:0050789//regulation of biological process;GO:0042981//regulation of apoptotic process;GO:0050794//regulation of cellular process;GO:0010941//regulation of cell death
NM_001083800.1	TCONS_00045706	46.46	2328.74	1.70333	79.7467	5.54899	0.000139435	0.0180435	IGLL5	immunoglobulin lambda-like polypeptide 1 precursor [Bos taurus]	-	-	-	-	-	-	-
NM_001098912.1	TCONS_00009977	0	652.053	0.001	14.4867	13.8224	6.87837e-06	0.00170875	FAH	PREDICTED: fumarylacetoacetase [Bos indicus]	Metabolism	Global and Overview;Amino acid metabolism	ko01100//Metabolic pathways;ko01120//Microbial metabolism in diverse environments;ko00350//Tyrosine metabolism	K01555	-	GO:0043167//ion binding;GO:0005488//binding;GO:0043169//cation binding	GO:1901564//organonitrogen compound metabolic process;GO:0043436//oxoacid metabolic process;GO:0006082//organic acid metabolic process;GO:0019752//carboxylic acid metabolic process;GO:0006520//cellular amino acid metabolic process;GO:0009064//glutamine family amino acid metabolic process;GO:0006725//cellular aromatic compound metabolic process;GO:0071704//organic substance metabolic process;GO:19…
NM_001101079.1	TCONS_00035169	0	607.41	0.001	2.60333	11.3461	1.1624e-05	0.0026651	PTPRF	receptor-type tyrosine-protein phosphatase F precursor [Bos taurus]	Organismal Systems;Environmental Information Processing;Cellular Processes	Endocrine system;Signaling molecules and interaction;Cellular commiunity	ko04910//Insulin signaling pathway;ko04514//Cell adhesion molecules (CAMs);ko04520//Adherens junction	K05695	GO:0016020//membrane;GO:0044425//membrane part;GO:0031224//intrinsic component of membrane	GO:0005539//glycosaminoglycan binding;GO:0097367//carbohydrate derivative binding;GO:0005488//binding	GO:0022610//biological adhesion
NM_001101178.1	XM_005903698.1	330.823	0	2.80333	0.001	-11.4529	0.000447035	0.0411774	ITPRIP	inositol 1,4,5-trisphosphate receptor-interacting protein precursor [Bos taurus]	-	-	-	-	GO:0016020//membrane	-	GO:0009966//regulation of signal transduction;GO:2001236//regulation of extrinsic apoptotic signaling pathway;GO:0043067//regulation of programmed cell death;GO:1902041//regulation of extrinsic apoptotic signaling pathway via death domain receptors;GO:0042981//regulation of apoptotic process;GO:0010941//regulation of cell death;GO:0048583//regulation of response to stimulus;GO:0065007//biological…
NM_001101883.1	XM_005888179.2	12726.1	878.2	108.763	7.55667	-3.8473	0.000122681	0.0165611	PDK4	pyruvate dehydrogenase kinase 4 [Bos taurus]	-	-	-	-	GO:0005622//intracellular;GO:0044464//cell part;GO:0016020//membrane;GO:0031967//organelle envelope;GO:0044424//intracellular part;GO:0043227//membrane-bounded organelle;GO:0044422//organelle part;GO:0005623//cell;GO:0043226//organelle;GO:0031090//organelle membrane;GO:0043229//intracellular organelle;GO:0043231//intracellular membrane-bounded organelle;GO:0031975//envelope;GO:0019866//organelle …	GO:0005488//binding;GO:0097367//carbohydrate derivative binding;GO:0032550//purine ribonucleoside binding;GO:0032549//ribonucleoside binding;GO:0036094//small molecule binding;GO:1901363//heterocyclic compound binding;GO:0016740//transferase activity;GO:0016772//transferase activity, transferring phosphorus-containing groups;GO:0003824//catalytic activity;GO:0097159//organic cyclic compound bindi…	GO:0007169//transmembrane receptor protein tyrosine kinase signaling pathway;GO:0033993//response to lipid;GO:0010941//regulation of cell death;GO:0044699//single-organism process;GO:0005996//monosaccharide metabolic process;GO:0019222//regulation of metabolic process;GO:0006796//phosphate-containing compound metabolic process;GO:0043066//negative regulation of apoptotic process;GO:0016053//organ…
NM_001102517.1	TCONS_00036326	0	504.96	0.001	3.56333	11.799	3.56832e-05	0.00655074	STARD8	stAR-related lipid transfer protein 8 [Bos taurus]	-	-	-	-	-	GO:0005488//binding	GO:0007154//cell communication;GO:0009987//cellular process;GO:0044763//single-organism cellular process;GO:0044699//single-organism process
NM_001103097.2	TCONS_00012086	0	439	0.001	4.06333	11.9884	0.000106135	0.0149798	F2R	TPA: proteinase-activated receptor 1 precursor [Bos taurus]	Organismal Systems;Cellular Processes;Environmental Information Processing	Cell motility;Immune system;Transport and catabolism;Signal transduction;Signaling molecules and interaction	ko04151//PI3K-Akt signaling pathway;ko04144//Endocytosis;ko04015//Rap1 signaling pathway;ko04024//cAMP signaling pathway;ko04810//Regulation of actin cytoskeleton;ko04020//Calcium signaling pathway;ko04080//Neuroactive ligand-receptor interaction;ko04072//Phospholipase D signaling pathway;ko04611//Platelet activation;ko04610//Complement and coagulation cascades	K03914	GO:0044464//cell part;GO:0098589//membrane region;GO:0005623//cell;GO:0044456//synapse part;GO:0044424//intracellular part;GO:0005622//intracellular;GO:0005886//plasma membrane;GO:0045202//synapse;GO:0098805//whole membrane;GO:0043229//intracellular organelle;GO:0044425//membrane part;GO:0071944//cell periphery;GO:0098590//plasma membrane region;GO:0043231//intracellular membrane-bounded organell…	GO:0004872//receptor activity;GO:0004930//G-protein coupled receptor activity;GO:0001653//peptide receptor activity;GO:0008528//G-protein coupled peptide receptor activity;GO:0005488//binding;GO:0038023//signaling receptor activity;GO:0004888//transmembrane signaling receptor activity;GO:0060089//molecular transducer activity;GO:0099600//transmembrane receptor activity;GO:0004871//signal transduc…	GO:0033365//protein localization to organelle;GO:0006606//protein import into nucleus;GO:0016043//cellular component organization;GO:0051051//negative regulation of transport;GO:0051240//positive regulation of multicellular organismal process;GO:0051050//positive regulation of transport;GO:2000021//regulation of ion homeostasis;GO:0032386//regulation of intracellular transport;GO:0001977//renal s…
NM_001105333.1	TCONS_00064586	0	860.757	0.001	6.66333	12.702	2.20393e-07	0.000106161	USP20	ubiquitin carboxyl-terminal hydrolase 20 [Bos taurus]	-	-	-	-	GO:0044444//cytoplasmic part;GO:0043229//intracellular organelle;GO:0044446//intracellular organelle part;GO:0005815//microtubule organizing center;GO:0044424//intracellular part;GO:0044464//cell part;GO:0005737//cytoplasm;GO:0044422//organelle part;GO:0005623//cell;GO:0043226//organelle;GO:0043232//intracellular non-membrane-bounded organelle;GO:0005622//intracellular;GO:0044430//cytoskeletal pa…	GO:0043169//cation binding;GO:0005488//binding;GO:0016787//hydrolase activity;GO:0070011//peptidase activity, acting on L-amino acid peptides;GO:0008234//cysteine-type peptidase activity;GO:0019783//ubiquitin-like protein-specific protease activity;GO:0043167//ion binding;GO:0003824//catalytic activity;GO:0046914//transition metal ion binding;GO:0008233//peptidase activity;GO:0004175//endopeptida…	GO:0044265//cellular macromolecule catabolic process;GO:1901575//organic substance catabolic process;GO:0051603//proteolysis involved in cellular protein catabolic process;GO:0009056//catabolic process;GO:0009057//macromolecule catabolic process;GO:0044700//single organism signaling;GO:0044267//cellular protein metabolic process;GO:0065007//biological regulation;GO:0070646//protein modification b…
NM_001159413.1	TCONS_00021183	843.893	0	27.29	0.001	-14.7361	0.000229033	0.0258606	GUK1	guanylate kinase isoform b [Bos taurus]	Metabolism	Nucleotide metabolism;Global and Overview	ko01100//Metabolic pathways;ko00230//Purine metabolism	K00942	GO:0005737//cytoplasm;GO:0044424//intracellular part;GO:0005622//intracellular;GO:0005623//cell;GO:0044444//cytoplasmic part;GO:0044464//cell part	GO:0001883//purine nucleoside binding;GO:0001882//nucleoside binding;GO:0036094//small molecule binding;GO:0003824//catalytic activity;GO:1901363//heterocyclic compound binding;GO:0016740//transferase activity;GO:0097159//organic cyclic compound binding;GO:0097367//carbohydrate derivative binding;GO:0016772//transferase activity, transferring phosphorus-containing groups;GO:0016776//phosphotransf…	GO:0044238//primary metabolic process;GO:0044281//small molecule metabolic process;GO:0044699//single-organism process;GO:0008152//metabolic process;GO:0006793//phosphorus metabolic process;GO:0006753//nucleoside phosphate metabolic process;GO:0006139//nucleobase-containing compound metabolic process;GO:0006725//cellular aromatic compound metabolic process;GO:0055086//nucleobase-containing small …
NM_001162419.1	XM_014476368.1	0	526.583	0.001	6.66333	12.702	8.52126e-05	0.0125674	PRKAG3	5'-AMP-activated protein kinase subunit gamma-3 isoform 2 [Bos taurus]	Organismal Systems;Environmental Information Processing	Aging;Endocrine system;Signal transduction;Environmental adaptation	ko04921//Oxytocin signaling pathway;ko04910//Insulin signaling pathway;ko04152//AMPK signaling pathway;ko04068//FoxO signaling pathway;ko04211//Longevity regulating pathway - mammal;ko04922//Glucagon signaling pathway;ko04920//Adipocytokine signaling pathway;ko04213//Longevity regulating pathway - multiple species;ko04710//Circadian rhythm	K07200	-	GO:0005515//protein binding;GO:0005488//binding;GO:0019900//kinase binding;GO:0019899//enzyme binding	GO:0006810//transport;GO:0044042//glucan metabolic process;GO:0055114//oxidation-reduction process;GO:0006796//phosphate-containing compound metabolic process;GO:0044237//cellular metabolic process;GO:0044264//cellular polysaccharide metabolic process;GO:0006112//energy reserve metabolic process;GO:0006793//phosphorus metabolic process;GO:0006091//generation of precursor metabolites and energy;GO…
NM_001191157.1	XM_005899796.2	0	316.797	0.001	2.71333	11.4059	0.000560487	0.0491283	CHSY1	chondroitin sulfate synthase 1 precursor [Bos taurus]	Metabolism	Global and Overview;Glycan biosynthesis and metabolism	ko01100//Metabolic pathways;ko00532//Glycosaminoglycan biosynthesis - chondroitin sulfate / dermatan sulfate	K13499	GO:0044431//Golgi apparatus part;GO:0000139//Golgi membrane;GO:0044446//intracellular organelle part;GO:0044444//cytoplasmic part;GO:0043227//membrane-bounded organelle;GO:0043229//intracellular organelle;GO:0031090//organelle membrane;GO:0043226//organelle;GO:0005622//intracellular;GO:0005737//cytoplasm;GO:0005623//cell;GO:0098588//bounding membrane of organelle;GO:0005794//Golgi apparatus;GO:00…	GO:0008376//acetylgalactosaminyltransferase activity;GO:0008194//UDP-glycosyltransferase activity;GO:0016758//transferase activity, transferring hexosyl groups;GO:0016757//transferase activity, transferring glycosyl groups;GO:0016740//transferase activity;GO:0003824//catalytic activity	GO:0006024//glycosaminoglycan biosynthetic process;GO:1901566//organonitrogen compound biosynthetic process;GO:0043170//macromolecule metabolic process;GO:0006807//nitrogen compound metabolic process;GO:0006023//aminoglycan biosynthetic process;GO:0001503//ossification;GO:1901135//carbohydrate derivative metabolic process;GO:0030203//glycosaminoglycan metabolic process;GO:0009058//biosynthetic pr…
NM_001192287.2	XM_014479474.1	1225.96	0	7.43667	0.001	-12.8604	4.97066e-07	0.000208784	N4bp3	PREDICTED: leucine zipper putative tumor suppressor 1 [Bison bison bison]	-	-	-	-	GO:0097060//synaptic membrane;GO:0044424//intracellular part;GO:0043226//organelle;GO:0043232//intracellular non-membrane-bounded organelle;GO:0042995//cell projection;GO:0044422//organelle part;GO:0036477//somatodendritic compartment;GO:0043005//neuron projection;GO:0098590//plasma membrane region;GO:0044459//plasma membrane part;GO:0044430//cytoskeletal part;GO:0005886//plasma membrane;GO:00056…	GO:0001071//nucleic acid binding transcription factor activity;GO:0003676//nucleic acid binding;GO:1901363//heterocyclic compound binding;GO:0005488//binding;GO:0003677//DNA binding;GO:0097159//organic cyclic compound binding	GO:0031330//negative regulation of cellular catabolic process;GO:0001819//positive regulation of cytokine production;GO:0043170//macromolecule metabolic process;GO:0009058//biosynthetic process;GO:0044249//cellular biosynthetic process;GO:0006139//nucleobase-containing compound metabolic process;GO:0022604//regulation of cell morphogenesis;GO:1901362//organic cyclic compound biosynthetic process;…
NM_001192748.1	XM_005890714.1	0	1391	0.001	11.7867	13.5249	3.85574e-09	4.13146e-06	MYO1F	unconventional myosin-If [Bos taurus]	-	-	-	-	GO:0015629//actin cytoskeleton;GO:0044464//cell part;GO:0005856//cytoskeleton;GO:0043228//non-membrane-bounded organelle;GO:0005623//cell;GO:0099513//polymeric cytoskeletal fiber;GO:0044422//organelle part;GO:0044430//cytoskeletal part;GO:0044424//intracellular part;GO:0099512//supramolecular fiber;GO:0043229//intracellular organelle;GO:0044446//intracellular organelle part;GO:0005622//intracellu…	GO:1901363//heterocyclic compound binding;GO:0005488//binding;GO:0001882//nucleoside binding;GO:0097367//carbohydrate derivative binding;GO:0032550//purine ribonucleoside binding;GO:0032549//ribonucleoside binding;GO:0097159//organic cyclic compound binding;GO:0036094//small molecule binding;GO:0001883//purine nucleoside binding	GO:0030036//actin cytoskeleton organization;GO:0016043//cellular component organization;GO:0042119//neutrophil activation;GO:0006952//defense response;GO:0009607//response to biotic stimulus;GO:0031347//regulation of defense response;GO:0045321//leukocyte activation;GO:0036230//granulocyte activation;GO:0002263//cell activation involved in immune response;GO:0006928//movement of cell or subcellul…
NM_001193017.2	XM_005891624.2	0	337.773	0.001	2.74	11.42	0.000518617	0.0463875	Zap70	tyrosine-protein kinase ZAP-70 [Bos taurus]	Organismal Systems;Environmental Information Processing	Immune system;Signal transduction	ko04014//Ras signaling pathway;ko04650//Natural killer cell mediated cytotoxicity;ko04660//T cell receptor signaling pathway;ko04064//NF-kappa B signaling pathway	K07360	GO:0043235//receptor complex;GO:0005886//plasma membrane;GO:0043234//protein complex;GO:0044444//cytoplasmic part;GO:0005622//intracellular;GO:0044464//cell part;GO:0044459//plasma membrane part;GO:0044425//membrane part;GO:0016020//membrane;GO:0071944//cell periphery;GO:0044424//intracellular part;GO:0005623//cell;GO:0032991//macromolecular complex;GO:0005737//cytoplasm	GO:0001883//purine nucleoside binding;GO:0051219//phosphoprotein binding;GO:0036094//small molecule binding;GO:0004713//protein tyrosine kinase activity;GO:0004672//protein kinase activity;GO:0003824//catalytic activity;GO:0005488//binding;GO:0001882//nucleoside binding;GO:0016740//transferase activity;GO:0016772//transferase activity, transferring phosphorus-containing groups;GO:0045309//protein…	GO:0002684//positive regulation of immune system process;GO:0002376//immune system process;GO:0032501//multicellular organismal process;GO:2000026//regulation of multicellular organismal development;GO:0034110//regulation of homotypic cell-cell adhesion;GO:0050870//positive regulation of T cell activation;GO:0002696//positive regulation of leukocyte activation;GO:0008152//metabolic process;GO:000…
NM_001205785.1	XM_005895883.2	0	671.95	0.001	2.70333	11.4005	3.18439e-06	0.000977738	ARID1A	AT-rich interactive domain-containing protein 1A [Bos taurus]	-	-	-	-	GO:0005622//intracellular;GO:0090544//BAF-type complex;GO:0043226//organelle;GO:0044424//intracellular part;GO:0043231//intracellular membrane-bounded organelle;GO:0043227//membrane-bounded organelle;GO:0044428//nuclear part;GO:0043232//intracellular non-membrane-bounded organelle;GO:0044427//chromosomal part;GO:0005694//chromosome;GO:0044464//cell part;GO:0043234//protein complex;GO:0044446//int…	GO:0003682//chromatin binding;GO:0005488//binding;GO:0005515//protein binding;GO:0044877//macromolecular complex binding;GO:0097159//organic cyclic compound binding;GO:0005102//receptor binding;GO:1901363//heterocyclic compound binding;GO:0003676//nucleic acid binding	GO:0043010//camera-type eye development;GO:0031076//embryonic camera-type eye development;GO:0006807//nitrogen compound metabolic process;GO:0007417//central nervous system development;GO:0072358//cardiovascular system development;GO:0035239//tube morphogenesis;GO:0008152//metabolic process;GO:0030518//intracellular steroid hormone receptor signaling pathway;GO:0009887//organ morphogenesis;GO:000…
NM_001205852.2	TCONS_00072736	0	477.86	0.001	1.86667	10.8662	5.43583e-05	0.00897493	PLCE1	1-phosphatidylinositol-4,5-bisphosphate phosphodiesterase epsilon-1 [Bos taurus]	Organismal Systems;Metabolism;Environmental Information Processing	Endocrine system;Signal transduction;Global and Overview;Carbohydrate metabolism	ko01100//Metabolic pathways;ko04015//Rap1 signaling pathway;ko04014//Ras signaling pathway;ko04024//cAMP signaling pathway;ko04020//Calcium signaling pathway;ko04070//Phosphatidylinositol signaling system;ko04919//Thyroid hormone signaling pathway;ko00562//Inositol phosphate metabolism	K05860	GO:0005737//cytoplasm;GO:0016020//membrane;GO:0005623//cell;GO:0044424//intracellular part;GO:0044464//cell part;GO:0044444//cytoplasmic part;GO:0005622//intracellular	GO:0060089//molecular transducer activity;GO:0004629//phospholipase C activity;GO:0043169//cation binding;GO:0008081//phosphoric diester hydrolase activity;GO:0003824//catalytic activity;GO:0016298//lipase activity;GO:0043167//ion binding;GO:0005515//protein binding;GO:0046872//metal ion binding;GO:0016788//hydrolase activity, acting on ester bonds;GO:0042578//phosphoric ester hydrolase activity;…	GO:0044767//single-organism developmental process;GO:0007186//G-protein coupled receptor signaling pathway;GO:0007165//signal transduction;GO:0050794//regulation of cellular process;GO:0007265//Ras protein signal transduction;GO:0023052//signaling;GO:0050789//regulation of biological process;GO:0050896//response to stimulus;GO:0007154//cell communication;GO:0065007//biological regulation;GO:00099…
NM_001206088.1	XM_005893785.2	0	548.683	0.001	2.35333	11.2005	4.15053e-05	0.00731274	DLG5	disks large homolog 5 [Bos taurus]	-	-	-	-	GO:0030054//cell junction;GO:0005911//cell-cell junction	GO:0005515//protein binding;GO:0005488//binding	GO:0006915//apoptotic process;GO:0044699//single-organism process;GO:0016265//death;GO:0008219//cell death;GO:0009987//cellular process;GO:0012501//programmed cell death;GO:0044763//single-organism cellular process
NM_001206142.2	XM_005900707.2	0	362.647	0.001	2.98	11.5411	0.000264942	0.0283888	TBC1D8	TBC1 domain family member 8 [Bos taurus]	-	-	-	-	-	GO:0043169//cation binding;GO:0046872//metal ion binding;GO:0005488//binding;GO:0043167//ion binding	-
NM_001206980.2	TCONS_00053197	0	444.323	0.001	3.72	11.8611	0.000173244	0.021007	AOPEP	aminopeptidase O [Bos taurus]	-	-	-	-	-	GO:0043167//ion binding;GO:0046914//transition metal ion binding;GO:0005488//binding;GO:0043169//cation binding;GO:0046872//metal ion binding	-
NM_174011.3	XM_005897154.2	0	694.013	0.001	17.2533	14.0746	3.46817e-06	0.00103462	CD3E	T-cell surface glycoprotein CD3 epsilon chain precursor [Bos taurus]	Organismal Systems	Immune system	ko04660//T cell receptor signaling pathway;ko04640//Hematopoietic cell lineage	K06451	GO:0044425//membrane part;GO:0098797//plasma membrane protein complex;GO:0016020//membrane;GO:0032991//macromolecular complex;GO:0071944//cell periphery;GO:0044459//plasma membrane part;GO:0043235//receptor complex;GO:0098802//plasma membrane receptor complex;GO:0005886//plasma membrane;GO:0042101//T cell receptor complex;GO:0098796//membrane protein complex;GO:0005623//cell;GO:0031224//intrinsic…	GO:0060089//molecular transducer activity;GO:0038023//signaling receptor activity;GO:0046983//protein dimerization activity;GO:0005515//protein binding;GO:0004871//signal transducer activity;GO:0004872//receptor activity;GO:0005488//binding;GO:0019904//protein domain specific binding	GO:0046649//lymphocyte activation;GO:0002684//positive regulation of immune system process;GO:0050851//antigen receptor-mediated signaling pathway;GO:0042102//positive regulation of T cell proliferation;GO:0034110//regulation of homotypic cell-cell adhesion;GO:0009987//cellular process;GO:0002696//positive regulation of leukocyte activation;GO:0002429//immune response-activating cell surface rece…
TCONS_00009123	XM_005904761.1	0	496.48	0.001	1.14333	10.159	5.73352e-05	0.00937797	INO80D	XP_005202786.1 PREDICTED: INO80 complex subunit D isoform X2 [Bos taurus]	-	-	-	-	-	-	-
TCONS_00012414	XM_005895784.2	1025.05	0	8.95667	0.001	-13.1287	3.31313e-08	2.23016e-05	Serbp1	XP_015450618.1 PREDICTED: plasminogen activator inhibitor 1 RNA-binding protein isoform X1 [Pteropus alecto]	-	-	-	-	GO:0044444//cytoplasmic part;GO:0043227//membrane-bounded organelle;GO:0044464//cell part;GO:0043231//intracellular membrane-bounded organelle;GO:0031982//vesicle;GO:0043226//organelle;GO:0005622//intracellular;GO:0044424//intracellular part;GO:0031988//membrane-bounded vesicle;GO:0005623//cell;GO:0016020//membrane;GO:0005737//cytoplasm;GO:0043229//intracellular organelle	GO:0003676//nucleic acid binding;GO:0003723//RNA binding;GO:0097159//organic cyclic compound binding;GO:0005488//binding;GO:0044822//poly(A) RNA binding;GO:0003729//mRNA binding;GO:1901363//heterocyclic compound binding	GO:0006915//apoptotic process;GO:0044699//single-organism process;GO:0016265//death;GO:0009987//cellular process;GO:0012501//programmed cell death;GO:0044763//single-organism cellular process;GO:0008219//cell death
TCONS_00015921	XM_014477917.1	0	421.593	0.001	1.27333	10.3144	0.000153569	0.0192434	ZFYVE9	XP_002686450.1 PREDICTED: zinc finger FYVE domain-containing protein 9 isoform X1 [Bos taurus]	Environmental Information Processing;Cellular Processes	Signal transduction;Transport and catabolism	ko04144//Endocytosis;ko04350//TGF-beta signaling pathway	K04679	GO:0043231//intracellular membrane-bounded organelle;GO:0005769//early endosome;GO:0005622//intracellular;GO:0044464//cell part;GO:0043229//intracellular organelle;GO:0005737//cytoplasm;GO:0044444//cytoplasmic part;GO:0005768//endosome;GO:0005623//cell;GO:0012505//endomembrane system;GO:0043227//membrane-bounded organelle;GO:0043226//organelle;GO:0044424//intracellular part	GO:0043167//ion binding;GO:0005488//binding;GO:0043169//cation binding	GO:0009987//cellular process;GO:0045184//establishment of protein localization;GO:0006605//protein targeting;GO:0070727//cellular macromolecule localization;GO:0051641//cellular localization;GO:0051179//localization;GO:1902580//single-organism cellular localization;GO:0072594//establishment of protein localization to organelle;GO:0007165//signal transduction;GO:0008104//protein localization;GO:00…
TCONS_00017936	XM_014479436.1	0	334.043	0.001	1.31333	10.359	0.000498325	0.0448015	GLI3	XP_005205716.1 PREDICTED: transcriptional activator GLI3 isoform X1 [Bos taurus]	Environmental Information Processing	Signal transduction	ko04024//cAMP signaling pathway;ko04340//Hedgehog signaling pathway	K06230	GO:0070013//intracellular organelle lumen;GO:0044428//nuclear part;GO:0031981//nuclear lumen;GO:0005634//nucleus;GO:0005622//intracellular;GO:0043233//organelle lumen;GO:0005654//nucleoplasm;GO:0005623//cell;GO:0043226//organelle;GO:0044444//cytoplasmic part;GO:0044422//organelle part;GO:0044446//intracellular organelle part;GO:0005929//cilium;GO:0032991//macromolecular complex;GO:0043229//intrac…	GO:1901363//heterocyclic compound binding;GO:0097159//organic cyclic compound binding;GO:0043167//ion binding;GO:0003676//nucleic acid binding;GO:0001071//nucleic acid binding transcription factor activity;GO:0043169//cation binding;GO:0003677//DNA binding;GO:0019899//enzyme binding;GO:0005488//binding;GO:0005515//protein binding	GO:0048732//gland development;GO:0021885//forebrain cell migration;GO:0048646//anatomical structure formation involved in morphogenesis;GO:0001763//morphogenesis of a branching structure;GO:0048598//embryonic morphogenesis;GO:0009966//regulation of signal transduction;GO:0015031//protein transport;GO:0030111//regulation of Wnt signaling pathway;GO:0022409//positive regulation of cell-cell adhesio…
TCONS_00018710	TCONS_00049376	590.32	0	11.9	0.001	-13.5387	2.55406e-05	0.00511825	DNAJB6	XP_008154668.1 PREDICTED: dnaJ homolog subfamily B member 6 [Eptesicus fuscus]	-	-	-	-	GO:0044424//intracellular part;GO:0044444//cytoplasmic part;GO:0043231//intracellular membrane-bounded organelle;GO:0005737//cytoplasm;GO:0043226//organelle;GO:0031674//I band;GO:0044464//cell part;GO:0043227//membrane-bounded organelle;GO:0030016//myofibril;GO:0043232//intracellular non-membrane-bounded organelle;GO:0030017//sarcomere;GO:0043292//contractile fiber;GO:0044422//organelle part;GO:0…	GO:0005515//protein binding;GO:0005488//binding;GO:0097159//organic cyclic compound binding;GO:1901363//heterocyclic compound binding;GO:0003676//nucleic acid binding	GO:0048869//cellular developmental process;GO:0043009//chordate embryonic development;GO:0016337//single organismal cell-cell adhesion;GO:0008152//metabolic process;GO:0097659//nucleic acid-templated transcription;GO:0048608//reproductive structure development;GO:0001701//in utero embryonic development;GO:0090304//nucleic acid metabolic process;GO:0046483//heterocycle metabolic process;GO:0045103…
TCONS_00020931	XM_005893634.2	368.41	0	2.60667	0.001	-11.348	0.000263183	0.028258	ZDHHC17	XP_007448812.1 PREDICTED: palmitoyltransferase ZDHHC17 [Lipotes vexillifer]	-	-	-	-	GO:0044464//cell part;GO:0043231//intracellular membrane-bounded organelle;GO:0005737//cytoplasm;GO:0044425//membrane part;GO:0044424//intracellular part;GO:0043227//membrane-bounded organelle;GO:0044446//intracellular organelle part;GO:0016020//membrane;GO:0043229//intracellular organelle;GO:0000139//Golgi membrane;GO:0044444//cytoplasmic part;GO:0098588//bounding membrane of organelle;GO:003122…	GO:0046873//metal ion transmembrane transporter activity;GO:0022892//substrate-specific transporter activity;GO:0043167//ion binding;GO:0046914//transition metal ion binding;GO:0005215//transporter activity;GO:0008324//cation transmembrane transporter activity;GO:0003824//catalytic activity;GO:0046872//metal ion binding;GO:0016740//transferase activity;GO:0022891//substrate-specific transmembrane…	GO:0043170//macromolecule metabolic process;GO:0019538//protein metabolic process;GO:0051716//cellular response to stimulus;GO:0044260//cellular macromolecule metabolic process;GO:0030001//metal ion transport;GO:0042157//lipoprotein metabolic process;GO:0045184//establishment of protein localization;GO:0008152//metabolic process;GO:0071704//organic substance metabolic process;GO:0044765//single-o…
TCONS_00023358	TCONS_00024981	0	670.28	0.001	2.63667	11.3645	3.23105e-06	0.000986296	ERC1	XP_005207308.1 PREDICTED: ELKS/Rab6-interacting/CAST family member 1 isoform X1 [Bos taurus]	Environmental Information Processing	Signal transduction	ko04064//NF-kappa B signaling pathway	K16072	GO:0005829//cytosol;GO:0044464//cell part;GO:0005622//intracellular;GO:0005737//cytoplasm;GO:0044444//cytoplasmic part;GO:0044424//intracellular part;GO:0044445//cytosolic part;GO:0005623//cell	GO:0005488//binding;GO:0005515//protein binding;GO:0019899//enzyme binding;GO:0031267//small GTPase binding;GO:0051020//GTPase binding;GO:0017016//Ras GTPase binding	GO:0006810//transport;GO:0051179//localization;GO:0016192//vesicle-mediated transport;GO:0051234//establishment of localization
TCONS_00026179	TCONS_00037139	0	870.587	0.001	7.14667	12.8031	1.93735e-07	9.68747e-05	PHC1	XP_005207128.1 PREDICTED: polyhomeotic-like protein 1 isoform X2 [Bos taurus]	-	-	-	-	GO:0000151//ubiquitin ligase complex;GO:0005623//cell;GO:0005634//nucleus;GO:0044428//nuclear part;GO:0031974//membrane-enclosed lumen;GO:0000152//nuclear ubiquitin ligase complex;GO:0032991//macromolecular complex;GO:0043231//intracellular membrane-bounded organelle;GO:0044451//nucleoplasm part;GO:0070013//intracellular organelle lumen;GO:1990234//transferase complex;GO:0043229//intracellular or…	GO:0043167//ion binding;GO:0005488//binding;GO:0046914//transition metal ion binding;GO:0043169//cation binding;GO:0046872//metal ion binding	GO:0033993//response to lipid;GO:0001101//response to acid chemical;GO:0042221//response to chemical;GO:1901700//response to oxygen-containing compound;GO:0010033//response to organic substance;GO:0032526//response to retinoic acid;GO:0050896//response to stimulus
TCONS_00031061	XM_014479757.1	0	414.053	0.001	2.55	11.3163	0.000162977	0.0202587	RFX1	XP_017906695.1 PREDICTED: MHC class II regulatory factor RFX1 isoform X3 [Capra hircus]	-	-	-	-	GO:0043226//organelle;GO:0005622//intracellular;GO:0043229//intracellular organelle;GO:0043231//intracellular membrane-bounded organelle;GO:0005623//cell;GO:0044464//cell part;GO:0043227//membrane-bounded organelle;GO:0044424//intracellular part	-	GO:1901362//organic cyclic compound biosynthetic process;GO:0043170//macromolecule metabolic process;GO:0006139//nucleobase-containing compound metabolic process;GO:0097659//nucleic acid-templated transcription;GO:0019438//aromatic compound biosynthetic process;GO:0009987//cellular process;GO:0034654//nucleobase-containing compound biosynthetic process;GO:0010467//gene expression;GO:0009059//macr…
TCONS_00037167	XM_014479497.1	0	345.42	0.001	4.62	12.1737	0.00034431	0.0339806	PIP5K1B	XP_002689679.2 PREDICTED: phosphatidylinositol 4-phosphate 5-kinase type-1 beta isoform X1 [Bos taurus]	Organismal Systems;Environmental Information Processing;Cellular Processes;Metabolism	Global and Overview;Signal transduction;Transport and catabolism;Carbohydrate metabolism;Immune system;Cell motility	ko01100//Metabolic pathways;ko04144//Endocytosis;ko04810//Regulation of actin cytoskeleton;ko04072//Phospholipase D signaling pathway;ko04070//Phosphatidylinositol signaling system;ko04666//Fc gamma R-mediated phagocytosis;ko00562//Inositol phosphate metabolism	K00889	-	-	-
TCONS_00040226	TCONS_00059173	3236.37	0	12.6233	0.001	-13.6238	7.5826e-07	0.000299336	ECM29	XP_019822274.1 PREDICTED: proteasome-associated protein ECM29 homolog isoform X1 [Bos indicus]	-	-	-	-	-	-	-
TCONS_00040343	TCONS_00047626	0	434.087	0.001	3.45333	11.7538	0.000111838	0.0156169	Astn2	XP_011967436.1 PREDICTED: astrotactin-2 isoform X2 [Ovis aries]	-	-	-	-	GO:0016020//membrane;GO:0031224//intrinsic component of membrane;GO:0005623//cell;GO:0044425//membrane part;GO:0044464//cell part	-	GO:0050789//regulation of biological process;GO:0050794//regulation of cellular process;GO:0048523//negative regulation of cellular process;GO:0065007//biological regulation;GO:0048519//negative regulation of biological process
TCONS_00042644	XM_005890222.2	0	566.3	0.001	2.95333	11.5281	3.38611e-05	0.00630442	AMD1	NP_776415.1 S-adenosylmethionine decarboxylase proenzyme [Bos taurus]	Metabolism	Amino acid metabolism;Global and Overview	ko01100//Metabolic pathways;ko00330//Arginine and proline metabolism;ko00270//Cysteine and methionine metabolism	K01611	-	GO:0003824//catalytic activity;GO:0016829//lyase activity;GO:0016830//carbon-carbon lyase activity	GO:0034641//cellular nitrogen compound metabolic process;GO:0006596//polyamine biosynthetic process;GO:0006790//sulfur compound metabolic process;GO:0008152//metabolic process;GO:0044106//cellular amine metabolic process;GO:0044272//sulfur compound biosynthetic process;GO:1901576//organic substance biosynthetic process;GO:0071704//organic substance metabolic process;GO:1901564//organonitrogen com…
TCONS_00051014	TCONS_00002451	776.447	0	8.28	0.001	-13.0154	0.000341865	0.0339306	MAN1B1	XP_017911753.1 PREDICTED: endoplasmic reticulum mannosyl-oligosaccharide 1,2-alpha-mannosidase isoform X1 [Capra hircus]	Genetic Information Processing;Metabolism	Folding, sorting and degradation;Glycan biosynthesis and metabolism;Global and Overview	ko01100//Metabolic pathways;ko04141//Protein processing in endoplasmic reticulum;ko00510//N-Glycan biosynthesis	K01230	GO:0043227//membrane-bounded organelle;GO:0043229//intracellular organelle;GO:0005622//intracellular;GO:0005623//cell;GO:0043226//organelle;GO:0044424//intracellular part;GO:0044464//cell part;GO:0043231//intracellular membrane-bounded organelle	GO:0043169//cation binding;GO:0005488//binding;GO:0046872//metal ion binding;GO:0043167//ion binding	GO:0019941//modification-dependent protein catabolic process;GO:0010498//proteasomal protein catabolic process;GO:0044248//cellular catabolic process;GO:0006511//ubiquitin-dependent protein catabolic process;GO:0009056//catabolic process;GO:0006508//proteolysis;GO:0044257//cellular protein catabolic process;GO:0043161//proteasome-mediated ubiquitin-dependent protein catabolic process;GO:0044265//…
TCONS_00051215	TCONS_00015897	1248.1	0	7.67333	0.001	-12.9056	4.87909e-05	0.00827551	KANSL3	XP_005212416.1 PREDICTED: KAT8 regulatory NSL complex subunit 3 isoform X5 [Bos taurus]	-	-	-	-	-	-	-
TCONS_00051491	TCONS_00016071	0	1349.85	0.001	6.03	12.5579	1.34541e-08	1.08676e-05	DYSF	XP_005212549.1 PREDICTED: dysferlin isoform X19 [Bos taurus]	-	-	-	-	GO:0044464//cell part;GO:0044422//organelle part;GO:0042383//sarcolemma;GO:0044425//membrane part;GO:0031252//cell leading edge;GO:0012506//vesicle membrane;GO:0016020//membrane;GO:0005623//cell;GO:0031224//intrinsic component of membrane;GO:0031090//organelle membrane;GO:0043226//organelle;GO:0031988//membrane-bounded vesicle;GO:0043227//membrane-bounded organelle;GO:0031982//vesicle;GO:0005886/…	GO:0043168//anion binding;GO:0005543//phospholipid binding;GO:0008289//lipid binding;GO:0005488//binding;GO:0043167//ion binding	GO:0044802//single-organism membrane organization;GO:0044763//single-organism cellular process;GO:0006810//transport;GO:0051179//localization;GO:0061024//membrane organization;GO:0071840//cellular component organization or biogenesis;GO:0044699//single-organism process;GO:0007009//plasma membrane organization;GO:0009987//cellular process;GO:0051234//establishment of localization;GO:0016043//cellu…
TCONS_00053511	XM_014481422.1	0	622.797	0.001	3.12333	11.6089	1.15122e-05	0.00265103	CAMSAP1	XP_010808698.1 PREDICTED: calmodulin-regulated spectrin-associated protein 1 isoform X2 [Bos taurus]	-	-	-	-	-	GO:0005488//binding;GO:0008092//cytoskeletal protein binding;GO:0005515//protein binding;GO:0015631//tubulin binding	GO:0044699//single-organism process;GO:0032989//cellular component morphogenesis;GO:0044763//single-organism cellular process;GO:0071840//cellular component organization or biogenesis;GO:0032502//developmental process;GO:0044767//single-organism developmental process;GO:0006996//organelle organization;GO:0030030//cell projection organization;GO:0048856//anatomical structure development;GO:0000902…
TCONS_00055661	XM_005899013.1	0	603.293	0.001	1.67333	10.7085	9.50866e-06	0.00225902	KLF12	NP_001178199.2 Krueppel-like factor 12 [Bos taurus]	-	-	-	-	-	GO:1901363//heterocyclic compound binding;GO:0001067//regulatory region nucleic acid binding;GO:0001071//nucleic acid binding transcription factor activity;GO:0043565//sequence-specific DNA binding;GO:1990837//sequence-specific double-stranded DNA binding;GO:0043169//cation binding;GO:0005488//binding;GO:0003677//DNA binding;GO:0097159//organic cyclic compound binding;GO:0044212//transcription re…	GO:0034654//nucleobase-containing compound biosynthetic process;GO:0032774//RNA biosynthetic process;GO:0009059//macromolecule biosynthetic process;GO:0006807//nitrogen compound metabolic process;GO:0044238//primary metabolic process;GO:1901360//organic cyclic compound metabolic process;GO:0006725//cellular aromatic compound metabolic process;GO:0006351//transcription, DNA-templated;GO:0019438//a…
TCONS_00060115	TCONS_00008378	0	469.817	0.001	1.61667	10.6588	0.000231018	0.0259753	ZHX3	XP_014331874.1 PREDICTED: zinc fingers and homeoboxes protein 3 [Bos mutus]	-	-	-	-	-	-	-
TCONS_00064835	XM_014481263.1	678.33	0	4.81333	0.001	-12.2328	3.11295e-06	0.000961425	Ttc17	XP_010854587.1 PREDICTED: tetratricopeptide repeat protein 17, partial [Bison bison bison]	-	-	-	-	-	-	-
TCONS_00067190	XM_005891888.2	2479.54	0	8.73333	0.001	-13.0923	2.56924e-10	4.81769e-07	ATP2B4	XP_005891950.1 PREDICTED: plasma membrane calcium-transporting ATPase 4 isoform X6 [Bos mutus]	Organismal Systems;Environmental Information Processing	Circulatory system;Signal transduction;Digestive system	ko04024//cAMP signaling pathway;ko04020//Calcium signaling pathway;ko04261//Adrenergic signaling in cardiomyocytes;ko04022//cGMP - PKG signaling pathway;ko04970//Salivary secretion;ko04972//Pancreatic secretion	K05850	GO:0044425//membrane part;GO:0016020//membrane;GO:0031224//intrinsic component of membrane	GO:0032549//ribonucleoside binding;GO:0097367//carbohydrate derivative binding;GO:0001883//purine nucleoside binding;GO:0043167//ion binding;GO:0097159//organic cyclic compound binding;GO:0032550//purine ribonucleoside binding;GO:0043169//cation binding;GO:1901363//heterocyclic compound binding;GO:0001882//nucleoside binding;GO:0005488//binding;GO:0036094//small molecule binding	-
TCONS_00067784	TCONS_00073858	0.153333	655.27	0.001	1.92	10.9069	4.07564e-06	0.00118225	HNRNPU	XP_011973805.1 PREDICTED: heterogeneous nuclear ribonucleoprotein U isoform X3 [Ovis aries musimon]	Genetic Information Processing	Transcription	ko03040//Spliceosome	K12888	GO:0030529//intracellular ribonucleoprotein complex;GO:0043229//intracellular organelle;GO:0005623//cell;GO:0043234//protein complex;GO:0043227//membrane-bounded organelle;GO:0005622//intracellular;GO:0044424//intracellular part;GO:0043226//organelle;GO:0044464//cell part;GO:0044422//organelle part;GO:0043231//intracellular membrane-bounded organelle;GO:0005681//spliceosomal complex;GO:0044446//i…	-	GO:0043487//regulation of RNA stability;GO:0060255//regulation of macromolecule metabolic process;GO:0050789//regulation of biological process;GO:0010468//regulation of gene expression;GO:0043488//regulation of mRNA stability;GO:0019222//regulation of metabolic process;GO:0010608//posttranscriptional regulation of gene expression;GO:0065008//regulation of biological quality;GO:0065007//biological…
TCONS_00069183	XM_005898385.2	0	444.02	0.001	1.43667	10.4885	8.91494e-05	0.0130019	PLEKHA6	ELR54514.1 Pleckstrin-like protein domain-containing family A member 6 [Bos mutus]	-	-	-	-	-	-	-
TCONS_00069206	XM_005898386.1	0	680.383	0.001	3.28333	11.6809	2.51759e-06	0.000821016	PIK3C2B	XP_002693928.3 PREDICTED: LOW QUALITY PROTEIN: phosphatidylinositol 4-phosphate 3-kinase C2 domain-containing subunit beta [Bos taurus]	Metabolism;Environmental Information Processing	Global and Overview;Signal transduction;Carbohydrate metabolism	ko01100//Metabolic pathways;ko04070//Phosphatidylinositol signaling system;ko00562//Inositol phosphate metabolism	K00923	-	-	-
TCONS_00071114	TCONS_00048858	0	898.647	0.001	2.91	11.5068	1.33048e-07	7.3532e-05	LRBA	XP_019832913.1 PREDICTED: LOW QUALITY PROTEIN: lipopolysaccharide-responsive and beige-like anchor protein [Bos indicus]	-	-	-	-	-	-	-
TCONS_00073321	TCONS_00015292	0	415.71	0.001	2.88333	11.4935	0.000143832	0.0184639	FBRSL1	XP_012011808.1 PREDICTED: fibrosin-1-like protein isoform X28 [Ovis aries musimon]	-	-	-	-	-	-	-
TCONS_00079568	TCONS_00074356	0	327	0.001	4.12667	12.0108	0.000480046	0.0438336	SLC7A3	NP_001095386.1 uncharacterized protein LOC509649 [Bos taurus]	-	-	-	-	GO:0031224//intrinsic component of membrane;GO:0044425//membrane part;GO:0016020//membrane	-	-
TCONS_00086734	TCONS_00058243	2235.39	0	7.32667	0.001	-12.8389	3.67933e-11	9.65897e-08	SEMA5A	XP_002696487.1 PREDICTED: semaphorin-5A [Bos taurus]	Organismal Systems	Development	ko04360//Axon guidance	K06841	GO:0031224//intrinsic component of membrane;GO:0044425//membrane part;GO:0016020//membrane	GO:0004871//signal transducer activity;GO:0038023//signaling receptor activity;GO:0060089//molecular transducer activity;GO:0004888//transmembrane signaling receptor activity;GO:0099600//transmembrane receptor activity;GO:0004872//receptor activity	GO:0032989//cellular component morphogenesis;GO:0002009//morphogenesis of an epithelium;GO:0009653//anatomical structure morphogenesis;GO:0044767//single-organism developmental process;GO:0048699//generation of neurons;GO:0048667//cell morphogenesis involved in neuron differentiation;GO:0032990//cell part morphogenesis;GO:0048731//system development;GO:0022008//neurogenesis;GO:0030030//cell proje…
TCONS_00087624	TCONS_00000437	801.827	0	2.44667	0.001	-11.2566	0.000310462	0.0315637	TRIO	XP_012001402.1 PREDICTED: triple functional domain protein isoform X2 [Ovis aries musimon]	-	-	-	-	-	-	-
TCONS_00091325	TCONS_00011894	1928.55	0	21.59	0.001	-14.3981	3.53315e-10	6.39146e-07	CTNNB1	NP_999532.1 catenin beta-1 [Sus scrofa]	Environmental Information Processing;Cellular Processes;Organismal Systems	Signal transduction;Endocrine system;Cellular commiunity;Immune system	ko04015//Rap1 signaling pathway;ko04510//Focal adhesion;ko04310//Wnt signaling pathway;ko04530//Tight junction;ko04390//Hippo signaling pathway;ko04550//Signaling pathways regulating pluripotency of stem cells;ko04919//Thyroid hormone signaling pathway;ko04520//Adherens junction;ko04670//Leukocyte transendothelial migration;ko04916//Melanogenesis	K02105	-	-	-
TCONS_00091578	XM_005911492.2	910.333	4.57667	15.1833	0.0733333	-7.6938	0.000360217	0.035154	CRBN	XP_005911554.1 PREDICTED: protein cereblon isoform X2 [Bos mutus]	-	-	-	-	GO:0070013//intracellular organelle lumen;GO:0044424//intracellular part;GO:0043229//intracellular organelle;GO:0044422//organelle part;GO:0031974//membrane-enclosed lumen;GO:0080008//Cul4-RING E3 ubiquitin ligase complex;GO:0031981//nuclear lumen;GO:0005622//intracellular;GO:1902494//catalytic complex;GO:1990234//transferase complex;GO:0044464//cell part;GO:0044446//intracellular organelle part;…	-	GO:0046700//heterocycle catabolic process;GO:1901360//organic cyclic compound metabolic process;GO:0006508//proteolysis;GO:0044257//cellular protein catabolic process;GO:0009056//catabolic process;GO:0006195//purine nucleotide catabolic process;GO:0006807//nitrogen compound metabolic process;GO:0019538//protein metabolic process;GO:0034655//nucleobase-containing compound catabolic process;GO:0044…
TCONS_00091715	TCONS_00013156	4234.66	100.507	30.2067	0.773333	-5.28763	2.36304e-05	0.0048383	Lrig1	XP_002697008.1 PREDICTED: leucine-rich repeats and immunoglobulin-like domains protein 1 [Bos taurus]	-	-	-	-	-	-	-
TCONS_00092945	XM_005901132.1	1346.78	2.16333	5.36667	0.00666667	-9.65284	5.14148e-06	0.00137961	Scn5a	XP_005901194.1 PREDICTED: sodium channel protein type 5 subunit alpha isoform X2 [Bos mutus]	Organismal Systems	Circulatory system	ko04261//Adrenergic signaling in cardiomyocytes	K04838	GO:0030054//cell junction;GO:0071944//cell periphery;GO:0042383//sarcolemma;GO:0044291//cell-cell contact zone;GO:0005886//plasma membrane;GO:0044464//cell part;GO:0005623//cell;GO:0005911//cell-cell junction;GO:0016020//membrane	GO:0086006//voltage-gated sodium channel activity involved in cardiac muscle cell action potential;GO:0046873//metal ion transmembrane transporter activity;GO:0022891//substrate-specific transmembrane transporter activity;GO:0005515//protein binding;GO:0015075//ion transmembrane transporter activity;GO:0015081//sodium ion transmembrane transporter activity;GO:0022857//transmembrane transporter ac…	GO:0048731//system development;GO:0072358//cardiovascular system development;GO:0007507//heart development;GO:0003205//cardiac chamber development;GO:0007275//multicellular organism development;GO:0042221//response to chemical;GO:0048856//anatomical structure development;GO:1903522//regulation of blood circulation;GO:0065008//regulation of biological quality;GO:0008016//regulation of heart contra…
TCONS_00093163	TCONS_00061865	0	654.407	0.001	3.29333	11.6853	5.01701e-06	0.0013578	SETD5	NP_001192934.1 SET domain-containing protein 5 [Bos taurus]	-	-	-	-	-	-	-
TCONS_00099978	TCONS_00060654	0.00666667	813.473	0.001	3.19667	11.6424	4.61284e-07	0.000195692	MKL2	XP_015315814.1 PREDICTED: MKL/myocardin-like protein 2 isoform X2 [Bos taurus]	-	-	-	-	GO:0005622//intracellular;GO:0044424//intracellular part;GO:0005623//cell;GO:0044464//cell part	GO:0005515//protein binding;GO:0000988//transcription factor activity, protein binding;GO:0008092//cytoskeletal protein binding;GO:0003712//transcription cofactor activity;GO:0097159//organic cyclic compound binding;GO:0005488//binding;GO:0001071//nucleic acid binding transcription factor activity;GO:0000989//transcription factor activity, transcription factor binding	GO:0009058//biosynthetic process;GO:0048513//animal organ development;GO:0016070//RNA metabolic process;GO:0044707//single-multicellular organism process;GO:0044763//single-organism cellular process;GO:0044260//cellular macromolecule metabolic process;GO:0032502//developmental process;GO:0097659//nucleic acid-templated transcription;GO:0030154//cell differentiation;GO:0044249//cellular biosynthet…
TCONS_00102516	TCONS_00001001	2406.72	0	8.84	0.001	-13.1098	1.54667e-11	5.0754e-08	Foxk1	XP_006044326.1 PREDICTED: forkhead box protein K1 isoform X2 [Bubalus bubalis]	-	-	-	-	GO:0044444//cytoplasmic part;GO:0043231//intracellular membrane-bounded organelle;GO:0044425//membrane part;GO:0016020//membrane;GO:0048475//coated membrane;GO:0031974//membrane-enclosed lumen;GO:0043234//protein complex;GO:0043227//membrane-bounded organelle;GO:0044464//cell part;GO:0005634//nucleus;GO:0044422//organelle part;GO:0005622//intracellular;GO:0005737//cytoplasm;GO:0043229//intracellu…	GO:0003677//DNA binding;GO:0005488//binding;GO:0001071//nucleic acid binding transcription factor activity;GO:0003676//nucleic acid binding;GO:0097159//organic cyclic compound binding;GO:1901363//heterocyclic compound binding	GO:0044238//primary metabolic process;GO:0051179//localization;GO:0090304//nucleic acid metabolic process;GO:0034654//nucleobase-containing compound biosynthetic process;GO:0006139//nucleobase-containing compound metabolic process;GO:0044763//single-organism cellular process;GO:0006351//transcription, DNA-templated;GO:0097659//nucleic acid-templated transcription;GO:0044271//cellular nitrogen com…
TCONS_00102531	TCONS_00000986	0	378.533	0.001	1.25667	10.2954	0.000337716	0.0337448	SDK1	XP_015324899.1 PREDICTED: LOW QUALITY PROTEIN: protein sidekick-1 isoform X2 [Bos taurus]	-	-	-	-	GO:0031224//intrinsic component of membrane;GO:0044425//membrane part;GO:0016020//membrane	-	-
TCONS_00106848	TCONS_00038481	1.50333	1156.73	0.00666667	5.04667	9.56415	1.89658e-06	0.000646612	ZMIZ1	ELK36914.1 Zinc finger MIZ domain-containing protein 1 [Myotis davidii]	-	-	-	-	-	GO:0043167//ion binding;GO:0046914//transition metal ion binding;GO:0046872//metal ion binding;GO:0005488//binding;GO:0043169//cation binding	GO:0090304//nucleic acid metabolic process;GO:0048514//blood vessel morphogenesis;GO:0044249//cellular biosynthetic process;GO:0050789//regulation of biological process;GO:0044237//cellular metabolic process;GO:0072359//circulatory system development;GO:0034645//cellular macromolecule biosynthetic process;GO:0032502//developmental process;GO:0040007//growth;GO:1901576//organic substance biosynthe…
TCONS_00114735	TCONS_00033763	0	680.027	0.001	5.62	12.4564	5.15017e-06	0.00137961	MSN	NP_001039942.1 moesin [Bos taurus]	Cellular Processes;Organismal Systems	Immune system;Cell motility	ko04810//Regulation of actin cytoskeleton;ko04670//Leukocyte transendothelial migration	K05763	GO:0044425//membrane part;GO:0005924//cell-substrate adherens junction;GO:0043233//organelle lumen;GO:0005634//nucleus;GO:0005623//cell;GO:0005902//microvillus;GO:0005912//adherens junction;GO:0044464//cell part;GO:0030055//cell-substrate junction;GO:0043228//non-membrane-bounded organelle;GO:0005622//intracellular;GO:0043229//intracellular organelle;GO:0031982//vesicle;GO:0043231//intracellular …	GO:0008092//cytoskeletal protein binding;GO:0005515//protein binding;GO:0003723//RNA binding;GO:0005488//binding;GO:0019899//enzyme binding;GO:0003676//nucleic acid binding;GO:1901363//heterocyclic compound binding;GO:0019900//kinase binding;GO:0097159//organic cyclic compound binding	GO:0098602//single organism cell adhesion;GO:0002682//regulation of immune system process;GO:0022610//biological adhesion;GO:0032879//regulation of localization;GO:0044763//single-organism cellular process;GO:0007155//cell adhesion;GO:0009987//cellular process;GO:0050789//regulation of biological process;GO:0065007//biological regulation;GO:0016337//single organismal cell-cell adhesion;GO:0051270…
XM_002685359.6	XM_005894774.2	0	496.963	0.001	1.13667	10.1506	7.71943e-05	0.0116801	RIF1	PREDICTED: telomere-associated protein RIF1 isoform X1 [Bos taurus]	Cellular Processes	Cellular commiunity	ko04550//Signaling pathways regulating pluripotency of stem cells	K11138	-	-	-
XM_002685688.5	XM_014478256.1	0	379.333	0.001	3.20667	11.6469	0.000262737	0.028258	THEMIS2	PREDICTED: protein THEMIS2 [Bos taurus]	-	-	-	-	-	-	-
XM_002685731.5	XM_014481285.1	0	492.497	0.001	2.61	11.3498	4.90019e-05	0.00827551	OTUD3	PREDICTED: OTU domain-containing protein 3 [Bos taurus]	-	-	-	-	-	-	GO:0006464//cellular protein modification process;GO:0006508//proteolysis;GO:0044237//cellular metabolic process;GO:0070646//protein modification by small protein removal;GO:0044267//cellular protein metabolic process;GO:0016579//protein deubiquitination;GO:0043170//macromolecule metabolic process;GO:0019538//protein metabolic process;GO:0008152//metabolic process;GO:0044260//cellular macromolecu…
XM_002688485.5	XM_014481502.1	0	348.6	0.001	4.53	12.1453	0.000340893	0.0338982	RUFY1	PREDICTED: RUN and FYVE domain-containing protein 1 isoform X1 [Bos taurus]	Cellular Processes	Transport and catabolism	ko04144//Endocytosis	K12482	-	GO:0005488//binding;GO:0043167//ion binding;GO:0022892//substrate-specific transporter activity;GO:0046914//transition metal ion binding;GO:0046872//metal ion binding;GO:0043169//cation binding;GO:0005215//transporter activity	GO:0051179//localization;GO:0006810//transport;GO:0008104//protein localization;GO:0045184//establishment of protein localization;GO:0033036//macromolecule localization;GO:0051234//establishment of localization;GO:0016192//vesicle-mediated transport;GO:0006897//endocytosis
XM_002690523.6	XM_005899995.1	0	390.877	0.001	1.99667	10.9634	0.000224433	0.0255057	IGDCC4	TPA: immunoglobulin superfamily, DCC subclass, member 4 [Bos taurus]	-	-	-	-	-	-	-
XM_002695406.5	TCONS_00049346	0	455	0.001	8.68	13.0835	8.35285e-05	0.0124237	Sbk2	PREDICTED: serine/threonine-protein kinase SBK2 isoform X1 [Bos indicus]	-	-	-	-	-	-	-
XM_002695868.5	XM_014477948.1	0.00333333	649.287	0.001	5.16333	12.3341	4.52055e-06	0.00126248	CTC1	PREDICTED: CST complex subunit CTC1 isoform X1 [Bos taurus]	-	-	-	-	GO:0043228//non-membrane-bounded organelle;GO:0044454//nuclear chromosome part;GO:0000782//telomere cap complex;GO:0032991//macromolecular complex;GO:0044422//organelle part;GO:0044427//chromosomal part;GO:0005623//cell;GO:0043233//organelle lumen;GO:0000228//nuclear chromosome;GO:0098687//chromosomal region;GO:0044464//cell part;GO:0031974//membrane-enclosed lumen;GO:0032993//protein-DNA complex…	-	GO:0002520//immune system development;GO:0044707//single-multicellular organism process;GO:0006807//nitrogen compound metabolic process;GO:0000086//G2/M transition of mitotic cell cycle;GO:0000723//telomere maintenance;GO:0044772//mitotic cell cycle phase transition;GO:0006725//cellular aromatic compound metabolic process;GO:0000278//mitotic cell cycle;GO:0065007//biological regulation;GO:0071704…
XM_002696635.5	XM_014481458.1	0.00666667	794.947	0.001	9.87333	13.2693	5.51526e-07	0.000226229	CYP1A1	PREDICTED: cytochrome P450 1A1 [Bos taurus]	Metabolism;Organismal Systems	Global and Overview;Lipid metabolism;Metabolism of cofactors and vitamins;Amino acid metabolism;Endocrine system;Xenobiotics biodegradation and metabolism	ko01100//Metabolic pathways;ko04913//Ovarian Steroidogenesis;ko00140//Steroid hormone biosynthesis;ko00830//Retinol metabolism;ko00980//Metabolism of xenobiotics by cytochrome P450;ko00380//Tryptophan metabolism	K07408	GO:0012505//endomembrane system;GO:0016020//membrane;GO:0043231//intracellular membrane-bounded organelle;GO:0043226//organelle;GO:0005622//intracellular;GO:0005623//cell;GO:0042175//nuclear outer membrane-endoplasmic reticulum membrane network;GO:0044464//cell part;GO:0044424//intracellular part;GO:0043229//intracellular organelle;GO:0043227//membrane-bounded organelle	GO:0046906//tetrapyrrole binding;GO:0005488//binding;GO:0016491//oxidoreductase activity;GO:0043169//cation binding;GO:0003824//catalytic activity;GO:0016705//oxidoreductase activity, acting on paired donors, with incorporation or reduction of molecular oxygen;GO:0043167//ion binding;GO:0097159//organic cyclic compound binding;GO:0016712//oxidoreductase activity, acting on paired donors, with inc…	GO:0019748//secondary metabolic process;GO:0006807//nitrogen compound metabolic process;GO:0044699//single-organism process;GO:0072593//reactive oxygen species metabolic process;GO:0044237//cellular metabolic process;GO:0042743//hydrogen peroxide metabolic process;GO:0044710//single-organism metabolic process;GO:0009987//cellular process;GO:1901564//organonitrogen compound metabolic process;GO:00…
XM_002697599.6	XM_005893543.2	0	587.533	0.001	2.33333	11.1882	2.41714e-05	0.00489998	RIOK1	PREDICTED: serine/threonine-protein kinase RIO1 isoform X1 [Bos taurus]	Genetic Information Processing	Translation	ko03008//Ribosome biogenesis in eukaryotes	K07178	-	GO:0016301//kinase activity;GO:0036094//small molecule binding;GO:0001883//purine nucleoside binding;GO:0016740//transferase activity;GO:0097367//carbohydrate derivative binding;GO:0004672//protein kinase activity;GO:0003824//catalytic activity;GO:0001882//nucleoside binding;GO:0016772//transferase activity, transferring phosphorus-containing groups;GO:0097159//organic cyclic compound binding;GO:…	GO:0006796//phosphate-containing compound metabolic process;GO:0044260//cellular macromolecule metabolic process;GO:0036211//protein modification process;GO:0006464//cellular protein modification process;GO:0008152//metabolic process;GO:0071704//organic substance metabolic process;GO:0043170//macromolecule metabolic process;GO:0044267//cellular protein metabolic process;GO:0006793//phosphorus met…
XM_002700009.6	XM_014479389.1	0	329.95	0.001	2.48667	11.28	0.000439209	0.0405276	PHKA1	PREDICTED: phosphorylase b kinase regulatory subunit alpha, skeletal muscle isoform isoform X2 [Bos taurus]	Environmental Information Processing;Organismal Systems	Signal transduction;Endocrine system	ko04020//Calcium signaling pathway;ko04910//Insulin signaling pathway;ko04922//Glucagon signaling pathway	K07190	-	GO:0005488//binding;GO:0005515//protein binding	GO:0071704//organic substance metabolic process;GO:0043170//macromolecule metabolic process;GO:0009987//cellular process;GO:0044042//glucan metabolic process;GO:0044238//primary metabolic process;GO:0005975//carbohydrate metabolic process;GO:0006073//cellular glucan metabolic process;GO:0044262//cellular carbohydrate metabolic process;GO:0008152//metabolic process;GO:0044264//cellular polysacchar…
XM_003586031.5	XM_005896790.2	0	527.047	0.001	2.45333	11.2605	3.18574e-05	0.00601669	ZFC3H1	PREDICTED: zinc finger C3H1 domain-containing protein isoform X1 [Bos taurus]	-	-	-	-	-	-	GO:0010467//gene expression;GO:0043170//macromolecule metabolic process;GO:0008152//metabolic process;GO:0071704//organic substance metabolic process
XM_003587224.5	TCONS_00018764	0	376.093	0.001	3.47	11.7607	0.000227096	0.0256971	Zc3h18	PREDICTED: zinc finger CCCH domain-containing protein 18 isoform X4 [Bos taurus]	-	-	-	-	GO:0043226//organelle;GO:0044424//intracellular part;GO:0005623//cell;GO:0005622//intracellular;GO:0043231//intracellular membrane-bounded organelle;GO:0043229//intracellular organelle;GO:0043227//membrane-bounded organelle;GO:0044464//cell part	-	-
XM_005201310.4	TCONS_00058705	0	556.98	0.001	4.86333	12.2477	1.57405e-05	0.00342921	NAA50	N-alpha-acetyltransferase 50 isoform 2 [Homo sapiens]	-	-	-	-	GO:1902493//acetyltransferase complex;GO:0031414//N-terminal protein acetyltransferase complex;GO:0044444//cytoplasmic part;GO:1990234//transferase complex;GO:0031988//membrane-bounded vesicle;GO:0043234//protein complex;GO:0031248//protein acetyltransferase complex;GO:0044424//intracellular part;GO:0043227//membrane-bounded organelle;GO:0031982//vesicle;GO:0032991//macromolecular complex;GO:0044…	GO:0008080//N-acetyltransferase activity;GO:0004402//histone acetyltransferase activity;GO:0003824//catalytic activity;GO:0016747//transferase activity, transferring acyl groups other than amino-acyl groups;GO:0016740//transferase activity;GO:0016746//transferase activity, transferring acyl groups;GO:0016410//N-acyltransferase activity;GO:0061733//peptide-lysine-N-acetyltransferase activity;GO:00…	GO:0006996//organelle organization;GO:0016569//covalent chromatin modification;GO:0008152//metabolic process;GO:0044699//single-organism process;GO:0016570//histone modification;GO:0006325//chromatin organization;GO:0043933//macromolecular complex subunit organization;GO:0016043//cellular component organization;GO:0007049//cell cycle;GO:0000278//mitotic cell cycle;GO:0044710//single-organism meta…
XM_005201359.4	TCONS_00058699	0	349.933	0.001	0.84	9.71425	0.000570114	0.0494288	KIAA2018	PREDICTED: basic helix-loop-helix domain-containing protein KIAA2018 homolog isoform X1 [Bos taurus]	-	-	-	-	-	GO:0046872//metal ion binding;GO:0043169//cation binding;GO:0005488//binding;GO:0043167//ion binding;GO:0005515//protein binding	-
XM_005202579.3	XM_005902974.2	0	544.8	0.001	3.62	11.8218	3.6214e-05	0.00658728	Gls	PREDICTED: glutaminase kidney isoform, mitochondrial isoform X1 [Bos taurus]	Organismal Systems;Metabolism	Excretory system;Global and Overview;Nervous system;Amino acid metabolism;Metabolism of other amino acids	ko01100//Metabolic pathways;ko04724//Glutamatergic synapse;ko04727//GABAergic synapse;ko00250//Alanine, aspartate and glutamate metabolism;ko00220//Arginine biosynthesis;ko04964//Proximal tubule bicarbonate reclamation;ko00471//D-Glutamine and D-glutamate metabolism	K01425	GO:0005622//intracellular;GO:0043227//membrane-bounded organelle;GO:0043226//organelle;GO:0043231//intracellular membrane-bounded organelle;GO:0044464//cell part;GO:0043229//intracellular organelle;GO:0005623//cell;GO:0044424//intracellular part	GO:0016810//hydrolase activity, acting on carbon-nitrogen (but not peptide) bonds;GO:0016787//hydrolase activity;GO:0005488//binding;GO:0016811//hydrolase activity, acting on carbon-nitrogen (but not peptide) bonds, in linear amides;GO:0003824//catalytic activity	GO:0006461//protein complex assembly;GO:0065003//macromolecular complex assembly;GO:0007154//cell communication;GO:0051259//protein oligomerization;GO:0006536//glutamate metabolic process;GO:0008152//metabolic process;GO:0009987//cellular process;GO:1901564//organonitrogen compound metabolic process;GO:0071840//cellular component organization or biogenesis;GO:0071704//organic substance metabolic …
XM_005202617.4	TCONS_00068258	0	364.243	0.001	4.41333	12.1077	0.000306028	0.0311994	NIF3L1	NIF3-like protein 1 [Bos taurus]	-	-	-	-	GO:0005622//intracellular;GO:0044424//intracellular part;GO:0043227//membrane-bounded organelle;GO:0043226//organelle;GO:0005623//cell;GO:0044464//cell part;GO:0043231//intracellular membrane-bounded organelle;GO:0043229//intracellular organelle	GO:0003933//GTP cyclohydrolase activity;GO:0019238//cyclohydrolase activity;GO:1901363//heterocyclic compound binding;GO:0032550//purine ribonucleoside binding;GO:0097159//organic cyclic compound binding;GO:0016787//hydrolase activity;GO:0043167//ion binding;GO:0036094//small molecule binding;GO:0005515//protein binding;GO:0032549//ribonucleoside binding;GO:0003824//catalytic activity;GO:0016814/…	GO:0044237//cellular metabolic process;GO:1901362//organic cyclic compound biosynthetic process;GO:0034645//cellular macromolecule biosynthetic process;GO:0006139//nucleobase-containing compound metabolic process;GO:0009058//biosynthetic process;GO:0008152//metabolic process;GO:0097659//nucleic acid-templated transcription;GO:0044238//primary metabolic process;GO:0034654//nucleobase-containing co…
XM_005202869.4	XM_014476372.1	0	597.49	0.001	6.37	12.6371	9.14452e-06	0.00218238	PNKD	PREDICTED: probable hydrolase PNKD isoform X1 [Bos taurus]	-	-	-	-	GO:0005622//intracellular;GO:0043226//organelle;GO:0005623//cell;GO:0043231//intracellular membrane-bounded organelle;GO:0044464//cell part;GO:0043229//intracellular organelle;GO:0043227//membrane-bounded organelle;GO:0044424//intracellular part	GO:0043169//cation binding;GO:0043167//ion binding;GO:0046914//transition metal ion binding;GO:0005488//binding;GO:0046872//metal ion binding;GO:0003824//catalytic activity	GO:0006749//glutathione metabolic process;GO:0071704//organic substance metabolic process;GO:0006518//peptide metabolic process;GO:0006807//nitrogen compound metabolic process;GO:0044237//cellular metabolic process;GO:0006575//cellular modified amino acid metabolic process;GO:0043603//cellular amide metabolic process;GO:0009987//cellular process;GO:1901564//organonitrogen compound metabolic proce…
XM_005203055.3	TCONS_00058560	0	457.44	0.001	2.84667	11.4751	7.28157e-05	0.0112776	Col16a1	PREDICTED: collagen alpha-1(XVI) chain isoform X2 [Bos taurus]	-	-	-	-	-	-	GO:1901698//response to nitrogen compound;GO:0042221//response to chemical;GO:0043200//response to amino acid;GO:0050896//response to stimulus;GO:1901700//response to oxygen-containing compound;GO:0022610//biological adhesion;GO:0001101//response to acid chemical;GO:0010243//response to organonitrogen compound;GO:0010033//response to organic substance;GO:0009719//response to endogenous stimulus
XM_005203199.4	XM_005895881.2	0	579.427	0.001	5.83	12.5093	2.61189e-05	0.00521424	RPS6KA1	PREDICTED: ribosomal protein S6 kinase alpha-1 isoform X1 [Bos taurus]	Cellular Processes;Environmental Information Processing;Organismal Systems	Cell growth and death;Endocrine system;Signal transduction;Nervous system	ko04010//MAPK signaling pathway;ko04722//Neurotrophin signaling pathway;ko04114//Oocyte meiosis;ko04914//Progesterone-mediated oocyte maturation;ko04150//mTOR signaling pathway;ko04720//Long-term potentiation	K04373	GO:0015630//microtubule cytoskeleton;GO:0005856//cytoskeleton;GO:0044444//cytoplasmic part;GO:0070013//intracellular organelle lumen;GO:0044428//nuclear part;GO:0044424//intracellular part;GO:0043232//intracellular non-membrane-bounded organelle;GO:0043233//organelle lumen;GO:0005634//nucleus;GO:0043227//membrane-bounded organelle;GO:0043231//intracellular membrane-bounded organelle;GO:0005737//c…	GO:0098772//molecular function regulator;GO:0046872//metal ion binding;GO:0004866//endopeptidase inhibitor activity;GO:0004869//cysteine-type endopeptidase inhibitor activity;GO:0061135//endopeptidase regulator activity;GO:0004857//enzyme inhibitor activity;GO:0003824//catalytic activity;GO:0001882//nucleoside binding;GO:0030234//enzyme regulator activity;GO:0061134//peptidase regulator activity;…	GO:0034645//cellular macromolecule biosynthetic process;GO:0009889//regulation of biosynthetic process;GO:0031323//regulation of cellular metabolic process;GO:0080134//regulation of response to stress;GO:0045089//positive regulation of innate immune response;GO:0000165//MAPK cascade;GO:0034654//nucleobase-containing compound biosynthetic process;GO:0048522//positive regulation of cellular process…
XM_005203302.4	TCONS_00027861	0	436.213	0.001	5.30667	12.3736	0.000179367	0.0215997	ZNF683	PREDICTED: zinc finger protein 683 [Bos taurus]	-	-	-	-	-	GO:0043169//cation binding;GO:0043167//ion binding;GO:0005488//binding;GO:0097159//organic cyclic compound binding	-
XM_005203777.4	TCONS_00035574	0	1302.93	0.001	7.73333	12.9169	4.67174e-09	4.62802e-06	ATP8B2	phospholipid-transporting ATPase ID [Bos taurus]	-	-	-	-	GO:0031224//intrinsic component of membrane;GO:0016020//membrane;GO:0044425//membrane part	GO:0097159//organic cyclic compound binding;GO:0022857//transmembrane transporter activity;GO:0001882//nucleoside binding;GO:0005548//phospholipid transporter activity;GO:0001883//purine nucleoside binding;GO:1901363//heterocyclic compound binding;GO:0036094//small molecule binding;GO:0015075//ion transmembrane transporter activity;GO:0008324//cation transmembrane transporter activity;GO:0005215/…	-
XM_005204156.4	TCONS_00000615	0	416.897	0.001	3.25	11.6662	0.0001164	0.0159153	CTTNBP2NL	CTTNBP2 N-terminal-like protein [Bos taurus]	-	-	-	-	-	-	-
XM_005204523.4	TCONS_00013571	0	1513.83	0.001	5.24333	12.3563	1.74273e-09	2.34617e-06	NFIA	nuclear factor 1 A-type isoform 1 [Homo sapiens]	-	-	-	-	GO:0044464//cell part;GO:0005623//cell;GO:0005622//intracellular;GO:0043229//intracellular organelle;GO:0043227//membrane-bounded organelle;GO:0043226//organelle;GO:0044424//intracellular part;GO:0043231//intracellular membrane-bounded organelle	GO:0001071//nucleic acid binding transcription factor activity;GO:1901363//heterocyclic compound binding;GO:0097159//organic cyclic compound binding;GO:0003676//nucleic acid binding;GO:0005515//protein binding;GO:0005488//binding	GO:0006139//nucleobase-containing compound metabolic process;GO:0009058//biosynthetic process;GO:0042221//response to chemical;GO:0006807//nitrogen compound metabolic process;GO:0016070//RNA metabolic process;GO:0008152//metabolic process;GO:0090304//nucleic acid metabolic process;GO:0044419//interspecies interaction between organisms;GO:0044238//primary metabolic process;GO:0043170//macromolecul…
XM_005204932.4	XM_005892638.2	0	344.35	0.001	2.38667	11.2208	0.000428688	0.0399075	KIAA0319L	PREDICTED: dyslexia-associated protein KIAA0319-like protein homolog [Bos taurus]	-	-	-	-	-	-	-
XM_005205336.4	TCONS_00043689	0	570.25	0.001	1.54667	10.5949	4.64045e-05	0.00801454	RELN	PREDICTED: reelin isoform X1 [Bos taurus]	Cellular Processes;Environmental Information Processing	Cellular commiunity;Signal transduction;Signaling molecules and interaction	ko04151//PI3K-Akt signaling pathway;ko04510//Focal adhesion;ko04512//ECM-receptor interaction	K06249	GO:0043005//neuron projection;GO:0044464//cell part;GO:0005623//cell;GO:0005622//intracellular;GO:0042995//cell projection;GO:0097458//neuron part;GO:0031012//extracellular matrix;GO:0044424//intracellular part	GO:0008233//peptidase activity;GO:0005488//binding;GO:0005102//receptor binding;GO:0070011//peptidase activity, acting on L-amino acid peptides;GO:0003824//catalytic activity;GO:0070325//lipoprotein particle receptor binding;GO:0043167//ion binding;GO:0016787//hydrolase activity;GO:0043169//cation binding;GO:0005515//protein binding	GO:0043113//receptor clustering;GO:0045664//regulation of neuron differentiation;GO:0007612//learning;GO:0001934//positive regulation of protein phosphorylation;GO:0021537//telencephalon development;GO:0050794//regulation of cellular process;GO:0021543//pallium development;GO:0003002//regionalization;GO:0031929//TOR signaling;GO:0007389//pattern specification process;GO:1902580//single-organism c…
XM_005206462.4	XM_005909034.1	0	452.4	0.001	3.01667	11.5587	8.64169e-05	0.0127093	MDM2	PREDICTED: E3 ubiquitin-protein ligase Mdm2 isoform X2 [Bos taurus]	Organismal Systems;Cellular Processes;Genetic Information Processing;Environmental Information Processing	Transport and catabolism;Folding, sorting and degradation;Cell growth and death;Endocrine system;Signal transduction	ko04151//PI3K-Akt signaling pathway;ko04144//Endocytosis;ko04120//Ubiquitin mediated proteolysis;ko04919//Thyroid hormone signaling pathway;ko04068//FoxO signaling pathway;ko04110//Cell cycle;ko04115//p53 signaling pathway	K06643	GO:0043233//organelle lumen;GO:0044464//cell part;GO:0043226//organelle;GO:0043227//membrane-bounded organelle;GO:0043229//intracellular organelle;GO:0044446//intracellular organelle part;GO:0044422//organelle part;GO:0031981//nuclear lumen;GO:0032991//macromolecular complex;GO:0043231//intracellular membrane-bounded organelle;GO:0005623//cell;GO:0005654//nucleoplasm;GO:0031974//membrane-enclosed…	GO:0003824//catalytic activity;GO:0043169//cation binding;GO:0044389//ubiquitin-like protein ligase binding;GO:0019787//ubiquitin-like protein transferase activity;GO:0043167//ion binding;GO:0005488//binding;GO:0046872//metal ion binding;GO:0016740//transferase activity;GO:0019899//enzyme binding;GO:0046914//transition metal ion binding;GO:0005515//protein binding	GO:0033365//protein localization to organelle;GO:0022607//cellular component assembly;GO:0019538//protein metabolic process;GO:0031329//regulation of cellular catabolic process;GO:0036293//response to decreased oxygen levels;GO:0023052//signaling;GO:0019222//regulation of metabolic process;GO:0048519//negative regulation of biological process;GO:0045786//negative regulation of cell cycle;GO:00434…
XM_005207682.4	TCONS_00011047	0	766.883	0.001	2.53667	11.3087	1.06339e-06	0.000395972	TET2	PREDICTED: methylcytosine dioxygenase TET2 isoform X1 [Bos taurus]	-	-	-	-	-	GO:0016491//oxidoreductase activity;GO:0016705//oxidoreductase activity, acting on paired donors, with incorporation or reduction of molecular oxygen;GO:0016706//oxidoreductase activity, acting on paired donors, with incorporation or reduction of molecular oxygen, 2-oxoglutarate as one donor, and incorporation of one atom each of oxygen into both donors;GO:0051213//dioxygenase activity;GO:0003824…	GO:1901576//organic substance biosynthetic process;GO:0048534//hematopoietic or lymphoid organ development;GO:0006725//cellular aromatic compound metabolic process;GO:0043170//macromolecule metabolic process;GO:0044237//cellular metabolic process;GO:0044723//single-organism carbohydrate metabolic process;GO:0009987//cellular process;GO:0030097//hemopoiesis;GO:0006479//protein methylation;GO:19011…
XM_005207937.4	TCONS_00056268	0.793333	652.35	0.00666667	4.08667	9.25974	1.56417e-05	0.00342188	KIT	PREDICTED: mast/stem cell growth factor receptor Kit isoform X1 [Bos taurus]	Organismal Systems;Environmental Information Processing;Cellular Processes	Immune system;Transport and catabolism;Signal transduction;Endocrine system;Signaling molecules and interaction	ko04151//PI3K-Akt signaling pathway;ko04144//Endocytosis;ko04015//Rap1 signaling pathway;ko04014//Ras signaling pathway;ko04060//Cytokine-cytokine receptor interaction;ko04072//Phospholipase D signaling pathway;ko04916//Melanogenesis;ko04640//Hematopoietic cell lineage	K05091	GO:0043231//intracellular membrane-bounded organelle;GO:0044464//cell part;GO:0043226//organelle;GO:0005764//lysosome;GO:0044424//intracellular part;GO:0044444//cytoplasmic part;GO:0071944//cell periphery;GO:0005576//extracellular region;GO:0043229//intracellular organelle;GO:0043227//membrane-bounded organelle;GO:0044421//extracellular region part;GO:0005623//cell;GO:0005622//intracellular;GO:00…	GO:0036094//small molecule binding;GO:1901363//heterocyclic compound binding;GO:0097367//carbohydrate derivative binding;GO:0001883//purine nucleoside binding;GO:0004714//transmembrane receptor protein tyrosine kinase activity;GO:0046983//protein dimerization activity;GO:0005488//binding;GO:0032549//ribonucleoside binding;GO:0005515//protein binding;GO:0004871//signal transducer activity;GO:00971…	GO:0043170//macromolecule metabolic process;GO:0045937//positive regulation of phosphate metabolic process;GO:0002274//myeloid leukocyte activation;GO:0006643//membrane lipid metabolic process;GO:0065009//regulation of molecular function;GO:0051716//cellular response to stimulus;GO:0010467//gene expression;GO:0010631//epithelial cell migration;GO:0016337//single organismal cell-cell adhesion;GO:0…
XM_005207948.3	XM_014479215.1	0	502.937	0.001	3.91667	11.9354	4.60254e-05	0.0079753	PAICS	PREDICTED: multifunctional protein ADE2 isoform X1 [Bos taurus]	Metabolism	Nucleotide metabolism;Global and Overview	ko01100//Metabolic pathways;ko01110//Biosynthesis of secondary metabolites;ko00230//Purine metabolism;ko01130//Biosynthesis of antibiotics	K01587	-	GO:0001883//purine nucleoside binding;GO:0016874//ligase activity;GO:0097159//organic cyclic compound binding;GO:0097367//carbohydrate derivative binding;GO:0032549//ribonucleoside binding;GO:0036094//small molecule binding;GO:0003824//catalytic activity;GO:0001882//nucleoside binding;GO:0005515//protein binding;GO:0016879//ligase activity, forming carbon-nitrogen bonds;GO:0016881//acid-amino aci…	GO:0072522//purine-containing compound biosynthetic process;GO:0009260//ribonucleotide biosynthetic process;GO:1901293//nucleoside phosphate biosynthetic process;GO:0009126//purine nucleoside monophosphate metabolic process;GO:0044281//small molecule metabolic process;GO:0034641//cellular nitrogen compound metabolic process;GO:0044711//single-organism biosynthetic process;GO:0044699//single-organ…
XM_005208530.4	XM_014478850.1	0	614.013	0.001	8.64667	13.0779	6.68044e-06	0.00167823	B3GNT3	N-acetyllactosaminide beta-1,3-N-acetylglucosaminyltransferase 3 precursor [Bos taurus]	Metabolism	Global and Overview;Glycan biosynthesis and metabolism	ko01100//Metabolic pathways;ko00601//Glycosphingolipid biosynthesis - lacto and neolacto series	K07970	GO:0016020//membrane;GO:0044425//membrane part;GO:0031224//intrinsic component of membrane	GO:0016740//transferase activity;GO:0003824//catalytic activity;GO:0016757//transferase activity, transferring glycosyl groups;GO:0016758//transferase activity, transferring hexosyl groups	GO:0019538//protein metabolic process;GO:0044237//cellular metabolic process;GO:0008152//metabolic process;GO:0044267//cellular protein metabolic process;GO:0071704//organic substance metabolic process;GO:0009987//cellular process;GO:0006464//cellular protein modification process;GO:0043170//macromolecule metabolic process;GO:0036211//protein modification process;GO:0043412//macromolecule modific…
XM_005209394.4	TCONS_00012462	0	371.53	0.001	1.86333	10.8637	0.000280696	0.0295937	Jade2	PREDICTED: protein Jade-2 isoform X4 [Bos taurus]	-	-	-	-	-	GO:0046872//metal ion binding;GO:0043169//cation binding;GO:0043167//ion binding;GO:0005488//binding;GO:0046914//transition metal ion binding	GO:0071704//organic substance metabolic process;GO:0018393//internal peptidyl-lysine acetylation;GO:0051276//chromosome organization;GO:0043412//macromolecule modification;GO:0044238//primary metabolic process;GO:0044699//single-organism process;GO:0016570//histone modification;GO:0009987//cellular process;GO:0016043//cellular component organization;GO:0043933//macromolecular complex subunit orga…
XM_005209515.3	XM_014483213.1	0	589.707	0.001	3.36667	11.7171	1.49692e-05	0.00331591	DIAPH1	PREDICTED: protein diaphanous homolog 1 isoform X2 [Capra hircus]	Cellular Processes	Cellular commiunity;Cell motility	ko04810//Regulation of actin cytoskeleton;ko04510//Focal adhesion	K05740	GO:0042995//cell projection;GO:0043229//intracellular organelle;GO:0043232//intracellular non-membrane-bounded organelle;GO:0005856//cytoskeleton;GO:0044446//intracellular organelle part;GO:0043226//organelle;GO:0044424//intracellular part;GO:0031252//cell leading edge;GO:0005819//spindle;GO:0044430//cytoskeletal part;GO:0015630//microtubule cytoskeleton;GO:0044464//cell part;GO:0005623//cell;GO:…	GO:0019899//enzyme binding;GO:1901363//heterocyclic compound binding;GO:0051020//GTPase binding;GO:0003676//nucleic acid binding;GO:0003723//RNA binding;GO:0031267//small GTPase binding;GO:0097159//organic cyclic compound binding;GO:0017016//Ras GTPase binding;GO:0005515//protein binding;GO:0005488//binding	GO:0044699//single-organism process;GO:0051049//regulation of transport;GO:0050954//sensory perception of mechanical stimulus;GO:0065007//biological regulation;GO:1901698//response to nitrogen compound;GO:0008104//protein localization;GO:0051674//localization of cell;GO:0072698//protein localization to microtubule cytoskeleton;GO:0071840//cellular component organization or biogenesis;GO:0006996//…
XM_005210069.2	XM_005900770.2	0	741.253	0.001	21.2833	14.3774	1.61627e-06	0.000565737	TPM2	PREDICTED: tropomyosin beta chain isoform X4 [Canis lupus familiaris]	Organismal Systems	Circulatory system	ko04261//Adrenergic signaling in cardiomyocytes;ko04260//Cardiac muscle contraction	K10374	GO:0030017//sarcomere;GO:0044424//intracellular part;GO:0005737//cytoplasm;GO:0005856//cytoskeleton;GO:0005884//actin filament;GO:0005622//intracellular;GO:0043226//organelle;GO:0015629//actin cytoskeleton;GO:0044430//cytoskeletal part;GO:0043229//intracellular organelle;GO:0044422//organelle part;GO:0044449//contractile fiber part;GO:0036379//myofilament;GO:0043228//non-membrane-bounded organell…	GO:0008092//cytoskeletal protein binding;GO:0005515//protein binding;GO:0005198//structural molecule activity;GO:0005488//binding	GO:0050789//regulation of biological process;GO:0003208//cardiac ventricle morphogenesis;GO:0080090//regulation of primary metabolic process;GO:0044707//single-multicellular organism process;GO:0008016//regulation of heart contraction;GO:0008217//regulation of blood pressure;GO:0019219//regulation of nucleobase-containing compound metabolic process;GO:0044767//single-organism developmental proces…
XM_005210464.4	XM_005906968.2	0	521.6	0.001	3.74333	11.8701	4.27836e-05	0.00748769	SEMA4D	PREDICTED: semaphorin-4D isoform X1 [Bos taurus]	Organismal Systems	Development	ko04360//Axon guidance	K06521	GO:0016021//integral component of membrane;GO:0044421//extracellular region part;GO:0044425//membrane part;GO:0031224//intrinsic component of membrane;GO:0016020//membrane;GO:0005576//extracellular region	GO:0005515//protein binding;GO:0005488//binding;GO:0004871//signal transducer activity;GO:0060089//molecular transducer activity;GO:0005102//receptor binding;GO:0004872//receptor activity;GO:0038023//signaling receptor activity	GO:0009987//cellular process;GO:0016477//cell migration;GO:0050794//regulation of cellular process;GO:0010563//negative regulation of phosphorus metabolic process;GO:0048523//negative regulation of cellular process;GO:0048870//cell motility;GO:0022603//regulation of anatomical structure morphogenesis;GO:0051247//positive regulation of protein metabolic process;GO:0048522//positive regulation of c…
XM_005212079.3	TCONS_00072959	0	316.597	0.001	1.96	10.9366	0.000523469	0.0466625	PLEKHH1	PREDICTED: pleckstrin homology domain-containing family H member 1 isoform X2 [Bos taurus]	-	-	-	-	-	-	-
XM_005212360.4	XM_005891614.2	0	1274.77	0.001	7.94667	12.9561	4.51971e-09	4.56352e-06	KANSL3	PREDICTED: KAT8 regulatory NSL complex subunit 3 isoform X6 [Bos taurus]	-	-	-	-	-	-	-
XM_005213107.4	TCONS_00049016	0	609.91	0.001	3.71667	11.8598	8.47374e-06	0.00205914	Rnf144a	PREDICTED: E3 ubiquitin-protein ligase RNF144A isoform X2 [Bos taurus]	-	-	-	-	-	GO:0043169//cation binding;GO:0043167//ion binding;GO:0005488//binding;GO:0046872//metal ion binding;GO:0046914//transition metal ion binding	-
XM_005213212.4	XM_005901856.2	0	425.96	0.001	4.36	12.0901	0.000136088	0.0177306	LRSAM1	E3 ubiquitin-protein ligase LRSAM1 [Bos taurus]	-	-	-	-	GO:0005622//intracellular;GO:0044464//cell part;GO:0044424//intracellular part;GO:0005623//cell	GO:0046872//metal ion binding;GO:0043167//ion binding;GO:0043169//cation binding;GO:0046914//transition metal ion binding;GO:0005488//binding;GO:0003824//catalytic activity;GO:0016740//transferase activity;GO:0019787//ubiquitin-like protein transferase activity	GO:0016567//protein ubiquitination;GO:0044237//cellular metabolic process;GO:0044267//cellular protein metabolic process;GO:0009987//cellular process;GO:0043412//macromolecule modification;GO:0009056//catabolic process;GO:0006810//transport;GO:0044764//multi-organism cellular process;GO:0051704//multi-organism process;GO:0009057//macromolecule catabolic process;GO:0051234//establishment of locali…
XM_005214565.4	TCONS_00021279	0	354.923	0.001	3.72	11.8611	0.000381636	0.0365646	CDC25B	PREDICTED: M-phase inducer phosphatase 2 isoform X1 [Bos taurus]	Cellular Processes;Environmental Information Processing;Organismal Systems	Endocrine system;Signal transduction;Cell growth and death	ko04010//MAPK signaling pathway;ko04110//Cell cycle;ko04914//Progesterone-mediated oocyte maturation	K05866	GO:0043226//organelle;GO:0043229//intracellular organelle;GO:0005856//cytoskeleton;GO:0005815//microtubule organizing center;GO:0015630//microtubule cytoskeleton;GO:0043227//membrane-bounded organelle;GO:0044446//intracellular organelle part;GO:0044430//cytoskeletal part;GO:0005623//cell;GO:0043228//non-membrane-bounded organelle;GO:0005622//intracellular;GO:0044464//cell part;GO:0044424//intrace…	GO:0042578//phosphoric ester hydrolase activity;GO:0005515//protein binding;GO:0019900//kinase binding;GO:0016788//hydrolase activity, acting on ester bonds;GO:0005488//binding;GO:0003824//catalytic activity;GO:0004721//phosphoprotein phosphatase activity;GO:0016787//hydrolase activity;GO:0019899//enzyme binding;GO:0016791//phosphatase activity	GO:0006470//protein dephosphorylation;GO:0080090//regulation of primary metabolic process;GO:0008152//metabolic process;GO:0044260//cellular macromolecule metabolic process;GO:0009893//positive regulation of metabolic process;GO:0032268//regulation of cellular protein metabolic process;GO:0019222//regulation of metabolic process;GO:0031399//regulation of protein modification process;GO:1903046//m…
XM_005214635.2	TCONS_00041655	0	413.103	0.001	4.86333	12.2477	0.000135155	0.0177306	RBM39	RNA-binding protein 39 isoform b [Homo sapiens]	-	-	-	-	GO:0031981//nuclear lumen;GO:0043229//intracellular organelle;GO:0005634//nucleus;GO:0044422//organelle part;GO:0043227//membrane-bounded organelle;GO:0015630//microtubule cytoskeleton;GO:0005623//cell;GO:0005856//cytoskeleton;GO:0044451//nucleoplasm part;GO:0043232//intracellular non-membrane-bounded organelle;GO:0044424//intracellular part;GO:0044464//cell part;GO:0005654//nucleoplasm;GO:003197…	GO:0003676//nucleic acid binding;GO:0097159//organic cyclic compound binding;GO:0036094//small molecule binding;GO:0003723//RNA binding;GO:1901363//heterocyclic compound binding;GO:0005488//binding	GO:0034645//cellular macromolecule biosynthetic process;GO:0016070//RNA metabolic process;GO:0090304//nucleic acid metabolic process;GO:0006396//RNA processing;GO:0044271//cellular nitrogen compound biosynthetic process;GO:0018130//heterocycle biosynthetic process;GO:0043170//macromolecule metabolic process;GO:0034641//cellular nitrogen compound metabolic process;GO:0044237//cellular metabolic pr…
[truncated: 109 more rows]

## Sheet: Table S2-4
Table S2-4. The GO analysis of the 178 co-differentially expressed genes between LAC-vs-HAC and LAC-vs-LWQY groups
Ontology	Class	Gene Number(up)	Gene Number(down)	Gene ID(up)	Gene ID(down)
Biological Process	biological adhesion	19	0	XM_024982333.1;NM_001193017.2;XM_005207937.4;XM_024977785.1;XM_024998780.1;NM_001035459.2;XM_005227972.4;NM_001078074.1;XM_005215844.4;XM_005205336.4;TCONS_00017936;XM_005210464.4;TCONS_00114735;NM_001101079.1;NM_174011.3;XM_024992922.1;NM_001192748.1;XM_005203055.3;XM_005222224.4
Biological Process	immune system process	21	0	XM_024988112.1;XM_005203199.4;NM_001193017.2;XM_005207937.4;XM_005223925.4;XM_025001617.1;XM_005207682.4;XM_015461138.2;XM_024998780.1;NM_001035459.2;XM_002695868.5;XM_010820416.3;XM_005227972.4;NM_001078074.1;NM_001076161.3;TCONS_00017936;NM_174011.3;XM_005222920.2;NM_001192748.1;XM_005215064.4;NM_001075994.2
Biological Process	locomotion	16	0	XM_010805583.3;XM_005207937.4;XM_005209515.3;XM_025001617.1;XM_015461138.2;XM_024998780.1;XM_010820416.3;NM_001103097.2;XM_005205336.4;TCONS_00017936;XM_005210464.4;NM_001078038.1;XM_024999904.1;XM_024992922.1;NM_001192748.1;XM_005215064.4
[truncated: 72 more rows]

## Sheet: Table S2-5
Table S2-5. The KEGG pathway analysis of the 178 differentially co-expressed genes between LAC-vs-HAC and LAC-vs-LWQY groups
[truncated: 131 more rows]
