# Supplementary material for: Whole-Transcriptome Analysis of Yak and Cattle Heart Tissues Reveals Regulatory Pathways Associated With High-Altitude Adaptation
Source: Front Genet. 2021 May 21;12:579800. doi: 10.3389/fgene.2021.579800 (PMC8176224; doi:10.3389/fgene.2021.579800)
Supplement: Supplementary Table 3 — Overview of lncRNA (Supplementary Table 3-1) and the lncRNA transcripts that were uniquely expressed in the different groups (Supplementary Table 3-2). [file Data_Sheet_3.XLS]

## Sheet: Table S3-1
Table S3-1. The lncRNA transcripts in LWQY, HAC, and LAC groups.
GeneID_bgr	GeneID_bta	LWQY_fpkm	LWQY_count	HAC_fpkm	LAC_fpkm	HAC_count	LAC_count
TCONS_00000008	-	0.59	11.3333	0	0	0	0
TCONS_00000009	-	0.986667	22.8133	0	0	0	0
TCONS_00000010	-	0.37	9.18667	0	0	0	0
TCONS_00001869	-	0.363333	3.33333	0	0	0	0
TCONS_00000034	-	0.27	3.33333	0	0	0	0
TCONS_00002086	-	0.843333	10.3333	0	0	0	0
TCONS_00002282	-	0.2	2	0	0	0	0
TCONS_00000555	-	0.293333	3	0	0	0	0
TCONS_00002433	-	1.64667	200	0	0	0	0
TCONS_00000578	-	0.383333	5	0	0	0	0
TCONS_00002482	-	0.0333333	0.333333	0	0	0	0
TCONS_00002581	-	0.276667	2.66667	0	0	0	0
TCONS_00002644	-	0.25	5	0	0	0	0
TCONS_00002713	-	0.14	2	0	0	0	0
TCONS_00002865	-	0.486667	7	0	0	0	0
TCONS_00002877	-	0.936667	17.3333	0	0	0	0
TCONS_00001163	-	0.296667	3	0	0	0	0
TCONS_00003683	-	0.47	4	0	0	0	0
TCONS_00001585	-	1.00667	17.6667	0	0	0	0
TCONS_00001603	-	0.263333	6	0	0	0	0
TCONS_00001733	-	0.39	6	0	0	0	0
TCONS_00003973	-	1.07667	71.6667	0	0	0	0
TCONS_00005824	-	2.13	184.667	0	0	0	0
TCONS_00005986	-	0.176667	4	0	0	0	0
TCONS_00004250	-	0.65	8.33333	0	0	0	0
TCONS_00004661	-	0.3	4.33333	0	0	0	0
TCONS_00004766	-	1.08	25.3333	0	0	0	0
TCONS_00004951	-	0.726667	26	0	0	0	0
TCONS_00006641	-	0.666667	14.6667	0	0	0	0
TCONS_00004971	-	0.766667	8.66667	0	0	0	0
TCONS_00005062	-	0.37	4.66667	0	0	0	0
TCONS_00006931	-	0.316667	5.66667	0	0	0	0
TCONS_00007021	-	0.266667	4.66667	0	0	0	0
TCONS_00007339	-	0.863333	19.6667	0	0	0	0
TCONS_00005496	-	0.296667	7	0	0	0	0
TCONS_00005497	-	0.393333	3.66667	0	0	0	0
TCONS_00005541	-	0.303333	8	0	0	0	0
TCONS_00005593	-	0.416667	5.33333	0	0	0	0
TCONS_00005594	-	0.293333	3.66667	0	0	0	0
TCONS_00007556	-	0.223333	5	0	0	0	0
TCONS_00005673	-	0.45	3.33333	0	0	0	0
TCONS_00005719	-	0.21	5.33333	0	0	0	0
TCONS_00005720	-	0.173333	4	0	0	0	0
TCONS_00007765	-	0.326667	3.33333	0	0	0	0
TCONS_00007781	-	0.673333	17.0033	0	0	0	0
TCONS_00007958	-	0.673333	10	0	0	0	0
TCONS_00009538	-	0.45	25	0	0	0	0
TCONS_00009580	-	0.143333	1	0	0	0	0
TCONS_00009641	-	0.533333	14.3333	0	0	0	0
TCONS_00009784	-	0.333333	3.33333	0	0	0	0
TCONS_00008202	-	0.423333	4	0	0	0	0
TCONS_00009960	-	0.503333	4.66667	0	0	0	0
TCONS_00010028	-	0.413333	9	0	0	0	0
TCONS_00010086	-	0.516667	5.66667	0	0	0	0
TCONS_00008646	-	0.233333	2	0	0	0	0
TCONS_00008647	-	0.406667	5.33333	0	0	0	0
TCONS_00010289	-	0.216667	2.33333	0	0	0	0
TCONS_00008762	-	0.29	3.66667	0	0	0	0
TCONS_00012182	-	0.383333	7	0	0	0	0
TCONS_00012186	-	0.536667	4.33333	0	0	0	0
TCONS_00012224	-	5.29	98.3633	0	0	0	0
TCONS_00012225	-	7.92333	139.97	0	0	0	0
TCONS_00010809	-	0.406667	11.7	0	0	0	0
TCONS_00010810	-	0.196667	6.96667	0	0	0	0
TCONS_00010929	-	1.46	23.3333	0	0	0	0
TCONS_00010969	-	0.373333	3.66667	0	0	0	0
TCONS_00010972	-	0.393333	23.2433	0	0	0	0
TCONS_00012571	-	0.27	2	0	0	0	0
TCONS_00011120	-	0.39	3.33333	0	0	0	0
TCONS_00012780	-	0.48	5.33333	0	0	0	0
TCONS_00012797	-	66.7033	769.923	0	0	0	0
TCONS_00012836	-	0.55	5.79333	0	0	0	0
TCONS_00011513	-	0.426667	4	0	0	0	0
TCONS_00011613	-	0.416667	5	0	0	0	0
TCONS_00011705	-	1.57	82.3833	0	0	0	0
TCONS_00011801	-	0.53	8.33333	0	0	0	0
TCONS_00013402	-	1.36333	11.3333	0	0	0	0
TCONS_00013428	-	0.386667	4.33333	0	0	0	0
TCONS_00013518	-	0.983333	32.6667	0	0	0	0
TCONS_00013561	-	0.506667	5.66667	0	0	0	0
TCONS_00013573	-	0.336667	4	0	0	0	0
TCONS_00013582	-	0.31	3.33333	0	0	0	0
TCONS_00015409	-	0.36	4.66667	0	0	0	0
TCONS_00015536	-	0.623333	6	0	0	0	0
TCONS_00013734	-	1.53	28.6667	0	0	0	0
TCONS_00013735	-	0.73	26	0	0	0	0
TCONS_00015570	-	0.57	9.33333	0	0	0	0
TCONS_00013820	-	0.316667	3.66667	0	0	0	0
TCONS_00016036	-	0.0333333	0.716667	0	0	0	0
TCONS_00016038	-	0.693333	30.95	0	0	0	0
TCONS_00016249	-	0.373333	2	0	0	0	0
TCONS_00016275	-	0.07	1	0	0	0	0
TCONS_00016283	-	0.29	4.66667	0	0	0	0
TCONS_00014643	-	0.32	5	0	0	0	0
TCONS_00016334	-	0.776667	8	0	0	0	0
TCONS_00016367	-	0.71	12.3333	0	0	0	0
TCONS_00014737	-	0.296667	6	0	0	0	0
TCONS_00014770	-	0.526667	7	0	0	0	0
TCONS_00014910	-	1.07667	120	0	0	0	0
TCONS_00015048	-	1.23667	24	0	0	0	0
TCONS_00016804	-	0.55	4.66667	0	0	0	0
TCONS_00015127	-	0.213333	3	0	0	0	0
TCONS_00015214	-	0.586667	7	0	0	0	0
TCONS_00015222	-	0.3	4	0	0	0	0
TCONS_00018944	-	0.34	9.33333	0	0	0	0
TCONS_00019076	-	0.34	3.33333	0	0	0	0
TCONS_00017502	-	0.556667	3.33333	0	0	0	0
TCONS_00019419	-	0.403333	6.33333	0	0	0	0
TCONS_00017671	-	0.353333	3	0	0	0	0
TCONS_00019490	-	0.346667	5.97	0	0	0	0
TCONS_00019514	-	0.236667	2	0	0	0	0
TCONS_00018058	-	0.24	4.66667	0	0	0	0
TCONS_00019805	-	0.473333	6	0	0	0	0
TCONS_00018173	-	0.376667	4	0	0	0	0
TCONS_00018374	-	0.206667	3.04333	0	0	0	0
TCONS_00018375	-	0.263333	2.95667	0	0	0	0
TCONS_00020046	-	0.36	4.66667	0	0	0	0
TCONS_00020053	-	0.566667	4	0	0	0	0
TCONS_00018479	-	0.236667	3	0	0	0	0
TCONS_00020080	-	1.35667	49.6667	0	0	0	0
TCONS_00020155	-	3.64667	42	0	0	0	0
TCONS_00020251	-	0.413333	11	0	0	0	0
TCONS_00020252	-	0.563333	11.3333	0	0	0	0
TCONS_00018661	-	1.47667	15.3333	0	0	0	0
TCONS_00020472	-	1.42333	46	0	0	0	0
TCONS_00022622	-	0.26	2.66667	0	0	0	0
TCONS_00020552	-	0.333333	4.66667	0	0	0	0
TCONS_00020694	-	0.75	20	0	0	0	0
TCONS_00022883	-	0.166667	1	0	0	0	0
TCONS_00020798	-	0.236667	3	0	0	0	0
TCONS_00020799	-	0.673333	8.66667	0	0	0	0
TCONS_00021030	-	0.51	4.66667	0	0	0	0
TCONS_00021057	-	0.39	8	0	0	0	0
TCONS_00023056	-	0.493333	3.33333	0	0	0	0
TCONS_00023068	-	0.85	22	0	0	0	0
TCONS_00023143	-	1.16333	20.3333	0	0	0	0
TCONS_00021195	-	0.0833333	0.666667	0	0	0	0
TCONS_00021227	-	0.61	12.6667	0	0	0	0
TCONS_00023411	-	0.703333	9.66667	0	0	0	0
TCONS_00021378	-	0.523333	9.33333	0	0	0	0
TCONS_00021383	-	0.466667	17.6667	0	0	0	0
TCONS_00023493	-	1.83	179	0	0	0	0
TCONS_00023676	-	0.37	4	0	0	0	0
TCONS_00021708	-	0.843333	165.667	0	0	0	0
TCONS_00021777	-	0.25	3	0	0	0	0
TCONS_00023905	-	0.396667	3.33333	0	0	0	0
TCONS_00024011	-	0.286667	3.33333	0	0	0	0
TCONS_00022046	-	0.813333	15	0	0	0	0
TCONS_00024103	-	0.49	4.33333	0	0	0	0
TCONS_00024104	-	1.52	17.6667	0	0	0	0
TCONS_00022131	-	0.133333	1.66667	0	0	0	0
TCONS_00022174	-	0.503333	4	0	0	0	0
TCONS_00022247	-	0.326667	7.33333	0	0	0	0
TCONS_00022248	-	0.263333	4	0	0	0	0
TCONS_00024413	-	0.786667	10.3333	0	0	0	0
TCONS_00024425	-	0.223333	2.33333	0	0	0	0
TCONS_00024426	-	0.17	3	0	0	0	0
TCONS_00024427	-	0.106667	2.33333	0	0	0	0
TCONS_00024428	-	0.13	1.33333	0	0	0	0
TCONS_00024440	-	0.92	57.3333	0	0	0	0
TCONS_00026440	-	0.39	6.66667	0	0	0	0
TCONS_00024548	-	5.87	64	0	0	0	0
TCONS_00026500	-	0.676667	8	0	0	0	0
TCONS_00026539	-	0.173333	3.66667	0	0	0	0
TCONS_00027028	-	2.72667	150.667	0	0	0	0
TCONS_00025100	-	0.13	2.66667	0	0	0	0
TCONS_00025101	-	0.323333	9.33333	0	0	0	0
TCONS_00027093	-	6.16667	173	0	0	0	0
TCONS_00025233	-	16.0967	1251	0	0	0	0
TCONS_00025256	-	0.386667	4.91667	0	0	0	0
TCONS_00027232	-	0.316667	8.66667	0	0	0	0
TCONS_00025374	-	0.84	17	0	0	0	0
TCONS_00025436	-	0.313333	3.66667	0	0	0	0
TCONS_00025459	-	0.326667	5.33333	0	0	0	0
TCONS_00027608	-	0.973333	21.0633	0	0	0	0
TCONS_00027611	-	0.56	8.60333	0	0	0	0
TCONS_00025740	-	0.393333	7.66667	0	0	0	0
TCONS_00025901	-	0.783333	18.6	0	0	0	0
TCONS_00025902	-	0.956667	17.0667	0	0	0	0
TCONS_00025980	-	6.52333	177.96	0	0	0	0
TCONS_00025983	-	3.25667	74.04	0	0	0	0
TCONS_00025984	-	0.446667	5	0	0	0	0
TCONS_00028009	-	13.5233	325.51	0	0	0	0
TCONS_00026093	-	2.74667	52.6667	0	0	0	0
TCONS_00028081	-	0.163333	2	0	0	0	0
TCONS_00028181	-	0.213333	2.33333	0	0	0	0
TCONS_00028261	-	0.316667	8	0	0	0	0
TCONS_00028537	-	1.04333	15.3333	0	0	0	0
TCONS_00030117	-	0.286667	5	0	0	0	0
TCONS_00030138	-	0.26	2.66667	0	0	0	0
TCONS_00030174	-	0.37	5.33333	0	0	0	0
TCONS_00030196	-	0.836667	42.6667	0	0	0	0
TCONS_00030199	-	8.34333	212.667	0	0	0	0
TCONS_00028793	-	0.466667	8.66667	0	0	0	0
TCONS_00029096	-	0.53	19.3333	0	0	0	0
TCONS_00030878	-	0.13	0.666667	0	0	0	0
TCONS_00029299	-	1.04	9.33333	0	0	0	0
TCONS_00030959	-	0.466667	18	0	0	0	0
TCONS_00029391	-	0.96	11	0	0	0	0
TCONS_00029451	-	0.87	87	0	0	0	0
TCONS_00029500	-	1.57	39	0	0	0	0
TCONS_00029624	-	0.433333	4.33333	0	0	0	0
TCONS_00031486	-	0.326667	3.33333	0	0	0	0
TCONS_00031490	-	1.40667	62.6667	0	0	0	0
TCONS_00029955	-	0.1	1	0	0	0	0
TCONS_00033432	-	0.593333	9.75333	0	0	0	0
TCONS_00033434	-	1.27667	25.81	0	0	0	0
TCONS_00033435	-	0.246667	4.43667	0	0	0	0
TCONS_00033473	-	0.65	7.33333	0	0	0	0
TCONS_00033592	-	0.336667	4.66667	0	0	0	0
TCONS_00033694	-	0.546667	12.3333	0	0	0	0
TCONS_00033709	-	0.603333	6.05333	0	0	0	0
TCONS_00033711	-	0.256667	10.65	0	0	0	0
TCONS_00033748	-	0.443333	8	0	0	0	0
TCONS_00033759	-	0.293333	6.33333	0	0	0	0
TCONS_00033802	-	0.323333	5.33333	0	0	0	0
TCONS_00031909	-	0.583333	45.3333	0	0	0	0
TCONS_00033836	-	0.286667	3	0	0	0	0
TCONS_00033838	-	0.406667	4.33333	0	0	0	0
TCONS_00032007	-	0.72	7.33333	0	0	0	0
TCONS_00032138	-	0.606667	15.9733	0	0	0	0
TCONS_00032139	-	0.873333	14.4633	0	0	0	0
TCONS_00032140	-	0.43	16.5633	0	0	0	0
TCONS_00034242	-	0.493333	19	0	0	0	0
TCONS_00034249	-	0.28	4.33333	0	0	0	0
TCONS_00032498	-	0.223333	2	0	0	0	0
TCONS_00032538	-	1.08667	23.3533	0	0	0	0
TCONS_00032539	-	0.686667	23.6467	0	0	0	0
TCONS_00032545	-	0.443333	7.02333	0	0	0	0
TCONS_00032546	-	0.343333	6.64333	0	0	0	0
TCONS_00034442	-	0.186667	1.66667	0	0	0	0
TCONS_00034477	-	0.236667	3.53	0	0	0	0
TCONS_00034478	-	0.0633333	1.13667	0	0	0	0
TCONS_00032593	-	0.42	11	0	0	0	0
TCONS_00032636	-	0.756667	80	0	0	0	0
TCONS_00034775	-	0.39	5.66667	0	0	0	0
TCONS_00034826	-	0.156667	5.66667	0	0	0	0
TCONS_00032846	-	1.11667	18	0	0	0	0
TCONS_00032867	-	0.09	1.66667	0	0	0	0
TCONS_00032878	-	0.206667	4.66667	0	0	0	0
TCONS_00032926	-	0.193333	1.66667	0	0	0	0
TCONS_00034988	-	0.116667	2.33333	0	0	0	0
TCONS_00035211	-	0.403333	10.3333	0	0	0	0
TCONS_00035212	-	0.22	4.33333	0	0	0	0
TCONS_00037142	-	0.246667	9	0	0	0	0
TCONS_00035522	-	0.426667	5	0	0	0	0
TCONS_00037455	-	0.0333333	0.666667	0	0	0	0
TCONS_00037475	-	0.563333	8.66667	0	0	0	0
TCONS_00035665	-	7.75333	128	0	0	0	0
TCONS_00035691	-	0.293333	7	0	0	0	0
TCONS_00037799	-	0.476667	3.66667	0	0	0	0
TCONS_00037967	-	0.503333	8.33333	0	0	0	0
TCONS_00038046	-	0.78	12.1667	0	0	0	0
TCONS_00036165	-	0.263333	4	0	0	0	0
TCONS_00038195	-	0.863333	13.3333	0	0	0	0
TCONS_00038314	-	0.186667	1.66667	0	0	0	0
TCONS_00038332	-	8.00333	113	0	0	0	0
TCONS_00036410	-	0.516667	5.66667	0	0	0	0
TCONS_00036460	-	0.273333	8	0	0	0	0
TCONS_00038457	-	0.186667	2.66667	0	0	0	0
TCONS_00036590	-	0.223333	4.33333	0	0	0	0
TCONS_00038524	-	0.236667	3.66667	0	0	0	0
TCONS_00038526	-	0.23	3.33333	0	0	0	0
TCONS_00036844	-	0.23	2.33333	0	0	0	0
TCONS_00036894	-	0.393333	12	0	0	0	0
TCONS_00038736	-	0.546667	12.3333	0	0	0	0
TCONS_00036998	-	0.176667	2.33333	0	0	0	0
TCONS_00041116	-	0.34	6.33333	0	0	0	0
TCONS_00038986	-	0.5	5	0	0	0	0
TCONS_00041190	-	0.346667	3.66667	0	0	0	0
TCONS_00041194	-	0.313333	3.33333	0	0	0	0
TCONS_00041203	-	0.24	5	0	0	0	0
TCONS_00039128	-	0.813333	9.66667	0	0	0	0
TCONS_00039385	-	0.203333	4.66667	0	0	0	0
TCONS_00039646	-	0.336667	6	0	0	0	0
TCONS_00041952	-	3.07	132.333	0	0	0	0
TCONS_00041976	-	0.22	7.29	0	0	0	0
TCONS_00041977	-	0.173333	5.04333	0	0	0	0
TCONS_00041987	-	0.433333	15.6667	0	0	0	0
TCONS_00040365	-	0.59	4.33333	0	0	0	0
TCONS_00040675	-	0.523333	12.0367	0	0	0	0
TCONS_00042884	-	1.01333	20.1733	0	0	0	0
TCONS_00042885	-	1.82333	47.16	0	0	0	0
TCONS_00045025	-	0.576667	32.3333	0	0	0	0
TCONS_00045051	-	0.186667	3.66667	0	0	0	0
TCONS_00043429	-	0.44	16.6667	0	0	0	0
TCONS_00043489	-	0.17	2.66667	0	0	0	0
TCONS_00045275	-	0.903333	8.33333	0	0	0	0
TCONS_00043547	-	1.76	53	0	0	0	0
TCONS_00045482	-	0.596667	53.3333	0	0	0	0
TCONS_00043661	-	0.363333	4.33333	0	0	0	0
TCONS_00043715	-	0.576667	14.7333	0	0	0	0
TCONS_00043716	-	0.186667	3.93333	0	0	0	0
TCONS_00043828	-	8.08333	752	0	0	0	0
TCONS_00043958	-	0.166667	1.33333	0	0	0	0
TCONS_00045767	-	7.89333	242.667	0	0	0	0
TCONS_00043977	-	0.443333	5.33333	0	0	0	0
TCONS_00045946	-	0.68	12	0	0	0	0
TCONS_00046455	-	0.253333	2.66667	0	0	0	0
TCONS_00046575	-	1.19	38	0	0	0	0
TCONS_00044785	-	0.336667	10	0	0	0	0
TCONS_00044789	-	0.49	10.6667	0	0	0	0
TCONS_00046855	-	0.273333	3.66667	0	0	0	0
TCONS_00048869	-	1.76667	26.5967	0	0	0	0
TCONS_00048870	-	0.12	1.07	0	0	0	0
TCONS_00048923	-	0.473333	16	0	0	0	0
TCONS_00048945	-	0.506667	15	0	0	0	0
TCONS_00049012	-	0.51	3.66667	0	0	0	0
TCONS_00049123	-	0.246667	5.33333	0	0	0	0
TCONS_00049164	-	0.296667	5.33333	0	0	0	0
TCONS_00047245	-	0.526667	9.33333	0	0	0	0
TCONS_00047250	-	0.193333	2.66667	0	0	0	0
TCONS_00047314	-	0.24	2.66667	0	0	0	0
TCONS_00047315	-	0.273333	3.33333	0	0	0	0
TCONS_00049313	-	0.363333	5.66667	0	0	0	0
TCONS_00049657	-	0.0966667	3.67	0	0	0	0
TCONS_00047782	-	0.806667	23.6667	0	0	0	0
TCONS_00049841	-	0.47	6.66667	0	0	0	0
TCONS_00049842	-	1.03333	31.6667	0	0	0	0
TCONS_00049897	-	0.793333	8.33333	0	0	0	0
TCONS_00048101	-	0.606667	12	0	0	0	0
TCONS_00050259	-	0.303333	5	0	0	0	0
TCONS_00048694	-	0.433333	9.33333	0	0	0	0
TCONS_00048700	-	0.783333	14.6667	0	0	0	0
TCONS_00050939	-	26.1533	1646.67	0	0	0	0
TCONS_00050950	-	0.396667	2.66667	0	0	0	0
TCONS_00052971	-	0.243333	2.66667	0	0	0	0
TCONS_00051115	-	0.21	3	0	0	0	0
TCONS_00053112	-	1.29	18	0	0	0	0
TCONS_00053117	-	3.37667	54	0	0	0	0
TCONS_00053141	-	0.27	3.66667	0	0	0	0
TCONS_00051269	-	0.526667	9	0	0	0	0
TCONS_00051300	-	0.183333	2.66667	0	0	0	0
TCONS_00053303	-	0.393333	4.33333	0	0	0	0
TCONS_00053313	-	0.443333	3.33333	0	0	0	0
TCONS_00053331	-	0.356667	3.66667	0	0	0	0
TCONS_00051501	-	1.08667	19.6667	0	0	0	0
TCONS_00051511	-	0.503333	5	0	0	0	0
TCONS_00053639	-	6.66	180.297	0	0	0	0
TCONS_00053640	-	0.263333	3.21333	0	0	0	0
TCONS_00051770	-	5.77	427.333	0	0	0	0
TCONS_00053759	-	0.666667	6	0	0	0	0
TCONS_00053760	-	0.433333	3.66667	0	0	0	0
TCONS_00053778	-	0.436667	8.33333	0	0	0	0
TCONS_00053893	-	0.483333	4.66667	0	0	0	0
TCONS_00054020	-	0.72	53.3333	0	0	0	0
TCONS_00052157	-	0.323333	16.3333	0	0	0	0
TCONS_00052158	-	1.12333	86	0	0	0	0
TCONS_00052237	-	0.283333	2.33333	0	0	0	0
TCONS_00052238	-	0.153333	3.33333	0	0	0	0
TCONS_00052261	-	0.273333	5.33333	0	0	0	0
TCONS_00052262	-	0.453333	12.6667	0	0	0	0
TCONS_00054118	-	0.336667	3.66667	0	0	0	0
TCONS_00052272	-	0.273333	3.33333	0	0	0	0
TCONS_00054340	-	0.63	34	0	0	0	0
TCONS_00054407	-	0.81	20.0767	0	0	0	0
TCONS_00054408	-	0.953333	31.9933	0	0	0	0
TCONS_00054434	-	0.65	5.89667	0	0	0	0
TCONS_00052823	-	9.20333	953	0	0	0	0
TCONS_00057034	-	0.206667	3.33333	0	0	0	0
TCONS_00054938	-	1.30333	38.7633	0	0	0	0
TCONS_00054939	-	0.9	39.2367	0	0	0	0
TCONS_00057058	-	0.58	17.3333	0	0	0	0
TCONS_00055108	-	1.21667	42.3333	0	0	0	0
TCONS_00057164	-	0.5	5.33333	0	0	0	0
TCONS_00057281	-	0.623333	27.3333	0	0	0	0
TCONS_00057290	-	1.05333	132.333	0	0	0	0
TCONS_00057303	-	0.793333	14	0	0	0	0
TCONS_00057323	-	0.686667	12.3333	0	0	0	0
TCONS_00055389	-	1.02	48.3333	0	0	0	0
TCONS_00057514	-	0.04	0.666667	0	0	0	0
TCONS_00055583	-	0.13	2	0	0	0	0
TCONS_00055641	-	0.203333	4.66667	0	0	0	0
TCONS_00055665	-	0.376667	3	0	0	0	0
TCONS_00055666	-	0.04	0.333333	0	0	0	0
TCONS_00055668	-	0.37	3.66667	0	0	0	0
TCONS_00058022	-	1.00667	17.84	0	0	0	0
TCONS_00058023	-	0.726667	14.8267	0	0	0	0
TCONS_00056174	-	1.08667	34.3333	0	0	0	0
TCONS_00058156	-	0.336667	4	0	0	0	0
TCONS_00056279	-	0.316667	3	0	0	0	0
TCONS_00056284	-	0.613333	9	0	0	0	0
TCONS_00058240	-	0.31	4	0	0	0	0
TCONS_00058241	-	0.506667	8	0	0	0	0
TCONS_00056328	-	0.323333	4	0	0	0	0
TCONS_00056392	-	0.706667	13.6667	0	0	0	0
TCONS_00058491	-	0.306667	16.7333	0	0	0	0
TCONS_00056804	-	0.676667	10	0	0	0	0
TCONS_00060717	-	0.426667	4.33333	0	0	0	0
TCONS_00060762	-	0.663333	5.89667	0	0	0	0
TCONS_00060763	-	0.143333	1.43667	0	0	0	0
TCONS_00060766	-	0.546667	8.06667	0	0	0	0
TCONS_00060767	-	1.63	35.2667	0	0	0	0
TCONS_00060786	-	1.18	144.667	0	0	0	0
TCONS_00059155	-	0.476667	5	0	0	0	0
TCONS_00061176	-	0.39	3.66667	0	0	0	0
TCONS_00059279	-	0.486667	5.66667	0	0	0	0
TCONS_00059488	-	0.406667	3	0	0	0	0
TCONS_00061497	-	0.223333	2.66667	0	0	0	0
TCONS_00061591	-	0.373333	3	0	0	0	0
TCONS_00061652	-	0.86	18.6667	0	0	0	0
TCONS_00061685	-	1.88333	32.1967	0	0	0	0
TCONS_00059772	-	0.636667	11	0	0	0	0
TCONS_00059773	-	0.27	3.33333	0	0	0	0
TCONS_00061716	-	0.64	6.66667	0	0	0	0
TCONS_00059936	-	0.86	5.66667	0	0	0	0
TCONS_00061991	-	0.483333	11	0	0	0	0
TCONS_00060172	-	0.446667	15	0	0	0	0
TCONS_00060260	-	0.523333	8.66667	0	0	0	0
TCONS_00062276	-	0.45	2.33333	0	0	0	0
TCONS_00062278	-	0.393333	7	0	0	0	0
TCONS_00062294	-	0.856667	7.66667	0	0	0	0
TCONS_00060470	-	0.413333	7.66667	0	0	0	0
TCONS_00060532	-	0.866667	9.66667	0	0	0	0
TCONS_00064925	-	0.5	9.33333	0	0	0	0
TCONS_00065045	-	1.63333	204.667	0	0	0	0
TCONS_00062941	-	0.63	14.3333	0	0	0	0
TCONS_00065143	-	1.17	39.6667	0	0	0	0
TCONS_00065212	-	0.36	9	0	0	0	0
TCONS_00065229	-	9.47667	211.333	0	0	0	0
TCONS_00063027	-	0.933333	13	0	0	0	0
TCONS_00065261	-	0.463333	12.3333	0	0	0	0
TCONS_00065309	-	0.4	4.33333	0	0	0	0
TCONS_00065588	-	0.223333	6.66667	0	0	0	0
TCONS_00065589	-	0.44	8.66667	0	0	0	0
TCONS_00065608	-	1.22333	72	0	0	0	0
TCONS_00063335	-	0.423333	4.66667	0	0	0	0
TCONS_00065706	-	0.816667	43.3333	0	0	0	0
TCONS_00065736	-	0.48	17.3333	0	0	0	0
TCONS_00063556	-	0.33	15.6667	0	0	0	0
TCONS_00066023	-	0.09	0.666667	0	0	0	0
TCONS_00066062	-	0.433333	36.3333	0	0	0	0
TCONS_00066070	-	0.22	3.66667	0	0	0	0
TCONS_00066205	-	0.596667	29.65	0	0	0	0
TCONS_00064200	-	0.696667	23	0	0	0	0
TCONS_00066439	-	1.12333	33.3333	0	0	0	0
TCONS_00064245	-	0.206667	1.66667	0	0	0	0
TCONS_00064246	-	0.483333	9.66667	0	0	0	0
TCONS_00066678	-	0.203333	1	0	0	0	0
TCONS_00066724	-	0.26	4.66667	0	0	0	0
TCONS_00066733	-	0.37	4	0	0	0	0
TCONS_00066819	-	0.226667	2.66667	0	0	0	0
TCONS_00064690	-	1.39333	107.333	0	0	0	0
TCONS_00064691	-	0.446667	8.66667	0	0	0	0
TCONS_00066978	-	0.313333	4	0	0	0	0
TCONS_00064755	-	0.27	3.33333	0	0	0	0
TCONS_00069328	-	0.12	1.95	0	0	0	0
TCONS_00069329	-	0.186667	4.38333	0	0	0	0
TCONS_00067133	-	2.12	108	0	0	0	0
TCONS_00069408	-	0.216667	4	0	0	0	0
TCONS_00067269	-	1.39667	17.6667	0	0	0	0
TCONS_00069589	-	0.246667	5.33333	0	0	0	0
TCONS_00067510	-	0.356667	3.33333	0	0	0	0
TCONS_00067512	-	0.503333	21.6333	0	0	0	0
TCONS_00067513	-	0.456667	10.7	0	0	0	0
TCONS_00069950	-	0.296667	7.66667	0	0	0	0
TCONS_00067707	-	0.166667	2.33333	0	0	0	0
TCONS_00067817	-	2.28333	34.24	0	0	0	0
TCONS_00067830	-	0.423333	15.3333	0	0	0	0
TCONS_00070132	-	0.51	5.66667	0	0	0	0
TCONS_00068072	-	0.63	11.6667	0	0	0	0
TCONS_00070269	-	0.29	5	0	0	0	0
TCONS_00070272	-	0.63	5.33333	0	0	0	0
TCONS_00070339	-	0.466667	4.33333	0	0	0	0
TCONS_00068276	-	0.473333	13.3333	0	0	0	0
TCONS_00070535	-	0.116667	0.666667	0	0	0	0
TCONS_00070778	-	0.246667	2.85333	0	0	0	0
TCONS_00070825	-	0.816667	17.6667	0	0	0	0
TCONS_00068610	-	0.42	4	0	0	0	0
TCONS_00068687	-	0.763333	29.7067	0	0	0	0
TCONS_00068939	-	0.596667	5.66667	0	0	0	0
TCONS_00071273	-	0.926667	12	0	0	0	0
TCONS_00069107	-	0.203333	4.33333	0	0	0	0
TCONS_00071356	-	0.373333	8	0	0	0	0
TCONS_00071452	-	1.02333	40.6667	0	0	0	0
TCONS_00071486	-	0.593333	7.86667	0	0	0	0
TCONS_00071487	-	0.356667	5.46667	0	0	0	0
TCONS_00069295	-	1.73	108.667	0	0	0	0
TCONS_00073724	-	0.533333	45	0	0	0	0
TCONS_00073876	-	0.723333	7.66667	0	0	0	0
TCONS_00073943	-	0.21	1.66667	0	0	0	0
TCONS_00074118	-	2.69	86	0	0	0	0
TCONS_00072133	-	0.116667	3	0	0	0	0
TCONS_00072217	-	0.533333	8	0	0	0	0
TCONS_00074358	-	0.866667	9.4	0	0	0	0
TCONS_00074378	-	0.183333	2.66667	0	0	0	0
TCONS_00074379	-	0.306667	4.66667	0	0	0	0
TCONS_00074674	-	0.53	6	0	0	0	0
TCONS_00074695	-	1.87333	15.7267	0	0	0	0
TCONS_00074698	-	1.28	15.9167	0	0	0	0
TCONS_00074699	-	0.323333	2.69	0	0	0	0
TCONS_00072624	-	0.133333	1.66667	0	0	0	0
TCONS_00072705	-	0.0566667	0.666667	0	0	0	0
TCONS_00074948	-	3.14	186.333	0	0	0	0
TCONS_00075030	-	0.326667	2.66667	0	0	0	0
TCONS_00075129	-	0.34	9	0	0	0	0
TCONS_00072906	-	1.20333	63.6667	0	0	0	0
TCONS_00072947	-	0.466667	4.66667	0	0	0	0
TCONS_00072971	-	0.34	9	0	0	0	0
TCONS_00072982	-	0.276667	3.33333	0	0	0	0
TCONS_00075258	-	0.113333	0.666667	0	0	0	0
TCONS_00073071	-	0.443333	30	0	0	0	0
TCONS_00073079	-	0.00666667	0.136667	0	0	0	0
TCONS_00075407	-	0.536667	9.33333	0	0	0	0
TCONS_00075783	-	0.78	12.1667	0	0	0	0
TCONS_00073581	-	0.376667	4.33333	0	0	0	0
LOC106700544	-	14.2433	214	0	0	0	0
LOC106700652	-	0.0833333	1.66667	0	0	0	0
LOC106700664	-	0.23	5.66667	0	0	0	0
LOC106701001	-	2.80333	49.7767	0	0	0	0
LOC106701486	-	0.15	4	0	0	0	0
LOC106701545	-	5.55667	245	0	0	0	0
LOC106701528	-	6.92667	187.11	0	0	0	0
LOC106700540	-	2.27333	30.3333	0	0	0	0
LOC106700556	-	2.33333	128.333	0	0	0	0
LOC102278675	-	1.66333	22	0	0	0	0
LOC102274258	-	1.72667	33.7967	0	0	0	0
LOC106700590	-	0.223333	5.66667	0	0	0	0
LOC106700624	-	0.2	12.6167	0	0	0	0
LOC106700627	-	0.25	4.33333	0	0	0	0
LOC106700657	-	2.11	134.333	0	0	0	0
LOC106700656	-	4.33333	170.667	0	0	0	0
LOC106700669	-	8.54667	712.667	0	0	0	0
LOC106700676	-	0.0133333	0.333333	0	0	0	0
LOC106700700	-	0.106667	3	0	0	0	0
LOC106700702	-	1.69667	223.793	0	0	0	0
LOC106700703	-	0.0166667	0.666667	0	0	0	0
LOC106700717	-	0.983333	47.5367	0	0	0	0
LOC106700752	-	0.17	2.66667	0	0	0	0
LOC106700774	-	1.76333	31	0	0	0	0
LOC106700838	-	1.45667	25.3333	0	0	0	0
LOC102284884	-	2.86	40.2033	0	0	0	0
LOC106700842	-	1.1	30.1567	0	0	0	0
LOC102279356	-	19.6833	1116	0	0	0	0
LOC102280124	-	0.77	12.6667	0	0	0	0
LOC106700899	-	0.733333	5.33333	0	0	0	0
LOC106700908	-	26.9867	1006	0	0	0	0
LOC102268711	-	1.18667	99.6667	0	0	0	0
LOC106700971	-	0.203333	2.33333	0	0	0	0
LOC106701071	-	0.26	23.49	0	0	0	0
LOC106701086	-	0.283333	4.24667	0	0	0	0
LOC106701087	-	0.126667	3.09	0	0	0	0
LOC106701089	-	0.816667	18.5333	0	0	0	0
LOC106701122	-	0.156667	8.66667	0	0	0	0
LOC106701120	-	17.5333	332	0	0	0	0
LOC106701162	-	0.256667	6.24	0	0	0	0
LOC106701169	-	0.09	2.33333	0	0	0	0
LOC106701172	-	0.343333	2.66667	0	0	0	0
LOC102283893	-	0.193333	6	0	0	0	0
LOC102282384	-	0.31	2.68667	0	0	0	0
LOC106701206	-	22.33	511.667	0	0	0	0
LOC106701217	-	0.876667	22	0	0	0	0
LOC102272778	-	0.943333	18.6667	0	0	0	0
LOC106701255	-	8.75	575.44	0	0	0	0
LOC102267332	-	0.0133333	0.333333	0	0	0	0
LOC106701282	-	0.88	33.6667	0	0	0	0
LOC106701286	-	7.78	176.333	0	0	0	0
LOC106701287	-	4.04333	203.723	0	0	0	0
LOC102284915	-	0.0233333	0.666667	0	0	0	0
LOC102285198	-	0.0566667	2.66667	0	0	0	0
LOC106701320	-	0.283333	21.3333	0	0	0	0
LOC102281844	-	1.83	86.6667	0	0	0	0
LOC106701333	-	4.72667	269	0	0	0	0
LOC106701336	-	1.87	24.6667	0	0	0	0
LOC102282670	-	8.43333	181.667	0	0	0	0
LOC106701343	-	0.0166667	0.27	0	0	0	0
LOC102281007	-	0.98	95.0967	0	0	0	0
LOC106701415	-	1.53667	28.6667	0	0	0	0
LOC102284933	-	0.11	2.66667	0	0	0	0
LOC102288050	-	26.06	411.333	0	0	0	0
LOC106701456	-	14.2367	697.333	0	0	0	0
LOC106701474	-	0.77	48.0167	0	0	0	0
LOC102270346	-	0.726667	47.3333	0	0	0	0
LOC106701500	-	0.0566667	0.666667	0	0	0	0
LOC106701506	-	0.156667	4	0	0	0	0
LOC102270156	-	25.8933	1443.67	0	0	0	0
LOC106701521	-	0.8	18.3667	0	0	0	0
LOC106701534	-	1.08333	19.76	0	0	0	0
LOC106701542	-	2.87333	33.7067	0	0	0	0
LOC106701551	-	1.89333	46	0	0	0	0
LOC106701570	-	407.57	7457	0	0	0	0
LOC106701578	-	4.69333	328	0	0	0	0
LOC102270658	-	0.0833333	4.33333	0	0	0	0
LOC102285988	-	3.23	309.333	0	0	0	0
LOC106701611	-	1.53	98	0	0	0	0
LOC102273023	-	5.87333	89.3333	0	0	0	0
LOC106701640	-	0.626667	9.33333	0	0	0	0
LOC106701655	-	0.0566667	1.33333	0	0	0	0
LOC102285325	-	0.106667	3.33333	0	0	0	0
LOC106701675	-	0.0733333	1.33333	0	0	0	0
LOC102269251	-	3.75	106.127	0	0	0	0
LOC106701696	-	376.64	9822.28	0	0	0	0
LOC102282445	-	0.06	0.666667	0	0	0	0
LOC106701712	-	42.5067	512.96	0	0	0	0
LOC106701718	-	3.3	53.3333	0	0	0	0
LOC106701735	-	16.4133	190	0	0	0	0
TCONS_00000002	XR_003032149.1	0.913333	18.3333	1.02333	0.366667	70.6667	24.3333
TCONS_00001891	XR_003036089.1	0.65	8.66667	0.0233333	0	3.33333	0
TCONS_00001892	XR_003036089.1	0.456667	8	0.0233333	0	3.33333	0
TCONS_00001997	XR_003030871.1	0.99	46.17	0.0533333	0	1.66667	0
TCONS_00002273	XR_003032154.1	1.64667	368.033	0	0	0	0
TCONS_00002353	TCONS_00061528	0.29	3.66667	0.363333	0	4.33333	0
TCONS_00000497	XR_003031790.1	1.39	194.36	1.83333	0.446667	222.003	53.5833
TCONS_00000498	XR_003031790.1	0.873333	119.377	1.83333	0.446667	222.003	53.5833
TCONS_00000499	XR_003031790.1	0.693333	122.597	1.83333	0.446667	222.003	53.5833
TCONS_00002397	XR_001494882.2	0.0966667	2.33333	0	0	0	0
TCONS_00002440	XR_003031513.1	0.156667	1.33333	0	0	0	0
TCONS_00000632	XR_001496711.2	2.56333	50.3333	0.173333	0	4	0
TCONS_00000633	XR_001496711.2	2.25667	22	0.173333	0	4	0
TCONS_00002504	XR_233941.4	1.2	76.6667	0.843333	2.28333	57.3333	161.333
TCONS_00000790	XR_003036097.1	0.103333	1.33333	0.06	0.106667	12.7767	23
TCONS_00002741	XR_003033486.1	0.226667	7	0	0	0	0
TCONS_00002799	XR_003030866.1	0.78	36.5567	0.0466667	0	1.36	0
TCONS_00002801	XR_003030867.1	1.14333	57.3833	1.17667	0.486667	31.64	14.6667
TCONS_00000875	XR_813274.3	0.38	3	0.00333333	0.0833333	0.333333	5.33333
TCONS_00003152	XR_234299.4	0.383333	3.33333	0.243333	0	4	0
TCONS_00001103	TCONS_00019676	1.12667	28.6167	1.87667	2.26667	76.5167	90.1267
TCONS_00001105	TCONS_00019678	1.32333	17.7167	0.596667	2.8	4.48333	22.3333
TCONS_00001107	XR_234295.4	0.223333	2.33333	0	0	0	0
TCONS_00001207	TCONS_00072290	1.48333	48	0.193333	0.326667	3.66667	6.66667
TCONS_00001208	TCONS_00072290	0.51	9.66667	0.193333	0.326667	3.66667	6.66667
TCONS_00001242	XR_003030475.1	0.693333	13.3333	1.87333	0.743333	39.58	18
TCONS_00003745	XR_003035976.1	0.346667	7.33333	0	0	0	0
TCONS_00001770	XR_003030249.1	0.656667	55.6667	1.77333	2.25	155.667	198.333
TCONS_00001781	XR_237052.4	68.05	1066.82	18.7933	29.4967	481.333	773.667
TCONS_00001782	XR_237052.4	6.35	64.85	18.7933	29.4967	481.333	773.667
TCONS_00001788	XR_811770.3	0.613333	43.6667	0	0	0	0
TCONS_00003964	XR_003037850.1	0.706667	15.3333	0.126667	1.35333	3.58	39.3933
TCONS_00001813	TCONS_00112597	0.253333	5.19333	3.63667	2.94333	37.3333	32.6667
TCONS_00001815	TCONS_00112597	2.83667	34.1833	3.63667	2.94333	37.3333	32.6667
TCONS_00001816	TCONS_00112597	0.02	0.623333	3.63667	2.94333	37.3333	32.6667
TCONS_00005954	XR_001496956.2	0.186667	2	0.106667	0	1.66667	0
TCONS_00004206	XR_003034396.1	0.12	1.33333	0	0	0	0
TCONS_00004230	XR_003031198.1	0.133333	1.33333	0	0	0	0
TCONS_00004263	TCONS_00080486	0.916667	24.6667	0.13	0	1.66667	0
TCONS_00004405	XR_237420.4	0.526667	8.66667	0.16	0.2	9.66667	10.3333
TCONS_00004429	XR_003032200.1	0.366667	7	0.103333	0	1.33333	0
TCONS_00004579	XR_003035540.1	0.58	9	0.0266667	0	1	0
TCONS_00004612	XR_001501268.2	4.73333	284	3.95	5.63667	247.263	355.817
TCONS_00006429	XR_003032253.1	0.253333	8.33333	0.153333	0.423333	18	52.6667
TCONS_00004648	XR_814919.2	0.32	17.4233	0.136667	0	25.2533	0
TCONS_00004649	XR_003032262.1	0.213333	18	0	0	0	0
TCONS_00004650	XR_001494911.1	0.19	9.85333	0.0133333	0	2.95667	0
TCONS_00004658	XR_003032257.1	0.0766667	2.72333	0.0133333	0	2.18	0
TCONS_00004707	XR_003034034.1	0.373333	7	0	0	0	0
TCONS_00004711	XR_003034033.1	0.296667	1.66667	0.0166667	0	1.76333	0
TCONS_00004838	XR_003037316.1	2.45667	108	0.04	0	1.36333	0
TCONS_00004987	XR_809567.3	0.483333	36	0.15	0.28	14.14	26.3333
TCONS_00005013	XR_003036933.1	0.3	3.33333	0.113333	0	8.66667	0
TCONS_00005160	XR_003037536.1	1.74333	30.6667	0	0	0	0
TCONS_00007056	XR_003029799.1	1.15667	60	7.81667	10.13	1167	1603
TCONS_00005288	TCONS_00068173	2.68	549.523	1.03333	1.26667	223.353	298.687
TCONS_00007142	XR_003029758.1	1.67333	93.3333	1.00667	1.11	29.5767	31
TCONS_00005422	XR_240837.4	0.463333	6	0.0566667	0.113333	4.07333	8.66667
TCONS_00007282	XR_001501156.2	0.636667	12	0.183333	0.223333	16.6667	19
TCONS_00005559	XR_001501642.2	0.183333	4	0.28	0	8	0
TCONS_00005604	XR_813725.3	12.1967	172	1.69667	0.393333	67	15.3333
TCONS_00005613	XR_003034682.1	0.24	1.33333	0.0333333	0	1.32667	0
TCONS_00005634	XR_003036437.1	0.81	50.3333	0.316667	0.266667	33.3333	29
TCONS_00005722	XR_003032585.1	0.806667	13	0	0	0	0
TCONS_00008864	XR_001502071.2	0.203333	11.24	0.703333	0.533333	59.66	50
TCONS_00008865	XR_003029733.1	0.963333	72.91	0.0233333	0	3.00667	0
TCONS_00007659	XR_001501007.2	1.35	45.3333	0	0	0	0
TCONS_00007713	XR_139671.4	0.173333	8.38	0.236667	0	16.6667	0
TCONS_00007714	XR_139671.4	0.446667	11.1967	0.236667	0	16.6667	0
TCONS_00007715	XR_139671.4	0.183333	9.77	0.236667	0	16.6667	0
TCONS_00007749	XR_001495063.2	0.556667	3.33333	0.00333333	0	0.0466667	0
TCONS_00009091	XR_238916.4	0.0933333	2	0.446667	0.21	21.6667	11.6667
TCONS_00009121	TCONS_00038553	0.443333	8	1.89333	3.7	108	223.667
TCONS_00007876	TCONS_00040413	3.68	51.5433	0.273333	0	2	0
TCONS_00007877	TCONS_00040413	1.51333	18.1233	0.273333	0	2	0
TCONS_00007897	XR_003037761.1	0.263333	5.33333	0.0366667	0	2.66667	0
TCONS_00009252	XR_817046.3	0.263333	6	0	0	0	0
TCONS_00009334	XR_003037156.1	0.533333	7.66667	0	0	0	0
TCONS_00009589	XR_808230.3	0.443333	6.66667	0.0233333	0	1	0
TCONS_00008217	XR_233697.4	0.303333	2.66667	0.9	0.96	36.9833	43
TCONS_00008254	XR_003031360.1	0.316667	5.33333	0.156667	0	4.33333	0
TCONS_00008308	XR_003037203.1	0.336667	8.66667	0.173333	0.296667	7.57667	14
TCONS_00008333	XR_239131.4	0.386667	4.33333	0.423333	0.53	28.6667	35.3333
TCONS_00008437	XR_808068.3	0.266667	4.33333	0	0	0	0
TCONS_00008568	XR_139219.5	0.483333	22.3333	0.0633333	0	5.17333	0
TCONS_00008660	XR_003030840.1	11.97	189.333	0	0	0	0
TCONS_00010344	XR_809763.3	0.636667	13	0.04	0	2.66667	0
TCONS_00010424	XR_815660.3	0.533333	6	1.67333	0.22	283.73	33.98
TCONS_00010525	TCONS_00042448	0.663333	47.6667	0.44	1.65667	12.6667	48.6667
TCONS_00010552	TCONS_00042420	2.41333	19	7.13333	16.4933	363.667	876
TCONS_00012191	XR_001501932.2	0.896667	73.6667	0.133333	0	8.55667	0
TCONS_00012192	XR_003037733.1	0.3	10.6667	0.133333	0.176667	9.65	14.3333
TCONS_00010686	XR_808138.3	3.28667	631.667	0.23	0.326667	27	35.3333
TCONS_00012415	XR_238726.4	0.666667	4.66667	0.92	1.15333	19.3333	24.6667
TCONS_00011099	XR_003030779.1	0.4	5.03667	0.283333	0	20.7833	0
TCONS_00011100	XR_003030779.1	0.433333	6.96333	0.283333	0	20.7833	0
TCONS_00011122	XR_003031415.1	1.54667	132.333	0.433333	0.976667	151.667	347.667
TCONS_00011148	XR_816906.3	2.44333	156.667	1.50667	0.873333	102.457	66.6267
TCONS_00011161	XR_816906.3	1.97667	230	1.50667	0.873333	102.457	66.6267
TCONS_00011317	TCONS_00087866	0.553333	63.8967	3.42333	9.78333	399.27	1193.53
TCONS_00011318	TCONS_00087866	0.346667	42.8167	3.42333	9.78333	399.27	1193.53
TCONS_00011320	TCONS_00087866	0.41	43.9633	3.42333	9.78333	399.27	1193.53
TCONS_00011333	XR_239064.4	0.396667	7	0	0	0	0
TCONS_00011334	XR_239064.4	0.64	13.6667	0	0	0	0
TCONS_00012827	XR_003030834.1	0.21	3.33333	0	0	0	0
TCONS_00012829	XR_003030448.1	0.18	1.33333	0.0733333	0	1.33333	0
TCONS_00012833	XR_003030448.1	0.35	2	0.0733333	0	1.33333	0
TCONS_00011506	TCONS_00070377	2.55	64.8333	3.08333	4.86667	70.4033	116
TCONS_00011507	XR_237845.3	0.516667	28.59	0.0333333	0.0566667	0.916667	1.33333
TCONS_00013054	TCONS_00066603	1.07333	96	0.403333	3.24	12.3333	100.667
TCONS_00011686	XR_003030341.1	0.75	18.3333	0.246667	0.23	11.6667	11
TCONS_00011798	XR_001501490.2	0.486667	5.33333	0.03	0	0.766667	0
TCONS_00011800	TCONS_00055363	1.27	17.6667	0.21	0	5.13667	0
TCONS_00013254	TCONS_00054216	0.676667	24.1067	0.896667	1.31667	40.0933	68
TCONS_00013255	TCONS_00054216	0.89	32.56	0.896667	1.31667	40.0933	68
TCONS_00013327	XR_003030058.1	1.17	97.6667	3.21	4.11	826.163	1062.42
TCONS_00011940	XR_003031796.1	0.38	5	0.113333	0.206667	36.3333	64.3333
TCONS_00013369	TCONS_00058317	2.22	34.3167	0.29	0.526667	15.1833	27.56
TCONS_00013384	TCONS_00058317	0.506667	6.68333	0.29	0.526667	15.1833	27.56
TCONS_00011988	XR_811378.3	0.32	10.3333	0.106667	0.36	10.3333	40.3333
TCONS_00013517	TCONS_00054601	0.176667	3.66667	0.326667	2.35333	4.66667	34.6667
TCONS_00015588	XR_003032275.1	0.53	14.6667	0.0533333	0	3.66667	0
TCONS_00013789	XR_001501732.2	0.393333	14	0	0	0	0
TCONS_00015776	XR_805233.3	0.3	6.33333	0.11	0.0366667	22.32	8.66667
TCONS_00014057	TCONS_00089486	1.9	43.3333	0	1.07	0	8.33333
TCONS_00015830	XR_003031285.1	0.79	53.3333	0	0	0	0
TCONS_00014070	XR_813935.3	1.16667	47.8533	1.01333	0.67	25.28	17.3333
TCONS_00014077	XR_813932.3	0.47	11.1467	0.353333	0.316667	9.42	9.33333
TCONS_00014097	TCONS_00048457	6.77333	120.783	9.30667	10.35	142.527	162.707
TCONS_00014098	TCONS_00048455	5.73	130.217	5.00667	3.52	115.74	88.0533
TCONS_00014158	XR_003029422.1	0.59	18.6667	0.296667	0.633333	100	207.667
TCONS_00014198	TCONS_00069322	2.67333	73.1233	5.88333	1.20333	148.86	32
TCONS_00014199	TCONS_00069322	1.36	26.8767	5.88333	1.20333	148.86	32
TCONS_00014220	TCONS_00049629	0.356667	15.05	1.44333	1.05333	129	98.6667
TCONS_00016175	XR_236415.3	0.373333	10	0.0466667	0	2.33333	0
TCONS_00014518	TCONS_00017842	9.03333	157.067	3.79333	4.28333	68	73
TCONS_00016246	TCONS_00069148	0.936667	12	0.52	0	5.66667	0
TCONS_00014534	XR_003029667.1	0.386667	15	0.17	0	3	0
TCONS_00016457	XR_003038052.1	0.49	11.3333	0.0833333	0.06	22.6767	16.3333
TCONS_00014759	XR_811112.3	1.01667	14.6667	0.52	0	12.6667	0
TCONS_00014904	XR_003033922.1	0.493333	15	0.143333	0	24.9	0
TCONS_00015001	TCONS_00047665	0.523333	5.66667	0	0.886667	0	37.3333
TCONS_00016678	XR_003035952.1	0.116667	2	0.4	0	4.11	0
TCONS_00015025	TCONS_00038635	2.50667	114.667	0.25	0.956667	13.27	54.1133
TCONS_00015031	TCONS_00038635	6.06	296.667	0.25	0.956667	13.27	54.1133
TCONS_00015060	XR_003035046.1	0.596667	13.3333	0.43	0.603333	11	14
TCONS_00016703	XR_003030058.1	0.5	27.3833	3.21	4.11	826.163	1062.42
TCONS_00015120	XR_810015.3	0.673333	34	0.0166667	0	1.66667	0
TCONS_00016986	TCONS_00077648	1.65333	109	1.27333	1.2	35	33
TCONS_00018805	XR_139556.5	6.07333	317	4.07667	2.44333	213.667	127.333
TCONS_00018969	XR_003036800.1	0.266667	3	0.106667	0.0433333	13.0633	4.66667
TCONS_00018970	XR_001501140.2	0.406667	4.33333	0.106667	0	3.37667	0
TCONS_00017163	XR_001500788.2	0.0366667	0.333333	0	0	0	0
TCONS_00017164	TCONS_00004201	0.486667	7.66667	0.753333	0	12.08	0
TCONS_00019039	XR_003035747.1	0.0766667	1	0	0	0	0
TCONS_00017249	XR_003029426.1	0.613333	33.4667	0.0633333	0	7	0
TCONS_00017250	XR_003029426.1	0.2	6.86667	0.0633333	0	7	0
TCONS_00019065	XR_003037264.1	0.156667	6.99333	0	0	0	0
TCONS_00019066	XR_003037264.1	0.106667	5.00667	0	0	0	0
TCONS_00019227	TCONS_00068076	1.11333	28.6667	0.333333	0	16	0
TCONS_00017427	TCONS_00082958	0.27	19.6667	0.13	0.853333	3.33333	21.6667
TCONS_00017445	XR_003029744.1	0.93	14.3333	0	0	0	0
TCONS_00017453	XR_003031418.1	0.416667	4.33333	0	0	0	0
TCONS_00019264	XR_003038176.1	0.43	10.6667	0.21	0.03	74.0133	9.66667
TCONS_00019342	XR_003031224.1	0.45	15.6667	0.07	0	2.31	0
TCONS_00017737	XR_003032622.1	1.39	41.6667	0.31	0.0133333	18.7133	0.666667
TCONS_00017798	XR_239392.4	0.0566667	3.33333	0.156667	0.2	22.3167	31.0667
TCONS_00017851	XR_811150.3	2.58333	63.7467	0.896667	2.04333	22.2167	52
TCONS_00017876	XR_811143.3	0.426667	4.66667	0.35	0.556667	30.3333	48.6667
TCONS_00017889	XR_003031254.1	0.996667	106	0.38	0.2	65	36
TCONS_00017949	XR_003036052.1	0.15	1	0.0533333	0	2	0
TCONS_00017995	XR_003030872.1	0.196667	1.66667	0.0433333	0	1	0
TCONS_00019841	XR_003029789.1	0.35	6.33333	0.313333	0.15	15.6667	8.66667
TCONS_00019864	XR_003032548.1	0.83	32.0367	0.223333	0.633333	9	26.3333
TCONS_00019874	XR_003032549.1	0.196667	2.33333	0.03	0	4	0
TCONS_00018290	TCONS_00025938	0.52	17.3333	0.533333	0	15	0
TCONS_00018394	XR_001501114.2	1.95333	50.6167	0.22	0.453333	12.21	31.3333
TCONS_00018395	TCONS_00043968	0.343333	14.05	0	0.826667	0	47.3333
TCONS_00020031	XR_809111.3	1.58	94.6667	2.07333	0.413333	126	23.3333
TCONS_00018440	XR_003030084.1	0.61	65.3333	0	0.273333	0	27
TCONS_00020077	XR_001500911.2	1.13667	14.3333	0.28	0	4.76	0
TCONS_00020175	XR_003037483.1	0.616667	17	0	0	0	0
TCONS_00020337	TCONS_00000266	3.16333	358.613	2.13333	1.07	273.903	130
TCONS_00020353	XR_001500112.2	0.47	8.43667	0	0	0	0
TCONS_00020354	XR_001500112.2	0.233333	7.23	0	0	0	0
TCONS_00020355	XR_001500112.2	0.276667	4.33333	0	0	0	0
TCONS_00020469	XR_001494696.2	1.11333	104.333	0.0966667	0.00666667	19.0533	1.66667
TCONS_00022593	XR_003029487.1	0.236667	6	0.173333	0.216667	15.6667	17.3333
TCONS_00020584	TCONS_00068013	0.226667	6	0.113333	0.57	4	20.3333
TCONS_00022737	XR_003037228.1	0.81	41.6667	0.11	0	9.56667	0
TCONS_00022744	XR_003037230.1	0.396667	7.59333	0	0	0	0
TCONS_00022745	XR_003037225.1	0.313333	12.4367	0	0	0	0
TCONS_00022746	XR_003037232.1	1.17333	43.6367	0.46	0	44.0133	0
TCONS_00022860	XR_003037159.1	0.286667	3.66667	0.00333333	0	0.333333	0
TCONS_00020870	TCONS_00089083	0.923333	40.6667	0.03	0.523333	12.9667	210.037
TCONS_00020874	NR_146189.1	0.313333	6.33333	0.25	0.0433333	109.033	17.63
TCONS_00020875	NR_146189.1	0.373333	10	0.25	0.0433333	109.033	17.63
TCONS_00020877	NR_146189.1	0.273333	5.66667	0.25	0.0433333	109.033	17.63
TCONS_00020878	NR_146189.1	0.346667	3.33333	0.25	0.0433333	109.033	17.63
TCONS_00020882	TCONS_00089093	0.536667	13	0.313333	0	13.9	0.0133333
TCONS_00020912	XR_815821.3	1.51667	38.4833	0.01	0.0566667	1.66667	12
TCONS_00020921	XR_001501918.2	0.37	5.33333	0.72	0.456667	31	19.3333
TCONS_00020991	XR_003029448.1	1.03333	95.65	0.273333	1.03333	44.2833	167.55
TCONS_00021000	XR_003029449.1	0.916667	17	0	0	0	0
TCONS_00022962	TCONS_00051606	0.39	5	0.423333	0	27.1067	0
TCONS_00023018	XR_003032804.1	0.796667	69.0033	0.12	0.03	34.0333	9.33333
TCONS_00023083	XR_236228.4	0.586667	8.33333	0.596667	0	12.7333	0
TCONS_00023125	XR_003035715.1	9.54667	311	7.46333	6.92	305.653	301.553
TCONS_00021130	XR_003035714.1	0.113333	5.48	0.29	0.61	16.3333	34
TCONS_00021131	TCONS_00036370	0.18	1.52	0.476667	1.22333	4.78	11.6667
TCONS_00021132	TCONS_00036371	0.226667	3.33333	0.81	2.08667	16.5533	39.6667
TCONS_00023144	XR_003038126.1	1.32333	73.3333	0.00666667	0	1.04333	0
TCONS_00021196	TCONS_00033619	8.33333	423	6.24667	5.54333	354.667	302
TCONS_00023257	XR_808428.3	0.8	13.6667	0.0233333	0	1	0
TCONS_00023465	XR_003033236.1	5.09333	1935.85	4.94333	7.64	752.667	1184.67
TCONS_00023467	XR_003033235.1	2.22	136.52	24.0867	40.5267	4447.33	7577.33
TCONS_00023468	XR_003033235.1	51.5267	2383.53	24.0867	40.5267	4447.33	7577.33
TCONS_00023675	TCONS_00082813	0.346667	18.3333	0.41	0.313333	27.76	22.3333
TCONS_00023682	XR_003030058.1	1.08	108	3.21	4.11	826.163	1062.42
TCONS_00023736	XR_139644.4	9.28667	456.63	1.42667	2.98	45	95.6667
TCONS_00023737	XR_139644.4	0.223333	6.65333	1.42667	2.98	45	95.6667
TCONS_00023768	XR_003036807.1	0.366667	4.33333	0.143333	0	29.6667	0
TCONS_00021681	XR_003030277.1	0.273333	4.33333	0	0	0	0
TCONS_00023811	XR_238233.4	0.236667	5.66667	0.22	0.123333	15.6667	8.33333
TCONS_00021766	XR_003030269.1	1.38	47	0	0	0	0
TCONS_00021767	XR_003030271.1	1.62667	50	0.186667	0	7.39667	0
TCONS_00023902	XR_003029422.1	0.473333	21.13	0.296667	0.633333	100	207.667
TCONS_00023903	XR_003029422.1	0.206667	7.20333	0.296667	0.633333	100	207.667
TCONS_00021897	XR_003030058.1	2.1	120.667	3.21	4.11	826.163	1062.42
TCONS_00024048	XR_001495088.2	0.796667	9.66667	0.0633333	0	1	0
TCONS_00022070	XR_001501171.2	0.366667	10	0.183333	0	22	0
TCONS_00022071	XR_001501171.2	0.306667	5	0.183333	0	22	0
TCONS_00022130	TCONS_00047375	0.19	8.52667	1.15	3.09667	62.1633	179.333
TCONS_00022134	TCONS_00047375	0.87	54.14	1.15	3.09667	62.1633	179.333
TCONS_00024146	XR_003037560.1	0.85	77.3467	0	0	0	0
TCONS_00024147	XR_003038126.1	1.63667	176.32	0.00666667	0	1.04333	0
TCONS_00022477	TCONS_00015915	0.79	42	0.0966667	0.956667	1.33333	15.3333
TCONS_00024409	XR_809445.2	6.2	461	0.0766667	0	12.6667	0
TCONS_00024430	XR_001495214.2	0.2	4.66667	0.0233333	0.08	1.94667	7.49
TCONS_00026445	XR_003030781.1	0.716667	37.3333	0.0466667	1.28	6.39	179.177
TCONS_00026455	TCONS_00083958	1.15667	26.6667	0.256667	0	8	0
TCONS_00024551	XR_001501268.2	0.72	35.3333	3.95	5.63667	247.263	355.817
TCONS_00026578	XR_233885.4	1.00667	34.3333	0.786667	0.15	30.6667	5.33333
TCONS_00026884	XR_003033333.1	1.51333	107	0.173333	0.376667	15.3333	35
TCONS_00024932	XR_814007.3	1.21667	52.6667	0.0666667	0	11.9533	0
TCONS_00026939	XR_003032666.1	0.906667	14.3333	0.0966667	0	11.0767	0
TCONS_00027011	XR_003034872.1	1.11	28.6667	4.46	3.58	404.667	310.333
TCONS_00027064	TCONS_00017312	0.813333	46.6667	0.426667	0.866667	24.6667	46
TCONS_00027121	XR_001500864.2	3.04667	32.6667	2.22667	0.61	52.3333	14.3333
TCONS_00027228	XR_003036779.1	0.626667	14.9533	0.246667	0.43	36.6667	58.3333
TCONS_00027229	XR_003036779.1	0.00333333	0.0466667	0.246667	0.43	36.6667	58.3333
TCONS_00025395	TCONS_00090808	0.136667	3.3	0.67	0	20.6667	0
TCONS_00025547	XR_806922.3	0.783333	8.66667	0.13	0	3.33333	0
TCONS_00027606	XR_001501376.2	0.603333	7	0	0	0	0
TCONS_00027725	XR_236437.4	0.856667	28.6667	0.123333	0	20.6533	0
TCONS_00025816	XR_003036827.1	0.203333	5	0.00666667	0	0.666667	0
TCONS_00027764	XR_234043.4	0.373333	4	0.193333	0	4.09	0
TCONS_00025865	NR_045646.1	0.17	5.59667	2.1	2.39	115.333	145.667
TCONS_00025866	NR_045646.1	0.596667	31.02	2.1	2.39	115.333	145.667
TCONS_00027797	TCONS_00072975	5.35	133.65	0.403333	0	5.75	0
TCONS_00027798	TCONS_00072975	5.08333	118.35	0.403333	0	5.75	0
TCONS_00027869	XR_001501268.2	0.59	15	3.95	5.63667	247.263	355.817
TCONS_00026080	TCONS_00060101	1.43333	53.6967	0.27	0	14.7133	0
TCONS_00026081	TCONS_00060101	0.41	24.3033	0.27	0	14.7133	0
TCONS_00026161	TCONS_00065852	0.543333	8	0.14	0	2.56333	0
TCONS_00026246	TCONS_00092501	1.26667	31	2.97667	3.95333	80.6667	122
TCONS_00026249	XR_003031883.1	0.503333	8	0	0	0	0
TCONS_00026318	XR_003030708.1	0.283333	1.66667	0	0	0	0
TCONS_00030177	TCONS_00088331	3.74333	125.337	2.24667	1.35667	77.95	44.2667
TCONS_00030178	TCONS_00088331	6.47333	197.233	2.24667	1.35667	77.95	44.2667
TCONS_00030191	XR_001500436.2	12.46	1022.33	8.59333	1.34	956.137	148.877
TCONS_00030374	XR_003031801.1	42.1867	716.333	0.113333	0	6	0
TCONS_00030423	XR_814598.3	0.396667	14	0.4	0.14	28.3333	10
TCONS_00030567	XR_001502337.2	0.476667	13.6667	0.286667	0	7.33333	0
TCONS_00029089	TCONS_00080431	0.616667	29.0067	0.256667	0	2.66667	0
TCONS_00029090	TCONS_00080431	0.933333	38.66	0.256667	0	2.66667	0
TCONS_00030819	XR_003033082.1	0.276667	3.41667	0.0733333	0.46	5.33333	33.3333
TCONS_00030820	XR_003033082.1	1.54333	14.5533	0.0733333	0.46	5.33333	33.3333
TCONS_00030821	XR_003033082.1	0.2	5.36333	0.0733333	0.46	5.33333	33.3333
TCONS_00030838	XR_003029515.1	0.06	1	0	0	0.0166667	0.00333333
TCONS_00030949	XR_003036030.1	0.603333	6.66667	0	0.00333333	0	0.333333
TCONS_00031023	TCONS_00024769	0.906667	7.66667	0.0633333	0	0.666667	0
TCONS_00029399	TCONS_00113024	0.143333	2.33333	0.306667	0	4	0
TCONS_00029448	TCONS_00096535	0.236667	3	0.143333	0.24	7	13.3333
TCONS_00031253	XR_003033925.1	0.146667	2	0	0.576667	0	25
TCONS_00031261	TCONS_00042262	0.16	1.33333	0.206667	0.12	18.0433	9.33333
TCONS_00031262	TCONS_00042262	0.67	8.33333	0.206667	0.12	18.0433	9.33333
TCONS_00029638	XR_003033302.1	5.92333	386.333	4.00333	3.28667	253.667	230.333
TCONS_00029690	XR_808391.3	0.4	7.66667	0.0433333	1.47	5.01	201.667
TCONS_00031365	XR_003036069.1	0.21	6.66667	0.09	0.253333	6.75	18.3333
TCONS_00029705	TCONS_00039520	0.85	26	0.746667	1.05333	27	40
TCONS_00031367	XR_808389.3	0.693333	11.6667	0.32	0.406667	21.9167	28.6667
TCONS_00031395	TCONS_00031212	20.76	396.243	11.1233	5.04333	177.497	78.1733
TCONS_00031409	TCONS_00029704	0.266667	5.66667	0.0833333	0.356667	2	7.33333
TCONS_00031415	TCONS_00029718	1.24667	61.6667	0.796667	0	44.73	0
TCONS_00033531	XR_238442.4	0.416667	4.33333	0	0	0	0
TCONS_00033532	XR_238442.4	0.7	8.66667	0	0	0	0
TCONS_00033594	XR_003038126.1	1.60333	56.6667	0.00666667	0	1.04333	0
TCONS_00033600	XR_003035133.1	0.41	5.45667	0	0	0	0
TCONS_00033601	XR_003035133.1	0.41	4.87667	0	0	0	0
TCONS_00031809	XR_234230.4	0.696667	23.6667	1.32667	1	39.6667	31.6667
TCONS_00033654	XR_003034304.1	0.38	6	0.0633333	0.11	6.67333	12.6667
TCONS_00031819	XR_003034305.1	0.436667	8.33333	0.123333	0	2	0
TCONS_00033673	TCONS_00067502	0.44	8.65333	0.106667	0	2.49667	0
TCONS_00033674	TCONS_00067502	0.526667	6.36333	0.106667	0	2.49667	0
TCONS_00033675	TCONS_00067502	0.19	3.98667	0.106667	0	2.49667	0
TCONS_00033685	TCONS_00067463	2.46	164.407	0.866667	0.23	35.9567	9.07667
TCONS_00032039	XR_001500722.2	0.673333	7	0.09	0	1.66667	0
TCONS_00034098	TCONS_00041335	0.563333	8.33333	1.50667	0.846667	51.1533	28.0067
TCONS_00034310	TCONS_00003636	0.856667	18	0.243333	1.08667	4.66667	19.6667
TCONS_00032384	XR_804249.3	0.506667	5.33333	0.106667	0	1.66667	0
TCONS_00032414	XR_233297.4	2.37333	45.19	0.383333	0.36	9.33333	8
TCONS_00032415	XR_233297.4	5.77	98.4767	0.383333	0.36	9.33333	8
TCONS_00032418	TCONS_00000905	13.9133	233	7.94	3.75667	173.97	88.3467
TCONS_00034384	XR_003038149.1	0.213333	2.33333	0.103333	0	9	0
TCONS_00032573	XR_003034852.1	1.44667	107.333	0	0	0	0
TCONS_00032688	XR_001500462.2	0.403333	5	0	0	0	0
TCONS_00032702	XR_003030960.1	1.23667	46.5567	0	0	0	0
TCONS_00032703	XR_003030962.1	0.323333	9.44333	0.26	0	15.84	0
TCONS_00032705	XR_003030955.1	0.373333	2.66667	0	0	0	0
TCONS_00032808	XR_814400.3	0.466667	4.66667	0	0	0	0
TCONS_00032860	TCONS_00002765	0.0733333	6.66667	0.12	0	1.33333	0
TCONS_00032861	XR_003030781.1	0.0666667	4.33333	0.0466667	1.28	6.39	179.177
TCONS_00032929	XR_812313.3	0.0366667	0.333333	0.0166667	0	2.33333	0
TCONS_00035128	XR_003035425.1	1.34333	209.667	0.263333	0.5	55.8433	109.443
TCONS_00033202	TCONS_00082627	0.473333	7.33333	0.633333	0.433333	118.187	75.3333
TCONS_00033256	XR_003030779.1	0.526667	18	0.283333	0	20.7833	0
TCONS_00035292	XR_238464.4	5.96667	165.333	6.86667	0.87	223.667	30
TCONS_00037118	XR_233843.4	0.73	26.6667	0.07	0	1.33333	0
TCONS_00037137	XR_003036004.1	0.233333	5.33333	0.603333	0.443333	81.33	62.6667
TCONS_00037211	TCONS_00011382	0.0766667	1.66	0	1.22333	0	10
TCONS_00037212	TCONS_00011382	0.546667	17.6733	0	1.22333	0	10
TCONS_00035468	XR_003038168.1	0.333333	4.66667	0.0733333	0	1.33333	0
TCONS_00035469	TCONS_00062762	0.393333	11.3333	0.356667	0.99	10	28.3333
TCONS_00037446	XR_813808.3	1.61667	42	0.556667	2.07	10.3333	40.3333
TCONS_00037695	XR_815653.3	0.74	23.3333	0.19	0	14	0
TCONS_00037758	XR_003032385.1	0.126667	2.33333	0.05	0	6	0
TCONS_00037852	TCONS_00019654	0.483333	9	0.263333	0.21	16.4367	15
TCONS_00037853	TCONS_00019654	0.0833333	1.66667	0.263333	0.21	16.4367	15
TCONS_00035940	XR_804582.3	0.546667	15.6667	0.09	0.19	7.42	15.3333
TCONS_00037960	XR_003036948.1	0.746667	27.3333	0.02	0	1	0
TCONS_00036033	TCONS_00039637	0.346667	3.33333	0.273333	0	13.75	0
TCONS_00036034	TCONS_00039637	0.146667	2.66667	0.273333	0	13.75	0
TCONS_00036036	XR_001500868.2	0.18	2	0.0566667	0	3	0
TCONS_00038114	XR_235867.4	0.296667	3.82	4.65	0	95	0
TCONS_00038115	XR_235867.4	0.04	1.08333	4.65	0	95	0
TCONS_00038199	TCONS_00104945	0.223333	3.66667	0.633333	0	8.85667	0
TCONS_00036380	XR_003030968.1	0.526667	15.6667	0.0566667	0	9	0
TCONS_00036390	XR_003033771.1	0.5	3.66667	0.08	0	1.31667	0
TCONS_00036440	XR_003031020.1	0.573333	8	0.0633333	0	10.6733	0
TCONS_00036513	TCONS_00110974	0.71	6.66667	0.266667	1.36	3.66667	19.6667
TCONS_00036514	XR_816617.3	0.143333	1.66667	0	0	0	0
TCONS_00038420	XR_001495499.2	0.593333	39.6667	0.04	0	3	0
TCONS_00036559	XR_003038101.1	0.273333	4.66667	0.0966667	0.0766667	6.55333	5.66667
TCONS_00038477	TCONS_00106924	0.78	16.3333	0.133333	0	5.66667	0
TCONS_00038478	TCONS_00106925	0.466667	9.33333	0.156667	0	7	0
TCONS_00038516	TCONS_00106833	0.31	6	0.503333	1.59667	5.63333	18.3333
TCONS_00038517	TCONS_00106832	0.123333	3	1.50667	2.35667	52.1467	85.94
TCONS_00036759	XR_237574.4	0.433333	7	1.08333	1.95333	19.6133	37.6333
TCONS_00038732	TCONS_00005159	0.563333	35	0.113333	0.166667	4.78	6.66667
TCONS_00037090	XR_003035636.1	3.21333	393.333	0.62	0.43	66.0833	51.3333
TCONS_00038881	XR_233315.4	2.62333	28.19	2.29333	0.906667	37.6667	17.6667
TCONS_00038882	XR_233315.4	1.52333	16.4767	2.29333	0.906667	37.6667	17.6667
TCONS_00038885	TCONS_00001017	1.09667	28.3333	0.133333	6.87333	1.33333	66
TCONS_00041109	TCONS_00083094	1.46667	38.1633	4.98	5.25667	170.983	184
TCONS_00041113	XR_238604.3	1.02	16.3333	2.37333	2.96	116	143
TCONS_00041134	XR_003032849.1	1.77667	130.667	0	0	0	0
TCONS_00041258	XR_003031208.1	0.1	1.66667	0.0833333	0	2.33333	0
TCONS_00039122	XR_001494426.2	0.883333	115.357	0.61	0.3	43.2233	18.8667
TCONS_00039123	XR_001494426.2	0.63	46.9767	0.61	0.3	43.2233	18.8667
TCONS_00039145	XR_001494428.2	0.416667	11	0.373333	0	8.33333	0
TCONS_00039146	XR_001494428.2	0.743333	15.3333	0.373333	0	8.33333	0
TCONS_00039233	XR_003032849.1	0.0633333	1.33333	0	0	0	0
TCONS_00039367	XR_001495503.2	0.306667	4.33333	0.0433333	0	1.66667	0
TCONS_00039511	XR_001501819.2	1.04667	11	0.06	0	4	0
TCONS_00039512	XR_001501820.2	1.29333	24.62	0.0133333	0.276667	0.333333	7.66667
TCONS_00039513	XR_001501820.2	0.413333	7.71333	0.0133333	0.276667	0.333333	7.66667
TCONS_00041543	TCONS_00062176	0.963333	11	0.713333	0.47	24.6667	16.3333
TCONS_00041589	TCONS_00068744	1.08667	24.3333	0	1.12333	0	22.3333
TCONS_00041641	XR_003036034.1	3.79	63.3333	0	0	0	0
TCONS_00041693	XR_003029828.1	0.636667	36.3333	0	0	0	0
TCONS_00039692	XR_814790.3	0.533333	16	0.02	0.123333	2.66667	20
TCONS_00039915	TCONS_00054088	3.15	73.6667	5.57	8.42333	144.667	212.333
TCONS_00039916	TCONS_00054089	0.813333	9	6.24667	2.87667	169	80.6667
TCONS_00041937	XR_815660.3	0.32	6.39667	1.67333	0.22	283.73	33.98
TCONS_00041938	XR_815660.3	0.07	1.60333	1.67333	0.22	283.73	33.98
TCONS_00039966	XR_003037234.1	0.296667	9	0.186667	0	28	0
TCONS_00042003	XR_001495212.2	0.383333	5	3.79333	3.27333	38.3333	34
TCONS_00040115	XR_003030436.1	1.51	188.143	0.61	0.756667	52.27	66.7633
TCONS_00040116	XR_003030436.1	0.626667	80.5233	0.61	0.756667	52.27	66.7633
TCONS_00042091	XR_003032757.1	84.0733	6178	0	0	0	0
TCONS_00040205	XR_001501067.2	6.14333	113	0	0	0	0
TCONS_00042287	TCONS_00087158	0.416667	10.1	0.0933333	0.196667	8.55	19
TCONS_00042290	TCONS_00087166	0.793333	17.67	0.126667	0	13.36	0
TCONS_00042291	TCONS_00087166	0.523333	10.5633	0.126667	0	13.36	0
TCONS_00042292	XR_001494451.2	0.18	6.33333	0.0366667	0	0.506667	0
TCONS_00040492	XR_003036793.1	0.403333	8	0.0233333	0	2.67	0
TCONS_00042482	TCONS_00113097	0.263333	4.33667	0.06	0	7.00333	0
TCONS_00042483	XR_003033465.1	0.116667	1.33	0	0	0	0
TCONS_00042545	XR_003030273.1	0.236667	39.4567	0.0166667	0.08	1.66667	7.66667
TCONS_00042546	XR_003030273.1	0.916667	183.54	0.0166667	0.08	1.66667	7.66667
TCONS_00042641	XR_003037118.1	1.63333	143.333	0.0466667	0.143333	4.33333	11.3333
TCONS_00040673	XR_003035033.1	1.14667	26.2967	0.0866667	1.63	2.01667	38.13
TCONS_00040681	TCONS_00005277	0.833333	17.3333	0.853333	0.593333	27.9833	21.5367
TCONS_00040723	XR_805233.3	0.0866667	2.34	0.11	0.0366667	22.32	8.66667
TCONS_00040724	XR_805233.3	0.886667	15.5867	0.11	0.0366667	22.32	8.66667
TCONS_00040725	XR_003037530.1	0.373333	4.07333	0.0633333	0	2.69333	0
TCONS_00040733	XR_003035201.1	0.41	7.66667	0	0	0	0
TCONS_00040847	XR_239769.4	0.396667	14.7833	0.0366667	0	1.66667	0
TCONS_00041016	XR_003035665.1	0.35	5.33333	0.0333333	0	0.333333	0
TCONS_00043173	XR_236815.3	1.65667	353.333	0.29	0.123333	64	28.6667
TCONS_00041074	XR_003036126.1	0.643333	37.3333	0.24	0.143333	34.3333	21
TCONS_00043234	XR_815215.3	1.82333	57.6667	0	0	0	0
TCONS_00043339	XR_815660.3	0.676667	15.6667	1.67333	0.22	283.73	33.98
TCONS_00045176	XR_001499094.2	0.236667	2.33333	0	0	0	0
TCONS_00043479	TCONS_00068746	0.473333	5.33333	0.143333	0	4.66667	0
TCONS_00043480	TCONS_00068746	0.483333	4.33333	0.143333	0	4.66667	0
TCONS_00043483	XR_003029659.1	0.146667	4.09	0.0833333	0.46	1.66667	8.33333
TCONS_00043484	XR_003029659.1	0.16	4.57667	0.0833333	0.46	1.66667	8.33333
TCONS_00043551	TCONS_00099779	2.67333	201	0.646667	1.10333	44.03	73.5933
TCONS_00045360	XR_003035987.1	0.936667	36.3333	0.0533333	0	2.26333	0
TCONS_00043635	XR_003034112.1	0.24	11.6667	0	0	0	0
TCONS_00043651	XR_003034336.1	0.0566667	0.666667	0.0166667	0	2	0
TCONS_00043681	XR_003034333.1	0.356667	6.66667	0	0	0	0
TCONS_00045580	XR_805198.3	4.43	55	0.33	0.406667	64.3333	78.3333
TCONS_00043932	XR_001502263.1	9.25333	183.333	7.01667	2.06	141	42.6667
TCONS_00044133	XR_003035513.1	0.256667	10.66	0.803333	0	23	0
TCONS_00044134	XR_003035513.1	0.656667	21.34	0.803333	0	23	0
TCONS_00046051	XR_236984.3	1.32	129.333	0.45	0	62.5467	0
TCONS_00044270	XR_003037813.1	0.33	4.33333	0.0266667	0.216667	2.06333	15.3333
TCONS_00046061	TCONS_00056996	0.4	10.3	0	1.55	0	12.6667
TCONS_00046183	XR_003036450.1	0.656667	12.3333	0	0	0	0
TCONS_00046184	TCONS_00046987	0.173333	2.33333	1.10667	2.62	34	80.6667
TCONS_00046229	XR_003032804.1	0.526667	31.6	0.12	0.03	34.0333	9.33333
TCONS_00046241	TCONS_00094263	0.823333	30.6667	0.63	0.636667	18.67	19
TCONS_00046243	XR_003031913.1	0.643333	29.6667	0.146667	0.05	19.5067	7.33333
TCONS_00046322	TCONS_00026837	0.406667	4	0.363333	0	4.33333	0
TCONS_00046462	XR_003029459.1	0.193333	2	0.0433333	0.75	3	43.6667
TCONS_00046463	XR_003029460.1	0.0833333	1.66667	0	0	0	0
TCONS_00044548	XR_003037713.1	0.243333	4.33333	0.06	0	12	0
TCONS_00046650	TCONS_00055482	0.283333	3	0.336667	1.74333	3	15.6667
TCONS_00044828	XR_001500243.2	1.23	99.3333	0.823333	0.676667	111	94.3333
TCONS_00046762	XR_003037847.1	0.106667	3.73333	0.223333	0.423333	13.38	25.7633
TCONS_00046763	XR_003037847.1	0.663333	40.2667	0.223333	0.423333	13.38	25.7633
TCONS_00046790	XR_001498694.2	0.18	1.33333	0	0	0	0
TCONS_00046835	XR_003031457.1	0.863333	18.3333	0.0666667	0.16	4.76333	9.66667
TCONS_00046873	XR_003030779.1	2.66333	213.333	0.283333	0	20.7833	0
TCONS_00048861	XR_003029972.1	1.20667	17.92	0.0366667	0.0733333	3.37333	5.66667
TCONS_00048862	XR_238015.4	1.52333	26.1767	0.533333	0.83	7.62667	11.3333
TCONS_00048863	XR_003029972.1	0.216667	3.57	0.0366667	0.0733333	3.37333	5.66667
TCONS_00049093	XR_234579.4	0.386667	4	0.226667	0	2.33333	0
TCONS_00049142	XR_003038176.1	0.3	4.33333	0.21	0.03	74.0133	9.66667
TCONS_00049174	XR_003037127.1	0.55	16.3333	0.22	0	4.17	0
TCONS_00047335	TCONS_00077432	1.28333	116.437	2.63333	4.86	59	101.333
TCONS_00047359	XR_003030331.1	0.306667	2.66667	0.0133333	0	3	0
TCONS_00049393	TCONS_00018699	0.17	6.83	0.206667	0	10.9833	0
TCONS_00049394	TCONS_00018699	0.313333	10.5033	0.206667	0	10.9833	0
TCONS_00049440	XR_239260.4	2.60333	29.6667	2.01333	1.05	28.3333	16.6667
TCONS_00047475	XR_240511.4	0.526667	9.33333	0.19	0	12.8133	0
TCONS_00049877	XR_001502191.2	0.576667	7.66667	0.133333	0	7.33333	0
TCONS_00049882	TCONS_00008905	1.53	15.6667	1.66	7.09667	18.6667	89
TCONS_00049991	XR_813048.3	0.79	32.34	0.18	0	9.38667	0
TCONS_00050098	XR_003029981.1	0.483333	12	0.0933333	0.326667	13.6667	48.6667
TCONS_00050099	XR_003029981.1	0.383333	10.3333	0.0933333	0.326667	13.6667	48.6667
TCONS_00050104	TCONS_00071241	0.333333	3.33333	0.303333	0	3.56	0
TCONS_00048073	TCONS_00007928	0.553333	9.33333	0.153333	0	2	0
TCONS_00048075	XR_235425.4	1.59667	23.6667	0	0	0	0
TCONS_00048077	XR_815660.3	0.0766667	2.66667	1.67333	0.22	283.73	33.98
TCONS_00050121	XR_001494970.2	0.79	37.6667	0	0	0	0
TCONS_00050123	XR_001495273.2	4.55667	169.187	0.133333	0	13.0667	0
TCONS_00050124	XR_003032928.1	0.71	24.62	0	0	0	0
TCONS_00050125	XR_003032928.1	0.45	14.53	0	0	0	0
TCONS_00048130	TCONS_00060166	0.576667	9.66667	0.326667	0	6	0
TCONS_00048186	XR_003029490.1	0.653333	88	0.553333	0.613333	31.35	32
TCONS_00048282	XR_003030106.1	0.443333	15.6667	1.27667	0.993333	122	92
TCONS_00048286	XR_003030105.1	0.303333	16.5667	0	0	0	0
TCONS_00048296	XR_003032804.1	0.32	7.64333	0.12	0.03	34.0333	9.33333
TCONS_00050386	TCONS_00105417	1.39667	24	0.793333	1.71333	21	56.3333
TCONS_00050454	XR_003034053.1	0.393333	5	0	0	0	0
TCONS_00050470	XR_003034062.1	0.536667	8.00667	0.103333	0.39	11	41.7433
TCONS_00048419	XR_003035572.1	0.703333	55	0.17	0	6.33333	0
TCONS_00048468	XR_003034763.1	0.233333	3	0.0266667	0	4	0
TCONS_00050668	XR_003032849.1	0.333333	13.1067	0	0	0	0
TCONS_00050669	XR_003032849.1	2.33	140.227	0	0	0	0
TCONS_00048600	XR_003033327.1	0.7	11	0.696667	0.05	29.3333	2.33333
TCONS_00048615	XR_003030058.1	0.41	4.66667	3.21	4.11	826.163	1062.42
TCONS_00048662	XR_003030228.1	0.24	5.66667	0.0666667	0.21	2.38667	6.33333
TCONS_00048679	XR_003036544.1	0.5	9.33333	0.156667	0.45	3.66667	9
TCONS_00048680	XR_003034276.1	0.223333	15.6667	0.02	0.00666667	4.33333	1.33333
TCONS_00052975	TCONS_00067634	0.203333	2.33333	0	0.1	0	1
TCONS_00053065	TCONS_00093360	0.663333	69.6667	1	2.15667	87.3233	194.833
TCONS_00051125	XR_001500568.2	10.9833	317	0	0	0	0
TCONS_00051227	XR_812473.3	0.553333	14.3333	0	0	0	0
TCONS_00053160	XR_003033436.1	0.363333	6.33333	0	0	0	0
TCONS_00053161	TCONS_00111008	0.5	10	0.0233333	0.366667	0.716667	14.3333
TCONS_00053207	XR_001501176.2	0.143333	3.33333	0.00666667	0	0.433333	0
TCONS_00051362	XR_003036276.1	0.323333	4.66667	0	0	0	0
TCONS_00053377	XR_003032138.1	0.233333	10.3333	0	0	0	0
TCONS_00053477	TCONS_00114247	0.343333	5	0.19	0.606667	3	8.66667
TCONS_00051537	XR_817109.3	0.373333	5.66667	0	0	0	0
TCONS_00053747	NR_131910.1	1.07333	50.21	0.923333	1.3	90.5333	134.84
TCONS_00053754	XR_807895.3	0.213333	3.33333	0.01	0	0.333333	0
TCONS_00051945	XR_235037.4	0.126667	2.33333	0.12	0	3.33333	0
TCONS_00051947	XR_003038094.1	0.363333	13.3333	0.00333333	0	0.666667	0
TCONS_00051954	XR_003036276.1	0.333333	6.66667	0	0	0	0
TCONS_00051959	XR_235032.4	0.593333	26.38	0.846667	0	47.3467	0
TCONS_00051960	XR_235032.4	0.393333	31	0.846667	0	47.3467	0
TCONS_00051961	TCONS_00029972	0.18	7.62	0.276667	0.903333	14.95	50.6667
TCONS_00052143	XR_003033272.1	0.46	6.66667	0.433333	0.173333	45.5533	20.6667
TCONS_00052174	XR_003033482.1	0.976667	19.3333	0.0666667	0	5.42667	0
TCONS_00052175	XR_003033482.1	0.05	0.666667	0.0666667	0	5.42667	0
TCONS_00054080	XR_001495078.2	0.676667	15	0.0133333	0	0.333333	0
TCONS_00054138	XR_003037493.1	0.926667	16.3333	0.0166667	0	0.23	0
TCONS_00054147	XR_001501475.2	0.433333	7.33333	0.02	0	1.33333	0
TCONS_00054149	XR_001501475.2	0.97	31	0.02	0	1.33333	0
TCONS_00054174	XR_003037499.1	0.54	16.5767	0.01	0	5.70333	0
TCONS_00054175	XR_003037499.1	14.7867	328.09	0.01	0	5.70333	0
TCONS_00054193	XR_003037499.1	0.396667	2.66667	0.01	0	5.70333	0
TCONS_00052415	XR_003035513.1	0.253333	11.3333	0.803333	0	23	0
TCONS_00054274	XR_003030812.1	1.59667	48.5267	0.00333333	0	0.333333	0
TCONS_00054275	XR_003030812.1	2.25333	90.8067	0.00333333	0	0.333333	0
TCONS_00052605	TCONS_00071547	0.713333	7.33333	2.72	0.856667	35.3333	13.3333
TCONS_00054418	XR_003029962.1	0.213333	1.66667	0	0	0	0
TCONS_00052819	XR_001495079.2	2.35	263	1.34333	4.33333	45	136.333
TCONS_00054587	TCONS_00054047	0.17	3.66667	0.366667	0	14	0
TCONS_00054599	XR_003030007.1	0.413333	5.33333	0.53	0	6.33333	0
TCONS_00054656	TCONS_00110287	2.9	112.193	2.36333	4.66	58.43	111.46
TCONS_00054658	XR_816506.3	1.10333	24.14	0.543333	0	10.8567	0
TCONS_00056866	XR_003036776.1	0.62	13	0.123333	0.436667	9.33333	30.3333
TCONS_00056925	XR_814878.3	0.51	5.33333	0.0433333	0	1	0
TCONS_00054920	XR_003036135.1	0.71	35.3333	0.01	0	1	0
TCONS_00057163	XR_816774.3	0.133333	2	0.22	0.0766667	19	6
TCONS_00055141	XR_815660.3	11.3633	252.557	1.67333	0.22	283.73	33.98
TCONS_00055185	XR_003033212.1	0.91	89.6667	0	0	0	0
TCONS_00057240	XR_003031765.1	0.386667	24.87	0.183333	0	17.7033	0
TCONS_00057241	XR_003031766.1	2.58	131.13	0.293333	0	23.76	0
TCONS_00057253	XR_233784.4	0.493333	4.66667	0.426667	1.17667	17	45.6667
TCONS_00057704	XR_003029527.1	0.4	7	0	0	0	0
TCONS_00055720	XR_003030827.1	3.48333	53.9367	2.02	0.0533333	18.77	0.593333
TCONS_00055722	XR_003030829.1	0.936667	9.06333	0.756667	0	22.2833	0
TCONS_00057822	TCONS_00047606	0.61	21.6667	0	2.33333	0	30
TCONS_00055750	TCONS_00047606	0.386667	5.66667	0	2.33333	0	30
TCONS_00057853	XR_003033995.1	0.41	6.57	0.00333333	0	0.47	0
TCONS_00057854	XR_003033994.1	0.24	2.72	0.04	0	7.16333	0
TCONS_00057855	XR_003033994.1	0.873333	7.04333	0.04	0	7.16333	0
TCONS_00056132	XR_003032430.1	0.123333	4.66667	0	0	0	0
TCONS_00058161	XR_003034115.1	2.05	93.3333	0.0533333	0	6.07667	0
TCONS_00056296	TCONS_00087657	3.99333	284.923	0.103333	0.0666667	7.83	4.33333
TCONS_00056298	XR_003031285.1	0.923333	16.7433	0	0	0	0
TCONS_00056410	TCONS_00007860	1.01333	25.3333	0.196667	0.36	8.33333	14.6667
TCONS_00056412	XR_003037303.1	0.313333	11	0	0	0	0
TCONS_00056451	XR_003030835.1	0.963333	12.6667	0.6	0.286667	20.5433	8.66667
TCONS_00056452	XR_003030835.1	0.12	1.66667	0.6	0.286667	20.5433	8.66667
TCONS_00058433	TCONS_00036453	0.973333	21.3333	0.253333	0	3.66667	0
TCONS_00056561	XR_003030494.1	1.38	67.3333	0	0	0	0
TCONS_00056601	XR_003038126.1	1.40333	39.6667	0.00666667	0	1.04333	0
TCONS_00058656	XR_815985.3	0.68	5.66667	0.0466667	0	1.33333	0
TCONS_00056774	XR_003031769.1	0.546667	21.3333	0.56	1.01	51.76	84.99
TCONS_00056831	XR_815660.3	3.67	101.333	1.67333	0.22	283.73	33.98
TCONS_00058803	XR_003034007.1	1.89333	43	1.30333	0	35.9833	0
TCONS_00058813	TCONS_00015146	0.286667	4	0.366667	0.396667	3.97667	3.66667
TCONS_00060693	XR_003030732.1	0.316667	3	0.00666667	0.136667	0.38	8.33
TCONS_00060694	XR_003030732.1	0.396667	4.33333	0.00666667	0.136667	0.38	8.33
TCONS_00060821	XR_809613.3	1.19333	10.3333	0.906667	0.473333	28.3333	13.6667
TCONS_00059438	XR_814764.3	0.643333	20.5333	0.29	0.473333	30.6667	55
TCONS_00059439	XR_814764.3	0.183333	4.46667	0.29	0.473333	30.6667	55
TCONS_00061371	XR_003036103.1	0.35	10	0.0366667	0	5.71667	0
TCONS_00061379	TCONS_00094630	6.46	282.603	19.0133	14.8367	422.35	317.213
TCONS_00059452	XR_003033523.1	3.69667	65	0.0933333	0.173333	3.37667	5.33333
TCONS_00061411	TCONS_00054650	0.17	2.33333	0.0333333	0	2	0
TCONS_00061414	TCONS_00054650	0.336667	4	0.0333333	0	2	0
TCONS_00059484	XR_234157.4	4.14	602.333	2.69	2.48333	402.667	369.667
TCONS_00061480	TCONS_00048317	0.723333	23	0.32	0	15	0
TCONS_00059770	XR_003036283.1	0.603333	5	0	0	0	0
TCONS_00061784	XR_003032235.1	0.573333	73	0.0433333	0.15	1	3.66667
TCONS_00060103	XR_003038073.1	0.236667	14.03	0	0	0	0
TCONS_00062088	TCONS_00071028	0.293333	7	0.563333	0	24	0
TCONS_00062199	XR_003036484.1	0.176667	2.66667	0	0	0	0
TCONS_00060257	XR_003032804.1	0.423333	10.3333	0.12	0.03	34.0333	9.33333
TCONS_00062346	XR_001494522.2	0.53	12.3333	0.903333	0	32	0
TCONS_00062709	XR_001501973.2	0.42	4	0.0233333	0	1	0
TCONS_00062726	XR_808138.3	0.893333	59.6667	0.23	0.326667	27	35.3333
TCONS_00065151	TCONS_00012788	0.266667	7.15	0.71	0.233333	44.6667	15.3333
TCONS_00065155	TCONS_00012788	0.776667	29.1433	0.71	0.233333	44.6667	15.3333
TCONS_00063001	TCONS_00069019	0.226667	3.33333	0.33	0.356667	8.33333	8.33333
TCONS_00065209	XR_003034103.1	0.336667	4	0.0666667	0.266667	3	13.3333
TCONS_00063044	XR_003035590.1	1.3	78	0.08	0	10.46	0
TCONS_00065307	XR_234267.2	1.05	23.6667	0.15	0	5.36	0
TCONS_00065436	XR_003035512.1	0.586667	8.66667	0.36	0.06	48	7
TCONS_00065556	TCONS_00082390	17.2733	280.767	8.78	3.32	137.597	55.6667
TCONS_00063281	NR_038106.2	0.69	25.64	0.273333	0.806667	8.03	22.8867
TCONS_00065579	TCONS_00082348	0.983333	69.2633	2.23667	7.35	42.8333	144
TCONS_00063307	XR_003035845.1	0.293333	3.33333	0	0	0	0
TCONS_00063432	TCONS_00054128	1.62	28.6667	1.53333	0.783333	22.3333	11
TCONS_00063517	TCONS_00092686	0.17	10.0233	0.746667	2.40667	35.8267	116.957
TCONS_00065938	XR_001501026.2	0.366667	8.55	0.0333333	0	1.33333	0
TCONS_00065939	TCONS_00004351	0.06	1.21	0.0666667	0.766667	2.66667	28.3333
TCONS_00065940	TCONS_00004352	0.18	4.57333	0.103333	0	5	0
TCONS_00063904	TCONS_00063590	0.48	11	0.563333	0.273333	28	14.3333
TCONS_00066188	XR_806749.2	1.13	165.667	0.126667	0.136667	12	13.6667
TCONS_00063958	XR_003034273.1	22.38	912	0	8.49	0	386.977
TCONS_00066210	TCONS_00019164	0.41	5	1.74667	1.02333	26.86	16.66
TCONS_00066281	XR_003038126.1	1.69	210.667	0.00666667	0	1.04333	0
TCONS_00066286	XR_003035167.1	1.39333	130.333	0	0	0	0
TCONS_00064158	TCONS_00074077	0.873333	22.6667	0.293333	0.333333	12	15
TCONS_00064429	TCONS_00015267	0.583333	8.66667	3.05667	3.62	88.3967	103.35
TCONS_00064451	XR_003034016.1	0.14	2.33333	0	0.176667	0	15
TCONS_00064552	XR_003035486.1	0.87	68.3333	0.0433333	0	4.33333	0
TCONS_00064566	XR_003037288.1	0.3	6	0	0	0.1	0.02
TCONS_00064610	TCONS_00058820	329.997	3630.67	0.586667	0	6.66667	0
TCONS_00066830	TCONS_00018868	1.25667	22	1.57333	0.193333	27.9	4
TCONS_00064723	XR_816568.3	1.28667	25	2.48667	1.01333	48.6667	20.6667
TCONS_00064747	XR_003033208.1	1.09333	74.0933	0	0	0	0
TCONS_00064748	XR_003033208.1	0.806667	87.5733	0	0	0	0
TCONS_00067152	XR_001500338.2	0.26	3.33333	0.02	0	0.333333	0
TCONS_00069406	TCONS_00024936	1.79333	32.4567	0.0233333	2.23	0.333333	41
TCONS_00069407	TCONS_00024936	0.546667	7.21	0.0233333	2.23	0.333333	41
TCONS_00067181	TCONS_00043383	23.2033	1810.33	7.08667	4.39333	323.73	207.47
TCONS_00069465	XR_238035.4	2.53333	55.3033	5.14667	7.05	82.1433	125.967
TCONS_00069467	XR_238035.4	0.953333	25.6967	5.14667	7.05	82.1433	125.967
TCONS_00067231	XR_003038131.1	0.516667	9.73	0.133333	0.283333	7.66667	16.6667
TCONS_00069517	TCONS_00086524	0.616667	50	0.09	0	0.666667	0
TCONS_00069519	TCONS_00086525	0.64	23	0.913333	2.63667	24.6667	74
TCONS_00069534	XR_003031264.1	0.326667	7.97333	0.196667	0	9.13333	0
TCONS_00067425	XR_003029493.1	0.3	2	0.0133333	0	1.33333	0
TCONS_00067426	XR_003029493.1	0.29	7.66667	0.0133333	0	1.33333	0
TCONS_00069735	XR_003029635.1	0.333333	15.6667	0.233333	0.0466667	18.1867	3.33333
TCONS_00067573	XR_233482.4	1.06333	15.3333	0	0	0	0
TCONS_00067623	TCONS_00097479	8.65	606.103	2.46333	0.996667	262.247	110.13
TCONS_00067634	XR_003030058.1	0.59	14.3333	3.21	4.11	826.163	1062.42
TCONS_00069954	XR_807016.3	0.35	8.66667	0	0	0	0
TCONS_00070009	XR_235242.3	7.79	414.683	0	0	0	0
TCONS_00070010	XR_003030945.1	3.22667	146.65	0.0433333	0	2.26667	0
TCONS_00070050	XR_001502002.2	0.61	34.4067	0.0533333	0.26	6.01	32.91
TCONS_00070051	XR_811782.3	0.583333	35.26	0.0233333	0	2.62	0
TCONS_00070194	XR_003031659.1	0.216667	2.66667	0.07	0	6	0
TCONS_00070195	XR_003032216.1	0.493333	11	0	0	0	0
TCONS_00068051	XR_003029419.1	1.55667	211.667	0	0	0	0
TCONS_00070363	XR_003033117.1	0.396667	11	0.06	0	8.33333	0
TCONS_00068274	XR_238026.4	0.0933333	1.43	0.526667	4.21333	13.3333	119
TCONS_00068393	XR_003030832.1	0.08	0.666667	0	0	0	0
TCONS_00070657	XR_003033132.1	0.0666667	0.666667	0.233333	0.05	175.667	36.3333
TCONS_00070849	TCONS_00087845	4.86333	119	9.46333	7.05667	1512.97	1193.58
TCONS_00070859	XR_815660.3	5.91	1954.72	1.67333	0.22	283.73	33.98
TCONS_00068683	XR_816780.3	0.33	3.66667	0.03	0	0.776667	0
TCONS_00070944	XR_001502104.2	1.44333	109.887	1.38667	0.81	18.8	12.6667
TCONS_00070947	XR_001502104.2	0.75	7.30333	1.38667	0.81	18.8	12.6667
TCONS_00070973	XR_003036740.1	0.743333	17.6667	0.106667	0	7	0
TCONS_00068753	XR_003030058.1	0.493333	13.93	3.21	4.11	826.163	1062.42
TCONS_00071015	XR_139201.5	0.37	5.33333	0.266667	0.546667	17	38
TCONS_00068841	XR_239611.4	0.643333	12.33	0.696667	0.11	39.6667	7
TCONS_00071171	XR_003035091.1	3.03333	42.4033	0	0	0	0
TCONS_00071172	TCONS_00027399	9.68667	134.263	0.303333	0.546667	12.06	23
TCONS_00071301	TCONS_00101098	1.63	34.3733	2.67667	0.953333	113.667	40.3333
TCONS_00071309	XR_240132.4	0.273333	14.6867	0.0466667	0	4.62667	0
TCONS_00071310	XR_240131.4	0.676667	37.3133	0.256667	0.143333	14.7067	7.33333
TCONS_00069086	TCONS_00102646	1.09667	61	2.31667	0	30	0
TCONS_00071368	XR_003035654.1	0.16	1	0	0	0	0
TCONS_00069236	XR_003033752.1	0.09	1	0.02	0	1.55	0
TCONS_00069237	XR_003033752.1	3.42333	57.66	0.02	0	1.55	0
TCONS_00069238	XR_003033752.1	0.766667	10.0067	0.02	0	1.55	0
TCONS_00071532	XR_003029664.1	0.42	3.66667	0	0	0	0
TCONS_00071599	TCONS_00112250	0.396667	3.99333	0.406667	1.12	7.33333	17.3333
TCONS_00073757	XR_003035955.1	0.286667	5.66667	0.113333	0	5.29667	0
TCONS_00073769	XR_003030240.1	1.29667	65.3333	0.26	0.386667	14.4233	24.0867
TCONS_00071752	XR_003031449.1	0.0933333	2.67333	0.13	0.276667	6.33333	11.6667
TCONS_00071754	XR_003031449.1	0.496667	11.0233	0.13	0.276667	6.33333	11.6667
TCONS_00074001	TCONS_00068957	3.64333	164.667	2.22	4.80667	307.667	672.333
TCONS_00071888	TCONS_00070734	0.443333	6	0.3	0	8.33333	0
TCONS_00071900	XR_234717.4	0.52	42.53	0.36	0.45	43.6667	49.3333
TCONS_00072045	TCONS_00057407	0.523333	10.3333	0.263333	0.0733333	34.8667	8.66667
TCONS_00074164	XR_003035965.1	0.113333	1.33333	0	0	0	0
TCONS_00074240	TCONS_00097716	1.11667	110.667	0	0.946667	0	39.9033
TCONS_00072227	XR_003033422.1	0.493333	7.66667	0.0566667	0.196667	5	16.6667
TCONS_00072228	XR_003033422.1	0.33	9.66667	0.0566667	0.196667	5	16.6667
TCONS_00072229	XR_003033422.1	0.23	2.66667	0.0566667	0.196667	5	16.6667
TCONS_00074376	XR_001500633.2	0.663333	15.5067	0.273333	0.12	22.2467	11.3333
TCONS_00074377	TCONS_00035026	1.79	40.8267	0.356667	0	28.1433	0
TCONS_00074436	TCONS_00094525	1.22667	84	0.276667	0.523333	5.79667	11.63
TCONS_00074440	XR_001494829.2	0.426667	16.3333	0.0233333	0.0933333	5.66667	23
TCONS_00072268	XR_001494829.2	0.556667	7.33333	0.0233333	0.0933333	5.66667	23
TCONS_00074501	XR_003030422.1	0.163333	1	0	0	0	0
TCONS_00074540	XR_003033984.1	0.576667	8.33333	0.0533333	0	6.15	0
TCONS_00074542	TCONS_00014845	0.456667	9.66667	0.19	0.386667	16.43	38
TCONS_00074543	XR_003033985.1	0.316667	2	0.05	0	4.75667	0
TCONS_00074744	XR_003036784.1	0.336667	3.33333	0.01	0	0.333333	0
TCONS_00072697	XR_807685.3	5.87	193.667	1.06667	0.813333	61.3333	50.3333
TCONS_00075126	XR_139199.5	17.3833	750	0	0	0	0
TCONS_00075155	XR_003035091.1	0.543333	10.6667	0	0	0	0
TCONS_00075269	XR_812869.3	0.593333	54.6667	0.276667	0.426667	35	52.6667
TCONS_00075286	XR_003037319.1	0.52	24.0433	0.15	0	8.16667	0
TCONS_00075287	XR_001501442.2	1.02333	31.29	0	0.363333	0	17
TCONS_00075288	XR_236563.4	0.0666667	1	2.04667	1.27667	125.177	76.63
TCONS_00075292	TCONS_00087866	0.193333	1	3.42333	9.78333	399.27	1193.53
TCONS_00075417	XR_235161.2	2.4	149.137	0	0	0	0
LOC106701192	XR_001495047.2	11.85	210.667	0.683333	0.4	24.1633	14.6233
LOC106700645	XR_805109.3	0.03	0.666667	0	0	0	0
LOC102268922	XR_003030779.1	0	0	0.283333	0	20.7833	0
LOC106700667	XR_003033991.1	0.126667	2.33333	0	0	0	0
LOC106700705	XR_139321.4	17.3767	346.077	10.77	16.58	199.333	327.667
LOC106700745	XR_003030867.1	1.49	33.7233	1.17667	0.486667	31.64	14.6667
LOC102273470	NR_046270.1	10.8833	312	11.0333	12.0667	331.333	373.333
LOC106700939	XR_003030945.1	4.21	76.6667	0.0433333	0	2.26667	0
LOC106700951	XR_238789.4	1.01333	14	2.61333	2.33333	45.6667	41.3333
LOC106701047	XR_240160.4	0.0833333	4	0	0	0	0
LOC106701136	XR_234564.4	11.5733	268	5.45	6.3	141.667	169
LOC106701223	XR_139487.5	2.16333	116	2.12333	5.15667	137.333	336.333
LOC106701264	XR_001501268.2	0	0	3.95	5.63667	247.263	355.817
LOC106701327	TCONS_00053608	26.3567	820.333	96.0633	41.5033	3311.86	1489.17
LOC106701334	XR_003031896.1	0.413333	8.13	0	0	0	0
LOC102281481	XR_003036935.1	0.0466667	0.666667	0.0466667	0	1.66667	0
LOC102282231	XR_236267.4	0.0666667	5.66667	0.133333	0	18.3333	0
LOC106701431	XR_003032804.1	0.316667	27	0.12	0.03	34.0333	9.33333
LOC106701544	XR_003029755.1	1.53	57.1433	0	0	0	0
LOC106701554	XR_003030058.1	0.226667	5.66667	3.21	4.11	826.163	1062.42
LOC106701614	XR_001501642.2	0.06	1	0.28	0	8	0
LOC106700535	XR_238916.4	0.46	10	0.446667	0.21	21.6667	11.6667
LOC106700541	XR_003036145.1	0	0	0.103333	0.243333	3.79	8.66667
LOC106700592	XR_003036835.1	0	0	0	0.01	0	0.333333
LOC106700595	XR_003030885.1	0	0	0.04	0	3	0
LOC106700597	XR_003030893.1	1.91	54.6667	1.37667	1.17	126	106
LOC106700601	XR_003031415.1	0.126667	3.33333	0.433333	0.976667	151.667	347.667
LOC106700603	XR_816906.3	0	0	1.50667	0.873333	102.457	66.6267
LOC106700604	XR_003031415.1	0.0566667	1.11	0.433333	0.976667	151.667	347.667
LOC106700611	XR_003031534.1	1.95333	49.32	0.116667	2.79667	8.34667	226.14
LOC106700614	XR_003029422.1	0	0	0.296667	0.633333	100	207.667
LOC106700620	XR_237845.3	0.463333	37.2467	0.0333333	0.0566667	0.916667	1.33333
LOC106700626	TCONS_00077793	2.67333	54.3333	1.41333	2.12	103.267	169.83
LOC102271040	XR_238164.4	1.09333	53.3333	1.36333	1.62	66.3333	79
LOC102278594	NR_132744.1	34.0933	484	44.2233	14.4133	566	192
rna6419	TCONS_00017842	0.07	3.82333	3.79333	4.28333	68	73
LOC106700672	TCONS_00017842	0.19	3.77667	3.79333	4.28333	68	73
LOC106700674	XR_237666.4	0.89	27.6667	2.62667	3.02	92.4933	102.67
LOC106700691	XR_003034276.1	0.793333	21.95	0.02	0.00666667	4.33333	1.33333
LOC106700692	XR_003036387.1	0.61	9.66667	0.3	0	6.81333	0
LOC106700694	XR_239872.4	0.146667	2	0.06	0.87	1.33333	19
LOC106700713	TCONS_00100709	8.74	336.333	4.58	3.2	776	536
rna7694	XR_239392.4	0.0466667	2	0.156667	0.2	22.3167	31.0667
LOC106700715	XR_239392.4	0	0	0.156667	0.2	22.3167	31.0667
LOC106700719	XR_811148.3	1.04333	22.2533	1.98	1.32667	47.2567	30.3333
LOC106700727	XR_003032549.1	0.0233333	0.666667	0.03	0	4	0
LOC102279914	XR_234495.3	0	0	0.0266667	0	0.573333	0
LOC102268972	NR_146189.1	0	0	0.25	0.0433333	109.033	17.63
LOC106700748	TCONS_00065785	0.576667	19.6833	0.233333	0.23	25.4633	26.33
LOC106700753	XR_003035714.1	0.0766667	4	0.29	0.61	16.3333	34
LOC106700759	XR_003035821.1	3.48667	166.667	0	0	0	0
LOC106700761	XR_003033236.1	0	0	4.94333	7.64	752.667	1184.67
LOC106700760	XR_003033235.1	6.70333	363.623	24.0867	40.5267	4447.33	7577.33
LOC106700767	XR_805773.2	0.0266667	1	0.0433333	0	2.33333	0
LOC106700776	XR_139644.4	0.296667	7.05333	1.42667	2.98	45	95.6667
LOC106700792	XR_234865.4	0	0	0.03	0	2	0
LOC106700794	XR_001500813.2	0.0233333	0.333333	0	0	0	0
LOC106700814	XR_804773.3	0.106667	7.07667	0.04	0	2.33333	0
LOC106700818	XR_234272.4	0	0	0.13	0.33	7.28333	17.9333
LOC106700825	TCONS_00090808	1.05333	26.3667	0.67	0	20.6667	0
LOC106700827	XR_237411.4	0	0	0.12	0	3.33333	0
LOC106700837	XR_139414.5	0	0	0.01	0	0.333333	0
LOC102277485	NR_045646.1	0.113333	6.38333	2.1	2.39	115.333	145.667
LOC106700841	TCONS_00009892	2.19	35.6667	4.97667	5.33	215.317	238
LOC102284699	NR_038147.1	5.69333	158	8.92	3.68333	290.35	126.333
LOC106700849	XR_001501468.2	0	0	0.0866667	0.396667	8.43	37
LOC106700858	XR_003030404.1	0.0166667	0.333333	0	0	0	0
LOC106700863	XR_239135.4	1.01	23.0933	5.35333	0	199.383	0
LOC106700864	XR_003034717.1	0.113333	1.95667	0.333333	0.983333	11.3167	33.7833
LOC106700865	XR_139656.5	0.11	3	0.443333	0.193333	12.2267	5.36667
LOC106700868	XR_003031848.1	0.0866667	2.33333	0.146667	0.0266667	15.3333	2.33333
LOC106700869	XR_812731.3	0.0266667	0.333333	0.566667	0.303333	28	14
LOC106700920	XR_003038151.1	0.44	15.6667	0.926667	0.563333	62	37.3333
LOC106700923	XR_812008.2	0.363333	8.33333	3.76667	3.44333	253.667	240.667
LOC106700926	XR_003031443.1	0.376667	28	0	0	0	0
LOC106700927	TCONS_00081502	0.09	2	0.403333	0	9.33333	0
LOC102271160	XR_003031853.1	0.476667	8.66667	0.153333	0	1.33333	0
LOC102270778	TCONS_00002765	0	0	0.12	0	1.33333	0
LOC106700940	XR_814944.3	0.646667	28.3333	0	0	0	0
LOC106700964	XR_234618.4	2.58667	23.3333	0.45	1.34667	19.04	58.3333
rna14843	NR_045656.1	0	0	0.0666667	0	1.55667	0
rna14842	NR_045656.1	0.0966667	1.66667	0.0666667	0	1.55667	0
LOC106700975	XR_239475.4	0.03	0.333333	0.0433333	0	1.33333	0
LOC106700986	XR_235867.4	0.29	4.43	4.65	0	95	0
LOC106700995	XR_003035125.1	0	0	0.07	0.0566667	4.66667	4
LOC106701011	XR_003030452.1	0	0	0.0133333	0	0.333333	0
LOC106701024	XR_139455.4	0	0	0.02	0	0.333333	0
LOC106701030	NR_131901.1	49.46	862.333	33.32	81.6033	603.667	1513.67
LOC106701033	TCONS_00083094	1.05333	25.8367	4.98	5.25667	170.983	184
LOC106701037	XR_234891.3	4.12	70	0.62	0.356667	134.667	77.3667
LOC106701074	XR_139535.5	7	116.667	20.5833	22.3367	457.333	523
LOC106701082	XR_001501134.2	0.39	23.6667	0.736667	1.13333	43.3333	74.3333
LOC102285268	XR_812953.3	0.106667	2	0.206667	0.376667	19	36.6667
LOC106701108	XR_234891.3	23.6933	1499.33	0.62	0.356667	134.667	77.3667
LOC106701109	XR_238134.4	12.23	238.333	2.70333	2.09	236.667	175.333
LOC106701111	XR_139270.4	1.13667	24.6667	0.773333	1.67	16.6667	38.6667
LOC106701121	XR_003030955.1	13.1833	1031	0	0	0	0
LOC106701123	XR_001495345.2	2.24667	177.313	0.716667	3.04333	62.73	248.613
LOC106700527	XR_003033545.1	0	0	0.696667	0.996667	31.06	47.6667
LOC106701129	XR_139339.3	1.48667	61.6667	9.05	5.62667	365.523	221.697
LOC106701138	XR_003037281.1	1.00667	18.3333	0.146667	0	3.33333	0
LOC106701145	XR_003036482.1	1.60667	71.6667	0.0333333	0	8.33333	0
LOC102276292	NR_045647.1	0.703333	17.3333	1.29333	1.08333	30.6667	24.6667
LOC106701168	XR_813062.2	1.46667	79.6667	1.08667	2.24	24	50.3333
LOC102283977	XR_003037118.1	0	0	0.0466667	0.143333	4.33333	11.3333
LOC106701184	TCONS_00046353	17.3233	382	37.0633	45.9333	713	871.333
LOC106701186	XR_003036313.1	0.0666667	2	0	0	0	0
LOC106701189	XR_001495239.2	0.14	5	0	0	0	0
LOC106701193	XR_240657.2	0.4	6	0.553333	0	8	0
LOC102278637	XR_813048.3	1.68	52.3267	0.18	0	9.38667	0
LOC106701203	XR_003034671.1	3.38667	373.017	0	0	0	0
LOC106701205	TCONS_00105722	0.113333	1.66667	0.793333	0	16.3333	0
LOC106701208	XR_806651.3	0.1	5.33333	0.353333	0.296667	10.3333	9.66667
LOC106701214	XR_003030105.1	0.12	6.76667	0	0	0	0
LOC106701220	XR_001494970.2	0.21	9	0	0	0	0
LOC106701232	XR_234335.4	0.0633333	1	0	0.526667	0	11.6667
LOC106701250	XR_236092.4	17.2533	419.667	17.88	29.95	4340.67	7324.67
LOC102284259	NR_131910.1	0.04	1.45667	0.923333	1.3	90.5333	134.84
LOC106701260	TCONS_00029972	0	0	0.276667	0.903333	14.95	50.6667
LOC106701269	XR_001495480.2	0	0	0.00333333	0	0.333333	0
LOC106701271	XR_003033709.1	0.0166667	0.333333	0.0233333	0	1.66667	0
LOC106701276	XR_003037783.1	0.62	10.3333	0.04	0.183333	10.8567	54.3333
LOC106701291	TCONS_00110287	0	0	2.36333	4.66	58.43	111.46
LOC106701293	XR_001494894.2	1.15	60	1.25667	1.49	72.7767	83.3333
LOC106701298	XR_238460.4	13.7533	222.667	2.00667	1.49	49.2333	41
LOC102285282	XR_003030058.1	0.66	35.6967	3.21	4.11	826.163	1062.42
LOC102276021	NR_026725.1	5.9	180	2.15333	3.30333	67.7267	103.45
LOC106701324	TCONS_00018699	0.476667	19.6667	0.206667	0	10.9833	0
LOC106701325	XR_001501888.2	0	0	0	0.38	0	5.33333
LOC106701374	XR_001495594.2	2.74667	188.343	0.0266667	0.51	11.8633	223.54
LOC106701386	XR_240327.4	0.0666667	0.666667	0	0	0	0
LOC106701395	TCONS_00097407	0	0	0.2	0.383333	5.33333	11.6667
LOC106701400	XR_001494400.2	0.28	6.33333	0.09	0	3.61333	0
LOC102267733	XR_001501845.2	0.593333	55.6367	0	0	0	0
LOC102284645	XR_003036923.1	0.186667	13	0.0266667	0	2	0
LOC106701419	XR_001500397.2	0.143333	7	0.253333	0.106667	14.72	5.33333
LOC106701420	XR_003034847.1	2.60667	109.333	1.29667	1.04333	175.333	142.667
LOC106701425	XR_238671.4	0.0433333	1.33333	0.126667	0.14	10.6667	13.3333
LOC106701426	XR_238670.4	0	0	0.0666667	0	1.66667	0
LOC106701442	XR_233208.4	0.263333	5.33333	0.366667	0	10.3333	0
LOC106701450	XR_001494393.2	7.87667	81.9	2.01333	1.63667	49.4033	40.3333
LOC102280917	NR_038107.2	0.99	25.0267	4.79333	5.51667	138.737	158.447
LOC102283545	XR_001494392.2	2.39667	56.4033	0.193333	0	2.96667	0
LOC106701455	XR_003032937.1	0	0	0	1.91667	0	30.3333
LOC106701458	XR_003034392.1	0.196667	8	0	0	0	0
LOC106701469	XR_001494173.2	0.496667	17.3967	1.98	1.09333	69.6667	39.6667
LOC106701467	XR_001494176.2	1.06	34	0.4	0.406667	24.3333	26
LOC106701472	XR_003034841.1	0.16	2	0	0	0	0
LOC106701484	XR_810015.3	0.183333	10.6667	0.0166667	0	1.66667	0
LOC106701485	NR_131898.1	5.46667	838.82	3.19667	5.29	470.863	789.753
LOC102278959	NR_038187.1	2.21	24.6667	5.76	7.05667	68	89.3333
LOC106701516	XR_812017.3	2.49	43.6667	7.25	5.08667	133	95.3333
rna28313	TCONS_00097478	10.9433	154.887	2.92333	3.68333	303.353	398.87
LOC106701523	TCONS_00097479	9.48333	305.677	2.46333	0.996667	262.247	110.13
LOC106701530	XR_003034884.1	0	0	0.02	0	1	0
LOC106701538	XR_139212.4	0.383333	11.7233	0.253333	0	7.46333	0
LOC106701547	XR_003034443.1	0.0766667	5	0.0133333	0	2.33333	0
LOC106701558	XR_238026.4	1.16667	27.9033	0.526667	4.21333	13.3333	119
LOC106701573	XR_815660.3	0.353333	70.17	1.67333	0.22	283.73	33.98
LOC106701574	TCONS_00087825	3.00667	85	9.08667	9.64333	248.68	277.25
LOC106701582	XR_003036844.1	0.103333	1.66667	0.00333333	0	1.00333	0
LOC106701581	XR_239611.4	0.553333	14.67	0.696667	0.11	39.6667	7
LOC106701590	TCONS_00101098	2.5	93.2933	2.67667	0.953333	113.667	40.3333
LOC106701619	TCONS_00093891	0.58	14.3333	0.34	0.55	28.4667	49.6667
LOC106701620	XR_003031871.1	0.583333	12.6667	0.383333	0.26	51.4533	32.2233
LOC106701643	XR_814844.3	5.38333	216.667	2.63667	2.6	356.797	341.153
LOC106701656	XR_139725.2	3.74	89.3333	0.03	1.57667	0.666667	37.3333
LOC102272445	XR_001500532.2	3.59667	328.333	0	0	0	0
LOC106701681	XR_001501583.2	0.0433333	0.666667	0.0133333	0	1.74333	0
-	TCONS_00000058	0	0	0.22	0.523333	4	8.33333
-	TCONS_00002506	0	0	0.633333	0	9	0
-	TCONS_00002529	0	0	2.15	2.43667	106	140.333
-	TCONS_00002612	0	0	0.143333	3.03	3.99667	84.7433
-	TCONS_00002663	0	0	0.543333	0.32	24	14
-	TCONS_00002797	0	0	0.333333	0	3.66667	0
-	TCONS_00002844	0	0	0.616667	0	12.6667	0
-	TCONS_00002894	0	0	0.193333	0	1.66667	0
-	TCONS_00000904	0	0	9.97	4.82667	202.883	106.34
-	TCONS_00000906	0	0	0.856667	4.77333	18.4833	95.6467
-	TCONS_00003749	0	0	0.136667	0.106667	2.33333	2
-	TCONS_00003759	0	0	0.16	0	8	0
-	TCONS_00003763	0	0	1.1	0.266667	35.3333	8.33333
-	TCONS_00003889	0	0	0.713333	0	9	0
-	TCONS_00003942	0	0	0.153333	0	30.9567	0
-	TCONS_00004091	0	0	0.423333	0	3.66667	0
-	TCONS_00004199	0	0	0.07	0	1.32333	0
-	TCONS_00004200	0	0	2.56333	2.64333	32.93	38
-	TCONS_00004307	0	0	0.323333	0	3.33333	0
-	TCONS_00004436	0	0	0.276667	0	5.22	0
-	TCONS_00001565	0	0	1.73333	0	16.3333	0
-	TCONS_00004756	0	0	0.773333	0	8.33333	0
-	TCONS_00001857	0	0	0.206667	0.223333	12.16	13.3333
-	TCONS_00002028	0	0	0.22	0	5.66667	0
-	TCONS_00002134	0	0	0.116667	0	3.91333	0
-	TCONS_00005158	0	0	0.306667	0.166667	12.22	6
-	TCONS_00002323	0	0	0.623333	0.466667	9.06333	6
-	TCONS_00002325	0	0	0	0.56	0	16.3333
-	TCONS_00005276	0	0	0.08	0	1	0
-	TCONS_00007925	0	0	0.953333	0.12	19.6667	2.66667
-	TCONS_00008163	0	0	0	1.31333	0	9.66667
-	TCONS_00008409	0	0	0.606667	0	10.6667	0
-	TCONS_00005868	0	0	0.396667	0	4.66667	0
-	TCONS_00008491	0	0	0.84	0.8	51	49
-	TCONS_00008535	0	0	0	0.193333	0	14.67
-	TCONS_00008653	0	0	0.0966667	0	1.33333	0
-	TCONS_00006151	0	0	0	0.733333	0	7
-	TCONS_00008773	0	0	0.3	0.04	18.5067	2.66667
-	TCONS_00008844	0	0	0.0866667	0	0.666667	0
-	TCONS_00006336	0	0	0.0533333	0	1	0
-	TCONS_00006759	0	0	0.186667	0.366667	7.68333	15.6667
-	TCONS_00009358	0	0	0.166667	0.37	9.96	22.6667
-	TCONS_00009497	0	0	0	2.27667	0	19
-	TCONS_00007120	0	0	0.0666667	0	4.93	0
-	TCONS_00009709	0	0	0.07	1.24667	1.33333	22.3333
-	TCONS_00010049	0	0	0.0133333	0	1.33333	0
-	TCONS_00010180	0	0	0.233333	0	6.42333	0
-	TCONS_00010182	0	0	0.15	0.15	2.90667	3.01
-	TCONS_00010287	0	0	0.35	0	12.4633	0
-	TCONS_00010289	0	0	0.166667	1.5	4.53667	38.6667
-	TCONS_00007859	0	0	0.166667	0.266667	6	8.66667
-	TCONS_00007881	0	0	0.536667	1.54	3.33333	9
-	TCONS_00010453	0	0	0.263333	0.7	12.9267	34.3333
-	TCONS_00014003	0	0	0.116667	0.233333	19.6433	38.79
-	TCONS_00014010	0	0	0.46	0.26	26	15.6667
-	TCONS_00010689	0	0	0.00333333	0	0.786667	0
-	TCONS_00010690	0	0	0.00333333	0	1.33333	0
-	TCONS_00014105	0	0	0.813333	1.33333	75.96	117.31
-	TCONS_00010948	0	0	0.62	0	4.66667	0
-	TCONS_00011334	0	0	0.15	0	7.64333	0
-	TCONS_00011335	0	0	0.196667	0	13.04	0
-	TCONS_00011336	0	0	0.143333	0	9.98333	0
-	TCONS_00014932	0	0	0.0866667	0	13.37	0
-	TCONS_00015119	0	0	0.01	0.25	0.333333	9.33333
-	TCONS_00015135	0	0	0.486667	1.11333	4.35667	11.6667
-	TCONS_00015150	0	0	2.27333	4.33333	146.22	266.667
-	TCONS_00015243	0	0	0.0866667	0.373333	7	29
-	TCONS_00011902	0	0	0.176667	0	4	0
-	TCONS_00015264	0	0	0.34	0	11.94	0
-	TCONS_00015268	0	0	5.26333	0.66	107.997	13.3167
-	TCONS_00011940	0	0	0	0.38	0	4.33333
-	TCONS_00011992	0	0	0.8	1.97667	47.6667	120.333
-	TCONS_00012030	0	0	0.64	0.193333	11	3
-	TCONS_00015454	0	0	0.00333333	0	0.333333	0
-	TCONS_00012153	0	0	0.0933333	0	4	0
-	TCONS_00012154	0	0	0.0266667	0.196667	0.666667	5
-	TCONS_00012157	0	0	0.0633333	0.216667	2.45333	9
-	TCONS_00012158	0	0	0.0366667	0.623333	1.45	23
-	TCONS_00012467	0	0	0.0366667	0	1	0
-	TCONS_00015749	0	0	0	2.03	0	458.483
-	TCONS_00012743	0	0	0.0833333	2.43667	0.666667	19
-	TCONS_00016000	0	0	0	0.743333	0	6.66667
-	TCONS_00016081	0	0	0.483333	2.78333	5	32.6667
-	TCONS_00012998	0	0	0.0233333	0	2.33333	0
-	TCONS_00013318	0	0	0.126667	1.41	1	10.3333
-	TCONS_00016681	0	0	0.00666667	0	1	0
-	TCONS_00016732	0	0	0	0.86	0	8
-	TCONS_00016738	0	0	0.186667	0.18	29.2	24.6667
-	TCONS_00013579	0	0	0.0666667	0.183333	8.66667	24
-	TCONS_00016762	0	0	5.08	3.53333	412.333	291.667
-	TCONS_00018747	0	0	0	0.473333	0	5
-	TCONS_00018852	0	0	0.43	0	8.59	0
-	TCONS_00018862	0	0	0.833333	0	17.1767	0
-	TCONS_00016935	0	0	0.27	0	6.66667	0
-	TCONS_00017153	0	0	2.9	3.53667	89.6667	120
-	TCONS_00017247	0	0	0.17	0	12.6667	0
-	TCONS_00017321	0	0	0.04	0	0.666667	0
-	TCONS_00017322	0	0	0.0533333	0	1	0
-	TCONS_00019456	0	0	1.23667	0.74	66	37.6667
-	TCONS_00019584	0	0	0.53	1.50333	4.66667	15.6667
-	TCONS_00019659	0	0	0.346667	0	3.66667	0
-	TCONS_00019668	0	0	0.0933333	0	1.33333	0
-	TCONS_00019669	0	0	0.113333	0	2	0
-	TCONS_00019677	0	0	0	2.43667	0	21
-	TCONS_00019680	0	0	0.11	1.45	1.66667	28.54
-	TCONS_00017549	0	0	0.113333	0.953333	1	7.33333
-	TCONS_00017844	0	0	0.04	1.81	0.333333	16.6667
-	TCONS_00020149	0	0	0.0133333	0	1	0
-	TCONS_00020295	0	0	0.0633333	0.04	10	7
-	TCONS_00018390	0	0	1.9	2.99667	127.667	182.333
-	TCONS_00021069	0	0	3.17667	80.0667	284.24	7185.04
-	TCONS_00024197	0	0	1.04333	2.12667	22.36	47.0167
-	TCONS_00024198	0	0	1.13	1.57333	19.9733	26.3167
-	TCONS_00024294	0	0	0	2.64667	0	22.3333
-	TCONS_00024750	0	0	0.196667	0	8	0
-	TCONS_00024770	0	0	0	1.2	0	11.3333
-	TCONS_00021907	0	0	0.453333	0	8	0
-	TCONS_00025159	0	0	1.29	2.09	39.3333	66
-	TCONS_00025265	0	0	0.95	0.576667	38.3333	22.3333
-	TCONS_00025332	0	0	0.0233333	0	1.66667	0
-	TCONS_00025429	0	0	0.423333	0	19.6267	0
-	TCONS_00022399	0	0	0	2.26667	0	16
-	TCONS_00022414	0	0	0.233333	0	7	0
-	TCONS_00025522	0	0	0.256667	0	4	0
-	TCONS_00025528	0	0	1.09333	2.06667	149.333	305.333
-	TCONS_00025623	0	0	0.416667	0	4.66667	0
-	TCONS_00025703	0	0	0.0533333	0	3.53667	0
-	TCONS_00026238	0	0	0.17	0	2.33333	0
-	TCONS_00023113	0	0	1.49	0	75	0
-	TCONS_00026344	0	0	0.0533333	0	2.66667	0
-	TCONS_00023252	0	0	0.466667	0	16.6667	0
-	TCONS_00026394	0	0	0.0133333	0	1	0
-	TCONS_00026688	0	0	0.426667	0.303333	13	10.3333
-	TCONS_00026711	0	0	0.14	0	8.42333	0
-	TCONS_00026808	0	0	0.08	0	0.666667	0
-	TCONS_00023671	0	0	0	1.84333	0	12.3333
-	TCONS_00023706	0	0	0	0.976667	0	9.33333
-	TCONS_00023782	0	0	0.126667	2.85667	13.8633	296.457
-	TCONS_00027133	0	0	0	0.34	0	3.54
-	TCONS_00027161	0	0	0.416667	0	12.3333	0
-	TCONS_00027243	0	0	0.0666667	0	2.66667	0
-	TCONS_00028903	0	0	0	2.43667	0	18.3333
-	TCONS_00027360	0	0	0.0333333	0	0.333333	0
-	TCONS_00027361	0	0	0.223333	0	2.33333	0
-	TCONS_00029091	0	0	0.336667	0	2	0
-	TCONS_00029182	0	0	0.436667	0	10.6667	0
-	TCONS_00029224	0	0	0.33	0.363333	12.5967	15.3333
-	TCONS_00027676	0	0	0.103333	0	1.33333	0
-	TCONS_00029246	0	0	0.07	0.2	4	10
-	TCONS_00029291	0	0	0	0.89	0	9.33333
-	TCONS_00027820	0	0	0.24	0.17	9.33333	7.66667
-	TCONS_00027825	0	0	0.113333	1.38667	0.666667	10.6667
-	TCONS_00027856	0	0	0.466667	0.343333	18.54	15.6667
-	TCONS_00027974	0	0	0.38	0.79	5.84333	13.6667
-	TCONS_00029716	0	0	0	1.65667	0	72.6667
-	TCONS_00029717	0	0	1.21667	1.46	66.6033	79.6667
-	TCONS_00030082	0	0	0	1.63	0	15
-	TCONS_00028480	0	0	0	0.53	0	3.55667
-	TCONS_00028481	0	0	0	0.53	0	3.55667
-	TCONS_00028482	0	0	0	0.53	0	3.55667
-	TCONS_00030210	0	0	0.203333	0	4.66667	0
-	TCONS_00033545	0	0	0	0.846667	0	8.33333
-	TCONS_00030561	0	0	0.13	0	10.2567	0
-	TCONS_00030565	0	0	0	0.21	0	10.6667
-	TCONS_00030638	0	0	0.333333	0	6	0
-	TCONS_00030731	0	0	0.28	0	2.66667	0
-	TCONS_00030753	0	0	0.126667	0.256667	2.76667	6.83667
-	TCONS_00030793	0	0	0	0.55	0	5.66667
-	TCONS_00030842	0	0	0.286667	0.29	15.09	15.6667
-	TCONS_00031014	0	0	0.966667	0	42.3967	0
-	TCONS_00031038	0	0	0.393333	0	18	0
-	TCONS_00031461	0	0	2.52667	7.01667	36.0633	107.377
-	TCONS_00034593	0	0	0.123333	0	2	0
-	TCONS_00034616	0	0	0.45	2.09	14.9767	65.31
-	TCONS_00031888	0	0	0.09	0	3.66667	0
-	TCONS_00035027	0	0	0.0233333	0.386667	1.94333	30
-	TCONS_00035071	0	0	0.0433333	1.44	0.333333	9.33333
-	TCONS_00032012	0	0	0.293333	0	4.75667	0
-	TCONS_00032013	0	0	0.12	0	1.41667	0
-	TCONS_00032258	0	0	3.11333	6.03	63.3333	122.667
-	TCONS_00032692	0	0	0.273333	0	2.33333	0
-	TCONS_00035929	0	0	0	0.113333	0	3.66667
-	TCONS_00035931	0	0	0.01	0.61	0.333333	19.3333
-	TCONS_00035948	0	0	0.00333333	0	0.333333	0
-	TCONS_00036119	0	0	0.41	0	2.66667	0
-	TCONS_00033118	0	0	0.03	2.08667	0.333333	22.6667
-	TCONS_00033124	0	0	0.11	0	2.66667	0
-	TCONS_00033125	0	0	0.0733333	0	2	0
-	TCONS_00033126	0	0	0.03	0	0.666667	0
-	TCONS_00036268	0	0	0	2.33333	0	17.3333
-	TCONS_00033473	0	0	0.00666667	0	0.456667	0
-	TCONS_00038634	0	0	2.27	1.10333	43.6667	20
-	TCONS_00036613	0	0	1.06667	2.49	11.6667	33
-	TCONS_00036616	0	0	6.04	3.7	934.99	574.503
-	TCONS_00036617	0	0	2.80667	1.72	412.343	279.163
-	TCONS_00036620	0	0	0.743333	0.31	16.89	7
-	TCONS_00038681	0	0	0.07	0	4.51333	0
-	TCONS_00038684	0	0	0.0566667	1.08667	2.84333	56.3333
-	TCONS_00038730	0	0	0	0.72	0	6.33333
-	TCONS_00038837	0	0	0.266667	0.506667	8	16.6667
-	TCONS_00037131	0	0	0	1.20333	0	9.66667
-	TCONS_00039179	0	0	0.00666667	0	0.666667	0
-	TCONS_00037290	0	0	0	0.183333	0	13.3333
-	TCONS_00039291	0	0	0	1.09667	0	9.66667
-	TCONS_00039535	0	0	1.79667	3.03667	21.33	38.3333
-	TCONS_00039638	0	0	0.126667	0.196667	5.58333	8
-	TCONS_00037842	0	0	0.0166667	0	2.73	0
-	TCONS_00038066	0	0	0.226667	0	3.66667	0
-	TCONS_00040122	0	0	0.07	0	2.32	0
-	TCONS_00040123	0	0	0.606667	0	19.2167	0
-	TCONS_00038124	0	0	0.273333	0	6.33333	0
-	TCONS_00040152	0	0	0.176667	0	6.69333	0
-	TCONS_00038203	0	0	0.546667	0	10.24	0
-	TCONS_00040353	0	0	0.25	0	32.3333	0
-	TCONS_00040416	0	0	0.516667	0	27.21	0
-	TCONS_00040588	0	0	0.13	0	1.66667	0
-	TCONS_00042264	0	0	0.62	0.35	32.92	16.6667
-	TCONS_00040699	0	0	0.05	1.01	0.666667	13.3333
-	TCONS_00040706	0	0	0.08	0	1.05667	0
-	TCONS_00040726	0	0	0.706667	1.99333	10	28.3333
-	TCONS_00042487	0	0	0.15	2.89667	2	47
-	TCONS_00040914	0	0	0.0466667	0	2.66667	0
-	TCONS_00042570	0	0	0.693333	0.99	10.6667	15.3333
-	TCONS_00041182	0	0	0.173333	0	1.66667	0
-	TCONS_00041336	0	0	1.22333	1.78	49.5133	69.66
-	TCONS_00043274	0	0	0.216667	0	2.66667	0
-	TCONS_00043280	0	0	0.14	0	1	0
-	TCONS_00043462	0	0	0.35	0.326667	11.2	12.6667
-	TCONS_00041934	0	0	0.176667	0.426667	14.4433	37
-	TCONS_00042063	0	0	0.133333	0.27	3	6.33333
-	TCONS_00042064	0	0	0	0.88	0	5.33333
-	TCONS_00042079	0	0	0.21	0.156667	8	5.33333
-	TCONS_00043636	0	0	0.4	0	4.33333	0
-	TCONS_00043703	0	0	0.0966667	0	0.666667	0
-	TCONS_00043808	0	0	0	0.04	0	5
-	TCONS_00046547	0	0	0.866667	0	8	0
-	TCONS_00044056	0	0	0	0.08	0	10.6667
-	TCONS_00044062	0	0	0.103333	0	35.7933	0
-	TCONS_00044063	0	0	0.0566667	0	8.49667	0
-	TCONS_00044065	0	0	0.0533333	0	21.3733	0
-	TCONS_00044071	0	0	0.02	0	2.35333	0
-	TCONS_00044216	0	0	0.85	1.15	43.65	62
-	TCONS_00044288	0	0	0.583333	0.483333	16	13
-	TCONS_00044630	0	0	0.00333333	0	0.563333	0
-	TCONS_00044681	0	0	0.653333	0.736667	44	49
-	TCONS_00044914	0	0	0.563333	0.49	69.13	58
-	TCONS_00044936	0	0	0.0266667	0	1	0
-	TCONS_00045041	0	0	0	1.08333	0	7.66667
-	TCONS_00047509	0	0	0.04	0	3.86667	0
-	TCONS_00045099	0	0	0.49	0.953333	14	29.3333
-	TCONS_00045124	0	0	0.09	0.15	15.27	26.6667
-	TCONS_00045126	0	0	0.03	0	4.23333	0
-	TCONS_00047790	0	0	0.06	0	1	0
-	TCONS_00047858	0	0	0.663333	0.856667	55.7333	73.3333
-	TCONS_00045595	0	0	0.0666667	0	1.33333	0
-	TCONS_00045613	0	0	0.136667	0	2.33333	0
-	TCONS_00047902	0	0	0	0.573333	0	4
-	TCONS_00045764	0	0	0.0433333	1.26667	0.333333	10
-	TCONS_00048456	0	0	0.04	1.78333	0.4	15.9067
-	TCONS_00051183	0	0	0	0.82	0	7
-	TCONS_00051604	0	0	0.89	0.26	39.6733	13.3333
-	TCONS_00051607	0	0	0.103333	0	5.21667	0
-	TCONS_00049102	0	0	0.00333333	0.09	0.333333	8.33333
-	TCONS_00051717	0	0	0.983333	5.36	11.3333	69.4033
-	TCONS_00049154	0	0	0.0166667	0.103333	2	14
-	TCONS_00049155	0	0	0.0666667	0.133333	17.15	36.6667
-	TCONS_00049266	0	0	0.446667	0	5.66667	0
-	TCONS_00049302	0	0	0	1.32333	0	13.3333
-	TCONS_00049386	0	0	0	1.46333	0	20
-	TCONS_00052053	0	0	0	0.656667	0	6.66667
-	TCONS_00049478	0	0	2.05667	1.43333	174.367	116.333
-	TCONS_00049480	0	0	0.413333	0.11	38.9767	9.33333
-	TCONS_00052296	0	0	0.313333	0	12.76	0
-	TCONS_00052341	0	0	0.01	0.113333	0.333333	4
-	TCONS_00049725	0	0	0.593333	0	20.6667	0
-	TCONS_00049767	0	0	0.393333	0	6.33333	0
-	TCONS_00052371	0	0	0.733333	0	8.17333	0
-	TCONS_00052372	0	0	0.633333	1.04667	7.49333	10.6667
-	TCONS_00049800	0	0	0	1.64	0	15.3333
-	TCONS_00052461	0	0	0.0233333	0	2.59333	0
-	TCONS_00052462	0	0	0.12	0	8.98	0
-	TCONS_00052464	0	0	0.12	0	11.5367	0
-	TCONS_00052468	0	0	0.0266667	0	2.23	0
-	TCONS_00049869	0	0	0.13	2.2	2	34.3333
-	TCONS_00050123	0	0	0.306667	0.85	5.33333	16.3333
-	TCONS_00050212	0	0	0.283333	0.623333	6	14
-	TCONS_00052920	0	0	1.83	1.72333	85.3333	84.3333
-	TCONS_00052955	0	0	0.0633333	0	7.13667	0
-	TCONS_00050679	0	0	0	1.19667	0	10
-	TCONS_00050680	0	0	0.216667	0	4	0
-	TCONS_00050802	0	0	0.0133333	0	0.333333	0
-	TCONS_00050837	0	0	0.123333	0.906667	1.33333	8.66667
-	TCONS_00053603	0	0	0.0766667	1.02667	2.42333	28
-	TCONS_00053604	0	0	0.843333	0.78	22.7167	20.3333
-	TCONS_00053609	0	0	0.383333	1.33667	3.14	10.16
-	TCONS_00053616	0	0	1.73667	2.31667	64.8033	87.0367
-	TCONS_00053709	0	0	0.0433333	2.27	2.85	186
-	TCONS_00053712	0	0	2.88	0	222.063	0
-	TCONS_00050964	0	0	0.186667	0	2.33333	0
-	TCONS_00050992	0	0	0.486667	0.7	25.6667	39.3333
-	TCONS_00051056	0	0	0.326667	0.206667	16.3333	12.6667
-	TCONS_00055068	0	0	0.436667	1.74333	11.3333	40.3333
-	TCONS_00053926	0	0	0.57	0.393333	19	15.6667
-	TCONS_00054026	0	0	0.05	0.263333	6.61	37.3333
-	TCONS_00054030	0	0	0	1.24667	0	10.6667
-	TCONS_00054196	0	0	0	2.49	0	30.3333
-	TCONS_00054225	0	0	0.303333	2.71667	2.57333	26
-	TCONS_00055378	0	0	0	3.12333	0	24.3333
-	TCONS_00055487	0	0	1.19	2.44	77	157.333
-	TCONS_00054371	0	0	0.0266667	0	1.75	0
-	TCONS_00055746	0	0	0	2.44	0	15
-	TCONS_00054828	0	0	0	0.77	0	8
-	TCONS_00054829	0	0	0.246667	0.126667	8	5.33333
-	TCONS_00055960	0	0	0	1.63	0	17.3333
-	TCONS_00054857	0	0	0.34	0	16.1367	0
-	TCONS_00056196	0	0	0.2	0	8	0
-	TCONS_00056347	0	0	0.3	0	2.66667	0
-	TCONS_00056370	0	0	0.32	0	3.66667	0
-	TCONS_00056531	0	0	0.09	0.176667	13.6667	29.6667
-	TCONS_00056534	0	0	0.0933333	1.34667	0.666667	11
-	TCONS_00056546	0	0	0.09	1.36	1.33333	20.3333
-	TCONS_00056696	0	0	0.22	1.11	5	22.6667
-	TCONS_00056825	0	0	0	5.23	0	100.9
-	TCONS_00059135	0	0	1.13	2.10667	18	37.3333
-	TCONS_00059206	0	0	0.17	0.0866667	12.97	6.33333
-	TCONS_00057023	0	0	0.95	1.25667	107.787	139.667
-	TCONS_00059246	0	0	0.56	0	7	0
-	TCONS_00059725	0	0	0	2.19667	0	15.6667
-	TCONS_00059838	0	0	0.0866667	0.46	3.00333	16.3333
-	TCONS_00057647	0	0	0.34	0	7.33333	0
-	TCONS_00059915	0	0	0.04	0	4.59333	0
-	TCONS_00057872	0	0	0	0.556667	0	6.33333
-	TCONS_00060102	0	0	0.116667	0	13.34	0
-	TCONS_00058125	0	0	0.67	0	8.66667	0
-	TCONS_00058246	0	0	0.18	0	16.5633	0
-	TCONS_00060391	0	0	0	0.216667	0	13.6667
-	TCONS_00060393	0	0	0.113333	0.4	4.33333	16.3333
-	TCONS_00058274	0	0	0.346667	0	2.33333	0
-	TCONS_00058280	0	0	0.07	0	1	0
-	TCONS_00060456	0	0	0.606667	0.433333	13.3333	9
-	TCONS_00058318	0	0	0.136667	1.17667	3.24333	24.0667
-	TCONS_00058319	0	0	0.23	1.77	4.24	30.04
-	TCONS_00058343	0	0	0.226667	0.763333	7	24.3333
-	TCONS_00060527	0	0	0.316667	0.196667	7.66667	5.66667
-	TCONS_00061942	0	0	0.0866667	1.5	1	16.6667
-	TCONS_00061943	0	0	0.24	1.11	6.66667	30
-	TCONS_00060661	0	0	0.186667	0	7.33333	0
-	TCONS_00062026	0	0	1.2	2.83	40.28	95
-	TCONS_00060682	0	0	0	1.09667	0	7.66667
-	TCONS_00062161	0	0	0.0866667	0	0.666667	0
-	TCONS_00062184	0	0	0.633333	0.456667	22.6667	14.6667
-	TCONS_00062187	0	0	0.22	0	6	0
-	TCONS_00062207	0	0	0	1.94333	0	14.6667
-	TCONS_00062219	0	0	0.39	0.15	24	8.33333
-	TCONS_00062231	0	0	0.153333	0	1.66667	0
-	TCONS_00062242	0	0	0.843333	2.63333	17.6667	54.6667
-	TCONS_00060903	0	0	0.15	0	7.83333	0
-	TCONS_00060904	0	0	0.563333	0.556667	30.71	30
-	TCONS_00060911	0	0	0.126667	0.16	24.41	32.6833
-	TCONS_00062286	0	0	0	0.536667	0	9.33333
-	TCONS_00060954	0	0	0.143333	0	2.33333	0
-	TCONS_00062344	0	0	0.276667	0	4.33333	0
-	TCONS_00062502	0	0	0	1.67667	0	11.6667
-	TCONS_00062611	0	0	0.206667	0	3.33333	0
-	TCONS_00061233	0	0	0.08	0	8.68667	0
-	TCONS_00061236	0	0	0.29	0	13.3833	0
-	TCONS_00061237	0	0	0.203333	0	12.26	0
-	TCONS_00061311	0	0	0.79	1.19	32.3333	48
-	TCONS_00062775	0	0	0.303333	0	8.59333	0
-	TCONS_00061706	0	0	0.523333	0.173333	39.77	12.3333
-	TCONS_00061707	0	0	0.326667	0.163333	25.76	14
-	TCONS_00063126	0	0	0.12	1.47333	2	26.3333
-	TCONS_00061732	0	0	0.286667	0	5.22667	0
-	TCONS_00063459	0	0	0	0.71	0	10.3333
-	TCONS_00063511	0	0	0.473333	0.3	15.6667	9.66667
-	TCONS_00063512	0	0	0.233333	0	14	0
-	TCONS_00065780	0	0	0.11	0	29.84	0
-	TCONS_00065831	0	0	0	0.01	0	0.333333
-	TCONS_00065834	0	0	0.03	0	3.66667	0
-	TCONS_00065848	0	0	0.293333	0	3.77	0
-	TCONS_00064036	0	0	0.606667	1.15667	44	89.6667
-	TCONS_00066428	0	0	0.216667	1.25	3.78333	21.3333
-	TCONS_00064524	0	0	0.0866667	0.736667	4.65	40.3333
-	TCONS_00066486	0	0	0.44	0	15	0
-	TCONS_00066600	0	0	0.323333	0.35	10	10.3333
-	TCONS_00064854	0	0	0.28	0	22.1	0
-	TCONS_00064855	0	0	0.336667	0.923333	24.2333	62.6667
-	TCONS_00064912	0	0	0.09	0	2.66667	0
-	TCONS_00067062	0	0	0.00333333	0	0.333333	0
-	TCONS_00067169	0	0	0.03	0.846667	0.84	24.33
-	TCONS_00067247	0	0	1.48667	0.63	176.66	78.46
-	TCONS_00067250	0	0	2.36667	2.31	152.09	156.02
-	TCONS_00067267	0	0	0.533333	0	9.50333	0
-	TCONS_00067269	0	0	0.843333	0	21.1633	0
-	TCONS_00069269	0	0	0.383333	0.703333	22.84	43.89
-	TCONS_00069354	0	0	0.243333	0	2.33333	0
-	TCONS_00069368	0	0	0.163333	0	1.33333	0
-	TCONS_00067467	0	0	4.60667	11.47	113.267	287.553
-	TCONS_00067469	0	0	0.106667	0.303333	3.10667	9.70333
-	TCONS_00067488	0	0	0.176667	0.596667	4	13.6667
-	TCONS_00069424	0	0	0.436667	0	7	0
-	TCONS_00067556	0	0	2.80667	1.04	106.48	38.99
-	TCONS_00067582	0	0	0.646667	0	27	0
-	TCONS_00067583	0	0	0.0166667	2.10667	0.666667	82.3333
-	TCONS_00067689	0	0	0.0233333	0	1.33333	0
-	TCONS_00067709	0	0	0.253333	0	7.66667	0
-	TCONS_00067845	0	0	0.256667	0.393333	9.66667	13.6667
-	TCONS_00069770	0	0	0.296667	1.84667	3.33333	22.3333
-	TCONS_00069833	0	0	0.19	0	4	0
-	TCONS_00068040	0	0	0.233333	0.996667	3.34	12.6667
-	TCONS_00068172	0	0	0.656667	0.146667	150.647	30.6467
-	TCONS_00068314	0	0	13.78	8.98667	303.75	212.783
-	TCONS_00068317	0	0	1.63667	2.04667	54.71	64.45
-	TCONS_00068344	0	0	0.426667	0	8	0
-	TCONS_00068374	0	0	0	0.0433333	0	6
-	TCONS_00068527	0	0	0.776667	2.49	23	78.3333
-	TCONS_00068599	0	0	0.13	0	2	0
-	TCONS_00070473	0	0	0.336667	0	8.33333	0
-	TCONS_00068654	0	0	9.11333	3.5	658.203	250.817
-	TCONS_00068697	0	0	0.133333	0.89	1.33333	9.33333
-	TCONS_00068830	0	0	0.81	0	15	0
-	TCONS_00068833	0	0	0.05	0.0966667	4.85667	10.6667
-	TCONS_00068992	0	0	0.25	0	7.08	0
-	TCONS_00070825	0	0	0.07	0.46	1.33333	8.33333
-	TCONS_00070879	0	0	0.16	0	3	0
-	TCONS_00069058	0	0	0.34	0	3	0
-	TCONS_00070932	0	0	0.2	0	3.33333	0
-	TCONS_00070933	0	0	0.42	0	3	0
-	TCONS_00072683	0	0	0.43	0.31	11.3333	9
-	TCONS_00072686	0	0	0.11	0	3.48	0
-	TCONS_00072687	0	0	0.253333	0	9.91333	0
-	TCONS_00072756	0	0	0	0.32	0	4.33333
-	TCONS_00072759	0	0	0	1.28	0	15.3333
-	TCONS_00071159	0	0	0.01	0.766667	0.0866667	7.66667
-	TCONS_00071160	0	0	0.973333	1.29	27.54	42.2467
-	TCONS_00071162	0	0	0.3	0.733333	11.5633	26.4533
-	TCONS_00072872	0	0	0.0633333	0	3.66667	0
-	TCONS_00072880	0	0	0.48	0	3.66667	0
-	TCONS_00072881	0	0	0.2	0	1.66667	0
-	TCONS_00071233	0	0	0	2.21333	0	19.3333
-	TCONS_00071240	0	0	0.113333	0	1.44	0
-	TCONS_00071251	0	0	0.276667	0	4	0
-	TCONS_00071334	0	0	0	0.06	0	8.33333
-	TCONS_00071335	0	0	0.01	0.176667	0.793333	17.3333
-	TCONS_00071345	0	0	0.506667	0	9.33333	0
-	TCONS_00071447	0	0	0	0.933333	0	8.33333
-	TCONS_00073300	0	0	0.296667	0	4.66667	0
-	TCONS_00073462	0	0	0	0.583333	0	29.3333
-	TCONS_00071895	0	0	0.553333	0.83	55.3333	83.3333
-	TCONS_00072009	0	0	0.0333333	0.28	1.92667	18.3333
-	TCONS_00073822	0	0	0.22	0.4	6.66667	12
-	TCONS_00072236	0	0	0.376667	0	9.66667	0
-	TCONS_00072257	0	0	0.37	3.74	3	34
-	TCONS_00074054	0	0	0.91	0.1	29.3333	3
-	TCONS_00072345	0	0	9.23667	10.0233	1823.8	2003.58
-	TCONS_00072414	0	0	0.0866667	0	3.90333	0
-	TCONS_00074306	0	0	0.526667	0.433333	29.6667	25
-	TCONS_00077220	0	0	0	1.61333	0	13
-	TCONS_00077232	0	0	0.22	0.736667	19.39	61.92
-	TCONS_00074464	0	0	0.203333	0.73	6.33333	22
-	TCONS_00077419	0	0	0	2.21333	0	19
-	TCONS_00074530	0	0	0.956667	0.83	192.333	166.667
-	TCONS_00077788	0	0	0	0.213333	0	14
-	TCONS_00077794	0	0	0.49	0.796667	38.4867	61.5533
-	TCONS_00074871	0	0	0.563333	6.01333	43.19	470.923
-	TCONS_00075177	0	0	0.873333	1.09333	53	71.3333
-	TCONS_00075441	0	0	0.0566667	0	0.906667	0
-	TCONS_00076114	0	0	0.263333	0	7	0
-	TCONS_00076238	0	0	0.0333333	2.23333	0.73	47.9033
-	TCONS_00079216	0	0	1.93333	1.50667	84.6667	65.6667
-	TCONS_00077099	0	0	0.0833333	0.253333	5.48333	20
-	TCONS_00077142	0	0	0.84	0.4	144.287	66.1633
-	TCONS_00077143	0	0	0	0.19	0	36.3333
-	TCONS_00077144	0	0	0	0.116667	0	14.8367
-	TCONS_00080071	0	0	0	1.44667	0	10.3333
-	TCONS_00080204	0	0	0.23	0	4.52667	0
-	TCONS_00080205	0	0	0.253333	0	10.14	0
-	TCONS_00083018	0	0	0.526667	0.666667	7	8
-	TCONS_00083224	0	0	0.0933333	0.23	6.07	16
-	TCONS_00083226	0	0	0.133333	0.76	11.0567	62.6667
-	TCONS_00083261	0	0	0.126667	0	2.33333	0
-	TCONS_00083481	0	0	0.196667	0.716667	11.6667	44.6667
-	TCONS_00083493	0	0	11.32	10.43	927.837	860.407
-	TCONS_00083515	0	0	3.88333	3.92667	348.667	367
-	TCONS_00083678	0	0	0	0.24	0	21.3333
-	TCONS_00083767	0	0	0.196667	0.686667	3.79	15
-	TCONS_00080955	0	0	0.0533333	0.09	5.27667	7.66667
-	TCONS_00080972	0	0	0.0233333	0	0.67	0
-	TCONS_00080974	0	0	0.0233333	0	0.333333	0
-	TCONS_00081061	0	0	0.323333	0	3.33333	0
-	TCONS_00081457	0	0	0.16	0	3.33333	0
-	TCONS_00084534	0	0	0.203333	0	6.91667	0
-	TCONS_00081610	0	0	0	1.23333	0	7.33333
-	TCONS_00081801	0	0	0.466667	0.286667	16.3767	11
-	TCONS_00081802	0	0	0.123333	0	3.95667	0
-	TCONS_00085061	0	0	0.183333	0	5.66667	0
-	TCONS_00082020	0	0	0.373333	1.24	18.2667	60.1033
-	TCONS_00082021	0	0	1.92667	0.796667	171.067	72.8967
-	TCONS_00085276	0	0	0.366667	0.593333	7	12.6667
-	TCONS_00085343	0	0	1.78333	0	15	0
-	TCONS_00085360	0	0	0.52	0.576667	17.3333	18
-	TCONS_00085414	0	0	1.23333	0.24	70	15.6667
-	TCONS_00085435	0	0	0	2.29	0	21
-	TCONS_00082234	0	0	1.61	0	34	0
-	TCONS_00082281	0	0	0.106667	0.2	6.66667	12.6667
-	TCONS_00082347	0	0	0.553333	0.32	17.0067	10
-	TCONS_00085638	0	0	16.29	9.75333	363.667	224.333
-	TCONS_00085784	0	0	0.193333	0	2.66667	0
-	TCONS_00085906	0	0	8.51	5.73333	231.333	163.667
-	TCONS_00086055	0	0	0.346667	0	11.6433	0
-	TCONS_00086056	0	0	0.516667	1.05	10.69	25
-	TCONS_00086065	0	0	0	0.863333	0	14
-	TCONS_00086205	0	0	0.0733333	0	3.33333	0
-	TCONS_00086208	0	0	0.31	0	4.12333	0
-	TCONS_00086209	0	0	0.14	0.453333	4.75667	13.3333
-	TCONS_00086212	0	0	0.0533333	0	1.05333	0
-	TCONS_00087159	0	0	0	0.346667	0	41
-	TCONS_00087160	0	0	0.0133333	0.336667	1.58333	33
-	TCONS_00086266	0	0	0.0833333	0	0.666667	0
-	TCONS_00086289	0	0	0.863333	0.633333	60.6667	42
-	TCONS_00087240	0	0	0.146667	0.28	4	9
-	TCONS_00086505	0	0	0.886667	0.993333	12.3333	15.6667
-	TCONS_00087482	0	0	0.923333	0.833333	54	55
-	TCONS_00087509	0	0	0.19	0	4	0
-	TCONS_00087514	0	0	2.18333	1.63333	21	15.6667
-	TCONS_00087714	0	0	0.703333	0.283333	55.6667	24.6667
-	TCONS_00087842	0	0	0.123333	0.18	13.14	21
-	TCONS_00087844	0	0	0.05	0	0.666667	0
-	TCONS_00087849	0	0	0.53	5.41333	6.04667	58.3333
-	TCONS_00087850	0	0	0.726667	0	10.05	0
-	TCONS_00087865	0	0	1.37333	1.75667	364.81	491.657
-	TCONS_00087869	0	0	56.5333	94.65	5129.85	8816.42
-	TCONS_00089451	0	0	1.03333	1.02333	47.3333	47
-	TCONS_00089454	0	0	0.34	0.756667	27.7967	60.32
-	TCONS_00087948	0	0	0.256667	0	2.33333	0
-	TCONS_00089583	0	0	0.416667	0.876667	28.3333	59.6667
-	TCONS_00089597	0	0	1.10667	2.87667	70.3333	183.667
-	TCONS_00089598	0	0	2.66	2.53667	101.917	99.41
[truncated: 2,659 more rows]

## Sheet: Table S3-2
Table S3-2. The specific expressed lncRNA transcripts in LWQY, HAC, and LAC group
GeneID_bgr	GeneID_bta	LWQY_fpkm	LWQY_count	HAC_fpkm	LAC_fpkm	HAC_count	LAC_count
LOC106700595	XR_003030885.1	0	0	0.04	0	3	0
LOC102279914	XR_234495.3	0	0	0.0266667	0	0.573333	0
LOC106700792	XR_234865.4	0	0	0.03	0	2	0
LOC106700827	XR_237411.4	0	0	0.12	0	3.33333	0
LOC106700837	XR_139414.5	0	0	0.01	0	0.333333	0
rna14843	NR_045656.1	0	0	0.0666667	0	1.55667	0
LOC106701011	XR_003030452.1	0	0	0.0133333	0	0.333333	0
LOC106701024	XR_139455.4	0	0	0.02	0	0.333333	0
LOC106701269	XR_001495480.2	0	0	0.00333333	0	0.333333	0
LOC106701426	XR_238670.4	0	0	0.0666667	0	1.66667	0
LOC106701530	XR_003034884.1	0	0	0.02	0	1	0
LOC106700592	XR_003036835.1	0	0	0	0.01	0	0.333333
LOC106701325	XR_001501888.2	0	0	0	0.38	0	5.33333
LOC106701455	XR_003032937.1	0	0	0	1.91667	0	30.3333
TCONS_00002273	XR_003032154.1	1.64667	368.033	0	0	0	0
TCONS_00002397	XR_001494882.2	0.0966667	2.33333	0	0	0	0
TCONS_00002440	XR_003031513.1	0.156667	1.33333	0	0	0	0
TCONS_00002741	XR_003033486.1	0.226667	7	0	0	0	0
TCONS_00001107	XR_234295.4	0.223333	2.33333	0	0	0	0
TCONS_00003745	XR_003035976.1	0.346667	7.33333	0	0	0	0
TCONS_00001788	XR_811770.3	0.613333	43.6667	0	0	0	0
TCONS_00004206	XR_003034396.1	0.12	1.33333	0	0	0	0
TCONS_00004230	XR_003031198.1	0.133333	1.33333	0	0	0	0
TCONS_00004649	XR_003032262.1	0.213333	18	0	0	0	0
TCONS_00004707	XR_003034034.1	0.373333	7	0	0	0	0
TCONS_00005160	XR_003037536.1	1.74333	30.6667	0	0	0	0
TCONS_00005722	XR_003032585.1	0.806667	13	0	0	0	0
TCONS_00007659	XR_001501007.2	1.35	45.3333	0	0	0	0
TCONS_00009252	XR_817046.3	0.263333	6	0	0	0	0
TCONS_00009334	XR_003037156.1	0.533333	7.66667	0	0	0	0
TCONS_00008437	XR_808068.3	0.266667	4.33333	0	0	0	0
TCONS_00008660	XR_003030840.1	11.97	189.333	0	0	0	0
TCONS_00011333	XR_239064.4	0.396667	7	0	0	0	0
TCONS_00011334	XR_239064.4	0.64	13.6667	0	0	0	0
TCONS_00012827	XR_003030834.1	0.21	3.33333	0	0	0	0
TCONS_00013789	XR_001501732.2	0.393333	14	0	0	0	0
TCONS_00015830	XR_003031285.1	0.79	53.3333	0	0	0	0
TCONS_00017163	XR_001500788.2	0.0366667	0.333333	0	0	0	0
TCONS_00019039	XR_003035747.1	0.0766667	1	0	0	0	0
TCONS_00019065	XR_003037264.1	0.156667	6.99333	0	0	0	0
TCONS_00019066	XR_003037264.1	0.106667	5.00667	0	0	0	0
TCONS_00017445	XR_003029744.1	0.93	14.3333	0	0	0	0
TCONS_00017453	XR_003031418.1	0.416667	4.33333	0	0	0	0
TCONS_00020175	XR_003037483.1	0.616667	17	0	0	0	0
TCONS_00020353	XR_001500112.2	0.47	8.43667	0	0	0	0
TCONS_00020354	XR_001500112.2	0.233333	7.23	0	0	0	0
TCONS_00020355	XR_001500112.2	0.276667	4.33333	0	0	0	0
TCONS_00022744	XR_003037230.1	0.396667	7.59333	0	0	0	0
TCONS_00022745	XR_003037225.1	0.313333	12.4367	0	0	0	0
TCONS_00021000	XR_003029449.1	0.916667	17	0	0	0	0
TCONS_00021681	XR_003030277.1	0.273333	4.33333	0	0	0	0
TCONS_00021766	XR_003030269.1	1.38	47	0	0	0	0
TCONS_00024146	XR_003037560.1	0.85	77.3467	0	0	0	0
TCONS_00027606	XR_001501376.2	0.603333	7	0	0	0	0
TCONS_00026249	XR_003031883.1	0.503333	8	0	0	0	0
TCONS_00026318	XR_003030708.1	0.283333	1.66667	0	0	0	0
TCONS_00033531	XR_238442.4	0.416667	4.33333	0	0	0	0
TCONS_00033532	XR_238442.4	0.7	8.66667	0	0	0	0
TCONS_00033600	XR_003035133.1	0.41	5.45667	0	0	0	0
TCONS_00033601	XR_003035133.1	0.41	4.87667	0	0	0	0
TCONS_00032573	XR_003034852.1	1.44667	107.333	0	0	0	0
TCONS_00032688	XR_001500462.2	0.403333	5	0	0	0	0
TCONS_00032702	XR_003030960.1	1.23667	46.5567	0	0	0	0
TCONS_00032705	XR_003030955.1	0.373333	2.66667	0	0	0	0
TCONS_00032808	XR_814400.3	0.466667	4.66667	0	0	0	0
TCONS_00036514	XR_816617.3	0.143333	1.66667	0	0	0	0
TCONS_00041134	XR_003032849.1	1.77667	130.667	0	0	0	0
TCONS_00039233	XR_003032849.1	0.0633333	1.33333	0	0	0	0
TCONS_00041641	XR_003036034.1	3.79	63.3333	0	0	0	0
TCONS_00041693	XR_003029828.1	0.636667	36.3333	0	0	0	0
TCONS_00042091	XR_003032757.1	84.0733	6178	0	0	0	0
TCONS_00040205	XR_001501067.2	6.14333	113	0	0	0	0
TCONS_00042483	XR_003033465.1	0.116667	1.33	0	0	0	0
TCONS_00040733	XR_003035201.1	0.41	7.66667	0	0	0	0
TCONS_00043234	XR_815215.3	1.82333	57.6667	0	0	0	0
TCONS_00045176	XR_001499094.2	0.236667	2.33333	0	0	0	0
TCONS_00043635	XR_003034112.1	0.24	11.6667	0	0	0	0
TCONS_00043681	XR_003034333.1	0.356667	6.66667	0	0	0	0
TCONS_00046183	XR_003036450.1	0.656667	12.3333	0	0	0	0
TCONS_00046463	XR_003029460.1	0.0833333	1.66667	0	0	0	0
TCONS_00046790	XR_001498694.2	0.18	1.33333	0	0	0	0
TCONS_00048075	XR_235425.4	1.59667	23.6667	0	0	0	0
TCONS_00050121	XR_001494970.2	0.79	37.6667	0	0	0	0
TCONS_00050124	XR_003032928.1	0.71	24.62	0	0	0	0
TCONS_00050125	XR_003032928.1	0.45	14.53	0	0	0	0
TCONS_00048286	XR_003030105.1	0.303333	16.5667	0	0	0	0
TCONS_00050454	XR_003034053.1	0.393333	5	0	0	0	0
TCONS_00050668	XR_003032849.1	0.333333	13.1067	0	0	0	0
TCONS_00050669	XR_003032849.1	2.33	140.227	0	0	0	0
TCONS_00051125	XR_001500568.2	10.9833	317	0	0	0	0
TCONS_00051227	XR_812473.3	0.553333	14.3333	0	0	0	0
TCONS_00053160	XR_003033436.1	0.363333	6.33333	0	0	0	0
TCONS_00051362	XR_003036276.1	0.323333	4.66667	0	0	0	0
TCONS_00053377	XR_003032138.1	0.233333	10.3333	0	0	0	0
TCONS_00051537	XR_817109.3	0.373333	5.66667	0	0	0	0
TCONS_00051954	XR_003036276.1	0.333333	6.66667	0	0	0	0
TCONS_00054418	XR_003029962.1	0.213333	1.66667	0	0	0	0
TCONS_00055185	XR_003033212.1	0.91	89.6667	0	0	0	0
TCONS_00057704	XR_003029527.1	0.4	7	0	0	0	0
TCONS_00056132	XR_003032430.1	0.123333	4.66667	0	0	0	0
TCONS_00056298	XR_003031285.1	0.923333	16.7433	0	0	0	0
TCONS_00056412	XR_003037303.1	0.313333	11	0	0	0	0
TCONS_00056561	XR_003030494.1	1.38	67.3333	0	0	0	0
TCONS_00059770	XR_003036283.1	0.603333	5	0	0	0	0
TCONS_00060103	XR_003038073.1	0.236667	14.03	0	0	0	0
TCONS_00062199	XR_003036484.1	0.176667	2.66667	0	0	0	0
TCONS_00063307	XR_003035845.1	0.293333	3.33333	0	0	0	0
TCONS_00066286	XR_003035167.1	1.39333	130.333	0	0	0	0
TCONS_00064747	XR_003033208.1	1.09333	74.0933	0	0	0	0
TCONS_00064748	XR_003033208.1	0.806667	87.5733	0	0	0	0
TCONS_00067573	XR_233482.4	1.06333	15.3333	0	0	0	0
TCONS_00069954	XR_807016.3	0.35	8.66667	0	0	0	0
TCONS_00070009	XR_235242.3	7.79	414.683	0	0	0	0
TCONS_00070195	XR_003032216.1	0.493333	11	0	0	0	0
TCONS_00068051	XR_003029419.1	1.55667	211.667	0	0	0	0
TCONS_00068393	XR_003030832.1	0.08	0.666667	0	0	0	0
TCONS_00071171	XR_003035091.1	3.03333	42.4033	0	0	0	0
TCONS_00071368	XR_003035654.1	0.16	1	0	0	0	0
TCONS_00071532	XR_003029664.1	0.42	3.66667	0	0	0	0
TCONS_00074164	XR_003035965.1	0.113333	1.33333	0	0	0	0
TCONS_00074501	XR_003030422.1	0.163333	1	0	0	0	0
TCONS_00075126	XR_139199.5	17.3833	750	0	0	0	0
TCONS_00075155	XR_003035091.1	0.543333	10.6667	0	0	0	0
TCONS_00075417	XR_235161.2	2.4	149.137	0	0	0	0
LOC106700645	XR_805109.3	0.03	0.666667	0	0	0	0
LOC106700667	XR_003033991.1	0.126667	2.33333	0	0	0	0
LOC106701047	XR_240160.4	0.0833333	4	0	0	0	0
LOC106701334	XR_003031896.1	0.413333	8.13	0	0	0	0
LOC106701544	XR_003029755.1	1.53	57.1433	0	0	0	0
LOC106700759	XR_003035821.1	3.48667	166.667	0	0	0	0
LOC106700794	XR_001500813.2	0.0233333	0.333333	0	0	0	0
LOC106700858	XR_003030404.1	0.0166667	0.333333	0	0	0	0
LOC106700926	XR_003031443.1	0.376667	28	0	0	0	0
LOC106700940	XR_814944.3	0.646667	28.3333	0	0	0	0
LOC106701121	XR_003030955.1	13.1833	1031	0	0	0	0
LOC106701186	XR_003036313.1	0.0666667	2	0	0	0	0
LOC106701189	XR_001495239.2	0.14	5	0	0	0	0
LOC106701203	XR_003034671.1	3.38667	373.017	0	0	0	0
LOC106701214	XR_003030105.1	0.12	6.76667	0	0	0	0
LOC106701220	XR_001494970.2	0.21	9	0	0	0	0
LOC106701386	XR_240327.4	0.0666667	0.666667	0	0	0	0
LOC102267733	XR_001501845.2	0.593333	55.6367	0	0	0	0
LOC106701458	XR_003034392.1	0.196667	8	0	0	0	0
LOC106701472	XR_003034841.1	0.16	2	0	0	0	0
LOC102272445	XR_001500532.2	3.59667	328.333	0	0	0	0
