# Supplementary material for: Whole-Transcriptome Analysis of Yak and Cattle Heart Tissues Reveals Regulatory Pathways Associated With High-Altitude Adaptation
Source: Front Genet. 2021 May 21;12:579800. doi: 10.3389/fgene.2021.579800 (PMC8176224; doi:10.3389/fgene.2021.579800)
Supplement: Supplementary Table 4 — Overview of miRNAs found for the different groups (Supplementary Table 4-1); the differentially expressed miRNAs in the LAC-vs-LWQY (Supplementary Table 4-2) and LAC-vs-HAC (Supplementary Table 4-3) comparisons. Detailed target information for the co-differentially expressed miRNAs (Supplementary Table 4-4), and detailed information on the 125 identified co-DETs, which were also the targets of the co-DEMs (Supplementary Table 4-5), and their GO analysis results (Supplementary Table 4-6). [file Data_Sheet_4.XLSX]

## Sheet: Table S4-1
Table S4-1. The identified miRNAs in the LWQY, HAC, and LAC groups
GeneID_bgr	GeneID_bta	LWQY1_TPM	LWQY2_TPM	LWQY3_TPM	HAC1_TPM	HAC2_TPM	HAC3_TPM	LAC1_TPM	LAC2_TPM	LAC3_TPM
miR-2399-x	-	11.7182	12.3105	12.8312	0	0	0	0	0	0
miR-1777-z	-	5.0427	6.981	3.9007	0	0	0	0	0	0
miR-718-y	-	4.1302	6.1553	4.5166	0	0	0	0	0	0
miR-873-x	-	0.0961	0.5254	14.7816	0	0	0	0	0	0
miR-2419-y	-	3.0736	2.9275	2.7715	0	0	0	0	0	0
miR-301-x	-	2.2572	3.3028	3.1821	0	0	0	0	0	0
miR-545-y	-	1.5368	2.1769	3.4901	0	0	0	0	0	0
miR-736-y	-	1.4888	2.2519	1.8477	0	0	0	0	0	0
miR-2468-x	-	0.6724	1.4262	1.8477	0	0	0	0	0	0
miR-655-y	-	1.1046	0.8257	1.3344	0	0	0	0	0	0
miR-2355-y	-	0.8164	1.3512	1.1291	0	0	0	0	0	0
miR-505-x	-	1.2006	1.126	0.5132	0	0	0	0	0	0
miR-7857-x	-	0.8164	0.6756	1.0265	0	0	0	0	0	0
miR-3195-x	-	0.8164	0.9758	0.6159	0	0	0	0	0	0
miR-490-x	-	0.8164	0.7506	0.7185	0	0	0	0	0	0
miR-485-x	-	0.3362	0.5254	0.9238	0	0	0	0	0	0
miR-299-x	-	0.7684	0.3003	0.3079	0	0	0	0	0	0
miR-2448-x	-	0.6243	0.2252	0.6159	0	0	0	0	0	0
miR-2398-x	-	0.4322	0.3753	0.5132	0	0	0	0	0	0
miR-2382-y	-	0.2401	0.6756	0.3079	0	0	0	0	0	0
miR-20-y	-	0.2882	0.2252	0.5132	0	0	0	0	0	0
miR-2483-y	-	0.2882	0.01	0.8212	0	0	0	0	0	0
miR-2397-y	-	0.2401	0.3753	0.2053	0	0	0	0	0	0
miR-544-x	-	0.2401	0.1501	0.4106	0	0	0	0	0	0
miR-2349-y	-	0.3842	0.01	0.2053	0	0	0	0	0	0
miR-8244-y	-	0.2401	0.01	0.5132	0	0	0	0	0	0
miR-1271-y	-	0.2401	0.3003	0.01	0	0	0	0	0	0
miR-2328-y	-	0.2401	0.3003	0.01	0	0	0	0	0	0
miR-2440-y	-	0.0961	0.01	0.6159	0	0	0	0	0	0
miR-3613-x	-	0.2882	0.01	0.2053	0	0	0	0	0	0
miR-362-y	-	0.2401	0.01	0.3079	0	0	0	0	0	0
miR-6525-x	-	0.0961	0.3753	0.01	0	0	0	0	0	0
miR-6531-x	-	0.2401	0.1501	0.01	0	0	0	0	0	0
miR-665-x	-	0.1921	0.2252	0.01	0	0	0	0	0	0
miR-2447-x	-	0.3362	0.01	0.01	0	0	0	0	0	0
miR-3956-x	-	0.1921	0.1501	0.01	0	0	0	0	0	0
miR-1185-x	-	0.0961	0.3003	0.01	0	0	0	0	0	0
miR-4286-y	-	0.2401	0.01	0.01	0	0	0	0	0	0
miR-3958-x	-	0.2401	0.01	0.01	0	0	0	0	0	0
miR-6367-y	-	0.2401	0.01	0.01	0	0	0	0	0	0
miR-2461-y	-	0.01	0.3003	0.01	0	0	0	0	0	0
miR-315-x	-	0.1921	0.01	0.01	0	0	0	0	0	0
miR-876-x	-	0.01	0.01	0.4106	0	0	0	0	0	0
miR-2397-x	-	0.01	0.3003	0.01	0	0	0	0	0	0
miR-263-x	-	0.01	0.1501	0.2053	0	0	0	0	0	0
miR-615-y	-	0.01	0.3003	0.01	0	0	0	0	0	0
miR-2473-y	-	0.1921	0.01	0.01	0	0	0	0	0	0
miR-186-y	-	0.0961	0.01	0.2053	0	0	0	0	0	0
miR-543-x	-	0.01	0.1501	0.2053	0	0	0	0	0	0
miR-9137-x	-	0.01	0.2252	0.01	0	0	0	0	0	0
miR-9771-y	-	0.1441	0.01	0.01	0	0	0	0	0	0
miR-2350-x	-	0.01	0.2252	0.01	0	0	0	0	0	0
miR-283-x	-	0.1441	0.01	0.01	0	0	0	0	0	0
miR-7644-y	-	0.1441	0.01	0.01	0	0	0	0	0	0
miR-3482-y	-	0.1441	0.01	0.01	0	0	0	0	0	0
miR-3324-x	-	0.1441	0.01	0.01	0	0	0	0	0	0
miR-9118-x	-	0.01	0.2252	0.01	0	0	0	0	0	0
miR-955-y	-	0.0961	0.01	0.01	0	0	0	0	0	0
miR-6756-y	-	0.0961	0.01	0.01	0	0	0	0	0	0
miR-1911-x	-	0.0961	0.01	0.01	0	0	0	0	0	0
miR-6560-y	-	0.0961	0.01	0.01	0	0	0	0	0	0
miR-1908-y	-	0.0961	0.01	0.01	0	0	0	0	0	0
miR-2432-y	-	0.0961	0.01	0.01	0	0	0	0	0	0
miR-61-y	-	0.01	0.1501	0.01	0	0	0	0	0	0
miR-1322-y	-	0.01	0.1501	0.01	0	0	0	0	0	0
miR-6998-y	-	0.01	0.01	0.2053	0	0	0	0	0	0
miR-3660-y	-	0.0961	0.01	0.01	0	0	0	0	0	0
miR-1378-x	-	0.0961	0.01	0.01	0	0	0	0	0	0
miR-8264-y	-	0.0961	0.01	0.01	0	0	0	0	0	0
miR-3083-x	-	0.0961	0.01	0.01	0	0	0	0	0	0
miR-6991-y	-	0.01	0.01	0.2053	0	0	0	0	0	0
miR-6974-y	-	0.01	0.1501	0.01	0	0	0	0	0	0
miR-1604-x	-	0.01	0.1501	0.01	0	0	0	0	0	0
miR-196-y	-	0.0961	0.01	0.01	0	0	0	0	0	0
miR-6552-x	-	0.01	0.01	0.2053	0	0	0	0	0	0
miR-6875-x	-	0.0961	0.01	0.01	0	0	0	0	0	0
miR-2446-x	-	0.01	0.1501	0.01	0	0	0	0	0	0
miR-551-x	-	0.0961	0.01	0.01	0	0	0	0	0	0
miR-7282-y	-	0.01	0.01	0.2053	0	0	0	0	0	0
miR-3586-y	-	0.01	0.01	0.2053	0	0	0	0	0	0
miR-2466-y	-	0.01	0.1501	0.01	0	0	0	0	0	0
miR-5087-x	-	0.01	0.1501	0.01	0	0	0	0	0	0
miR-2367-x	-	0.0961	0.01	0.01	0	0	0	0	0	0
miR-9312-y	-	0.01	0.1501	0.01	0	0	0	0	0	0
miR-5108-y	-	0.01	0.1501	0.01	0	0	0	0	0	0
miR-2402-y	-	0.0961	0.01	0.01	0	0	0	0	0	0
miR-312-y	-	0.01	0.1501	0.01	0	0	0	0	0	0
miR-9890-x	-	0.01	0.1501	0.01	0	0	0	0	0	0
miR-2567-y	-	0.0961	0.01	0.01	0	0	0	0	0	0
miR-6534-y	-	0.0961	0.01	0.01	0	0	0	0	0	0
miR-3976-x	-	0.01	0.1501	0.01	0	0	0	0	0	0
miR-1582-y	-	0.0961	0.01	0.01	0	0	0	0	0	0
miR-6-y	-	0.01	0.1501	0.01	0	0	0	0	0	0
miR-9148-x	-	0.0961	0.01	0.01	0	0	0	0	0	0
miR-6542-y	-	0.0961	0.01	0.01	0	0	0	0	0	0
miR-7474-x	-	0.0961	0.01	0.01	0	0	0	0	0	0
miR-935-y	-	0.0961	0.01	0.01	0	0	0	0	0	0
miR-9257-y	-	0.0961	0.01	0.01	0	0	0	0	0	0
miR-367-y	-	0.0961	0.01	0.01	0	0	0	0	0	0
miR-1643-x	-	0.0961	0.01	0.01	0	0	0	0	0	0
miR-2382-x	-	0.01	0.1501	0.01	0	0	0	0	0	0
miR-1914-x	-	0.01	0.01	0.2053	0	0	0	0	0	0
miR-466-x	-	0.0961	0.01	0.01	0	0	0	0	0	0
miR-8947-y	-	0.01	0.1501	0.01	0	0	0	0	0	0
miR-7880-y	-	0.0961	0.01	0.01	0	0	0	0	0	0
miR-431-y	-	0.0961	0.01	0.01	0	0	0	0	0	0
miR-7480-x	-	0.0961	0.01	0.01	0	0	0	0	0	0
miR-103-x	-	0.01	0.01	0.2053	0	0	0	0	0	0
miR-7052-x	-	0.01	0.1501	0.01	0	0	0	0	0	0
miR-2370-y	-	0.0961	0.01	0.01	0	0	0	0	0	0
miR-6968-y	-	0.01	0.01	0.2053	0	0	0	0	0	0
miR-9075-y	-	0.01	0.1501	0.01	0	0	0	0	0	0
miR-1793-x	-	0.01	0.1501	0.01	0	0	0	0	0	0
miR-3743-y	-	0.01	0.1501	0.01	0	0	0	0	0	0
miR-8904-x	-	0.0961	0.01	0.01	0	0	0	0	0	0
novel-m0114-3p	-	7.6361	9.9835	9.8544	0	0	0	0	0	0
novel-m0124-3p	-	5.715	9.1578	12.6259	0	0	0	0	0	0
novel-m0025-3p	-	4.0822	4.4288	3.9007	0	0	0	0	0	0
novel-m0110-3p	-	2.1611	3.3028	4.0033	0	0	0	0	0	0
novel-m0084-3p	-	2.7855	3.0026	2.053	0	0	0	0	0	0
novel-m0117-5p	-	3.1217	2.2519	1.6424	0	0	0	0	0	0
novel-m0059-3p	-	0.4322	3.0776	3.6954	0	0	0	0	0	0
novel-m0013-5p	-	3.6019	0.2252	0.01	0	0	0	0	0	0
novel-m0144-3p	-	1.2967	1.9517	1.2318	0	0	0	0	0	0
novel-m0002-5p	-	1.6329	0.9758	0.7185	0	0	0	0	0	0
novel-m0095-3p	-	0.4803	1.6514	1.5397	0	0	0	0	0	0
novel-m0135-3p	-	0.8164	0.6005	1.745	0	0	0	0	0	0
novel-m0049-3p	-	1.1526	0.7506	0.7185	0	0	0	0	0	0
novel-m0044-5p	-	0.7204	1.2761	0.5132	0	0	0	0	0	0
novel-m0090-3p	-	0.7684	0.3003	1.5397	0	0	0	0	0	0
novel-m0091-5p	-	0.9125	0.6005	0.7185	0	0	0	0	0	0
novel-m0006-3p	-	0.4322	1.126	0.5132	0	0	0	0	0	0
novel-m0027-3p	-	0.8645	0.3753	0.5132	0	0	0	0	0	0
novel-m0085-3p	-	0.2401	1.2761	0.2053	0	0	0	0	0	0
novel-m0149-5p	-	0.5763	0.3753	0.7185	0	0	0	0	0	0
novel-m0019-3p	-	0.2401	0.9008	0.5132	0	0	0	0	0	0
novel-m0148-3p	-	0.3362	0.3753	0.9238	0	0	0	0	0	0
novel-m0108-5p	-	0.2882	0.8257	0.4106	0	0	0	0	0	0
novel-m0034-5p	-	0.2882	0.3753	0.8212	0	0	0	0	0	0
novel-m0112-5p	-	0.6724	0.3753	0.01	0	0	0	0	0	0
novel-m0047-3p	-	0.2882	0.3003	0.7185	0	0	0	0	0	0
novel-m0103-5p	-	0.2882	0.6005	0.3079	0	0	0	0	0	0
novel-m0035-5p	-	0.2882	0.3753	0.5132	0	0	0	0	0	0
novel-m0075-5p	-	0.1441	0.6005	0.5132	0	0	0	0	0	0
novel-m0074-5p	-	0.1441	0.6005	0.5132	0	0	0	0	0	0
novel-m0092-3p	-	0.4803	0.2252	0.3079	0	0	0	0	0	0
novel-m0056-3p	-	0.4322	0.4504	0.01	0	0	0	0	0	0
novel-m0003-5p	-	0.2401	0.4504	0.3079	0	0	0	0	0	0
novel-m0025-5p	-	0.2401	0.4504	0.3079	0	0	0	0	0	0
novel-m0099-3p	-	0.4322	0.3753	0.01	0	0	0	0	0	0
novel-m0052-3p	-	0.4803	0.3003	0.01	0	0	0	0	0	0
novel-m0079-3p	-	0.1441	0.3753	0.5132	0	0	0	0	0	0
novel-m0072-3p	-	0.1441	0.3753	0.5132	0	0	0	0	0	0
novel-m0022-5p	-	0.2401	0.4504	0.2053	0	0	0	0	0	0
novel-m0007-3p	-	0.1441	0.3753	0.5132	0	0	0	0	0	0
novel-m0156-3p	-	0.3842	0.2252	0.2053	0	0	0	0	0	0
novel-m0121-3p	-	0.2401	0.3003	0.3079	0	0	0	0	0	0
novel-m0023-3p	-	0.1921	0.6005	0.01	0	0	0	0	0	0
novel-m0150-3p	-	0.4322	0.2252	0.01	0	0	0	0	0	0
novel-m0133-3p	-	0.3842	0.1501	0.2053	0	0	0	0	0	0
novel-m0038-3p	-	0.1921	0.2252	0.4106	0	0	0	0	0	0
novel-m0020-3p	-	0.3362	0.3003	0.01	0	0	0	0	0	0
novel-m0066-3p	-	0.2882	0.2252	0.2053	0	0	0	0	0	0
novel-m0045-3p	-	0.2401	0.01	0.5132	0	0	0	0	0	0
novel-m0125-3p	-	0.2401	0.01	0.5132	0	0	0	0	0	0
novel-m0070-3p	-	0.2401	0.01	0.5132	0	0	0	0	0	0
novel-m0050-5p	-	0.1921	0.4504	0.01	0	0	0	0	0	0
novel-m0113-3p	-	0.2401	0.01	0.5132	0	0	0	0	0	0
novel-m0119-3p	-	0.2401	0.01	0.5132	0	0	0	0	0	0
novel-m0139-5p	-	0.1921	0.4504	0.01	0	0	0	0	0	0
novel-m0153-3p	-	0.2401	0.01	0.5132	0	0	0	0	0	0
novel-m0077-3p	-	0.2401	0.01	0.5132	0	0	0	0	0	0
novel-m0155-3p	-	0.1921	0.4504	0.01	0	0	0	0	0	0
novel-m0097-3p	-	0.2401	0.01	0.5132	0	0	0	0	0	0
novel-m0040-3p	-	0.1441	0.5254	0.01	0	0	0	0	0	0
novel-m0142-3p	-	0.2401	0.01	0.5132	0	0	0	0	0	0
novel-m0058-3p	-	0.2401	0.01	0.5132	0	0	0	0	0	0
novel-m0082-3p	-	0.2401	0.01	0.5132	0	0	0	0	0	0
novel-m0094-5p	-	0.01	0.3753	0.5132	0	0	0	0	0	0
novel-m0096-3p	-	0.2401	0.01	0.5132	0	0	0	0	0	0
novel-m0098-5p	-	0.1921	0.4504	0.01	0	0	0	0	0	0
novel-m0041-3p	-	0.2401	0.01	0.5132	0	0	0	0	0	0
novel-m0016-3p	-	0.2401	0.01	0.5132	0	0	0	0	0	0
novel-m0103-3p	-	0.01	0.7506	0.01	0	0	0	0	0	0
novel-m0107-3p	-	0.1921	0.2252	0.2053	0	0	0	0	0	0
novel-m0001-5p	-	0.4322	0.01	0.01	0	0	0	0	0	0
novel-m0008-3p	-	0.0961	0.1501	0.5132	0	0	0	0	0	0
novel-m0152-5p	-	0.01	0.6005	0.01	0	0	0	0	0	0
novel-m0143-3p	-	0.0961	0.4504	0.01	0	0	0	0	0	0
novel-m0093-5p	-	0.3842	0.01	0.01	0	0	0	0	0	0
novel-m0136-3p	-	0.2401	0.01	0.3079	0	0	0	0	0	0
novel-m0128-3p	-	0.2882	0.1501	0.01	0	0	0	0	0	0
novel-m0001-3p	-	0.2401	0.01	0.3079	0	0	0	0	0	0
novel-m0147-5p	-	0.1441	0.3753	0.01	0	0	0	0	0	0
novel-m0146-3p	-	0.01	0.4504	0.2053	0	0	0	0	0	0
novel-m0046-3p	-	0.01	0.5254	0.01	0	0	0	0	0	0
novel-m0109-5p	-	0.1921	0.2252	0.01	0	0	0	0	0	0
novel-m0061-3p	-	0.1441	0.2252	0.01	0	0	0	0	0	0
novel-m0120-5p	-	0.0961	0.1501	0.2053	0	0	0	0	0	0
novel-m0116-5p	-	0.2882	0.01	0.01	0	0	0	0	0	0
novel-m0100-3p	-	0.1921	0.1501	0.01	0	0	0	0	0	0
novel-m0081-5p	-	0.0961	0.1501	0.2053	0	0	0	0	0	0
novel-m0029-3p	-	0.0961	0.01	0.4106	0	0	0	0	0	0
novel-m0030-3p	-	0.0961	0.01	0.4106	0	0	0	0	0	0
novel-m0134-3p	-	0.1921	0.1501	0.01	0	0	0	0	0	0
novel-m0145-5p	-	0.0961	0.2252	0.01	0	0	0	0	0	0
novel-m0024-3p	-	0.0961	0.2252	0.01	0	0	0	0	0	0
novel-m0073-5p	-	0.01	0.3753	0.01	0	0	0	0	0	0
novel-m0026-5p	-	0.1441	0.1501	0.01	0	0	0	0	0	0
novel-m0054-5p	-	0.01	0.1501	0.3079	0	0	0	0	0	0
novel-m0012-3p	-	0.2401	0.01	0.01	0	0	0	0	0	0
novel-m0042-3p	-	0.0961	0.01	0.3079	0	0	0	0	0	0
novel-m0005-5p	-	0.2401	0.01	0.01	0	0	0	0	0	0
novel-m0141-3p	-	0.0961	0.01	0.3079	0	0	0	0	0	0
novel-m0011-3p	-	0.2401	0.01	0.01	0	0	0	0	0	0
novel-m0037-3p	-	0.1441	0.1501	0.01	0	0	0	0	0	0
novel-m0086-3p	-	0.0961	0.2252	0.01	0	0	0	0	0	0
novel-m0004-5p	-	0.01	0.01	0.5132	0	0	0	0	0	0
novel-m0017-3p	-	0.0961	0.2252	0.01	0	0	0	0	0	0
novel-m0075-3p	-	0.0961	0.01	0.2053	0	0	0	0	0	0
novel-m0074-3p	-	0.0961	0.01	0.2053	0	0	0	0	0	0
novel-m0126-5p	-	0.01	0.3003	0.01	0	0	0	0	0	0
novel-m0032-3p	-	0.1441	0.01	0.01	0	0	0	0	0	0
novel-m0011-5p	-	0.01	0.01	0.3079	0	0	0	0	0	0
novel-m0154-5p	novel-m0023-5p	7.8282	6.981	9.5464	2.6859	7.0948	3.6744	6.7673	9.3412	6.8119
novel-m0051-5p	novel-m0077-5p	1.2967	1.4262	2.8742	0.4586	0.3986	0.6824	2.6896	1.5124	2.0334
novel-m0060-5p	novel-m0127-5p	0.3842	0.1501	0.5132	0.3275	0.4783	0.2625	0.4338	0.01	0.915
novel-m0064-5p	novel-m0112-5p	0.6724	1.5013	1.6424	1.2447	1.8335	1.3648	1.9955	2.402	3.8635
novel-m0080-5p	novel-m0044-5p	0.5283	0.6756	0.2053	0.3931	0.4783	0.4199	0.1735	0.4448	0.4067
novel-m0111-3p	novel-m0125-3p	0.01	0.01	0.5132	0.01	0.01	0.105	0.347	0.01	0.01
novel-m0126-3p	novel-m0104-3p	1.5848	1.3512	2.9768	0.9826	0.7972	0.105	0.4338	0.8007	0.61
novel-m0053-3p	novel-m0072-3p	0.1441	0.1501	0.01	0.131	0.01	0.01	0.01	0.4448	0.01
novel-m0071-5p	novel-m0126-5p	20.0747	13.7367	3.6954	1.8998	0.01	0.105	0.347	0.1779	0.5084
novel-m0067-3p	novel-m0002-3p	0.0961	0.01	0.3079	0.131	0.01	0.01	0.1735	0.01	2.1351
novel-m0131-3p	novel-m0090-3p	0.4322	0.5254	0.9238	0.131	0.558	0.3674	0.01	0.1779	0.2033
novel-m0032-5p	novel-m0047-5p	1.5848	0.7506	2.9768	0.131	0.1594	0.105	0.1735	0.1779	0.01
novel-m0059-5p	novel-m0171-5p	0.5283	1.8015	1.2318	2.0963	3.0292	2.2572	0.9544	2.7579	1.7284
novel-m0123-5p	novel-m0010-5p	4.0822	4.8041	5.2351	4.9787	7.6528	4.1469	5.2056	5.6937	7.422
novel-m0088-3p	novel-m0136-3p	0.2882	0.6005	0.2053	0.01	0.6377	0.01	0.01	0.3559	0.61
novel-m0151-3p	novel-m0149-3p	1.5848	2.1769	2.4636	0.4586	0.01	0.2625	0.01	1.6903	0.01
novel-m0010-5p	novel-m0138-5p	0.1441	0.2252	0.01	0.01	0.01	0.01	0.01	0.4448	0.4067
novel-m0065-5p	novel-m0112-5p	0.3362	1.2761	1.0265	1.2447	1.8335	1.3648	1.9955	2.402	3.8635
novel-m0033-5p	novel-m0047-5p	2.5454	1.3512	4.4139	0.131	0.1594	0.105	0.1735	0.1779	0.01
novel-m0057-5p	novel-m0159-3p	0.3842	0.2252	0.4106	0.3275	0.01	0.01	0.2603	0.01	0.4067
novel-m0127-3p	novel-m0062-3p	0.1441	0.6005	0.3079	0.131	0.01	0.105	0.2603	0.01	0.305
novel-m0069-5p	novel-m0009-5p	0.7204	0.4504	0.01	0.8516	0.3189	0.4724	0.1735	0.5338	0.01
novel-m0039-3p	novel-m0098-3p	0.2401	0.5254	0.3079	0.01	0.01	0.105	0.01	0.4448	0.4067
novel-m0087-3p	novel-m0177-3p	1.1046	0.6005	0.8212	0.131	0.7174	0.7874	0.9544	1.8682	2.5418
novel-m0129-5p	novel-m0182-5p	3.0736	3.0026	3.2848	3.472	4.783	3.622	0.01	4.893	5.2869
novel-m0104-5p	novel-m0089-5p	0.1441	0.1501	0.01	0.131	0.1594	0.105	0.01	0.1779	0.2033
novel-m0009-3p	novel-m0045-3p	0.4322	0.5254	0.3079	0.7206	0.7972	0.4199	1.0411	1.3345	1.3217
novel-m0036-5p	novel-m0139-5p	0.2401	0.01	0.3079	0.01	0.01	0.315	0.01	0.01	0.2033
novel-m0123-3p	novel-m0010-3p	0.4803	0.3753	0.2053	1.0481	0.6377	0.4724	0.5206	1.0676	1.6267
novel-m0048-3p	novel-m0160-3p	0.1441	0.2252	0.2053	0.01	0.01	0.3674	0.347	0.6227	0.61
novel-m0137-3p	novel-m0135-3p	0.9605	2.1769	1.2318	0.4586	1.7538	0.4724	2.2558	1.9572	1.7284
novel-m0062-3p	novel-m0056-3p	2.4973	2.6272	3.3874	0.131	0.01	0.21	0.1735	0.2669	0.2033
novel-m0105-5p	novel-m0084-5p	0.0961	0.4504	0.01	0.3275	0.2391	0.105	0.01	0.4448	0.2033
novel-m0138-5p	novel-m0021-5p	0.1921	0.01	0.5132	0.3275	0.2391	0.105	0.01	0.01	0.01
novel-m0028-3p	novel-m0057-3p	0.3362	0.2252	0.01	0.262	0.6377	0.1575	0.6073	0.2669	1.1184
novel-m0089-3p	novel-m0149-3p	1.5848	2.1769	2.4636	0.4586	0.01	0.2625	0.01	1.6903	0.01
novel-m0132-3p	novel-m0003-3p	0.1921	0.1501	0.2053	0.01	0.1594	0.01	0.01	0.8896	0.01
novel-m0021-5p	novel-m0034-5p	1.825	0.9758	0.9238	1.3757	1.8335	1.0498	1.5617	1.0676	0.4067
novel-m0101-3p	novel-m0039-3p	1.2487	1.8015	1.745	1.4412	2.3915	1.2598	0.6073	2.8469	1.9317
novel-m0018-5p	novel-m0158-5p	1.6329	0.6756	0.3079	0.01	0.558	0.105	0.01	0.3559	0.4067
novel-m0140-3p	novel-m0099-3p	4.0341	3.3779	3.0795	0.9826	0.558	1.0498	1.0411	2.6689	1.5251
novel-m0130-3p	novel-m0090-3p	0.4322	0.5254	0.9238	0.131	0.558	0.3674	0.01	0.1779	0.2033
novel-m0118-5p	novel-m0063-5p	0.6243	1.201	1.745	0.5241	0.7174	1.6273	0.8676	0.8896	1.1184
novel-m0015-5p	novel-m0085-5p	0.6243	0.9008	0.4106	0.01	0.7972	0.9974	0.1735	0.8896	0.8134
novel-m0014-3p	novel-m0070-3p	17.5293	17.4149	17.2452	12.0536	11.24	14.8028	9.804	2.402	5.4902
novel-m0115-5p	novel-m0030-5p	0.3842	0.4504	0.7185	0.7206	0.3189	0.105	0.2603	0.4448	0.5084
novel-m0031-3p	novel-m0041-3p	0.1921	0.3753	0.01	0.3275	0.1594	0.01	0.01	0.6227	0.01
novel-m0055-3p	novel-m0172-3p	0.4803	0.01	0.8212	0.5241	0.01	0.01	0.01	0.01	0.01
novel-m0076-5p	novel-m0049-5p	0.01	0.6756	0.01	0.6551	0.3986	0.105	0.5206	0.01	0.01
novel-m0083-3p	novel-m0129-3p	0.5763	0.3753	0.01	0.7206	0.558	0.5774	0.7808	0.01	0.8134
novel-m0102-5p	novel-m0166-5p	1.2967	1.0509	0.9238	0.131	0.9566	0.3674	0.1735	0.5338	0.4067
novel-m0078-5p	novel-m0123-5p	1.0085	0.9008	0.6159	0.01	0.01	0.01	0.01	0.5338	0.8134
novel-m0068-3p	novel-m0086-3p	0.6243	0.9758	0.7185	0.1965	0.3986	0.315	0.1735	0.4448	0.5084
novel-m0122-3p	novel-m0014-3p	0.1441	0.2252	0.01	0.3275	0.01	0.315	0.1735	0.01	0.01
novel-m0106-5p	novel-m0084-5p	0.0961	0.4504	0.01	0.3275	0.2391	0.105	0.01	0.4448	0.2033
novel-m0063-3p	novel-m0111-3p	0.7204	1.2761	0.6159	1.1136	0.3986	0.5249	0.01	0.3559	0.915
novel-m0043-3p	novel-m0083-3p	0.5763	0.8257	1.4371	0.3931	0.2391	0.01	0.01	0.2669	0.01
miR-99-x	miR-99-x	230616	189894	197269	75951.2	48301.3	74633.3	61607.5	23649.4	28719
miR-100-x	miR-100-x	133756	114308	130817	5408.87	3743.17	11335.8	4061.27	2017.44	1593.49
miR-1-y	miR-1-y	14249	16121.8	16794.6	2531.59	4578.92	3630.3	2198.6	6933.87	7124.99
miR-101-y	miR-101-y	2558.65	3398.3	3268.07	1795.14	2777.73	1801.32	4963.14	4230.78	9234.76
miR-143-y	miR-143-y	116545	122800	116444	1732.38	2130.83	5018.98	1388.52	1811.76	3482.94
miR-23-y	miR-23-y	15307.4	15786.8	14922.2	1964.08	3598.01	1988.3	2537.49	4004.99	2827.46
miR-125-x	miR-125-x	51433	55330.8	54652	1760.68	2685.33	4598.52	1886.61	1907.39	1689.36
miR-486-x	miR-486-x	39841.5	50828.4	47258.4	2095.1	2954.14	2957.77	1327.44	1393.89	1147.05
miR-2285-y	miR-2285-y	2380.1	2910.39	3192	421.484	1225.64	533.005	838.281	2419.47	6659.13
miR-2284-y	miR-2284-y	1378.67	1672.88	1995.82	388.729	1186.02	484.817	771.562	2356.22	6565.08
miR-27-y	miR-27-y	104193	105786	104542	943.654	1221.5	2180.42	1129.88	1474.14	1442.71
miR-126-y	miR-126-y	5560.1	6533.88	6355.68	360.954	646.103	944.963	1354.42	1263.02	2662.86
miR-30-y	miR-30-y	1210.15	1537.91	1557.61	330.688	552.357	744.233	693.738	723.902	1464.87
miR-145-y	miR-145-y	2499.82	2508.42	2345.24	685.222	441.79	661.033	722.716	471.688	1072.83
let-7-x	let-7-x	32006	35021.9	32001	495.771	549.248	1053.88	455.233	534.052	464.33
miR-140-y	miR-140-y	791.22	850.477	834.647	325.12	408.946	364.505	475.882	624.173	719.829
miR-4454-x	miR-4454-x	713.851	714.911	787.633	320.862	380.408	344.191	600.47	504.249	430.779
miR-26-x	miR-26-x	55703	60557.3	64235.7	279.592	288.415	891.526	199.897	240.826	172.027
miR-30-x	miR-30-x	27172.4	31621.9	33581.3	115.296	167.963	875.516	167.882	161.737	267.801
miR-126-x	miR-126-x	4472.42	5182.65	4762.45	166.392	179.921	227.816	333.508	445.622	877.825
miR-151-x	miR-151-x	9194.1	11341	8534.11	430.786	238.512	537.729	227.833	191.807	200.698
miR-133-z	miR-133-z	8918.86	11341.2	11026.8	390.825	345.811	260.938	166.494	288.6	153.116
miR-92-y	miR-92-y	1980.57	2208.61	2006.81	238.649	167.245	330.595	291.342	253.904	312.129
miR-28-y	miR-28-y	216.739	314.369	255.085	110.579	194.19	101.467	374.285	329.434	514.454
miR-9226-y	miR-9226-y	180.528	185.108	133.958	165.017	270.16	192.594	227.747	284.418	260.379
miR-29-y	miR-29-y	1887.69	1862.27	1615.92	137.896	243.295	188.709	207.965	258.174	382.689
miR-146-x	miR-146-x	604.065	734.653	581.307	262.952	157.121	164.3	194.778	116.365	332.26
miR-151-y	miR-151-y	844.384	1063.51	908.144	109.793	171.311	145.246	217.509	217.073	337.14
miR-152-y	miR-152-y	1578.55	1657.34	1734.07	176.153	166.608	224.876	173.435	186.024	133.29
miR-7977-x	miR-7977-x	133.271	165.141	105.832	82.4101	185.102	93.226	126.237	315.289	158.403
miR-148-y	miR-148-y	4895.72	5592.43	5308.13	97.4116	79.6369	345.346	89.537	81.936	81.9466
miR-191-x	miR-191-x	20271.7	19502.8	20748.5	104.29	96.8557	241.989	127.365	97.2379	114.481
miR-499-y	miR-499-y	456.722	562.23	532.446	91.5813	95.5005	102.779	119.556	112.896	339.58
miR-24-y	miR-24-y	22040.8	19534.8	18073.9	79.1346	132.649	238.262	71.751	112.095	89.2669
let-7-y	let-7-y	111.899	135.641	122.872	62.954	86.2534	83.9349	121.552	151.417	312.129
miR-1468-x	miR-1468-x	4572.94	6294.8	4967.64	108.614	91.5147	140.469	55.2665	116.276	96.6889
miR-378-y	miR-378-y	3175.11	3867.6	3882.22	93.9396	116.466	136.532	91.3589	96.793	62.5275
miR-199-x	miR-199-x	5996.22	4660.28	5301.97	47.9524	63.853	96.4805	86.5871	106.579	203.952
miR-1-z	miR-1-z	13208.6	15831.1	16010.6	45.8562	61.7007	175.324	69.6688	101.864	78.8965
miR-574-y	miR-574-y	64.9305	71.2359	67.8516	48.673	85.3765	77.9508	93.528	146.435	119.463
miR-1307-x	miR-1307-x	301.696	436.648	409.881	20.1767	46.9531	79.1056	82.7696	83.6263	208.73
miR-181-x	miR-181-x	2724.25	3237.22	3001.59	39.6328	65.7662	96.6905	69.4085	71.972	102.077
miR-125-y	miR-125-y	487.651	492.496	442.113	44.284	68.2374	77.1634	62.3809	79.9788	92.8254
miR-499-x	miR-499-x	4434.67	5585.45	4788.01	35.5713	48.4677	87.8718	56.3076	83.4484	81.0316
miR-133-y	miR-133-y	140.186	164.841	164.137	110.186	80.0355	49.8675	40.5172	61.2963	41.2783
miR-145-x	miR-145-x	15807	19560.9	16284	66.4914	60.9035	89.1316	53.0107	45.2828	52.0554
miR-221-y	miR-221-y	174.381	235.776	222.34	69.5048	73.1799	63.3055	42.0789	61.7411	26.9428
miR-181-y	miR-181-y	164.151	180.004	180.048	29.6755	46.3951	44.0409	76.1758	75.3527	104.009
miR-320-y	miR-320-y	189.749	234.801	201.707	40.681	52.3738	53.3845	54.8327	71.8831	81.845
miR-21-x	miR-21-x	2061.69	2724.45	2225.14	32.3613	19.8494	88.6067	40.951	120.635	16.5723
miR-22-y	miR-22-y	7534.43	8363.72	7789.8	35.2437	48.5474	73.279	27.9369	52.0441	79.2015
miR-3968-y	miR-3968-y	75.7842	75.4395	71.4444	11.6606	29.5749	19.2646	82.3358	73.6623	142.237
miR-10-x	miR-10-x	5633.2	3630.4	7505.25	15.5911	14.1098	102.885	58.9105	23.7534	59.5791
miR-4792-x	miR-4792-x	1.3447	1.2761	1.0265	1.2447	1.1957	2.3621	107.93	71.972	139.899
miR-331-y	miR-331-y	91.2484	104.114	106.551	20.1112	36.5102	30.1305	34.8778	53.6454	117.735
miR-222-y	miR-222-y	348.281	535.883	428.05	33.0164	43.5253	39.4741	37.3071	45.9945	48.0903
miR-1343-y	miR-1343-y	261.547	366.013	344.083	29.5445	51.4172	37.2169	43.7274	38.8774	40.465
miR-1271-x	miR-1271-x	4026.36	4194.81	815.246	33.213	29.4952	54.3818	38.435	24.821	50.5304
miR-221-x	miR-221-x	550.372	699.373	599.784	27.1206	31.7272	66.0351	30.1059	25.3548	36.6015
miR-628-y	miR-628-y	33.3777	46.1644	42.1891	33.6715	39.3003	52.3871	34.3572	12.6329	38.2282
miR-185-x	miR-185-x	326.717	433.871	361.328	32.8854	39.0612	33.1225	28.3707	38.0767	39.4483
miR-1386-x	miR-1386-x	31.1685	32.0524	22.275	17.6219	47.6706	21.2068	33.3161	57.4709	41.8884
miR-708-y	miR-708-y	119.776	63.7295	47.7322	12.9052	11.8778	18.7397	19.8682	14.7681	136.442
miR-28-x	miR-28-x	573.472	702.15	544.148	38.1261	18.1754	51.8097	22.5578	12.8108	18.3007
miR-2478-y	miR-2478-y	106.905	108.618	89.7161	5.3062	11.9575	9.5011	52.1431	45.7276	79.2015
miR-200-y	miR-200-y	0.9605	5.5547	8.5199	1.1792	0.558	0.9449	75.4817	33.1836	103.399
miR-143-x	miR-143-x	128.228	165.291	165.78	14.4119	17.6174	18.6347	36.0057	42.258	37.1098
miR-203-y	miR-203-y	5.0427	11.7851	6.3643	4.3891	2.0726	4.8818	59.6913	31.5823	75.643
miR-2355-x	miR-2355-x	37.1717	38.0575	41.9838	25.745	0.01	20.6819	7.8952	21.3514	70.6612
miR-874-y	miR-874-y	205.453	194.041	227.472	12.7742	34.5173	9.0286	13.3611	35.4077	43.3117
miR-127-y	miR-127-y	97.2996	95.3315	37.8778	5.6993	12.7547	19.0546	35.5719	35.7636	34.263
miR-186-x	miR-186-x	1422.56	1660.42	1459.37	12.3157	19.6103	24.4613	23.7724	19.839	29.7895
miR-3432-x	miR-3432-x	399.764	535.132	484.508	15.2636	27.1037	32.1777	9.2834	15.0349	19.3174
miR-652-y	miR-652-y	197.913	270.381	212.486	13.0363	20.1683	14.1729	19.9549	34.785	23.0793
miR-16-x	miR-16-x	160.069	232.699	204.581	10.6124	12.9938	11.0233	22.7313	34.6071	31.3146
miR-2284-x	miR-2284-x	126.451	161.538	159.723	9.5643	11.4792	16.1676	20.4755	28.3796	25.1127
miR-484-z	miR-484-z	201.803	234.801	244.718	11.9226	21.2843	14.4878	17.3521	18.0597	22.5709
miR-214-y	miR-214-y	49.5623	45.4138	39.6229	7.599	10.682	12.3356	21.1696	23.9314	35.0764
miR-501-y	miR-501-y	0.2882	1.3512	1.2318	0.8516	1.116	0.8399	40.6907	16.9922	59.6807
miR-374-x	miR-374-x	1871.6	2013	2025.49	4.4546	2.4712	53.7519	4.338	3.1137	7.9303
miR-502-y	miR-502-y	163.239	184.808	184.462	12.5777	11.7183	22.6241	15.4434	14.3232	17.7924
miR-500-y	miR-500-y	161.318	182.406	181.793	12.5777	11.5589	21.8892	14.489	13.3446	14.2339
miR-342-y	miR-342-y	1707.83	2096.47	1766.71	6.2888	6.0585	23.6214	18.133	8.0957	25.2143
miR-361-y	miR-361-y	31.6008	40.6097	33.9771	1.1136	3.4278	49.9725	3.5572	2.6689	4.4735
miR-17-y	miR-17-y	10.4696	9.2329	11.0862	9.4333	6.2179	10.7084	16.1375	9.875	30.8062
miR-1285-y	miR-1285-y	4.4664	6.6056	4.7219	4.8477	8.0514	4.6193	22.6445	16.0136	30.8062
miR-142-x	miR-142-x	360.575	656.211	322.732	5.3062	6.2179	18.3722	13.1009	8.4516	20.7408
miR-2779-z	miR-2779-z	10.7097	14.5624	11.7021	3.5375	10.5226	4.7768	15.3566	20.6397	27.2478
miR-9277-y	miR-9277-y	6.1473	10.0586	7.4934	4.9132	9.0877	4.6193	15.5302	23.8424	21.8592
miR-195-x	miR-195-x	178.511	153.881	148.637	4.6511	7.4934	6.3515	14.0552	18.5046	26.3327
miR-338-x	miR-338-x	13.7833	12.4606	16.0134	5.7648	11.24	4.7243	19.0006	8.3626	26.8411
miR-365-y	miR-365-y	367.587	456.315	377.136	10.1539	16.5811	8.2413	6.5938	13.7894	9.5571
miR-199-y	miR-199-y	746.028	644.05	674.205	3.996	4.1453	23.5165	7.1144	7.473	8.1337
miR-423-x	miR-423-x	372.726	496.925	420.454	4.1926	13.3924	13.9104	9.0231	6.2275	11.2855
miR-7180-y	miR-7180-y	8.4525	13.4365	10.0597	5.9613	7.9717	12.8606	9.1099	8.3626	14.0306
miR-23-x	miR-23-x	11.7182	11.1095	11.0862	3.9305	8.1311	2.8346	13.1009	10.5867	28.0611
miR-106-y	miR-106-y	50.955	59.2256	53.4806	9.9573	7.5731	13.9104	6.6806	9.875	5.7952
miR-128-y	miR-128-y	990.045	1244.04	966.347	4.7166	7.8919	10.6559	7.6349	15.2129	10.1671
miR-184-y	miR-184-y	0.7204	1.5763	0.3079	31.1167	5.899	0.01	4.4248	4.5372	2.7451
miR-192-x	miR-192-x	539.182	887.634	703.255	4.7821	4.3844	18.5822	5.7262	4.7151	6.9136
miR-4492-y	miR-4492-y	2.6414	3.3779	2.7715	2.8824	4.783	3.307	12.8406	10.6757	23.0793
miR-374-y	miR-374-y	48.6018	57.1238	56.2522	2.0308	3.0292	5.8791	12.8406	8.2737	21.8592
miR-6412-y	miR-6412-y	2.3532	3.8283	3.0795	2.2928	4.4641	4.5668	10.2378	14.2343	17.9957
miR-4770-y	miR-4770-y	6.5795	7.2812	6.0563	8.9092	10.6023	3.3595	4.338	6.9392	16.4707
miR-25-y	miR-25-y	764.182	818.349	842.654	4.6511	5.9787	15.0127	4.4248	6.4054	5.7952
miR-4324-y	miR-4324-y	8.1643	7.5815	6.8775	5.8958	10.0443	8.7662	7.2879	6.1385	7.117
miR-139-x	miR-139-x	303.425	334.336	322.218	3.6685	5.4207	8.9237	7.4614	11.9212	9.1504
miR-1307-y	miR-1307-y	94.6102	131.888	119.998	5.8958	7.6528	8.1888	5.5527	10.4088	5.1852
miR-122-x	miR-122-x	20.9871	74.8389	52.6594	7.7955	0.4783	23.044	0.1735	0.01	0.4067
miR-339-x	miR-339-x	155.17	200.346	197.806	3.734	4.3844	12.7556	4.4248	5.5158	9.4554
lin-4-x	lin-4-x	6.8676	6.3805	6.3643	5.0442	11.0806	6.929	4.2513	7.2951	7.727
miR-423-y	miR-423-y	295.885	377.423	381.961	4.7821	6.457	8.2413	3.9042	8.8964	9.6587
miR-4508-x	miR-4508-x	3.2177	4.2787	3.2848	3.7995	6.457	6.0366	8.5893	6.0496	13.0139
miR-15-x	miR-15-x	66.7554	100.361	78.5272	6.1578	4.783	4.9343	4.1645	15.7467	6.3036
miR-6529-x	miR-6529-x	71.7981	81.2945	74.1133	3.734	8.45	4.8818	8.2423	4.6261	10.6754
miR-141-y	miR-141-y	3.2657	7.8067	9.5464	0.262	0.1594	0.01	17.0051	5.9606	23.6893
miR-1306-y	miR-1306-y	5.2828	6.3054	6.3643	4.4546	5.899	6.9815	8.329	7.384	4.6769
miR-331-x	miR-331-x	33.7619	39.4087	35.8248	3.734	6.8556	5.5642	5.0321	7.473	8.947
miR-98-y	miR-98-y	1.6809	1.4262	1.3344	0.8516	2.0726	2.0997	5.2056	7.0282	26.5361
miR-208-y	miR-208-y	345.784	490.694	449.915	0.6551	1.5146	14.7503	3.3837	4.3592	8.1337
miR-378-x	miR-378-x	426.995	553.448	603.377	5.3062	4.3844	6.929	6.8541	7.473	4.2702
miR-363-y	miR-363-y	29.0554	78.5171	52.6594	0.3931	1.3552	0.4724	13.4479	7.9178	17.9957
miR-99-y	miR-99-y	19.6424	21.2432	17.7584	4.3236	5.5004	6.0891	7.0276	6.4944	4.5752
miR-3535-x	miR-3535-x	2.7855	4.654	3.9007	2.8169	4.4641	4.7768	5.4659	7.2951	11.4888
miR-424-x	miR-424-x	7.0597	11.1846	11.8047	3.472	4.6236	4.1469	4.5983	4.4482	15.454
miR-664-y	miR-664-y	6.0992	9.7583	6.7749	4.6511	4.3844	5.7741	5.1189	5.2489	7.117
miR-1260-x	miR-1260-x	13.5912	17.8653	15.1922	2.5548	3.1887	3.307	6.4203	9.5192	9.7604
miR-5100-y	miR-5100-y	4.7065	5.6298	3.5927	3.6685	5.899	4.4618	5.7262	6.5833	6.2019
miR-235-y	miR-235-y	7.1078	9.4581	5.6457	0.9171	2.6306	0.8924	12.5803	6.9392	12.9122
miR-1842-x	miR-1842-x	8.4525	10.9594	8.7252	3.603	4.6236	6.1941	4.8586	6.5833	4.2702
miR-107-y	miR-107-y	284.887	361.359	282.185	4.3236	3.5075	6.5615	5.0321	5.5158	4.2702
miR-133-x	miR-133-x	52.0116	74.0883	64.8748	2.4238	2.5509	6.7715	5.2924	6.0496	6.8119
miR-372-y	miR-372-y	0.01	1.126	0.5132	0.01	0.01	20.6819	0.01	0.01	0.01
miR-139-y	miR-139-y	29.4396	29.4251	25.5598	1.7032	5.8193	5.3017	3.9042	5.8716	8.4387
miR-490-y	miR-490-y	185.474	296.729	354.964	2.2928	4.3844	7.5589	2.9499	3.3806	8.8454
miR-215-x	miR-215-x	13.8313	14.1121	15.5001	1.4412	1.8335	14.7503	1.9955	1.1565	2.3384
miR-429-y	miR-429-y	0.0961	0.01	0.01	0.131	0.01	0.01	14.3155	5.071	15.759
miR-361-x	miR-361-x	547.106	685.486	584.694	2.2273	2.5509	12.1782	2.2558	1.8682	3.0501
miR-210-z	miR-210-z	9.9413	12.2355	10.0597	2.7514	3.5872	3.097	5.813	6.7613	8.5403
miR-103-y	miR-103-y	239.119	300.031	234.658	3.6685	3.4278	5.8791	4.5983	5.5158	4.0668
miR-26-y	miR-26-y	18.1536	21.3182	20.0167	2.4893	4.7033	3.7794	4.5983	4.8041	5.6936
miR-760-y	miR-760-y	6.7236	6.5306	5.4404	2.1618	2.5509	2.9921	5.2056	8.8964	4.7785
miR-6236-y	miR-6236-y	4.4183	3.3779	2.4636	3.2099	5.1019	5.9316	1.6485	4.1813	3.1518
miR-1388-x	miR-1388-x	58.2069	73.9382	64.9774	4.7166	3.2684	4.1469	3.3837	3.8255	4.6769
miR-7477-x	miR-7477-x	0.8164	1.4262	1.1291	0.7206	1.7538	0.7874	3.5572	7.7399	14.4372
miR-150-x	miR-150-x	87.7426	163.865	82.4279	2.7514	1.9929	7.7688	1.9955	1.6014	6.1002
miR-375-y	miR-375-y	5.715	7.9568	4.0033	0.1965	0.01	0.01	10.9318	10.4088	6.5069
miR-21-y	miR-21-y	8.7887	11.5599	10.4703	5.0442	0.7972	1.4698	4.9454	3.2917	9.4554
miR-516-x	miR-516-x	0.01	0.3753	0.4106	0.01	0.01	13.9629	1.5617	0.1779	1.6267
miR-140-x	miR-140-x	21.5154	20.4174	23.1989	2.4238	3.3481	3.412	4.338	4.7151	5.1852
miR-155-x	miR-155-x	87.8867	132.413	87.3551	5.0442	2.4712	4.1469	3.3837	3.2027	3.6601
miR-93-x	miR-93-x	29.5357	39.8591	36.1328	3.2099	3.5872	3.8844	4.1645	4.1813	3.0501
miR-195-y	miR-195-y	12.7748	12.5357	11.7021	2.6204	3.1089	1.6273	3.5572	5.5158	7.8286
miR-4334-y	miR-4334-y	71.2698	97.133	87.6631	0.7206	1.9929	8.1363	1.4749	1.9572	4.0668
miR-285-y	miR-285-y	2.1611	1.5763	2.3609	1.1136	4.6236	1.5223	1.5617	7.2951	6.4053
miR-6131-y	miR-6131-y	1.873	3.0776	2.053	1.8998	3.1887	2.8346	3.1234	5.1599	4.8802
miR-660-x	miR-660-x	63.3456	81.97	66.8251	4.3891	2.9495	4.7243	1.2146	2.402	2.8468
miR-95-y	miR-95-y	1018.38	777.364	1035.43	2.2273	2.2321	9.1336	0.4338	1.1565	0.7117
miR-27-x	miR-27-x	23.6285	28.6745	26.4837	2.0308	3.8264	3.5695	2.7763	4.5372	2.9485
miR-29-x	miR-29-x	20.6029	20.1172	18.2717	1.9653	3.9858	3.6744	2.7763	2.9358	4.0668
miR-335-y	miR-335-y	18.0576	18.3907	24.5333	1.1136	0.9566	2.8346	4.5983	5.071	5.8969
miR-34-y	miR-34-y	0.2401	0.1501	0.8212	0.01	0.01	0.01	7.2879	3.5586	12.6072
miR-941-y	miR-941-y	0.0961	0.2252	0.01	0.1965	1.7538	0.7349	5.4659	2.6689	10.9804
miR-6134-y	miR-6134-y	18.6339	20.0421	15.7054	0.7206	1.7538	7.8738	1.0411	2.2241	1.22
miR-2137-y	miR-2137-y	0.01	0.1501	0.01	0.3275	0.2391	0.7349	7.3747	4.3592	7.6253
miR-191-y	miR-191-y	15.5122	18.5408	20.9406	3.603	2.3915	2.7296	2.3425	3.2027	3.0501
miR-3162-y	miR-3162-y	1.0566	2.1018	1.8477	1.4412	4.0655	1.4698	4.5983	2.1351	5.0835
miR-6516-y	miR-6516-y	1.4408	1.0509	1.1291	0.8516	0.8769	0.9974	3.5572	3.9144	9.5571
miR-6937-x	miR-6937-x	1.921	1.9517	1.4371	3.0134	4.225	3.2545	2.4293	1.6903	1.22
miR-326-y	miR-326-y	5.9552	5.1794	4.4139	2.2273	3.667	1.2598	1.7352	3.9144	4.6769
miR-7550-x	miR-7550-x	5.1868	7.3563	4.7219	1.3102	2.5509	2.2047	2.6896	5.071	3.0501
miR-504-x	miR-504-x	79.5302	83.3963	89.6134	1.5067	2.1523	2.4671	2.6896	3.3806	4.3718
miR-664-x	miR-664-x	3.2177	3.453	3.0795	1.5067	3.1089	2.7821	2.169	2.8469	3.2535
miR-132-x	miR-132-x	1.2967	1.5013	0.9238	1.3102	1.5146	0.105	0.01	13.9674	0.5084
miR-221-z	miR-221-z	93.5537	131.512	95.3618	2.9479	3.1089	2.8871	0.9544	1.9572	2.9485
miR-340-x	miR-340-x	18.7299	22.8195	22.1724	0.7861	1.0363	4.5143	1.822	2.2241	2.9485
miR-381-y	miR-381-y	20.1227	27.4735	17.1425	0.7861	1.4349	3.7794	2.6896	1.9572	2.8468
miR-491-x	miR-491-x	6.1953	7.8067	7.5961	1.8342	2.5509	2.2047	2.6028	2.1351	2.4401
miR-98-x	miR-98-x	55.1813	68.0081	56.1495	2.2928	1.5943	3.4645	1.1279	3.0248	1.1184
miR-4497-x	miR-4497-x	0.6243	0.8257	0.8212	0.7206	2.3118	2.1522	2.9499	2.402	3.7618
miR-194-x	miR-194-x	27.2785	38.583	30.487	1.5722	2.7104	2.8871	1.9087	1.6014	2.4401
miR-877-x	miR-877-x	6.7236	7.9568	4.4139	1.1792	3.5872	1.3123	1.7352	2.8469	3.6601
miR-7-y	miR-7-y	4.3703	4.2787	5.0298	2.8824	2.0726	2.3621	1.822	2.3131	1.1184
miR-411-y	miR-411-y	17.8655	16.5892	12.8312	0.9826	1.9132	2.4146	1.3882	3.7365	2.3384
miR-124-y	miR-124-y	3.6019	2.6272	1.6424	2.2273	1.5943	0.7874	0.347	7.8288	0.4067
miR-142-y	miR-142-y	7.7801	14.4874	6.159	1.3757	0.8769	1.9947	2.2558	0.7117	5.7952
miR-532-x	miR-532-x	36.3553	50.5182	49.0667	1.7032	2.1523	1.9947	2.7763	0.8007	2.5418
miR-735-y	miR-735-y	0.5763	0.6756	0.6159	0.7861	0.7174	0.7874	1.4749	3.6475	5.9986
miR-146-y	miR-146-y	0.8164	1.7265	1.2318	0.01	0.01	0.105	5.4659	1.6903	6.9136
miR-455-y	miR-455-y	23.4364	32.6529	28.434	1.1792	2.4712	2.3621	2.6896	0.9786	1.5251
miR-197-y	miR-197-y	46.1045	65.6061	60.7688	1.3757	1.8335	3.1495	0.8676	1.5124	1.3217
miR-512-y	miR-512-y	0.01	0.3753	0.01	0.131	0.01	7.4014	0.01	0.01	0.01
miR-3969-x	miR-3969-x	1.0566	2.4021	0.9238	0.9826	1.0363	1.6797	2.2558	1.4234	3.5585
miR-379-y	miR-379-y	3.9381	3.9033	5.6457	0.9826	1.674	1.3123	1.9087	2.2241	2.8468
miR-214-x	miR-214-x	2.1611	1.4262	1.5397	1.2447	0.7174	1.0498	1.7352	2.8469	3.5585
miR-328-y	miR-328-y	14.9359	23.0447	17.5531	0.9826	2.7104	1.5748	1.1279	1.4234	1.9317
miR-16-y	miR-16-y	0.4803	0.3003	0.4106	0.01	0.01	0.2625	4.2513	1.3345	5.6936
miR-219-y	miR-219-y	0.9125	0.01	0.4106	0.7861	0.9566	0.6299	1.5617	4.893	1.6267
miR-409-x	miR-409-x	225.96	177.677	137.756	0.8516	1.2755	3.622	0.6941	0.5338	0.7117
miR-193-x	miR-193-x	24.2048	30.1758	22.583	1.1136	2.3118	1.6797	1.1279	1.2455	1.4234
miR-6516-x	miR-6516-x	3.9861	4.3537	3.798	0.5241	0.7174	0.9974	1.0411	2.0462	4.7785
miR-345-x	miR-345-x	23.4364	37.0066	31.3082	0.01	0.3189	0.8399	2.8631	1.4234	4.6769
miR-6519-y	miR-6519-y	0.6243	0.9008	1.3344	1.2447	1.5943	0.5774	0.8676	2.402	2.7451
miR-3432-y	miR-3432-y	5.1387	5.3296	5.9537	0.7206	2.2321	1.2598	0.8676	2.0462	1.8301
miR-1839-y	miR-1839-y	1.3927	0.9008	2.1556	1.8342	0.7174	1.7847	1.3014	1.9572	0.305
miR-5991-y	miR-5991-y	2.4493	2.0267	1.6424	2.2273	1.8335	1.0498	0.6073	0.8896	1.4234
miR-1949-y	miR-1949-y	1.7289	2.4021	3.6954	1.0481	2.2321	0.9449	1.0411	1.3345	1.7284
miR-3135-x	miR-3135-x	0.9605	0.6005	0.5132	0.262	0.558	0.5774	3.4704	1.6903	2.3384
miR-451-x	miR-451-x	438.665	332.985	378.881	1.7032	1.1957	0.8399	0.01	3.3806	0.915
miR-7704-x	miR-7704-x	0.5283	0.5254	0.5132	0.4586	0.9566	0.7874	1.822	1.5124	3.2535
miR-330-y	miR-330-y	2.4013	2.0267	2.8742	1.5722	1.3552	1.1548	0.9544	0.5338	2.4401
miR-2435-x	miR-2435-x	1.1046	1.126	0.9238	0.7206	0.558	0.7874	0.9544	0.9786	4.8802
miR-19-y	miR-19-y	45.144	68.0832	60.1529	0.262	0.1594	1.4698	1.4749	0.8896	4.2702
miR-409-y	miR-409-y	24.7331	19.4416	14.2683	0.5241	1.116	1.5748	1.1279	3.1137	0.2033
miR-379-x	miR-379-x	22.3319	24.6961	16.424	0.7861	0.4783	2.1522	0.8676	2.58	0.4067
miR-106-x	miR-106-x	31.7929	46.5398	37.9805	0.3931	0.3189	1.4173	1.3882	2.6689	1.7284
miR-450-x	miR-450-x	53.3083	91.3531	98.9546	0.4586	1.7538	0.7349	1.1279	1.4234	2.7451
miR-378-z	miR-378-z	8.4525	9.9085	9.4438	0.6551	1.116	1.9947	0.8676	0.5338	1.8301
miR-345-y	miR-345-y	13.5432	17.4899	11.8047	0.7206	1.1957	1.6797	0.1735	1.1565	2.2368
miR-34-x	miR-34-x	2.5934	7.2062	4.106	0.01	0.2391	0.315	2.0823	2.0462	3.7618
miR-425-y	miR-425-y	29.9199	33.7789	37.2619	0.3931	2.1523	1.1548	1.3882	0.8007	1.3217
miR-342-x	miR-342-x	1.7289	1.5013	1.8477	0.3275	0.01	0.3674	2.6896	1.2455	3.4568
miR-1273-x	miR-1273-x	0.5283	0.9008	0.01	0.3275	1.9929	0.5249	1.5617	1.3345	1.7284
miR-216-x	miR-216-x	0.0961	0.6005	0.01	2.8824	1.5146	0.01	0.01	2.1351	0.2033
miR-299-y	miR-299-y	2.5934	3.453	1.745	0.5241	0.01	1.7847	0.8676	2.2241	0.8134
miR-520-x	miR-520-x	0.01	0.3753	0.01	0.01	0.01	4.3568	0.01	0.01	0.01
miR-518-x	miR-518-x	0.01	0.5254	0.01	0.01	0.01	4.1994	0.1735	0.01	0.01
miR-511-x	miR-511-x	0.01	0.1501	0.01	0.01	0.01	0.01	2.5161	1.0676	4.1685
miR-497-x	miR-497-x	19.6905	17.7902	16.424	0.8516	0.1594	0.8924	1.3014	0.8007	2.6434
miR-1306-x	miR-1306-x	6.9157	9.308	7.5961	0.262	1.3552	1.3123	0.9544	1.2455	1.0167
miR-517-y	miR-517-y	0.01	0.2252	0.01	0.01	0.01	4.2519	0.01	0.01	0.01
miR-329-y	miR-329-y	1.0566	0.5254	0.7185	0.131	0.9566	1.0498	1.3882	1.6014	1.22
miR-136-y	miR-136-y	23.3404	23.5701	17.0399	0.262	0.3189	2.2572	1.1279	1.0676	0.4067
miR-1421-y	miR-1421-y	0.7684	1.0509	0.9238	0.5896	0.3986	0.01	1.3014	1.6903	2.9485
miR-300-y	miR-300-y	13.6873	21.093	12.6259	0.5241	0.9566	1.7322	1.2146	0.4448	0.305
miR-149-x	miR-149-x	66.2752	74.1634	74.2159	0.5241	1.116	1.5748	0.347	0.3559	1.5251
miR-493-x	miR-493-x	9.413	10.9594	5.851	0.3931	0.558	2.5196	0.4338	0.8007	0.01
miR-411-x	miR-411-x	87.5505	92.5541	73.6	0.131	0.4783	2.0472	0.6073	1.1565	0.7117
miR-6533-y	miR-6533-y	0.8645	0.8257	0.01	1.3757	1.1957	1.1023	0.01	1.3345	0.2033
miR-4700-y	miR-4700-y	0.5283	0.2252	0.3079	0.1965	0.3189	0.3674	0.5206	0.8896	4.1685
miR-1301-y	miR-1301-y	0.0961	0.01	0.01	0.01	0.01	0.01	3.2969	0.4448	2.6434
miR-432-x	miR-432-x	3.698	4.654	2.053	0.3931	1.5146	1.2073	0.2603	0.9786	0.7117
miR-3615-y	miR-3615-y	0.1441	0.2252	0.3079	0.131	0.1594	0.01	1.822	1.4234	2.7451
miR-9851-y	miR-9851-y	1.1046	0.8257	0.5132	0.262	0.7972	1.1548	0.8676	1.1565	0.8134
miR-338-y	miR-338-y	25.2134	28.5994	29.6658	0.131	0.8769	0.01	1.3882	0.8896	2.8468
miR-222-x	miR-222-x	0.3362	0.01	0.8212	0.4586	0.3189	0.21	0.01	4.5372	0.01
miR-93-y	miR-93-y	1.5848	0.4504	1.6424	0.131	0.01	0.3674	1.1279	1.2455	3.0501
miR-542-y	miR-542-y	4.8025	6.4555	6.3643	0.262	0.6377	0.7874	0.6941	0.4448	2.5418
miR-148-x	miR-148-x	21.8036	31.3017	26.9969	0.131	0.01	2.7296	0.347	0.01	0.61
miR-503-x	miR-503-x	0.1441	0.7506	1.2318	0.3931	0.3189	0.3674	1.3882	1.5124	1.22
miR-224-x	miR-224-x	27.8548	31.3768	33.2586	0.7206	1.0363	0.4724	0.6941	0.8896	1.1184
miR-193-y	miR-193-y	46.4407	70.3351	38.0831	0.9171	1.1957	0.315	1.2146	0.6227	0.5084
miR-72-x	miR-72-x	0.4322	0.3003	0.4106	0.3275	0.7174	0.2625	1.3014	0.8007	1.8301
miR-6123-x	miR-6123-x	15.6563	14.1121	18.9902	0.131	2.2321	0.7349	0.347	0.7117	0.5084
miR-735-x	miR-735-x	0.7684	1.0509	0.3079	0.6551	1.5146	0.315	0.6941	0.9786	0.61
miR-324-y	miR-324-y	0.7684	0.8257	1.6424	0.5241	0.1594	1.0498	0.9544	1.0676	0.7117
miR-525-x	miR-525-x	0.01	0.1501	0.01	0.01	0.01	3.097	0.01	0.01	0.01
miR-532-y	miR-532-y	2.9776	5.7799	3.3874	0.5241	0.6377	0.7874	0.6941	0.9786	0.915
miR-218-x	miR-218-x	7.6841	12.3105	6.6722	0.01	0.1594	0.3674	0.7808	2.3131	1.4234
miR-2431-y	miR-2431-y	15.5122	0.3003	19.4008	0.1965	1.4349	1.2598	0.347	0.3559	0.4067
miR-4510-x	miR-4510-x	5.0427	6.1553	4.5166	0.01	0.01	2.9396	0.01	0.01	0.01
miR-5126-y	miR-5126-y	0.0961	0.3753	0.3079	0.01	0.01	0.1575	0.6073	0.9786	3.4568
miR-219-x	miR-219-x	0.8164	1.5013	1.6424	0.3931	0.4783	0.6824	1.1279	1.0676	0.4067
miR-9-z	miR-9-z	32.4172	35.4303	25.9704	0.6551	0.3189	0.7349	0.01	2.3131	0.01
miR-425-x	miR-425-x	13.6873	18.2406	18.3743	0.3275	0.2391	1.1548	0.1735	0.4448	1.7284
miR-371-x	miR-371-x	0.01	0.8257	0.7185	0.01	0.01	2.6771	0.01	0.01	0.2033
miR-204-x	miR-204-x	7.1078	10.4339	12.8312	0.4586	0.4783	1.1548	0.6941	0.3559	0.5084
miR-2387-x	miR-2387-x	6.6755	8.2571	9.3411	0.262	0.1594	1.2073	0.5206	0.01	1.7284
miR-769-x	miR-769-x	24.8292	36.1809	40.3414	0.262	0.3189	1.1023	0.9544	0.1779	0.915
miR-7911-x	miR-7911-x	1.2487	1.3512	1.1291	0.131	0.558	0.9974	0.4338	0.8007	0.915
miR-1338-x	miR-1338-x	49.1781	65.6061	55.6363	0.7206	0.7174	0.7349	0.7808	0.4448	0.305
miR-323-y	miR-323-y	0.7684	0.9008	0.8212	0.01	0.01	1.7322	0.4338	0.4448	0.7117
miR-96-x	miR-96-x	1.0566	1.3512	0.5132	0.01	0.01	0.315	1.6485	0.8007	1.5251
miR-362-x	miR-362-x	15.2721	17.0396	19.5035	0.4586	0.3189	0.5249	0.7808	0.7117	1.0167
miR-574-x	miR-574-x	8.9808	12.4606	10.0597	0.3931	0.4783	0.5774	1.1279	0.6227	0.5084
miR-376-y	miR-376-y	1.6329	1.7265	0.7185	0.131	0.1594	0.6824	1.0411	0.8007	1.0167
miR-4484-y	miR-4484-y	0.2401	0.01	0.01	0.01	0.1594	0.01	1.3014	2.1351	0.7117
miR-708-x	miR-708-x	4.4664	3.528	2.2583	0.4586	0.8769	0.4199	0.1735	0.7117	1.1184
miR-1983-y	miR-1983-y	1.1526	0.2252	0.9238	0.01	1.0363	0.5249	0.6941	0.5338	1.0167
miR-4532-x	miR-4532-x	0.0961	0.01	0.01	0.01	0.01	0.01	1.0411	0.9786	2.3384
miR-144-x	miR-144-x	7.54	7.056	6.9802	1.3102	0.3986	0.21	0.01	1.3345	0.2033
miR-1839-x	miR-1839-x	54.4609	52.4698	57.3813	0.262	0.1594	1.6273	0.347	0.1779	0.305
miR-8866-y	miR-8866-y	0.3362	0.2252	0.2053	0.131	0.2391	0.01	1.0411	0.2669	2.6434
miR-200-x	miR-200-x	0.01	0.01	0.3079	0.01	0.01	0.01	1.3014	0.3559	2.6434
miR-652-x	miR-652-x	1.4408	1.5763	1.3344	0.131	0.3189	0.4199	0.8676	0.9786	0.8134
miR-31-x	miR-31-x	0.2401	0.3003	0.2053	0.3275	0.4783	0.105	1.1279	0.8007	0.8134
miR-144-y	miR-144-y	78.5217	78.8173	82.9412	0.3275	0.01	0.3674	0.1735	0.9786	1.7284
miR-9270-x	miR-9270-x	0.0961	0.3753	0.2053	0.131	0.01	0.2625	0.9544	0.8896	1.4234
miR-455-x	miR-455-x	3.2657	4.9542	5.5431	0.01	0.01	0.21	0.8676	0.9786	1.6267
miR-2320-x	miR-2320-x	6.9157	6.6056	6.8775	0.131	0.4783	1.1548	0.347	0.1779	0.5084
miR-1296-x	miR-1296-x	9.8933	14.1121	9.3411	0.3275	0.1594	0.8399	0.6073	0.3559	0.7117
miR-885-y	miR-885-y	0.01	0.3003	0.2053	0.01	0.01	1.2073	1.4749	0.01	0.01
miR-1543-y	miR-1543-y	0.01	0.2252	0.3079	0.1965	0.7972	0.315	0.8676	0.3559	0.7117
miR-518-y	miR-518-y	0.01	0.1501	0.01	0.01	0.01	2.0997	0.01	0.01	0.01
miR-130-y	miR-130-y	9.0288	17.0396	11.0862	0.131	0.1594	0.6299	0.347	0.3559	1.6267
miR-7975-y	miR-7975-y	0.5763	0.4504	0.01	0.262	0.6377	0.3674	0.2603	0.3559	1.4234
miR-3966-x	miR-3966-x	2.9296	2.9275	2.4636	0.01	0.01	2.0997	0.01	0.01	0.01
miR-100-y	miR-100-y	0.2401	0.6756	0.6159	0.4586	0.3189	0.315	0.4338	0.8896	0.8134
miR-24-x	miR-24-x	56.574	59.0004	54.1992	0.131	0.3189	0.5774	0.7808	0.4448	0.8134
miR-520-y	miR-520-y	0.01	0.3753	0.01	0.01	0.01	2.0472	0.01	0.01	0.01
miR-20-x	miR-20-x	40.7256	57.2739	50.4011	0.131	0.3986	0.7874	0.4338	0.5338	0.61
miR-2981-y	miR-2981-y	0.3362	0.1501	0.01	0.131	0.1594	0.01	0.01	2.7579	0.305
miR-296-y	miR-296-y	14.6478	18.6159	16.7319	0.6551	0.3189	0.3674	0.6941	0.8007	0.01
miR-7134-x	miR-7134-x	0.5763	0.3753	0.4106	0.262	0.2391	0.6824	0.6941	0.1779	0.7117
miR-628-x	miR-628-x	2.9296	3.7532	3.5927	0.5896	0.2391	0.5249	0.2603	0.8007	0.2033
miR-421-y	miR-421-y	57.0063	67.1073	58.6131	0.1965	0.1594	1.3123	0.01	0.3559	0.2033
miR-709-y	miR-709-y	0.0961	0.01	0.01	0.131	0.1594	0.21	0.8676	0.8896	0.7117
miR-32-x	miR-32-x	18.3938	21.6185	22.9936	0.131	0.7972	0.4199	0.6941	0.4448	0.2033
miR-2683-y	miR-2683-y	0.7204	1.0509	0.4106	0.01	0.3986	0.21	0.01	1.3345	1.0167
miR-671-y	miR-671-y	2.4013	3.6781	3.798	0.01	0.4783	0.6299	0.1735	1.0676	0.2033
miR-7-x	miR-7-x	10.1334	14.2622	12.318	0.01	0.01	1.1548	0.4338	0.3559	0.305
miR-519-x	miR-519-x	0.01	0.1501	0.01	0.01	0.01	1.5748	0.1735	0.01	0.2033
miR-424-y	miR-424-y	0.6243	1.5763	1.1291	0.131	0.4783	0.1575	0.6941	0.6227	0.8134
miR-101-x	miR-101-x	2.1131	3.528	2.8742	1.1136	0.1594	0.4724	0.01	0.1779	0.4067
miR-153-y	miR-153-y	0.3362	0.01	0.4106	0.131	0.01	0.01	0.01	2.7579	0.01
miR-6524-y	miR-6524-y	0.1921	0.3003	0.01	0.1965	0.7174	0.4724	0.01	0.3559	0.8134
miR-494-y	miR-494-y	9.413	7.5815	7.3908	0.01	0.2391	0.105	0.1735	1.6903	0.7117
miR-210-x	miR-210-x	0.4803	0.4504	0.5132	0.6551	0.3189	0.4199	0.347	0.1779	0.4067
miR-8903-x	miR-8903-x	0.1921	0.3003	0.3079	0.1965	0.1594	0.21	0.1735	0.6227	1.4234
miR-1291-x	miR-1291-x	0.2882	0.3753	0.01	0.262	0.3986	0.2625	0.01	0.4448	1.1184
miR-7857-y	miR-7857-y	0.5763	0.1501	1.0265	0.1965	0.3986	0.5249	0.01	0.9786	0.01
miR-3964-y	miR-3964-y	0.01	0.5254	0.01	0.01	0.01	0.01	1.4749	0.1779	1.0167
miR-15-y	miR-15-y	1.0085	1.3512	1.4371	0.01	0.4783	0.01	0.6941	0.4448	1.0167
miR-212-x	miR-212-x	15.3682	11.6349	10.7782	0.01	0.01	0.105	0.01	2.402	0.01
miR-223-y	miR-223-y	1.5848	2.1769	0.7185	0.262	0.01	0.315	0.8676	0.3559	0.5084
miR-3431-x	miR-3431-x	5.571	6.5306	7.5961	0.262	0.3189	0.315	0.6073	0.3559	0.305
miR-522-x	miR-522-x	0.01	0.1501	0.01	0.01	0.01	1.3648	0.1735	0.01	0.01
miR-523-x	miR-523-x	0.01	0.1501	0.01	0.01	0.01	1.3648	0.1735	0.01	0.01
miR-1843-y	miR-1843-y	0.0961	0.3003	0.01	0.01	0.1594	0.01	1.0411	0.7117	0.61
miR-505-y	miR-505-y	17.8655	21.2432	14.7816	0.6551	0.1594	0.4724	0.347	0.2669	0.01
miR-4286-z	miR-4286-z	3.0256	1.9517	1.6424	0.3275	0.3986	0.315	0.2603	0.1779	0.5084
miR-9-x	miR-9-x	0.1921	0.1501	0.01	0.3275	0.7972	0.21	0.01	0.6227	0.01
miR-2288-y	miR-2288-y	0.2882	0.3753	0.2053	0.262	0.3986	0.315	0.1735	0.3559	0.305
miR-874-x	miR-874-x	4.3223	4.0535	2.6689	0.131	0.3189	0.01	0.1735	1.2455	0.2033
miR-2313-y	miR-2313-y	0.3842	0.3753	1.2318	0.131	0.01	0.105	0.9544	0.8007	0.01
miR-17-x	miR-17-x	13.159	16.8144	16.9372	0.01	0.1594	0.4199	0.6073	0.3559	0.2033
miR-2285-x	miR-2285-x	0.3842	0.1501	0.3079	0.6551	0.1594	0.21	0.1735	0.2669	0.2033
miR-2474-y	miR-2474-y	0.01	0.1501	0.01	0.131	0.1594	0.4724	0.347	0.01	0.61
miR-3957-y	miR-3957-y	0.6724	0.8257	0.4106	0.01	0.6377	0.01	0.2603	0.3559	0.8134
miR-4683-y	miR-4683-y	0.3842	0.01	0.3079	0.131	0.3189	0.21	0.1735	0.8896	0.01
miR-224-y	miR-224-y	0.01	0.1501	0.01	0.01	0.01	0.01	0.8676	0.01	1.22
miR-5606-x	miR-5606-x	0.3842	0.1501	0.4106	0.1965	0.3189	0.2625	0.4338	0.01	0.5084
miR-190-y	miR-190-y	2.9296	4.1285	5.3378	0.01	0.01	0.6299	0.01	0.01	1.0167
miR-2312-y	miR-2312-y	0.1921	0.3753	0.6159	0.131	0.3189	0.105	0.4338	0.2669	0.5084
miR-33-x	miR-33-x	0.8164	1.126	1.4371	0.01	0.01	0.01	0.4338	0.6227	0.915
miR-422-x	miR-422-x	2.1611	1.8766	1.4371	0.4586	0.3986	0.315	0.1735	0.01	0.01
miR-2284-z	miR-2284-z	11.9103	13.6617	12.9339	0.131	0.01	0.315	0.347	0.3559	0.4067
miR-6240-x	miR-6240-x	1.3447	0.3003	1.0265	0.01	0.01	0.315	0.8676	0.3559	0.01
miR-33-y	miR-33-y	0.1441	0.3003	0.01	0.262	0.3986	0.105	0.01	0.3559	0.4067
miR-2113-y	miR-2113-y	0.01	0.01	0.2053	0.01	0.01	0.01	0.4338	0.7117	0.61
miR-8188-x	miR-8188-x	0.0961	0.5254	0.4106	0.01	0.01	0.01	0.4338	0.1779	1.22
miR-1843-x	miR-1843-x	0.01	0.1501	0.01	0.01	0.01	0.01	0.5206	0.3559	0.915
miR-2336-y	miR-2336-y	1.4888	1.2761	1.1291	0.3931	0.01	0.105	0.01	0.3559	0.61
miR-382-x	miR-382-x	6.9157	7.4314	5.3378	0.01	0.3189	0.4199	0.1735	0.3559	0.01
miR-1630-y	miR-1630-y	0.01	0.1501	0.3079	0.01	0.1594	0.01	0.1735	0.7117	0.61
miR-206-y	miR-206-y	2.4493	15.8385	25.0466	0.131	0.01	0.6824	0.01	0.1779	0.01
miR-211-x	miR-211-x	7.0597	10.0586	12.8312	0.01	0.3189	0.3674	0.1735	0.01	0.4067
miR-2422-x	miR-2422-x	3.0736	4.3537	3.2848	0.01	0.3189	0.21	0.1735	0.6227	0.01
miR-18-x	miR-18-x	0.7204	0.4504	0.2053	0.131	0.1594	0.2625	0.2603	0.2669	0.2033
miR-2313-x	miR-2313-x	0.0961	0.01	0.01	0.01	0.1594	0.21	0.6073	0.3559	0.01
miR-2779-x	miR-2779-x	0.01	0.3753	0.01	0.01	0.3189	0.01	0.7808	0.01	0.4067
miR-497-y	miR-497-y	0.5283	0.3753	0.6159	0.131	0.01	0.01	0.4338	0.01	0.915
miR-2425-x	miR-2425-x	2.0651	1.8015	1.9503	0.131	0.1594	0.5249	0.1735	0.01	0.01
miR-2448-y	miR-2448-y	0.2401	0.2252	0.2053	0.01	0.01	0.105	0.01	0.4448	0.915
miR-744-x	miR-744-x	5.571	7.9568	7.0828	0.131	0.1594	0.01	0.347	0.1779	0.61
miR-452-x	miR-452-x	4.3703	3.8283	3.9007	0.5241	0.1594	0.1575	0.01	0.01	0.305
miR-665-y	miR-665-y	0.2882	0.01	0.01	0.131	0.01	0.105	0.6073	0.1779	0.305
miR-967-x	miR-967-x	0.1921	0.3003	0.01	0.131	0.3986	0.01	0.01	0.3559	0.4067
miR-25-x	miR-25-x	1.2967	2.2519	3.2848	0.131	0.01	0.6824	0.01	0.01	0.01
miR-2299-x	miR-2299-x	5.0907	5.9301	5.5431	0.01	0.2391	0.3674	0.1735	0.01	0.305
miR-183-x	miR-183-x	2.7855	2.6272	4.106	0.01	0.01	0.01	0.5206	0.6227	0.2033
miR-1281-y	miR-1281-y	0.1441	0.01	0.01	0.01	0.01	0.01	0.1735	0.9786	0.2033
miR-654-y	miR-654-y	2.1611	1.9517	0.9238	0.01	0.1594	0.5774	0.01	0.01	0.2033
miR-2340-y	miR-2340-y	0.1921	0.01	0.3079	0.1965	0.1594	0.01	0.5206	0.1779	0.2033
miR-767-x	miR-767-x	1.873	1.126	1.8477	0.262	0.1594	0.315	0.01	0.01	0.305
miR-130-x	miR-130-x	3.1217	4.654	2.4636	0.01	0.3189	0.105	0.01	0.5338	0.305
miR-197-x	miR-197-x	0.1921	0.1501	0.2053	0.131	0.1594	0.2625	0.01	0.5338	0.01
miR-127-x	miR-127-x	1.0566	0.8257	0.6159	0.131	0.01	0.21	0.1735	0.5338	0.01
miR-8187-y	miR-8187-y	0.0961	0.5254	0.4106	0.01	0.01	0.01	0.4338	0.1779	0.7117
miR-1277-x	miR-1277-x	0.4322	0.1501	0.2053	0.01	0.01	0.105	0.4338	0.1779	0.5084
miR-132-y	miR-132-y	7.1078	6.1553	5.5431	0.262	0.1594	0.21	0.01	0.3559	0.01
miR-6529-y	miR-6529-y	0.5763	1.4262	1.6424	0.01	0.1594	0.2625	0.01	0.01	0.61
miR-6120-y	miR-6120-y	1.873	6.0802	7.0828	0.262	0.1594	0.01	0.01	0.3559	0.305
miR-134-x	miR-134-x	0.01	0.1501	0.01	0.01	0.01	0.21	0.01	0.3559	0.5084
miR-6518-y	miR-6518-y	0.1441	0.3003	0.01	0.131	0.1594	0.01	0.2603	0.3559	0.2033
miR-3962-y	miR-3962-y	1.6809	1.6514	0.6159	0.01	0.01	0.6824	0.01	0.01	0.01
miR-6522-x	miR-6522-x	4.3223	6.3054	5.0298	0.01	0.1594	0.2625	0.01	0.4448	0.01
miR-2840-x	miR-2840-x	0.2401	0.01	0.01	0.01	0.01	0.01	0.1735	0.6227	0.305
miR-352-y	miR-352-y	0.3362	0.1501	0.01	0.01	0.01	0.105	0.01	0.5338	0.4067
miR-6775-y	miR-6775-y	0.01	0.1501	0.01	0.01	0.1594	0.01	0.2603	0.1779	0.5084
miR-190-x	miR-190-x	0.5763	0.8257	1.3344	0.1965	0.3189	0.01	0.01	0.01	0.5084
miR-486-y	miR-486-y	0.2401	0.01	0.01	0.131	0.01	0.01	0.2603	0.3559	0.2033
miR-154-y	miR-154-y	25.0693	21.2432	16.6293	0.01	0.1594	0.3674	0.01	0.01	0.2033
miR-6119-y	miR-6119-y	1.3447	1.9517	1.745	0.01	0.01	0.3674	0.01	0.1779	0.2033
miR-138-y	miR-138-y	0.2882	0.01	0.4106	0.01	0.01	0.01	0.01	0.6227	0.4067
miR-370-y	miR-370-y	3.1217	5.7799	2.6689	0.01	0.01	0.3674	0.347	0.01	0.01
miR-2419-x	miR-2419-x	37.7	49.3171	34.3877	0.131	0.2391	0.105	0.01	0.01	0.4067
miR-147-y	miR-147-y	0.1921	0.2252	0.2053	0.131	0.01	0.3674	0.01	0.01	0.2033
miR-2339-y	miR-2339-y	1.4408	0.5254	0.01	0.262	0.1594	0.21	0.01	0.01	0.01
miR-6119-x	miR-6119-x	18.9701	24.8462	19.9141	0.01	0.01	0.105	0.347	0.3559	0.01
miR-2436-y	miR-2436-y	0.01	0.2252	0.01	0.131	0.1594	0.01	0.1735	0.01	0.4067
miR-1249-y	miR-1249-y	1.5368	0.6756	0.8212	0.3275	0.01	0.2625	0.01	0.01	0.01
miR-182-x	miR-182-x	1.2967	1.3512	2.2583	0.01	0.01	0.105	0.1735	0.1779	0.4067
miR-451-z	miR-451-z	45.9604	35.3552	35.0036	0.3275	0.01	0.2625	0.01	0.01	0.01
miR-324-x	miR-324-x	0.7684	0.7506	0.3079	0.3275	0.01	0.105	0.01	0.01	0.305
miR-7705-x	miR-7705-x	0.0961	0.01	0.01	0.01	0.01	0.01	0.347	0.01	0.61
miR-135-x	miR-135-x	0.3842	0.01	0.2053	0.01	0.01	0.01	0.01	0.8896	0.01
miR-3963-x	miR-3963-x	0.1441	0.01	0.01	0.01	0.01	0.2625	0.1735	0.2669	0.01
miR-322-x	miR-322-x	0.01	0.1501	0.2053	0.3931	0.1594	0.105	0.01	0.01	0.01
miR-380-y	miR-380-y	4.1782	3.453	3.4901	0.01	0.01	0.5249	0.01	0.01	0.01
miR-296-x	miR-296-x	0.3842	0.4504	0.5132	0.131	0.2391	0.105	0.01	0.01	0.2033
miR-6651-x	miR-6651-x	0.0961	0.01	0.2053	0.262	0.01	0.01	0.2603	0.1779	0.01
miR-450-y	miR-450-y	0.01	0.1501	0.2053	0.01	0.2391	0.105	0.01	0.3559	0.01
miR-2443-x	miR-2443-x	20.2668	16.9645	11.3941	0.131	0.1594	0.01	0.1735	0.2669	0.01
miR-3620-x	miR-3620-x	0.1921	0.1501	0.01	0.01	0.1594	0.01	0.2603	0.3559	0.01
miR-3958-y	miR-3958-y	24.9733	21.2432	16.6293	0.01	0.1594	0.21	0.01	0.01	0.2033
miR-2367-y	miR-2367-y	0.1921	0.6005	0.5132	0.3931	0.01	0.105	0.01	0.01	0.01
miR-10-y	miR-10-y	3.5539	3.0776	6.7749	0.01	0.01	0.01	0.2603	0.4448	0.01
miR-3967-y	miR-3967-y	0.2401	0.3003	0.2053	0.01	0.01	0.4199	0.01	0.01	0.01
miR-208-x	miR-208-x	0.2882	0.6756	0.2053	0.01	0.3189	0.01	0.1735	0.1779	0.01
miR-6523-x	miR-6523-x	0.6243	0.9758	0.6159	0.01	0.01	0.4199	0.01	0.01	0.01
miR-330-x	miR-330-x	0.0961	0.1501	0.2053	0.01	0.01	0.01	0.1735	0.01	0.61
miR-210-y	miR-210-y	0.1921	0.3003	0.2053	0.01	0.1594	0.21	0.1735	0.01	0.01
miR-136-x	miR-136-x	1.3447	2.4771	1.8477	0.01	0.01	0.105	0.5206	0.01	0.01
miR-1388-y	miR-1388-y	0.4803	1.5763	0.2053	0.1965	0.01	0.2625	0.01	0.01	0.01
miR-3885-x	miR-3885-x	0.0961	0.01	0.01	0.131	0.01	0.105	0.01	0.01	0.4067
miR-92-x	miR-92-x	0.1921	0.1501	0.2053	0.131	0.1594	0.01	0.01	0.3559	0.01
miR-2411-x	miR-2411-x	1.3927	1.6514	1.4371	0.131	0.01	0.21	0.01	0.1779	0.01
miR-410-y	miR-410-y	1.0085	1.126	0.4106	0.01	0.01	0.4199	0.01	0.01	0.01
miR-2320-y	miR-2320-y	0.1441	0.4504	0.01	0.01	0.01	0.105	0.1735	0.1779	0.2033
miR-2331-y	miR-2331-y	0.2401	0.2252	0.01	0.01	0.1594	0.105	0.01	0.3559	0.01
miR-993-x	miR-993-x	0.7684	0.7506	0.3079	0.01	0.01	0.315	0.1735	0.01	0.01
miR-487-x	miR-487-x	0.0961	0.01	0.01	0.262	0.01	0.1575	0.01	0.01	0.01
miR-3959-x	miR-3959-x	2.9776	3.9784	4.5166	0.01	0.01	0.3674	0.01	0.01	0.01
miR-135-y	miR-135-y	0.0961	0.01	0.01	0.01	0.01	0.01	0.1735	0.01	0.5084
miR-2431-x	miR-2431-x	0.5283	0.01	0.7185	0.262	0.01	0.01	0.01	0.2669	0.01
miR-1224-x	miR-1224-x	0.1921	0.1501	0.01	0.01	0.01	0.01	0.6073	0.01	0.01
miR-1563-x	miR-1563-x	0.0961	0.01	0.01	0.1965	0.1594	0.01	0.1735	0.01	0.01
miR-212-y	miR-212-y	0.5283	0.9758	0.7185	0.131	0.01	0.01	0.01	0.2669	0.2033
miR-2484-y	miR-2484-y	0.3362	0.1501	0.7185	0.1965	0.01	0.105	0.1735	0.01	0.01
miR-245-y	miR-245-y	0.4322	0.01	0.01	0.01	0.01	0.2625	0.1735	0.01	0.01
miR-6129-x	miR-6129-x	0.2882	0.3753	0.01	0.01	0.01	0.3674	0.01	0.01	0.01
miR-6517-x	miR-6517-x	0.4803	0.5254	0.01	0.3275	0.1594	0.01	0.01	0.01	0.01
miR-3970-x	miR-3970-x	0.9125	1.3512	0.6159	0.131	0.1594	0.1575	0.01	0.01	0.01
miR-875-y	miR-875-y	0.0961	0.01	0.01	0.01	0.3189	0.01	0.01	0.01	0.305
miR-3431-y	miR-3431-y	0.9605	0.9008	1.1291	0.01	0.01	0.01	0.01	0.2669	0.4067
miR-6520-x	miR-6520-x	0.7204	0.3753	0.01	0.01	0.01	0.2625	0.01	0.1779	0.01
miR-128-x	miR-128-x	3.9381	4.8792	3.0795	0.1965	0.01	0.01	0.01	0.3559	0.01
miR-335-x	miR-335-x	7.588	7.2062	9.6491	0.01	0.01	0.01	0.1735	0.1779	0.305
miR-2399-y	miR-2399-y	1.0566	1.201	1.2318	0.131	0.01	0.21	0.01	0.01	0.01
miR-22-x	miR-22-x	11.1419	15.3131	12.318	0.131	0.01	0.01	0.1735	0.1779	0.01
miR-6662-y	miR-6662-y	0.2882	0.8257	1.0265	0.01	0.01	0.315	0.01	0.01	0.01
miR-4286-x	miR-4286-x	0.1441	0.01	0.01	0.131	0.01	0.105	0.1735	0.01	0.01
miR-758-y	miR-758-y	0.5283	0.9758	0.3079	0.01	0.01	0.315	0.01	0.01	0.01
miR-877-y	miR-877-y	0.01	0.1501	0.01	0.01	0.01	0.105	0.01	0.1779	0.2033
miR-2460-x	miR-2460-x	0.6724	0.5254	0.2053	0.131	0.1594	0.01	0.01	0.01	0.2033
miR-129-x	miR-129-x	0.1921	0.01	0.01	0.01	0.01	0.01	0.01	0.3559	0.2033
miR-122-y	miR-122-y	0.01	0.2252	0.2053	0.262	0.01	0.105	0.01	0.01	0.01
miR-1748-y	miR-1748-y	0.0961	0.01	0.2053	0.01	0.2391	0.1575	0.01	0.01	0.01
miR-592-x	miR-592-x	2.0651	1.2761	2.9768	0.01	0.01	0.105	0.347	0.01	0.01
miR-3116-y	miR-3116-y	0.01	0.1501	0.01	0.01	0.01	0.01	0.01	0.1779	0.4067
miR-3229-y	miR-3229-y	0.01	0.1501	0.2053	0.3931	0.01	0.01	0.01	0.01	0.01
miR-2483-x	miR-2483-x	2.4493	1.9517	1.6424	0.131	0.1594	0.01	0.01	0.01	0.2033
miR-3955-x	miR-3955-x	0.01	0.2252	0.01	0.1965	0.01	0.01	0.01	0.1779	0.01
miR-302-x	miR-302-x	2.8335	3.6031	3.3874	0.01	0.1594	0.01	0.01	0.2669	0.01
miR-873-y	miR-873-y	0.01	0.01	1.0265	0.3275	0.01	0.01	0.01	0.01	0.01
miR-365-x	miR-365-x	0.6724	0.6756	0.2053	0.1965	0.01	0.01	0.01	0.1779	0.01
miR-2887-x	miR-2887-x	0.3362	0.01	0.01	0.01	0.01	0.01	0.2603	0.1779	0.01
miR-433-y	miR-433-y	0.4803	0.2252	0.5132	0.01	0.01	0.01	0.1735	0.2669	0.01
miR-2396-y	miR-2396-y	4.8025	5.2545	7.1855	0.01	0.01	0.105	0.01	0.2669	0.01
miR-1552-y	miR-1552-y	0.01	0.2252	0.01	0.01	0.01	0.01	0.01	0.01	0.5084
miR-154-x	miR-154-x	1.969	1.5013	1.3344	0.1965	0.01	0.105	0.01	0.01	0.01
miR-340-y	miR-340-y	4.7065	6.7558	6.6722	0.01	0.01	0.105	0.01	0.2669	0.01
miR-129-y	miR-129-y	0.01	0.1501	0.01	0.01	0.2391	0.105	0.01	0.01	0.01
miR-2346-x	miR-2346-x	0.3842	0.7506	0.4106	0.131	0.1594	0.01	0.01	0.01	0.01
miR-491-y	miR-491-y	0.3842	0.6005	0.01	0.01	0.01	0.105	0.1735	0.01	0.01
miR-2366-y	miR-2366-y	0.2882	0.3003	0.3079	0.01	0.01	0.105	0.01	0.1779	0.01
miR-1197-y	miR-1197-y	0.01	0.1501	0.01	0.01	0.01	0.21	0.01	0.01	0.01
miR-1277-y	miR-1277-y	0.8164	0.9758	0.7185	0.01	0.01	0.21	0.01	0.01	0.01
miR-124-x	miR-124-x	0.0961	0.01	0.01	0.01	0.01	0.01	0.01	0.3559	0.01
miR-485-y	miR-485-y	0.0961	0.4504	0.01	0.01	0.1594	0.105	0.01	0.01	0.01
miR-2904-x	miR-2904-x	0.1921	0.3753	0.01	0.01	0.01	0.01	0.1735	0.01	0.2033
miR-3959-y	miR-3959-y	3.1697	2.7023	2.053	0.01	0.1594	0.01	0.01	0.1779	0.01
miR-369-x	miR-369-x	1.4888	0.3003	1.1291	0.01	0.01	0.01	0.347	0.01	0.01
miR-7288-x	miR-7288-x	0.1921	0.01	0.01	0.01	0.1594	0.01	0.01	0.1779	0.01
miR-302-y	miR-302-y	3.5059	4.654	2.8742	0.01	0.01	0.01	0.01	0.1779	0.2033
miR-2230-y	miR-2230-y	0.01	0.1501	0.2053	0.01	0.01	0.01	0.01	0.01	0.4067
miR-4090-y	miR-4090-y	0.1441	0.1501	0.01	0.01	0.01	0.21	0.01	0.01	0.01
miR-2299-y	miR-2299-y	0.8645	0.6005	0.9238	0.131	0.01	0.105	0.01	0.01	0.01
miR-7862-y	miR-7862-y	0.01	0.01	0.2053	0.01	0.01	0.01	0.01	0.3559	0.01
miR-495-y	miR-495-y	0.4803	1.2761	0.5132	0.01	0.01	0.105	0.1735	0.01	0.01
miR-483-y	miR-483-y	1.825	0.9758	1.0265	0.01	0.01	0.105	0.01	0.1779	0.01
miR-6596-x	miR-6596-x	6.5795	7.8817	5.7484	0.01	0.1594	0.01	0.1735	0.01	0.01
miR-582-x	miR-582-x	13.4471	15.6133	17.5531	0.131	0.01	0.105	0.01	0.01	0.01
miR-642-y	miR-642-y	0.0961	0.01	0.01	0.01	0.01	0.01	0.1735	0.01	0.2033
miR-6238-y	miR-6238-y	0.01	0.4504	0.01	0.01	0.01	0.01	0.01	0.01	0.4067
miR-194-y	miR-194-y	0.01	0.2252	0.01	0.131	0.01	0.105	0.01	0.01	0.01
miR-2238-y	miR-2238-y	0.1441	0.3753	0.6159	0.01	0.01	0.21	0.01	0.01	0.01
miR-885-x	miR-885-x	0.01	0.9758	0.4106	0.01	0.01	0.01	0.347	0.01	0.01
miR-4474-y	miR-4474-y	0.01	0.1501	0.01	0.01	0.01	0.01	0.1735	0.01	0.2033
miR-382-y	miR-382-y	1.6329	2.7774	0.8212	0.01	0.01	0.105	0.01	0.1779	0.01
miR-377-y	miR-377-y	0.2401	0.4504	0.6159	0.01	0.01	0.01	0.01	0.01	0.4067
miR-32-y	miR-32-y	0.0961	0.01	0.01	0.01	0.01	0.01	0.01	0.01	0.305
miR-2302-y	miR-2302-y	0.1921	0.01	0.01	0.01	0.01	0.1575	0.01	0.01	0.01
miR-454-y	miR-454-y	0.2401	0.1501	0.01	0.01	0.01	0.01	0.01	0.2669	0.01
miR-188-y	miR-188-y	1.2006	1.5763	1.4371	0.01	0.01	0.01	0.01	0.2669	0.01
miR-7860-y	miR-7860-y	0.01	0.01	0.2053	0.01	0.01	0.01	0.01	0.2669	0.01
miR-369-y	miR-369-y	0.2882	1.2761	0.01	0.01	0.01	0.01	0.01	0.01	0.305
miR-542-x	miR-542-x	0.1921	0.1501	0.4106	0.01	0.01	0.1575	0.01	0.01	0.01
miR-79-x	miR-79-x	0.01	0.1501	0.01	0.01	0.01	0.105	0.01	0.01	0.01
miR-138-x	miR-138-x	0.4322	0.6756	0.2053	0.01	0.1594	0.01	0.01	0.01	0.01
miR-1943-x	miR-1943-x	0.0961	0.01	0.01	0.01	0.01	0.01	0.01	0.01	0.2033
miR-301-y	miR-301-y	2.6894	3.3779	3.2848	0.01	0.01	0.01	0.01	0.1779	0.01
miR-412-z	miR-412-z	0.5283	1.126	0.3079	0.01	0.01	0.105	0.01	0.01	0.01
miR-2400-y	miR-2400-y	0.01	0.1501	0.2053	0.01	0.01	0.01	0.01	0.1779	0.01
miR-9239-x	miR-9239-x	0.01	0.01	0.2053	0.01	0.01	0.01	0.01	0.01	0.2033
miR-500-x	miR-500-x	0.5283	1.0509	1.3344	0.01	0.1594	0.01	0.01	0.01	0.01
miR-2334-y	miR-2334-y	1.3927	1.5013	1.0265	0.01	0.01	0.01	0.01	0.1779	0.01
miR-9182-x	miR-9182-x	0.0961	0.01	0.01	0.131	0.01	0.01	0.01	0.01	0.01
miR-2308-y	miR-2308-y	1.4408	1.7265	0.01	0.01	0.01	0.01	0.01	0.1779	0.01
miR-543-y	miR-543-y	1.1046	1.0509	1.1291	0.01	0.01	0.01	0.01	0.1779	0.01
miR-487-y	miR-487-y	2.7855	3.2278	1.9503	0.01	0.01	0.105	0.01	0.01	0.01
miR-452-y	miR-452-y	0.2882	0.1501	0.2053	0.01	0.01	0.01	0.1735	0.01	0.01
miR-7859-y	miR-7859-y	1.7769	2.6272	3.9007	0.01	0.01	0.01	0.01	0.1779	0.01
miR-668-y	miR-668-y	0.0961	0.01	0.01	0.01	0.01	0.01	0.1735	0.01	0.01
miR-503-y	miR-503-y	0.3842	0.3003	0.01	0.01	0.01	0.01	0.1735	0.01	0.01
miR-7134-y	miR-7134-y	0.01	0.2252	0.01	0.01	0.01	0.105	0.01	0.01	0.01
miR-541-x	miR-541-x	0.5763	0.01	0.01	0.01	0.01	0.105	0.01	0.01	0.01
miR-376-x	miR-376-x	0.1921	0.2252	0.01	0.01	0.1594	0.01	0.01	0.01	0.01
miR-6402-y	miR-6402-y	0.01	0.1501	0.2053	0.01	0.1594	0.01	0.01	0.01	0.01
miR-2388-y	miR-2388-y	0.01	0.1501	0.01	0.01	0.01	0.01	0.01	0.01	0.2033
miR-57-x	miR-57-x	0.0961	0.01	0.01	0.131	0.01	0.01	0.01	0.01	0.01
miR-6535-x	miR-6535-x	0.1441	0.3003	0.01	0.01	0.01	0.105	0.01	0.01	0.01
miR-1711-x	miR-1711-x	0.0961	0.01	0.2053	0.01	0.01	0.105	0.01	0.01	0.01
miR-8970-y	miR-8970-y	0.0961	0.01	0.01	0.01	0.01	0.105	0.01	0.01	0.01
miR-454-x	miR-454-x	0.3362	0.3003	0.5132	0.01	0.01	0.01	0.1735	0.01	0.01
miR-2779-y	miR-2779-y	0.1441	0.1501	0.01	0.01	0.01	0.01	0.1735	0.01	0.01
miR-6527-y	miR-6527-y	0.0961	0.1501	0.2053	0.01	0.01	0.01	0.1735	0.01	0.01
miR-18-y	miR-18-y	0.0961	0.3003	0.01	0.01	0.01	0.01	0.01	0.1779	0.01
miR-6501-y	miR-6501-y	0.1441	0.1501	0.01	0.01	0.01	0.01	0.01	0.01	0.2033
miR-204-y	miR-204-y	0.01	0.1501	0.01	0.131	0.01	0.01	0.01	0.01	0.01
let-7-z	let-7-z	0.2882	0.3003	0.3079	0.01	0.01	0.105	0.01	0.01	0.01
miR-188-x	miR-188-x	0.2401	0.2252	0.2053	0.01	0.01	0.01	0.01	0.1779	0.01
miR-3154-y	miR-3154-y	0.01	0.1501	0.01	0.01	0.01	0.105	0.01	0.01	0.01
miR-493-y	miR-493-y	3.4098	3.6781	2.1556	0.01	0.01	0.01	0.01	0.1779	0.01
miR-2323-x	miR-2323-x	0.01	0.01	0.5132	0.131	0.01	0.01	0.01	0.01	0.01
miR-196-x	miR-196-x	0.0961	0.01	0.01	0.01	0.01	0.105	0.01	0.01	0.01
miR-1394-y	miR-1394-y	0.0961	0.01	0.01	0.01	0.01	0.01	0.01	0.01	0.2033
miR-671-x	miR-671-x	0.2401	0.3003	0.5132	0.01	0.01	0.01	0.1735	0.01	0.01
miR-2411-y	miR-2411-y	0.6724	1.5013	0.5132	0.01	0.1594	0.01	0.01	0.01	0.01
-	bta-miR-99a-5p	0	0	0	185868	102934	134173	133764	67920.1	69746.8
-	bta-miR-27b	0	0	0	77409.4	122601	77552.6	79426.4	146322	84972.1
-	bta-miR-100	0	0	0	95075.3	68303.9	99109.9	92893.9	62465.2	35737.7
-	bta-miR-143	0	0	0	78531.8	101005	59581.2	58464.5	79978.5	101099
-	bta-miR-26a	0	0	0	46532.3	52688.6	42923	50989	59423.2	44223.3
-	bta-miR-125b	0	0	0	17985.6	31207.7	23095.7	22128.8	25701	25609.7
-	bta-miR-1	0	0	0	13790.7	18877.9	8268.56	23907	36121.7	17584
-	bta-miR-486	0	0	0	10213.1	29835.7	11585.2	17353.5	27918.9	19751.9
-	bta-miR-191	0	0	0	16289.2	16421.7	16612.5	23285.6	17122.9	18911.3
-	bta-miR-99b	0	0	0	24960.1	13935.6	19409.5	19423.9	11677.3	13703.6
-	bta-miR-30e-5p	0	0	0	7450.91	13975.4	12511.8	21916.7	15442	30699.6
-	bta-miR-125a	0	0	0	15121.9	16370.1	13247.9	17774.2	12252.1	21229.8
-	bta-miR-24-3p	0	0	0	12405.1	16235.5	11569.2	11258.2	12185	12029.5
-	bta-miR-145	0	0	0	13005.6	12561.6	7894.66	9289.98	8182.3	7710.81
-	bta-miR-30a-5p	0	0	0	4916.37	5890.1	6710.28	11964.8	15244.9	14428.7
-	bta-miR-23b-3p	0	0	0	6627.46	9798.45	7841.59	7913.78	11915.1	10553.2
-	bta-let-7a-5p	0	0	0	8749.49	8825.67	7772.4	8013.21	10278.7	9058.56
-	bta-miR-151-5p	0	0	0	7648.74	9052.7	7260.03	7888.45	8292.09	10694.7
-	bta-miR-22-3p	0	0	0	5175.06	9113.61	5112.84	6045.05	10088.4	14633.2
-	bta-miR-30d	0	0	0	4590.92	6216.86	5502.01	9577.25	9867.2	10372.7
-	bta-miR-126-5p	0	0	0	2833.65	4539.62	2596.42	8890.36	9268.47	20265.4
-	bta-let-7f	0	0	0	5434.61	8456.74	5331.05	5799.77	8728.99	7996.1
-	bta-miR-126-3p	0	0	0	3030.24	4531.81	2599.93	7592.86	9701.19	17316.9
-	bta-miR-133a	0	0	0	7168.17	7832.72	4147.24	5250.23	8858.08	6621.11
-	bta-miR-199a-5p	0	0	0	3177.57	4005.44	3778.38	6748.94	7950.37	13961.3
-	bta-miR-499	0	0	0	2492.35	4417.34	2514.37	4890.96	10024.3	10662.9
-	bta-miR-148a	0	0	0	2718.88	3381.9	3847.09	7184.99	6121.45	7957.16
-	bta-let-7g	0	0	0	4347.3	3672.07	3222.49	3662.34	3527.25	2992.88
-	bta-miR-1271	0	0	0	3918.61	4379.39	3455.61	2485.78	2765.63	2850.95
-	bta-let-7b	0	0	0	3154.64	4104.53	2617.99	3029.16	4016.29	3313.45
-	bta-miR-1468	0	0	0	3766.49	3502.27	2989.74	1705.63	3769.95	2768.29
-	bta-miR-30c	0	0	0	1471.72	2447.62	1770.3	3364.84	4059.26	7035.41
-	bta-miR-21-5p	0	0	0	3052.97	1405.56	2898.46	3014.67	2551.85	3283.97
-	bta-miR-181a	0	0	0	1305.39	2317.04	1897.48	3373.77	3799.22	4708.88
-	bta-miR-374a	0	0	0	1780.66	1559.82	1801.58	4036.1	1938.17	6287.22
-	bta-miR-23a	0	0	0	2047.74	2229.83	1910.03	2161.29	4221.35	3674.38
-	bta-miR-378	0	0	0	1926.48	1926.11	2302.51	2540.96	3561.95	1528.11
-	bta-miR-92a	0	0	0	2920.45	1555.43	2482.04	1973.89	1372.9	1080.25
-	bta-miR-27a-3p	0	0	0	1316.99	1803.35	1130.99	1945.69	3063.57	3570.68
-	bta-miR-192	0	0	0	825.935	1375.35	1233.25	2320.67	1885.15	3489.95
-	bta-miR-148b	0	0	0	2542.07	1279.13	1906.15	1258.81	813.4	764.564
-	bta-miR-10b	0	0	0	1787.74	1580.86	1417.18	1506.77	1089.28	1255.02
-	bta-miR-10a	0	0	0	267.538	150.505	440.776	3361.11	1420.85	4401.84
-	bta-miR-101	0	0	0	542.478	955.643	706.334	1726.45	2010.59	3230.79
-	bta-let-7c	0	0	0	1343.59	1724.27	1374.35	1036.88	1661.58	795.574
-	bta-miR-186	0	0	0	952.236	1412.18	1221.7	1462.61	1412.75	1665.16
-	bta-let-7i	0	0	0	1302.45	1468.3	1101.86	1211.96	1750.01	990.578
-	bta-miR-342	0	0	0	1433.33	1604.46	967.115	1141.94	1110.81	1155.28
-	bta-miR-152	0	0	0	838.709	1067.72	798.195	1187.93	1667.72	1120.31
-	bta-miR-30f	0	0	0	414.474	645.784	453.322	794.554	2313.6	2556.41
-	bta-miR-29a	0	0	0	822.922	1084.07	694.418	1328.74	955.298	1572.64
-	bta-miR-133b	0	0	0	736.515	686.121	281.2	750.132	1516.93	1297.42
-	bta-miR-208b	0	0	0	211.2	427.441	382.038	846.87	1159.83	2418.14
-	bta-miR-25	0	0	0	675.854	926.706	779.665	734.515	953.607	600.061
-	bta-let-7d	0	0	0	854.955	938.903	760.033	578.607	861.529	588.877
-	bta-miR-199a-3p	0	0	0	466.03	589.186	437.154	1021	1247.28	1038.47
-	bta-miR-142-5p	0	0	0	458.496	374.11	410.488	996.446	770.964	1726.47
-	bta-miR-30b-5p	0	0	0	309.464	497.272	302.722	941.093	992.395	1479.41
-	bta-miR-140	0	0	0	518.306	601.382	592.951	637.951	875.586	862.473
-	bta-miR-28	0	0	0	894.523	591.019	630.535	558.999	454.874	301.149
-	bta-miR-151-3p	0	0	0	367.111	617.884	474.634	697.729	741.339	839.191
-	bta-miR-146b	0	0	0	166.589	117.662	114.013	1286.49	618.746	1706.04
-	bta-miR-199b	0	0	0	261.249	356.094	342.774	702.674	764.647	1253.8
-	bta-miR-361	0	0	0	365.081	427.999	370.857	531.669	618.123	709.764
-	bta-miR-26b	0	0	0	477.821	458.211	287.657	556.656	722.389	420.205
-	bta-miR-185	0	0	0	485.486	494.323	334.112	411.592	508.608	450.91
-	bta-miR-141	0	0	0	4.6511	3.0292	1.9947	1023.95	469.731	1318.26
-	bta-miR-423-5p	0	0	0	218.93	473.278	298.68	327.261	356.39	560.511
-	bta-let-7e	0	0	0	267.931	397.786	380.515	269.305	489.303	312.434
-	bta-miR-122	0	0	0	1158.06	126.909	319.887	9.7172	6.3165	18.8091
-	bta-miR-146a	0	0	0	338.025	307.786	294.376	219.418	251.591	517.504
-	bta-miR-95	0	0	0	396.983	334.411	320.779	160.42	297.852	223.777
-	bta-miR-365-3p	0	0	0	266.948	501.657	93.2785	202.586	463.059	363.371
-	bta-miR-374b	0	0	0	161.152	212.684	204.509	337.846	371.514	493.103
-	bta-miR-139	0	0	0	156.631	284.588	220.939	244.665	417.687	343.546
-	bta-miR-423-3p	0	0	0	188.665	289.292	204.824	234.34	331.925	348.731
-	bta-miR-128	0	0	0	144.84	275.421	144.563	169.617	633.87	257.227
-	bta-miR-490	0	0	0	76.8418	172.666	210.178	267.049	293.671	580.845
-	bta-miR-320a	0	0	0	151.391	188.211	150.652	289.607	279.703	345.477
-	bta-miR-103	0	0	0	145.561	143.729	196.268	287.004	344.558	237.401
-	bta-miR-29c	0	0	0	125.515	196.422	138.684	219.244	228.549	347.612
-	bta-miR-409a	0	0	0	185.783	160.709	181.623	250.738	155.065	180.364
-	bta-miR-874	0	0	0	90.5332	227.113	57.1639	147.406	315.022	417.562
-	bta-miR-1343-3p	0	0	0	127.218	239.708	158.159	187.577	184.868	199.885
-	bta-miR-221	0	0	0	244.413	185.262	151.072	127.104	250.167	87.6402
-	bta-miR-200a	0	0	0	10.5469	3.2684	0.7349	459.745	245.274	560.511
-	bta-miR-3432a	0	0	0	126.694	188.61	214.64	102.031	189.405	143.356
-	bta-miR-181b	0	0	0	120.864	136.475	111.073	163.197	207.909	217.677
-	bta-miR-2284x	0	0	0	111.889	128.264	95.4307	167.448	219.653	252.448
-	bta-miR-195	0	0	0	111.496	110.567	69.762	130.054	232.463	205.172
-	bta-miR-451	0	0	0	167.637	161.028	73.9614	77.0434	225.969	101.467
-	bta-miR-339a	0	0	0	85.227	111.284	86.612	117.387	179.263	232.521
-	bta-miR-150	0	0	0	128.725	80.753	92.1761	150.356	118.589	222.151
-	bta-miR-29b	0	0	0	72.5838	108.175	73.5414	142.201	206.308	201.003
-	bta-miR-378c	0	0	0	78.9381	102.436	97.4778	131.009	167.075	169.078
-	bta-miR-2478	0	0	0	25.0899	72.7813	36.482	177.773	227.126	276.646
-	bta-miR-16b	0	0	0	58.0408	72.4624	56.2715	203.367	145.812	233.233
-	bta-miR-484	0	0	0	71.7321	161.905	61.6782	123.981	146.524	157.996
-	bta-miR-2285k	0	0	0	90.9262	58.9903	98.5277	99.4277	89.9428	206.188
-	bta-miR-19b	0	0	0	29.479	45.1993	29.5006	163.457	130.955	311.824
-	bta-miR-411a	0	0	0	44.284	71.0275	61.8882	106.455	180.953	114.278
-	bta-miR-144	0	0	0	48.4765	67.52	32.0202	90.8384	166.096	158.2
-	bta-miR-1307	0	0	0	55.5515	81.7096	83.6724	75.6553	125.884	67.306
-	bta-miR-200c	0	0	0	1.3757	0.558	0.7349	210.742	91.4552	290.067
-	bta-miR-127	0	0	0	12.7742	35.8725	42.7286	140.292	163.16	145.796
-	bta-miR-181d	0	0	0	58.8269	76.3685	79.0006	49.7138	88.1635	112.143
-	bta-miR-16a	0	0	0	62.4299	77.9629	55.5891	81.0344	100.085	99.129
-	bta-miR-15b	0	0	0	53.3242	55.2436	56.429	96.2175	101.063	121.497
-	bta-miR-149-5p	0	0	0	47.5594	118.22	34.4873	53.4445	90.2987	134.815
-	bta-miR-6529a	0	0	0	29.9375	81.3907	48.5027	80.0801	94.8358	103.297
-	bta-miR-2285f	0	0	0	34.5886	42.0904	42.3611	63.075	85.2277	162.063
-	bta-miR-222	0	0	0	33.606	53.171	32.5451	84.7651	102.843	119.666
-	bta-miR-450b	0	0	0	36.2264	65.9257	25.0387	50.8417	113.429	132.477
-	bta-miR-331-3p	0	0	0	23.2556	53.0116	32.9126	67.413	94.7469	151.489
-	bta-miR-155	0	0	0	84.4408	56.3597	60.5759	40.1702	72.9506	52.1571
-	bta-miR-24	0	0	0	29.4135	48.3083	45.7206	64.3764	70.1038	151.083
-	bta-miR-7	0	0	0	9.6298	51.8955	62.4656	92.053	122.059	38.6349
-	bta-miR-183	0	0	0	7.1405	8.1311	11.4433	137.169	95.1917	170.197
-	bta-miR-197	0	0	0	52.0795	75.5714	42.7286	57.5223	80.6905	63.2392
-	bta-miR-194	0	0	0	35.6368	46.0762	49.0801	73.8333	69.8369	85.2001
-	bta-miR-375	0	0	0	5.6338	0.3189	2.2572	155.822	74.641	178.534
-	bta-miR-652	0	0	0	30.3961	58.7512	31.1278	62.9015	122.593	58.1557
-	bta-miR-660	0	0	0	47.2318	63.4544	52.4921	36.7865	78.3774	51.4454
-	bta-miR-1388-5p	0	0	0	51.6864	55.8814	40.6289	47.9786	63.4315	66.391
-	bta-miR-182	0	0	0	3.865	2.7901	6.2991	126.584	74.1072	161.555
-	bta-miR-20a	0	0	0	30.3306	42.5687	31.9152	63.5088	78.0216	80.8283
-	bta-miR-224	0	0	0	23.7797	41.5324	17.4274	83.377	80.1567	76.1514
-	bta-miR-532	0	0	0	31.8373	38.9017	35.9571	58.9105	67.6128	73.9146
-	bta-miR-338	0	0	0	20.2422	29.4154	11.3383	66.4586	99.284	100.857
-	bta-miR-92b	0	0	0	22.404	22.4801	14.0154	84.5049	66.2783	96.8922
-	bta-miR-769	0	0	0	22.4695	34.5173	27.7683	52.1431	54.0013	94.6555
-	bta-miR-504	0	0	0	27.8412	45.1993	36.1671	39.3026	52.133	69.6445
-	bta-miR-2285o	0	0	0	19.8492	31.9664	22.6241	37.3938	60.7625	114.786
-	bta-miR-2431-3p	0	0	0	28.2343	54.3668	41.4163	43.12	44.3042	38.7366
-	bta-miR-345-5p	0	0	0	14.1499	32.7635	20.6819	42.773	86.5622	78.2865
-	bta-miR-181c	0	0	0	14.3464	33.7201	30.3929	56.1341	47.4179	83.9801
-	bta-miR-107	0	0	0	30.2651	31.9664	46.6655	37.2203	57.026	35.3814
-	bta-miR-98	0	0	0	34.7852	48.4677	31.0753	34.9645	62.186	33.8564
-	bta-miR-215	0	0	0	17.9494	49.3446	21.4693	36.96	43.9483	93.1304
-	bta-miR-9-5p	0	0	0	39.8294	30.0532	21.9417	19.2609	114.408	18.6058
-	bta-miR-1839	0	0	0	37.209	30.0532	37.4269	34.791	43.0587	35.2798
-	bta-miR-193b	0	0	0	29.2824	64.411	14.3303	14.0552	61.2074	35.8898
-	bta-miR-339b	0	0	0	18.1459	29.814	19.1071	29.3251	54.4461	64.9676
-	bta-miR-32	0	0	0	20.3077	33.4013	18.5822	30.7133	41.3683	59.4774
-	bta-miR-93	0	0	0	27.7102	30.2126	26.771	31.5809	42.7918	28.9762
-	bta-miR-421	0	0	0	21.6179	22.2409	33.49	26.0282	48.9303	28.7728
-	bta-miR-34c	0	0	0	0.131	0.3986	0.6299	74.8744	34.874	110.618
-	bta-miR-425-3p	0	0	0	15.1325	25.5093	21.6267	25.2473	39.5891	34.4664
-	bta-miR-450a	0	0	0	13.1673	28.2197	10.4459	19.6079	43.5035	54.0888
-	bta-miR-124a	0	0	0	30.9202	15.3056	4.5143	1.9087	93.8572	1.5251
-	bta-miR-124b	0	0	0	30.9202	15.3056	4.5143	1.9087	93.8572	1.5251
-	bta-miR-154c	0	0	0	13.4293	20.4872	16.6925	20.2152	46.7952	30.2979
-	bta-miR-214	0	0	0	11.0055	11.3995	11.7582	36.0057	35.0519	49.5137
-	bta-miR-335	0	0	0	3.472	7.8122	4.9343	50.5814	37.0981	58.969
-	bta-miR-96	0	0	0	1.7687	1.3552	1.6797	52.3167	30.3368	73.7113
-	bta-miR-208a	0	0	0	6.0923	7.2542	9.711	64.3764	23.0417	33.348
-	bta-miR-193a-5p	0	0	0	23.7142	20.4872	18.3197	25.3341	22.8638	16.674
-	bta-miR-425-5p	0	0	0	13.7568	17.0594	14.0154	18.9138	21.8852	40.9733
-	bta-miR-455-3p	0	0	0	17.8839	18.6537	16.4825	18.5668	21.5293	25.011
-	bta-miR-497	0	0	0	10.6779	10.5226	9.0286	23.0783	32.7388	39.5499
-	bta-miR-22-5p	0	0	0	10.8745	16.8202	11.8632	13.2744	33.1836	33.7547
-	bta-miR-19a	0	0	0	3.5375	6.9353	4.4093	30.0192	21.5293	56.9356
-	bta-miR-296-3p	0	0	0	9.4333	19.7697	14.9078	21.0828	27.4899	12.2005
-	bta-miR-2387	0	0	0	6.4199	11.4792	16.0101	15.4434	18.9494	33.1447
-	bta-miR-212	0	0	0	11.3985	10.682	10.236	17.7859	40.4787	9.7604
-	bta-miR-17-5p	0	0	0	8.5817	13.1532	11.2858	19.6947	26.2444	22.3676
-	bta-miR-106b	0	0	0	6.1578	10.8415	7.9788	21.1696	26.3334	33.348
-	bta-miR-1296	0	0	0	8.2541	14.4287	10.3934	19.0873	17.7039	30.3996
-	bta-miR-29d-3p	0	0	0	6.0268	17.4579	7.5064	19.9549	22.0631	29.3829
-	bta-miR-21-3p	0	0	0	7.468	7.4136	17.0599	11.2789	24.3762	26.3327
-	bta-miR-362-5p	0	0	0	9.7608	12.3561	11.3383	16.7448	20.8176	21.9609
-	bta-miR-379	0	0	0	7.599	11.7183	14.0154	15.0096	26.4224	13.4205
-	bta-miR-381	0	0	0	10.5469	9.8051	16.2726	15.7037	15.5687	16.979
-	bta-miR-200b	0	0	0	0.3931	0.3189	0.3674	36.3527	17.8818	44.2268
-	bta-miR-2425-5p	0	0	0	11.0055	13.233	23.9364	16.311	1.9572	2.8468
-	bta-miR-363	0	0	0	4.4546	17.9362	7.8738	13.1876	24.1093	15.1489
-	bta-miR-505	0	0	0	14.0189	9.8849	10.236	9.804	18.0597	16.7757
-	bta-miR-6123	0	0	0	10.809	14.7476	13.4905	15.7904	12.366	8.2353
-	bta-miR-204	0	0	0	8.8437	11.9575	8.8187	11.1054	23.3086	16.4707
-	bta-miR-130a	0	0	0	7.599	10.0443	8.5037	16.8316	14.5012	22.2659
-	bta-miR-6119-5p	0	0	0	10.2194	11.5589	9.5536	13.2744	19.5721	11.7938
-	bta-miR-6524	0	0	0	4.7821	7.4934	5.6691	12.8406	17.6149	25.4177
-	bta-miR-574	0	0	0	9.5643	10.2037	9.1861	11.3656	10.4978	16.979
-	bta-miR-2284y	0	0	0	7.599	11.0009	7.7163	11.973	15.6577	11.0821
-	bta-miR-582	0	0	0	6.1578	10.0443	6.1941	10.6716	14.7681	14.4372
-	bta-miR-494	0	0	0	4.3891	6.2179	8.7137	11.2789	18.6825	10.3704
-	bta-miR-424-5p	0	0	0	5.7648	8.3702	3.6744	7.0276	14.857	23.8926
-	bta-miR-2285u	0	0	0	6.5509	8.6094	5.3017	4.9454	12.8998	22.9776
-	bta-miR-744	0	0	0	4.9787	5.8193	7.1914	16.1375	10.7647	13.9289
-	bta-miR-218	0	0	0	1.4412	3.667	2.5196	7.8085	33.9843	11.8955
-	bta-miR-328	0	0	0	7.4025	10.2834	8.5562	8.8496	11.1205	6.8119
-	bta-miR-2284ac	0	0	0	8.1886	9.2471	8.1363	9.8907	8.2737	9.1504
-	bta-miR-6522	0	0	0	2.8169	10.9212	5.5642	7.5482	15.0349	10.9804
-	bta-miR-3431	0	0	0	4.3236	11.8778	10.3934	5.7262	6.4944	8.2353
-	bta-miR-455-5p	0	0	0	2.4893	3.667	3.9894	14.4023	11.0316	17.7924
-	bta-miR-1306	0	0	0	3.472	5.9787	6.509	11.3656	12.544	9.4554
-	bta-miR-708	0	0	0	8.5161	5.899	3.7794	6.3335	9.3412	16.2673
-	bta-miR-2336	0	0	0	3.9305	5.1019	3.097	6.7673	12.8998	15.454
-	bta-miR-23b-5p	0	0	0	3.1444	6.457	3.0445	8.8496	7.9178	17.7924
-	bta-let-7a-3p	0	0	0	2.2928	4.0655	3.4645	6.6806	11.2095	18.1991
-	bta-miR-340	0	0	0	3.734	7.7325	5.5117	6.8541	8.5406	9.252
-	bta-miR-6120-3p	0	0	0	3.6685	3.8264	5.2492	5.3792	10.5867	13.8272
-	bta-miR-370	0	0	0	2.6859	4.783	6.824	10.6716	8.4516	7.2186
-	bta-miR-411c-5p	0	0	0	2.3583	5.0221	3.4645	7.8085	16.1025	7.2186
-	bta-miR-2399-5p	0	0	0	3.7995	6.9353	4.5143	3.6439	14.7681	6.8119
-	bta-miR-2419-5p	0	0	0	5.4372	8.3702	4.9343	3.2101	12.1881	4.6769
-	bta-miR-382	0	0	0	5.8958	5.1816	5.9841	4.0777	10.3198	5.5919
-	bta-miR-210	0	0	0	2.8824	4.4641	3.7794	6.5938	10.5867	11.0821
-	bta-miR-502a	0	0	0	0.4586	0.1594	0.6824	13.5347	9.0743	18.9108
-	bta-miR-2285g	0	0	0	3.7995	8.6891	7.2964	7.6349	4.893	0.01
-	bta-miR-15a	0	0	0	4.5856	3.9061	3.3595	5.1189	10.053	9.252
-	bta-miR-30b-3p	0	0	0	2.3583	5.5802	3.412	5.1189	9.3412	9.7604
-	bta-miR-767	0	0	0	5.3062	7.5731	3.7269	5.8997	4.7151	6.3036
-	bta-miR-184	0	0	0	4.5856	10.7617	1.4173	1.5617	3.2917	11.6921
-	bta-miR-2299-5p	0	0	0	2.6204	3.667	3.8844	4.7718	6.7613	9.5571
-	bta-miR-153	0	0	0	1.5067	2.5509	0.315	0.8676	23.9314	4.5752
-	bta-miR-380-3p	0	0	0	2.0963	5.1019	3.0445	4.7718	11.9212	3.8635
-	bta-miR-592	0	0	0	0.8516	0.7174	8.3462	7.0276	6.3165	4.5752
-	bta-miR-654	0	0	0	0.1965	0.6377	12.2307	2.0823	3.1137	6.1002
-	bta-miR-7859	0	0	0	1.4412	2.7901	2.4671	5.6394	7.1171	11.0821
-	bta-miR-223	0	0	0	0.7206	0.3189	0.4199	10.6716	5.3379	13.3189
-	bta-miR-491	0	0	0	3.7995	3.8264	4.5143	3.6439	3.5586	6.3036
-	bta-miR-132	0	0	0	3.7995	3.667	2.9396	3.5572	7.2951	4.0668
-	bta-miR-2285p	0	0	0	4.3236	3.667	2.1522	1.9955	8.8075	4.2702
-	bta-miR-199c	0	0	0	2.0308	3.1887	1.3648	5.5527	5.6937	7.117
-	bta-miR-664b	0	0	0	4.1271	5.899	3.097	1.9955	3.2027	3.8635
-	bta-miR-2285q	0	0	0	1.9653	4.1453	3.4645	4.0777	4.7151	4.4735
-	bta-miR-301a	0	0	0	1.8998	2.5509	2.6246	4.2513	4.0924	7.9303
-	bta-miR-27a-5p	0	0	0	1.3102	1.9929	1.3123	5.9865	4.3592	7.8286
-	bta-miR-4286	0	0	0	0.5241	1.4349	1.3648	6.0732	5.071	8.5403
-	bta-miR-452	0	0	0	2.2273	3.1089	1.5748	4.4248	4.0924	4.7785
-	bta-miR-136	0	0	0	1.4412	0.7972	2.1522	3.8175	4.1813	8.2353
-	bta-miR-411c-3p	0	0	0	2.4238	1.5943	1.7847	5.0321	2.9358	6.2019
-	bta-miR-330	0	0	0	1.3757	2.0726	2.0997	6.5938	3.2027	4.0668
-	bta-miR-2285ad	0	0	0	0.8516	1.4349	0.7349	3.8175	3.6475	10.6754
-	bta-miR-345-3p	0	0	0	2.4238	2.3118	2.6246	2.5161	5.1599	2.8468
-	bta-miR-885	0	0	0	0.131	0.9566	4.0419	10.151	1.1565	0.915
-	bta-miR-2320-5p	0	0	0	3.472	2.8698	2.6246	4.0777	2.0462	2.1351
-	bta-miR-142-3p	0	0	0	3.0134	1.0363	1.7847	3.0366	2.7579	6.6086
-	bta-miR-2422	0	0	0	2.2928	3.667	1.7847	2.0823	4.982	2.1351
-	bta-miR-2285n	0	0	0	0.9826	1.7538	1.8372	3.6439	1.6903	8.1337
-	bta-miR-378d	0	0	0	1.6377	2.6306	2.1522	3.1234	3.8255	2.8468
-	bta-miR-219-5p	0	0	0	1.3757	0.7972	0.2625	1.0411	11.7433	2.0334
-	bta-miR-628	0	0	0	1.9653	2.7104	2.6771	2.7763	2.1351	2.6434
-	bta-miR-2443	0	0	0	2.4893	1.8335	3.412	1.7352	2.2241	1.9317
-	bta-miR-432	0	0	0	1.4412	3.0292	1.5223	1.822	5.6047	1.3217
-	bta-miR-543	0	0	0	0.9171	2.2321	1.7322	1.6485	6.5833	1.22
-	bta-miR-190a	0	0	0	0.9171	1.5146	1.4173	4.0777	2.8469	3.9652
-	bta-miR-545-3p	0	0	0	0.9826	1.2755	0.9974	3.2969	3.0248	5.2869
-	bta-miR-17-3p	0	0	0	0.7861	1.4349	1.3123	3.7307	3.3806	3.7618
-	bta-miR-2431-5p	0	0	0	2.6859	2.4712	2.2572	2.8631	1.6014	0.4067
-	bta-miR-206	0	0	0	4.3236	0.9566	1.1548	1.1279	3.9144	0.61
-	bta-miR-2285r	0	0	0	1.5722	2.7104	1.4698	1.9955	1.9572	3.2535
-	bta-miR-6119-3p	0	0	0	0.9171	1.1957	1.0498	2.6028	3.2027	4.7785
-	bta-miR-424-3p	0	0	0	1.3102	2.4712	0.9449	1.9087	2.8469	3.8635
-	bta-miR-2474	0	0	0	1.3102	1.9929	2.4146	2.0823	2.1351	2.2368
-	bta-miR-33a	0	0	0	0.9826	0.8769	0.6824	2.7763	4.0924	4.3718
-	bta-miR-877	0	0	0	0.5896	1.8335	2.3097	2.169	2.7579	2.5418
-	bta-miR-378b	0	0	0	1.9653	2.2321	2.4671	0.8676	2.402	0.915
-	bta-miR-2284w	0	0	0	1.8342	1.7538	0.9974	2.2558	3.2917	1.8301
-	bta-miR-493	0	0	0	0.7206	1.7538	1.6797	1.4749	4.1813	1.4234
-	bta-miR-34a	0	0	0	0.9826	1.1957	1.8372	1.9955	1.2455	3.7618
-	bta-miR-205	0	0	0	0.01	0.01	0.01	5.3792	1.3345	6.3036
-	bta-miR-2457	0	0	0	1.1792	2.1523	1.8372	1.822	1.5124	2.0334
-	bta-miR-6516	0	0	0	0.5896	0.3189	1.9422	0.8676	2.491	4.9819
-	bta-miR-2284ab	0	0	0	0.7861	1.7538	1.0498	0.8676	3.4696	3.2535
-	bta-miR-323	0	0	0	0.9826	0.7972	4.0419	0.7808	0.5338	1.6267
-	bta-miR-760-3p	0	0	0	0.5241	1.5943	0.6824	2.0823	3.2917	2.6434
-	bta-miR-2415-3p	0	0	0	1.0481	1.116	3.412	0.6941	0.2669	1.5251
-	bta-miR-495	0	0	0	0.5241	1.3552	1.4698	1.1279	3.8255	1.0167
-	bta-miR-2399-3p	0	0	0	0.6551	0.4783	0.7874	1.3014	1.8682	5.0835
-	bta-miR-487b	0	0	0	0.9171	1.5146	1.5748	0.347	2.58	2.0334
-	bta-miR-6523a	0	0	0	0.9826	1.674	2.0997	1.3882	1.9572	0.2033
-	bta-miR-211	0	0	0	1.4412	0.9566	2.1522	1.9955	0.4448	1.1184
-	bta-miR-2285j	0	0	0	0.7206	2.8698	0.1575	0.6073	2.2241	3.1518
-	bta-miR-217	0	0	0	3.9305	3.2684	0.01	0.01	1.0676	0.01
-	bta-miR-302b	0	0	0	1.3102	1.8335	0.315	2.6028	1.8682	1.22
-	bta-miR-147	0	0	0	0.3931	0.3189	1.4698	1.0411	2.491	3.1518
-	bta-miR-410	0	0	0	0.3931	0.9566	2.3097	1.7352	1.3345	1.1184
-	bta-miR-193a-3p	0	0	0	0.7861	1.116	0.8399	1.5617	1.8682	2.6434
-	bta-miR-2461-3p	0	0	0	0.4586	0.8769	0.8399	0.8676	1.8682	3.9652
-	bta-miR-6517	0	0	0	0.9171	1.7538	1.6273	1.3882	1.0676	0.8134
-	bta-miR-2285t	0	0	0	1.5067	1.8335	1.2598	0.01	1.6903	0.7117
-	bta-miR-1260b	0	0	0	0.3275	1.0363	0.8924	1.3882	1.7793	2.2368
-	bta-miR-1277	0	0	0	0.3931	0.2391	0.5249	2.8631	0.5338	3.4568
-	bta-miR-2346	0	0	0	1.4412	2.3118	1.1023	0.1735	0.8007	0.8134
-	bta-miR-2376	0	0	0	0.9171	1.2755	0.6824	1.0411	1.6903	1.6267
-	bta-miR-29d-5p	0	0	0	0.8516	0.8769	0.5249	1.3014	1.9572	1.7284
-	bta-miR-655	0	0	0	0.262	1.1957	1.0498	1.5617	1.8682	1.0167
-	bta-miR-369-3p	0	0	0	0.9171	1.0363	0.8924	1.4749	2.2241	0.01
-	bta-miR-2411-5p	0	0	0	0.8516	0.7174	1.0498	0.8676	1.4234	1.5251
-	bta-miR-2284z	0	0	0	0.7861	2.1523	0.5249	0.4338	1.4234	1.1184
-	bta-miR-2284t-3p	0	0	0	0.6551	0.9566	1.6797	1.3882	0.3559	0.61
-	bta-miR-154b	0	0	0	0.8516	1.1957	1.1023	0.347	1.6903	0.4067
-	bta-miR-326	0	0	0	0.9826	0.6377	0.4724	0.7808	1.5124	1.4234
-	bta-miR-2285aa	0	0	0	0.8516	0.3986	0.7874	0.4338	2.1351	1.0167
-	bta-miR-500	0	0	0	0.4586	0.8769	0.105	1.9087	1.3345	1.5251
-	bta-miR-369-5p	0	0	0	0.3275	0.8769	1.3648	1.2146	0.8896	0.61
-	bta-miR-2285i	0	0	0	1.0481	1.0363	0.4724	0.9544	1.0676	0.915
-	bta-miR-2435	0	0	0	1.3102	0.1594	1.2073	0.4338	1.1565	0.61
-	bta-miR-129	0	0	0	0.131	0.4783	0.21	0.347	4.3592	0.2033
-	bta-miR-129-5p	0	0	0	0.131	0.4783	0.21	0.347	4.3592	0.2033
-	bta-miR-1249	0	0	0	0.9171	1.1957	1.2598	0.01	1.2455	0.01
-	bta-miR-99a-3p	0	0	0	0.3931	0.7174	0.6824	1.3014	1.4234	0.5084
-	bta-miR-1842	0	0	0	0.3931	0.7972	0.6299	1.2146	0.8896	1.0167
-	bta-miR-105a	0	0	0	1.2447	1.2755	0.315	0.6073	0.5338	0.7117
-	bta-miR-138	0	0	0	0.262	0.01	0.01	1.9955	1.7793	1.1184
-	bta-miR-2285b	0	0	0	0.6551	0.6377	0.9449	0.5206	1.0676	0.305
-	bta-miR-135a	0	0	0	0.01	0.3986	0.105	1.9955	0.9786	1.5251
-	bta-miR-1388-3p	0	0	0	1.0481	0.7174	0.2625	0.4338	1.3345	0.61
-	bta-miR-324	0	0	0	0.4586	0.2391	0.5774	1.3882	0.8007	0.7117
-	bta-miR-376e	0	0	0	0.01	0.4783	0.3674	1.0411	1.5124	1.0167
-	bta-miR-2483-5p	0	0	0	1.1136	0.01	1.4173	0.1735	0.01	0.61
-	bta-miR-2285c	0	0	0	0.01	0.01	0.105	0.01	0.8896	3.7618
-	bta-miR-2367-3p	0	0	0	0.262	0.7174	0.7874	1.2146	0.1779	0.5084
-	bta-miR-2887	0	0	0	0.01	0.1594	0.8924	1.0411	0.4448	1.22
-	bta-miR-2285e	0	0	0	0.7206	0.6377	0.105	0.7808	0.6227	1.1184
-	bta-miR-106a	0	0	0	0.1965	0.8769	0.5249	0.4338	0.8007	0.915
-	bta-miR-2448-5p	0	0	0	0.4586	0.3986	0.5249	0.5206	1.1565	0.5084
-	bta-miR-1197	0	0	0	0.01	0.3986	0.8399	0.8676	0.9786	0.4067
-	bta-miR-2339	0	0	0	0.4586	0.7174	1.1023	0.7808	0.01	0.01
-	bta-miR-2398	0	0	0	0.01	0.558	0.21	0.4338	1.7793	0.915
-	bta-miR-502b	0	0	0	0.01	0.7972	0.3674	0.6941	1.1565	0.7117
-	bta-miR-2334	0	0	0	0.131	0.7972	0.4199	0.5206	0.2669	1.6267
-	bta-miR-302a	0	0	0	0.262	1.1957	0.2625	0.6073	0.8896	0.4067
-	bta-miR-377	0	0	0	0.01	0.01	0.7874	1.3014	0.5338	0.915
-	bta-miR-18a	0	0	0	0.131	0.4783	0.105	0.01	1.0676	2.0334
-	bta-miR-7862	0	0	0	0.131	1.116	0.2625	0.4338	0.7117	0.61
-	bta-miR-2468	0	0	0	0.3275	0.3986	0.5774	0.1735	0.9786	0.5084
-	bta-miR-758	0	0	0	0.01	0.01	1.6273	0.01	0.01	0.7117
-	bta-miR-433	0	0	0	0.6551	0.1594	0.3674	0.5206	0.8007	0.4067
-	bta-miR-2483-3p	0	0	0	0.6551	0.3986	0.5774	0.01	0.3559	0.7117
-	bta-miR-20b	0	0	0	0.262	0.4783	0.2625	0.5206	0.8007	0.7117
-	bta-miR-487a	0	0	0	0.01	0.3986	0.8399	0.347	0.5338	0.5084
-	bta-miR-873	0	0	0	0.131	0.01	0.315	1.2146	0.5338	0.8134
-	bta-miR-2308	0	0	0	0.01	0.3986	0.315	0.6073	0.8007	0.7117
-	bta-miR-302d	0	0	0	0.262	0.7972	0.2625	0.2603	0.7117	0.4067
-	bta-miR-3613a	0	0	0	0.131	0.3189	0.01	0.6941	1.3345	0.5084
-	bta-miR-2448-3p	0	0	0	0.131	0.7174	0.6299	0.6941	0.01	0.2033
-	bta-miR-483	0	0	0	0.5241	0.3189	0.2625	0.1735	1.0676	0.2033
-	bta-miR-2436-3p	0	0	0	0.5241	1.2755	0.21	0.1735	0.01	0.2033
-	bta-miR-485	0	0	0	0.01	0.1594	0.1575	0.347	1.4234	0.7117
-	bta-miR-671	0	0	0	0.01	0.01	0.21	0.7808	0.4448	1.4234
-	bta-miR-2460	0	0	0	0.131	0.1594	0.7349	0.1735	1.0676	0.01
-	bta-miR-331-5p	0	0	0	0.4586	0.3986	0.01	0.6941	0.5338	0.61
-	bta-miR-365-5p	0	0	0	0.3931	0.558	0.315	0.1735	0.6227	0.4067
-	bta-miR-2400	0	0	0	0.01	0.2391	0.315	0.1735	0.8007	1.0167
-	bta-miR-31	0	0	0	0.3275	0.6377	0.1575	0.5206	0.3559	0.305
-	bta-miR-2411-3p	0	0	0	0.3931	0.2391	0.01	0.1735	0.8896	0.8134
-	bta-miR-2355-3p	0	0	0	0.8516	0.01	0.01	0.1735	0.8007	0.5084
-	bta-miR-105b	0	0	0	0.1965	0.3986	0.21	0.2603	0.01	1.3217
-	bta-miR-6520	0	0	0	0.5241	0.01	0.315	0.2603	0.8007	0.2033
-	bta-miR-2285ab	0	0	0	0.01	0.01	0.4724	0.1735	0.01	1.6267
-	bta-miR-3956	0	0	0	0.131	0.3189	0.3674	0.9544	0.2669	0.01
-	bta-miR-2320-3p	0	0	0	0.131	0.7174	0.21	0.1735	0.4448	0.5084
-	bta-miR-296-5p	0	0	0	0.5896	0.01	0.105	0.5206	0.5338	0.305
-	bta-miR-503-5p	0	0	0	0.1965	0.2391	0.105	0.01	0.8007	0.915
-	bta-miR-129-3p	0	0	0	0.262	0.2391	0.21	0.01	0.8896	0.2033
-	bta-miR-2313-5p	0	0	0	0.131	0.3986	0.4199	0.1735	0.5338	0.01
-	bta-miR-2904	0	0	0	0.131	0.7972	0.315	0.1735	0.01	0.2033
-	bta-miR-6518	0	0	0	0.1965	0.1594	0.21	0.1735	0.4448	0.61
-	bta-miR-1246	0	0	0	0.01	0.3189	0.3674	0.2603	0.4448	0.2033
-	bta-miR-299	0	0	0	0.4586	0.3189	0.105	0.01	0.7117	0.01
-	bta-miR-2323	0	0	0	0.262	0.1594	0.315	0.2603	0.3559	0.2033
-	bta-miR-2284aa	0	0	0	0.4586	0.01	0.2625	0.1735	0.5338	0.01
-	bta-miR-656	0	0	0	0.01	0.01	0.5774	0.2603	0.1779	0.4067
-	bta-miR-542-5p	0	0	0	0.01	0.3986	0.21	0.347	0.2669	0.4067
-	bta-miR-2332	0	0	0	0.131	0.2391	0.1575	0.1735	0.5338	0.4067
-	bta-miR-135b	0	0	0	0.01	0.01	0.01	0.4338	0.01	1.4234
-	bta-miR-6521	0	0	0	0.262	0.4783	0.3674	0.1735	0.01	0.01
-	bta-miR-2397-5p	0	0	0	0.3931	0.3189	0.1575	0.2603	0.01	0.305
-	bta-miR-1185	0	0	0	0.01	0.3986	0.1575	0.1735	0.5338	0.01
-	bta-miR-130b	0	0	0	0.262	0.2391	0.21	0.1735	0.01	0.305
-	bta-miR-6525	0	0	0	0.3275	0.1594	0.315	0.01	0.01	0.305
-	bta-miR-6535	0	0	0	0.01	0.3189	0.105	0.2603	0.3559	0.305
-	bta-miR-7857	0	0	0	0.01	0.3189	0.4724	0.1735	0.01	0.01
-	bta-miR-3660	0	0	0	0.131	0.01	0.01	0.01	0.3559	0.7117
-	bta-miR-2313-3p	0	0	0	0.01	0.01	0.4199	0.01	0.2669	0.2033
-	bta-miR-2285v	0	0	0	0.01	0.1594	0.1575	0.01	0.2669	0.5084
-	bta-miR-2299-3p	0	0	0	0.01	0.01	0.1575	0.1735	0.5338	0.2033
-	bta-miR-2284t-5p	0	0	0	0.01	0.1594	0.105	0.4338	0.01	0.4067
-	bta-miR-216a	0	0	0	0.01	0.01	0.01	0.347	0.3559	0.4067
-	bta-miR-190b	0	0	0	0.3275	0.01	0.01	0.4338	0.01	0.2033
-	bta-miR-2285h	0	0	0	0.262	0.01	0.21	0.01	0.01	0.4067
-	bta-miR-2484	0	0	0	0.131	0.01	0.21	0.5206	0.01	0.01
-	bta-miR-454	0	0	0	0.01	0.01	0.2625	0.2603	0.1779	0.2033
-	bta-miR-362-3p	0	0	0	0.01	0.1594	0.01	0.2603	0.01	0.7117
-	bta-miR-1247-5p	0	0	0	0.131	0.1594	0.105	0.4338	0.01	0.01
-	bta-miR-2465	0	0	0	0.01	0.01	0.21	0.01	0.3559	0.305
-	bta-miR-2368-3p	0	0	0	0.01	0.01	0.2625	0.1735	0.3559	0.01
-	bta-miR-2285ac	0	0	0	0.01	0.01	0.1575	0.1735	0.1779	0.305
-	bta-miR-2285m	0	0	0	0.01	0.01	0.315	0.01	0.1779	0.2033
-	bta-miR-6527	0	0	0	0.01	0.2391	0.01	0.347	0.2669	0.01
-	bta-miR-383	0	0	0	0.01	0.01	0.5249	0.01	0.01	0.01
-	bta-miR-376b	0	0	0	0.01	0.01	0.1575	0.4338	0.01	0.2033
-	bta-miR-2396	0	0	0	0.01	0.01	0.1575	0.2603	0.2669	0.01
-	bta-miR-1291	0	0	0	0.131	0.4783	0.01	0.01	0.01	0.01
-	bta-miR-2366	0	0	0	0.01	0.01	0.1575	0.01	0.2669	0.2033
-	bta-miR-376c	0	0	0	0.01	0.1594	0.01	0.1735	0.01	0.4067
-	bta-miR-2355-5p	0	0	0	0.01	0.1594	0.21	0.01	0.1779	0.01
-	bta-miR-503-3p	0	0	0	0.01	0.01	0.1575	0.01	0.1779	0.305
-	bta-miR-1224	0	0	0	0.3931	0.1594	0.01	0.01	0.01	0.01
-	bta-miR-7860	0	0	0	0.01	0.01	0.21	0.01	0.1779	0.2033
-	bta-miR-376a	0	0	0	0.01	0.01	0.3674	0.01	0.01	0.01
-	bta-miR-188	0	0	0	0.01	0.01	0.21	0.01	0.01	0.305
-	bta-miR-2416	0	0	0	0.01	0.01	0.105	0.01	0.01	0.5084
-	bta-miR-219-3p	0	0	0	0.262	0.01	0.1575	0.01	0.01	0.01
-	bta-miR-6531	0	0	0	0.131	0.1594	0.01	0.1735	0.01	0.01
-	bta-miR-1248	0	0	0	0.1965	0.01	0.01	0.2603	0.01	0.01
-	bta-miR-2466-3p	0	0	0	0.131	0.1594	0.01	0.01	0.1779	0.01
-	bta-miR-2284d	0	0	0	0.01	0.01	0.01	0.01	0.1779	0.4067
-	bta-miR-2410	0	0	0	0.1965	0.01	0.1575	0.01	0.01	0.01
-	bta-miR-665	0	0	0	0.131	0.01	0.01	0.1735	0.1779	0.01
-	bta-miR-2331-3p	0	0	0	0.131	0.1594	0.01	0.01	0.01	0.2033
-	bta-miR-2397-3p	0	0	0	0.01	0.01	0.1575	0.01	0.2669	0.01
-	bta-miR-2447	0	0	0	0.01	0.01	0.21	0.01	0.01	0.2033
-	bta-miR-219	0	0	0	0.131	0.01	0.01	0.01	0.01	0.305
-	bta-miR-545-5p	0	0	0	0.01	0.01	0.1575	0.1735	0.01	0.01
-	bta-miR-677	0	0	0	0.01	0.01	0.01	0.01	0.4448	0.01
-	bta-miR-6534	0	0	0	0.01	0.01	0.2625	0.01	0.01	0.01
-	bta-miR-2441	0	0	0	0.1965	0.1594	0.01	0.01	0.01	0.01
-	bta-miR-2463	0	0	0	0.01	0.01	0.105	0.01	0.2669	0.01
-	bta-miR-2382-5p	0	0	0	0.131	0.01	0.1575	0.01	0.01	0.01
-	bta-miR-429	0	0	0	0.01	0.01	0.01	0.1735	0.1779	0.01
-	bta-miR-760-5p	0	0	0	0.01	0.01	0.01	0.347	0.01	0.01
-	bta-miR-3120	0	0	0	0.131	0.01	0.01	0.01	0.1779	0.01
-	bta-miR-2402	0	0	0	0.01	0.1594	0.01	0.1735	0.01	0.01
-	bta-miR-2373-3p	0	0	0	0.131	0.01	0.01	0.01	0.01	0.2033
-	bta-miR-3154	0	0	0	0.01	0.01	0.21	0.01	0.01	0.01
-	bta-miR-2388-5p	0	0	0	0.01	0.01	0.21	0.01	0.01	0.01
-	bta-miR-2388-3p	0	0	0	0.01	0.01	0.105	0.01	0.1779	0.01
-	bta-miR-137	0	0	0	0.262	0.01	0.01	0.01	0.01	0.01
-	bta-miR-488	0	0	0	0.01	0.01	0.01	0.01	0.3559	0.01
-	bta-miR-2285s	0	0	0	0.01	0.01	0.01	0.01	0.1779	0.2033
-	bta-miR-134	0	0	0	0.01	0.01	0.01	0.01	0.3559	0.01
-	bta-miR-3064	0	0	0	0.01	0.01	0.01	0.347	0.01	0.01
-	bta-miR-2349	0	0	0	0.01	0.01	0.01	0.01	0.01	0.305
-	bta-miR-9-3p	0	0	0	0.01	0.01	0.01	0.01	0.2669	0.01
-	bta-miR-2436-5p	0	0	0	0.01	0.01	0.01	0.01	0.01	0.305
-	bta-miR-376d	0	0	0	0.01	0.01	0.01	0.01	0.2669	0.01
-	bta-miR-2432	0	0	0	0.01	0.2391	0.01	0.01	0.01	0.01
-	bta-miR-2319a	0	0	0	0.01	0.01	0.01	0.1735	0.01	0.01
-	bta-miR-367	0	0	0	0.01	0.01	0.01	0.01	0.1779	0.01
-	bta-miR-301b	0	0	0	0.01	0.01	0.01	0.01	0.01	0.2033
-	bta-miR-1298	0	0	0	0.131	0.01	0.01	0.01	0.01	0.01
-	bta-miR-1301	0	0	0	0.131	0.01	0.01	0.01	0.01	0.01
-	bta-miR-2284f	0	0	0	0.01	0.1594	0.01	0.01	0.01	0.01
-	bta-miR-346	0	0	0	0.01	0.01	0.01	0.1735	0.01	0.01
-	bta-miR-2395	0	0	0	0.01	0.01	0.01	0.01	0.01	0.2033
-	bta-miR-2370-5p	0	0	0	0.01	0.1594	0.01	0.01	0.01	0.01
-	bta-miR-2424	0	0	0	0.131	0.01	0.01	0.01	0.01	0.01
-	bta-miR-3432b	0	0	0	0.01	0.01	0.105	0.01	0.01	0.01
-	bta-miR-2425-3p	0	0	0	0.01	0.01	0.105	0.01	0.01	0.01
-	bta-miR-2403	0	0	0	0.01	0.01	0.01	0.1735	0.01	0.01
-	bta-miR-2370-3p	0	0	0	0.01	0.01	0.105	0.01	0.01	0.01
-	bta-miR-411b	0	0	0	0.01	0.01	0.105	0.01	0.01	0.01
-	bta-miR-33b	0	0	0	0.01	0.01	0.01	0.1735	0.01	0.01
-	bta-miR-3533	0	0	0	0.01	0.01	0.01	0.1735	0.01	0.01
-	bta-miR-1434-3p	0	0	0	0.01	0.01	0.01	0.01	0.1779	0.01
-	bta-miR-935	0	0	0	0.01	0.01	0.105	0.01	0.01	0.01
-	bta-miR-2285x	0	0	0	0.01	0.01	0.01	0.01	0.01	0.2033
-	bta-miR-2284e	0	0	0	0.01	0.1594	0.01	0.01	0.01	0.01
-	bta-miR-876	0	0	0	0.01	0.01	0.01	0.01	0.01	0.2033
-	bta-miR-449a	0	0	0	0.01	0.01	0.01	0.1735	0.01	0.01
-	bta-miR-2417	0	0	0	0.131	0.01	0.01	0.01	0.01	0.01
-	bta-miR-2453	0	0	0	0.01	0.01	0.01	0.1735	0.01	0.01
-	bta-miR-2311	0	0	0	0.131	0.01	0.01	0.01	0.01	0.01
-	bta-miR-329b	0	0	0	0.131	0.01	0.01	0.01	0.01	0.01
-	miR-8159-x	0	0	0	44.2184	11.24	0.01	0.2603	0.01	0.2033
-	miR-9-y	0	0	0	5.8958	4.783	0.01	0.1735	40.6566	0.01
-	miR-462-x	0	0	0	11.2675	3.9061	0.01	3.6439	16.4584	0.4067
-	miR-339-y	0	0	0	0.01	0.01	0.4724	7.2879	3.4696	10.5738
-	miR-150-y	0	0	0	2.0963	1.9929	0.01	1.822	12.0102	2.3384
-	miR-4485-y	0	0	0	0.01	0.01	0.01	3.0366	1.4234	4.1685
-	miR-629-x	0	0	0	0.01	0.01	0.01	2.6896	1.5124	4.3718
-	miR-561-x	0	0	0	0.01	0.01	0.01	2.7763	0.9786	4.3718
-	miR-582-y	0	0	0	0.01	0.3986	0.4199	2.6896	0.8896	2.3384
-	miR-2885-y	0	0	0	0.131	0.3986	0.01	1.2146	1.2455	4.2702
-	miR-589-x	0	0	0	0.01	0.7174	0.105	3.3837	0.4448	2.2368
-	miR-2110-x	0	0	0	0.01	0.01	0.01	2.6896	0.7117	3.8635
-	miR-2457-y	0	0	0	0.8516	0.9566	1.2073	1.4749	0.8007	0.2033
-	miR-934-x	0	0	0	0.01	0.01	0.01	2.6896	1.5124	2.7451
-	miR-3065-y	0	0	0	0.01	0.01	0.01	2.5161	0.9786	3.4568
-	miR-548-y	0	0	0	0.01	0.01	0.105	2.5161	1.0676	2.9485
-	miR-3960-y	0	0	0	0.01	0.4783	0.01	2.3425	1.1565	2.5418
-	miR-1180-y	0	0	0	0.01	0.01	0.1575	2.2558	1.0676	2.5418
-	miR-724-x	0	0	0	0.5896	0.6377	0.01	0.1735	4.1813	0.01
-	miR-373-y	0	0	0	0.01	0.01	3.4645	0.01	0.01	0.01
-	miR-3065-x	0	0	0	0.01	0.01	0.01	1.3014	1.1565	3.0501
-	miR-731-x	0	0	0	0.7206	0.7972	0.01	0.01	3.1137	0.01
-	miR-458-y	0	0	0	0.262	0.1594	0.105	0.7808	1.6014	1.9317
-	miR-456-y	0	0	0	0.4586	0.1594	0.01	0.01	3.5586	0.01
-	miR-1323-x	0	0	0	0.01	0.01	2.5721	0.01	0.01	0.01
-	miR-598-y	0	0	0	0.01	0.01	0.01	1.3014	1.0676	1.8301
-	miR-3656-y	0	0	0	0.01	0.01	0.01	1.3014	0.4448	2.3384
-	miR-526-x	0	0	0	0.01	0.01	2.2572	0.01	0.01	0.01
-	miR-889-y	0	0	0	0.01	0.01	1.9422	0.01	0.01	0.01
-	miR-141-x	0	0	0	0.01	0.01	0.01	1.4749	0.4448	1.5251
-	miR-200-z	0	0	0	0.01	0.01	0.01	0.8676	0.8896	1.7284
-	miR-515-x	0	0	0	0.01	0.01	1.9422	0.01	0.01	0.01
-	miR-4677-y	0	0	0	0.01	0.01	0.01	0.6073	0.1779	2.3384
-	miR-2188-x	0	0	0	0.01	0.2391	0.01	0.01	2.491	0.01
-	miR-584-x	0	0	0	0.01	0.01	0.01	1.0411	0.2669	1.6267
-	miR-619-x	0	0	0	0.01	0.01	0.01	1.0411	0.1779	1.5251
-	miR-509-y	0	0	0	0.01	0.01	0.01	1.6485	0.2669	0.7117
-	miR-185-y	0	0	0	0.4586	0.01	0.3674	0.6941	0.3559	0.2033
-	miR-4662-x	0	0	0	0.01	0.01	0.01	0.6941	0.7117	1.0167
-	miR-4800-y	0	0	0	0.01	0.01	0.01	1.0411	0.7117	0.61
-	miR-524-x	0	0	0	0.01	0.01	1.3648	0.01	0.01	0.01
-	miR-1976-y	0	0	0	0.01	0.01	0.01	1.1279	0.01	1.1184
-	miR-605-y	0	0	0	0.01	0.01	0.01	1.0411	0.4448	0.7117
-	miR-3605-y	0	0	0	0.01	0.01	0.01	0.8676	0.6227	0.7117
-	miR-625-y	0	0	0	0.01	0.01	0.01	0.8676	0.4448	0.8134
-	miR-2392-y	0	0	0	0.01	0.01	0.01	0.5206	0.6227	0.8134
-	miR-506-y	0	0	0	0.01	0.01	0.01	0.7808	0.01	1.22
-	miR-2415-y	0	0	0	0.01	0.1594	0.5774	0.01	0.2669	0.4067
-	miR-624-x	0	0	0	0.01	0.01	0.01	0.6073	0.3559	0.915
-	miR-3130-y	0	0	0	0.01	0.01	0.01	0.2603	0.1779	1.4234
-	miR-514-y	0	0	0	0.01	0.01	0.01	0.6073	0.1779	1.0167
-	miR-548-x	0	0	0	0.01	0.01	0.1575	1.0411	0.01	0.4067
-	miR-3196-x	0	0	0	0.01	0.01	0.01	0.347	0.3559	1.1184
-	miR-8161-x	0	0	0	0.01	0.1594	0.01	0.01	1.4234	0.01
-	miR-7132-y	0	0	0	0.1965	0.2391	0.01	0.01	1.0676	0.01
-	miR-722-y	0	0	0	0.7206	0.558	0.01	0.01	0.01	0.01
-	miR-1303-y	0	0	0	0.01	0.01	0.01	0.5206	0.1779	1.0167
-	miR-8160-x	0	0	0	0.01	0.1594	0.01	0.01	1.4234	0.01
-	miR-5000-y	0	0	0	0.01	0.01	0.01	0.6073	0.1779	0.8134
-	miR-7706-y	0	0	0	0.01	0.01	0.01	0.6073	0.1779	0.8134
-	miR-1287-x	0	0	0	0.01	0.01	0.01	0.8676	0.01	0.61
-	miR-489-y	0	0	0	0.1965	0.01	0.01	0.01	0.6227	0.61
-	miR-1299-y	0	0	0	0.01	0.01	0.01	0.4338	0.01	1.1184
-	miR-7552-x	0	0	0	0.131	0.01	0.01	0.4338	0.6227	0.2033
-	miR-1247-x	0	0	0	0.01	0.01	0.01	0.6941	0.01	0.8134
-	miR-512-x	0	0	0	0.01	0.01	0.7874	0.01	0.01	0.01
-	miR-5683-x	0	0	0	0.01	0.01	0.01	0.6073	0.1779	0.5084
-	miR-7132-x	0	0	0	0.01	0.01	0.01	0.01	1.2455	0.01
-	miR-734-y	0	0	0	0.1965	0.1594	0.01	0.01	0.8007	0.01
-	miR-4787-x	0	0	0	0.01	0.01	0.01	0.6941	0.01	0.61
-	miR-3622-x	0	0	0	0.01	0.01	0.01	0.5206	0.01	0.7117
-	miR-550-x	0	0	0	0.01	0.01	0.01	0.4338	0.5338	0.2033
-	miR-618-x	0	0	0	0.01	0.01	0.105	0.6941	0.01	0.305
-	miR-460-x	0	0	0	0.5241	0.2391	0.01	0.01	0.1779	0.01
-	miR-6511-y	0	0	0	0.01	0.01	0.01	0.6073	0.01	0.5084
-	miR-326-x	0	0	0	0.262	0.1594	0.21	0.1735	0.01	0.01
-	miR-887-x	0	0	0	0.01	0.01	0.01	0.2603	0.2669	0.61
-	miR-105-x	0	0	0	0.131	0.1594	0.315	0.01	0.01	0.2033
-	miR-4667-x	0	0	0	0.01	0.01	0.01	0.01	0.1779	1.0167
-	miR-337-x	0	0	0	0.01	0.01	0.4724	0.01	0.01	0.2033
-	miR-1283-x	0	0	0	0.01	0.01	0.5774	0.01	0.01	0.01
-	miR-449-x	0	0	0	0.01	0.01	0.01	0.2603	0.2669	0.5084
-	miR-641-x	0	0	0	0.01	0.01	0.01	0.5206	0.01	0.4067
-	miR-218-y	0	0	0	0.01	0.01	0.01	0.1735	0.01	0.8134
-	miR-766-y	0	0	0	0.01	0.01	0.01	0.01	0.1779	0.8134
-	miR-942-x	0	0	0	0.01	0.01	0.01	0.6073	0.01	0.305
-	miR-137-y	0	0	0	0.131	0.01	0.01	0.01	0.6227	0.01
-	miR-3130-x	0	0	0	0.01	0.01	0.01	0.347	0.01	0.5084
-	miR-1185-y	0	0	0	0.01	0.01	0.2625	0.01	0.1779	0.2033
-	miR-519-y	0	0	0	0.01	0.01	0.4724	0.01	0.01	0.01
-	miR-1304-y	0	0	0	0.01	0.3189	0.01	0.2603	0.01	0.2033
-	miR-2188-y	0	0	0	0.01	0.01	0.01	0.01	0.8007	0.01
-	miR-1895-y	0	0	0	0.1965	0.01	0.105	0.1735	0.1779	0.01
-	miR-551-y	0	0	0	0.01	0.01	0.01	0.4338	0.2669	0.01
-	miR-887-y	0	0	0	0.01	0.01	0.01	0.01	0.01	0.8134
-	miR-1273-y	0	0	0	0.01	0.01	0.01	0.1735	0.01	0.61
-	miR-686-x	0	0	0	0.01	0.01	0.01	0.01	0.01	0.8134
-	miR-3934-x	0	0	0	0.01	0.01	0.01	0.1735	0.2669	0.305
-	miR-9009-x	0	0	0	0.131	0.1594	0.01	0.01	0.1779	0.2033
-	miR-522-y	0	0	0	0.01	0.01	0.4199	0.01	0.01	0.01
-	miR-590-y	0	0	0	0.01	0.01	0.01	0.01	0.2669	0.5084
-	miR-509-x	0	0	0	0.01	0.01	0.01	0.2603	0.2669	0.2033
-	miR-4772-x	0	0	0	0.01	0.01	0.01	0.01	0.1779	0.61
-	miR-187-y	0	0	0	0.131	0.01	0.01	0.01	0.4448	0.01
-	miR-4170-x	0	0	0	0.131	0.01	0.1575	0.01	0.01	0.2033
-	miR-3614-x	0	0	0	0.01	0.01	0.01	0.347	0.2669	0.01
-	miR-2387-y	0	0	0	0.01	0.01	0.2625	0.1735	0.01	0.01
-	miR-2376-y	0	0	0	0.1965	0.1594	0.01	0.1735	0.01	0.01
-	miR-337-y	0	0	0	0.01	0.01	0.1575	0.1735	0.01	0.2033
-	miR-3940-y	0	0	0	0.01	0.01	0.01	0.01	0.1779	0.5084
-	miR-731-y	0	0	0	0.01	0.1594	0.01	0.01	0.4448	0.01
-	miR-1698-y	0	0	0	0.01	0.01	0.01	0.01	0.01	0.7117
-	miR-523-y	0	0	0	0.01	0.01	0.3674	0.01	0.01	0.01
-	miR-4529-y	0	0	0	0.01	0.01	0.01	0.1735	0.01	0.5084
-	miR-4634-x	0	0	0	0.01	0.01	0.01	0.347	0.2669	0.01
-	miR-3074-x	0	0	0	0.01	0.01	0.01	0.347	0.01	0.305
-	miR-3591-x	0	0	0	0.01	0.1594	0.01	0.01	0.4448	0.01
-	miR-4301-x	0	0	0	0.01	0.01	0.21	0.01	0.01	0.305
-	miR-8797-x	0	0	0	0.01	0.01	0.105	0.4338	0.01	0.01
-	miR-576-x	0	0	0	0.01	0.01	0.01	0.4338	0.01	0.2033
-	miR-205-x	0	0	0	0.01	0.01	0.01	0.347	0.01	0.305
-	miR-7142-x	0	0	0	0.01	0.01	0.01	0.4338	0.01	0.2033
-	miR-6503-y	0	0	0	0.01	0.01	0.01	0.6073	0.01	0.01
-	miR-4423-y	0	0	0	0.01	0.01	0.01	0.01	0.3559	0.305
-	miR-3158-y	0	0	0	0.01	0.01	0.105	0.01	0.1779	0.2033
-	miR-4728-y	0	0	0	0.01	0.01	0.01	0.2603	0.01	0.305
-	miR-6575-x	0	0	0	0.01	0.01	0.01	0.01	0.01	0.61
-	miR-6089-y	0	0	0	0.01	0.01	0.01	0.347	0.01	0.2033
-	miR-7144-x	0	0	0	0.01	0.1594	0.01	0.01	0.3559	0.01
-	miR-290-x	0	0	0	0.01	0.01	0.315	0.01	0.01	0.01
-	miR-2787-x	0	0	0	0.01	0.01	0.01	0.1735	0.1779	0.2033
-	miR-3912-y	0	0	0	0.01	0.01	0.01	0.5206	0.01	0.01
-	miR-762-y	0	0	0	0.01	0.01	0.105	0.1735	0.1779	0.01
-	miR-1802-x	0	0	0	0.01	0.01	0.01	0.01	0.2669	0.305
-	miR-3690-x	0	0	0	0.01	0.01	0.01	0.01	0.01	0.61
-	miR-7976-x	0	0	0	0.01	0.01	0.01	0.2603	0.01	0.305
-	miR-7847-y	0	0	0	0.131	0.01	0.105	0.01	0.01	0.2033
-	miR-7161-x	0	0	0	0.01	0.01	0.01	0.1735	0.01	0.4067
-	miR-2808-y	0	0	0	0.01	0.01	0.01	0.347	0.01	0.2033
-	miR-6513-y	0	0	0	0.01	0.01	0.01	0.01	0.5338	0.01
-	miR-3120-y	0	0	0	0.01	0.01	0.01	0.01	0.2669	0.305
-	miR-6791-y	0	0	0	0.01	0.1594	0.01	0.347	0.01	0.01
-	miR-6810-y	0	0	0	0.01	0.01	0.01	0.01	0.01	0.61
-	miR-4775-x	0	0	0	0.01	0.01	0.01	0.1735	0.01	0.4067
-	miR-642-x	0	0	0	0.01	0.01	0.01	0.347	0.01	0.2033
-	miR-3117-y	0	0	0	0.01	0.01	0.01	0.1735	0.01	0.4067
-	miR-1284-x	0	0	0	0.01	0.01	0.01	0.01	0.01	0.5084
-	miR-7850-x	0	0	0	0.01	0.1594	0.01	0.01	0.2669	0.01
-	miR-7009-y	0	0	0	0.01	0.01	0.01	0.01	0.01	0.5084
-	miR-372-x	0	0	0	0.01	0.01	0.2625	0.01	0.01	0.01
-	miR-624-y	0	0	0	0.01	0.1594	0.01	0.01	0.01	0.305
-	miR-311-y	0	0	0	0.01	0.2391	0.105	0.01	0.01	0.01
-	miR-727-x	0	0	0	0.01	0.01	0.01	0.01	0.4448	0.01
-	miR-5092-y	0	0	0	0.3275	0.01	0.01	0.01	0.01	0.01
-	miR-730-x	0	0	0	0.01	0.01	0.01	0.01	0.4448	0.01
-	miR-5588-x	0	0	0	0.01	0.01	0.01	0.01	0.1779	0.305
-	miR-8-y	0	0	0	0.01	0.01	0.01	0.2603	0.1779	0.01
-	miR-727-y	0	0	0	0.01	0.01	0.01	0.01	0.4448	0.01
-	miR-3157-x	0	0	0	0.01	0.01	0.01	0.4338	0.01	0.01
-	miR-539-y	0	0	0	0.01	0.01	0.2625	0.01	0.01	0.01
-	miR-217-x	0	0	0	0.131	0.01	0.01	0.01	0.2669	0.01
-	miR-629-y	0	0	0	0.01	0.01	0.105	0.01	0.01	0.305
-	miR-3944-x	0	0	0	0.01	0.01	0.01	0.01	0.01	0.5084
-	miR-659-x	0	0	0	0.01	0.01	0.01	0.01	0.2669	0.2033
-	miR-511-y	0	0	0	0.01	0.01	0.01	0.1735	0.01	0.2033
-	miR-654-x	0	0	0	0.01	0.01	0.105	0.01	0.1779	0.01
-	miR-5585-y	0	0	0	0.01	0.01	0.01	0.1735	0.01	0.2033
-	miR-4781-x	0	0	0	0.01	0.01	0.01	0.01	0.1779	0.2033
-	miR-100-z	0	0	0	0.131	0.01	0.105	0.01	0.01	0.01
-	miR-3591-y	0	0	0	0.01	0.01	0.105	0.01	0.01	0.2033
-	miR-4442-y	0	0	0	0.01	0.3189	0.01	0.01	0.01	0.01
-	miR-3913-x	0	0	0	0.01	0.01	0.01	0.1735	0.01	0.2033
-	miR-9261-y	0	0	0	0.01	0.1594	0.105	0.01	0.01	0.01
-	miR-734-x	0	0	0	0.01	0.01	0.01	0.01	0.3559	0.01
-	miR-5705-y	0	0	0	0.01	0.01	0.01	0.347	0.01	0.01
-	miR-6391-y	0	0	0	0.01	0.01	0.01	0.01	0.1779	0.2033
-	miR-8364-y	0	0	0	0.131	0.01	0.01	0.1735	0.01	0.01
-	miR-457-x	0	0	0	0.01	0.3189	0.01	0.01	0.01	0.01
-	miR-236-y	0	0	0	0.01	0.01	0.01	0.01	0.1779	0.2033
-	miR-202-x	0	0	0	0.01	0.01	0.01	0.347	0.01	0.01
-	miR-3664-y	0	0	0	0.01	0.01	0.01	0.347	0.01	0.01
-	miR-653-y	0	0	0	0.01	0.01	0.01	0.01	0.01	0.4067
-	miR-9186-y	0	0	0	0.131	0.01	0.01	0.01	0.01	0.2033
-	miR-545-x	0	0	0	0.01	0.01	0.105	0.01	0.1779	0.01
-	miR-81-y	0	0	0	0.01	0.01	0.01	0.01	0.01	0.4067
-	miR-4758-y	0	0	0	0.01	0.01	0.01	0.1735	0.01	0.2033
-	miR-6697-x	0	0	0	0.131	0.01	0.01	0.1735	0.01	0.01
-	miR-483-x	0	0	0	0.01	0.01	0.01	0.01	0.3559	0.01
-	miR-4738-y	0	0	0	0.01	0.01	0.01	0.1735	0.01	0.2033
-	miR-4645-y	0	0	0	0.01	0.01	0.01	0.01	0.1779	0.2033
-	miR-4326-x	0	0	0	0.01	0.01	0.105	0.01	0.01	0.2033
-	miR-5010-y	0	0	0	0.01	0.01	0.01	0.01	0.01	0.4067
-	miR-3605-x	0	0	0	0.01	0.01	0.01	0.1735	0.01	0.2033
-	miR-4679-x	0	0	0	0.01	0.01	0.01	0.01	0.01	0.4067
-	miR-579-y	0	0	0	0.01	0.01	0.01	0.1735	0.01	0.2033
-	miR-2-y	0	0	0	0.01	0.01	0.01	0.347	0.01	0.01
-	miR-4638-y	0	0	0	0.01	0.01	0.01	0.01	0.3559	0.01
-	miR-4650-y	0	0	0	0.262	0.01	0.01	0.01	0.01	0.01
-	miR-6894-x	0	0	0	0.01	0.01	0.01	0.1735	0.01	0.2033
-	miR-3687-y	0	0	0	0.01	0.01	0.01	0.1735	0.1779	0.01
-	miR-605-x	0	0	0	0.01	0.01	0.01	0.1735	0.01	0.2033
-	miR-6407-y	0	0	0	0.01	0.1594	0.01	0.1735	0.01	0.01
-	miR-2212-y	0	0	0	0.01	0.1594	0.01	0.1735	0.01	0.01
-	miR-7063-x	0	0	0	0.01	0.01	0.01	0.01	0.01	0.4067
-	miR-576-y	0	0	0	0.01	0.01	0.01	0.01	0.1779	0.2033
-	miR-4787-y	0	0	0	0.01	0.01	0.01	0.01	0.01	0.4067
-	miR-1349-x	0	0	0	0.01	0.01	0.01	0.01	0.01	0.4067
-	miR-4746-x	0	0	0	0.01	0.01	0.01	0.1735	0.1779	0.01
-	miR-4332-y	0	0	0	0.01	0.01	0.105	0.1735	0.01	0.01
-	miR-6852-x	0	0	0	0.01	0.01	0.01	0.01	0.3559	0.01
-	miR-4493-y	0	0	0	0.01	0.01	0.01	0.2603	0.01	0.01
-	miR-4428-y	0	0	0	0.01	0.01	0.01	0.01	0.01	0.305
-	miR-6501-x	0	0	0	0.01	0.01	0.01	0.2603	0.01	0.01
-	miR-9865-x	0	0	0	0.01	0.01	0.01	0.01	0.2669	0.01
-	miR-8986-y	0	0	0	0.01	0.2391	0.01	0.01	0.01	0.01
-	miR-1819-y	0	0	0	0.01	0.01	0.01	0.01	0.01	0.305
-	miR-7974-y	0	0	0	0.01	0.01	0.1575	0.01	0.01	0.01
-	miR-585-x	0	0	0	0.01	0.01	0.01	0.2603	0.01	0.01
-	miR-2368-y	0	0	0	0.01	0.01	0.01	0.01	0.01	0.305
-	miR-6815-x	0	0	0	0.01	0.01	0.01	0.01	0.01	0.305
-	miR-3622-y	0	0	0	0.01	0.01	0.01	0.01	0.01	0.305
-	miR-3246-x	0	0	0	0.01	0.01	0.01	0.01	0.01	0.305
-	miR-6747-x	0	0	0	0.01	0.01	0.01	0.01	0.01	0.305
-	miR-5739-y	0	0	0	0.01	0.01	0.1575	0.01	0.01	0.01
-	miR-492-x	0	0	0	0.01	0.01	0.01	0.01	0.01	0.305
-	miR-1688-y	0	0	0	0.01	0.01	0.1575	0.01	0.01	0.01
-	miR-1500-y	0	0	0	0.1965	0.01	0.01	0.01	0.01	0.01
-	miR-580-y	0	0	0	0.01	0.01	0.01	0.01	0.01	0.305
-	miR-3677-y	0	0	0	0.01	0.01	0.01	0.01	0.01	0.305
-	miR-7443-y	0	0	0	0.01	0.01	0.01	0.01	0.01	0.305
-	miR-3971-y	0	0	0	0.01	0.01	0.1575	0.01	0.01	0.01
-	miR-3546-y	0	0	0	0.01	0.01	0.01	0.01	0.01	0.305
-	miR-5684-x	0	0	0	0.01	0.01	0.01	0.2603	0.01	0.01
-	miR-937-y	0	0	0	0.01	0.01	0.01	0.2603	0.01	0.01
-	miR-643-y	0	0	0	0.01	0.01	0.01	0.01	0.01	0.305
-	miR-4716-y	0	0	0	0.1965	0.01	0.01	0.01	0.01	0.01
-	miR-279-y	0	0	0	0.1965	0.01	0.01	0.01	0.01	0.01
-	miR-6810-x	0	0	0	0.01	0.01	0.01	0.2603	0.01	0.01
-	miR-2008-x	0	0	0	0.01	0.01	0.01	0.2603	0.01	0.01
-	miR-5398-y	0	0	0	0.01	0.01	0.01	0.01	0.01	0.305
-	miR-1372-y	0	0	0	0.01	0.01	0.01	0.01	0.01	0.305
-	miR-9013-y	0	0	0	0.01	0.01	0.01	0.2603	0.01	0.01
-	miR-95-x	0	0	0	0.01	0.01	0.01	0.2603	0.01	0.01
-	miR-3688-y	0	0	0	0.01	0.01	0.01	0.01	0.01	0.305
-	miR-7415-x	0	0	0	0.1965	0.01	0.01	0.01	0.01	0.01
-	miR-2739-x	0	0	0	0.01	0.2391	0.01	0.01	0.01	0.01
-	miR-501-x	0	0	0	0.01	0.01	0.01	0.01	0.2669	0.01
-	miR-4470-y	0	0	0	0.01	0.01	0.01	0.2603	0.01	0.01
-	miR-7050-x	0	0	0	0.01	0.01	0.01	0.01	0.01	0.305
-	miR-612-x	0	0	0	0.01	0.01	0.01	0.01	0.01	0.305
-	miR-1908-x	0	0	0	0.01	0.01	0.01	0.2603	0.01	0.01
-	miR-466-y	0	0	0	0.01	0.01	0.01	0.2603	0.01	0.01
-	miR-228-x	0	0	0	0.01	0.01	0.1575	0.01	0.01	0.01
-	miR-603-y	0	0	0	0.01	0.01	0.01	0.2603	0.01	0.01
-	miR-4524-x	0	0	0	0.01	0.01	0.01	0.2603	0.01	0.01
-	miR-1292-x	0	0	0	0.01	0.01	0.01	0.01	0.01	0.305
-	miR-2116-y	0	0	0	0.01	0.01	0.01	0.2603	0.01	0.01
-	miR-4538-x	0	0	0	0.01	0.01	0.01	0.01	0.01	0.305
-	miR-2954-y	0	0	0	0.01	0.01	0.1575	0.01	0.01	0.01
-	miR-4791-x	0	0	0	0.01	0.01	0.1575	0.01	0.01	0.01
-	miR-6830-x	0	0	0	0.01	0.01	0.01	0.01	0.1779	0.01
-	miR-2886-y	0	0	0	0.01	0.01	0.105	0.01	0.01	0.01
-	miR-944-y	0	0	0	0.01	0.01	0.01	0.01	0.01	0.2033
-	miR-1226-y	0	0	0	0.01	0.01	0.01	0.01	0.01	0.2033
-	miR-1893-y	0	0	0	0.01	0.01	0.01	0.01	0.01	0.2033
-	miR-155-y	0	0	0	0.01	0.01	0.01	0.01	0.01	0.2033
-	miR-939-x	0	0	0	0.131	0.01	0.01	0.01	0.01	0.01
-	miR-5187-x	0	0	0	0.01	0.01	0.01	0.01	0.01	0.2033
-	miR-6948-y	0	0	0	0.01	0.01	0.01	0.01	0.1779	0.01
-	miR-4449-y	0	0	0	0.01	0.01	0.01	0.01	0.01	0.2033
-	miR-4688-y	0	0	0	0.01	0.01	0.01	0.01	0.01	0.2033
-	miR-2791-x	0	0	0	0.01	0.01	0.01	0.01	0.01	0.2033
-	miR-4703-y	0	0	0	0.01	0.01	0.01	0.1735	0.01	0.01
-	miR-625-x	0	0	0	0.01	0.01	0.01	0.01	0.01	0.2033
-	miR-9820-x	0	0	0	0.01	0.01	0.105	0.01	0.01	0.01
-	miR-4459-x	0	0	0	0.01	0.01	0.105	0.01	0.01	0.01
-	miR-3002-x	0	0	0	0.131	0.01	0.01	0.01	0.01	0.01
-	miR-4757-y	0	0	0	0.01	0.01	0.01	0.01	0.01	0.2033
-	miR-3413-x	0	0	0	0.01	0.01	0.01	0.01	0.01	0.2033
-	miR-7113-y	0	0	0	0.01	0.01	0.01	0.01	0.1779	0.01
-	miR-4467-x	0	0	0	0.01	0.01	0.01	0.1735	0.01	0.01
-	miR-7278-x	0	0	0	0.01	0.1594	0.01	0.01	0.01	0.01
-	miR-7450-x	0	0	0	0.01	0.01	0.01	0.01	0.01	0.2033
-	miR-4494-y	0	0	0	0.131	0.01	0.01	0.01	0.01	0.01
-	miR-6510-y	0	0	0	0.01	0.01	0.01	0.01	0.01	0.2033
-	miR-552-y	0	0	0	0.01	0.01	0.01	0.01	0.01	0.2033
-	miR-3721-y	0	0	0	0.01	0.01	0.01	0.1735	0.01	0.01
-	miR-627-y	0	0	0	0.01	0.01	0.01	0.01	0.1779	0.01
-	miR-8816-y	0	0	0	0.01	0.01	0.01	0.01	0.01	0.2033
-	miR-8863-x	0	0	0	0.131	0.01	0.01	0.01	0.01	0.01
-	miR-488-y	0	0	0	0.01	0.01	0.01	0.1735	0.01	0.01
-	miR-675-y	0	0	0	0.01	0.01	0.105	0.01	0.01	0.01
-	miR-9218-y	0	0	0	0.01	0.1594	0.01	0.01	0.01	0.01
-	miR-3145-x	0	0	0	0.01	0.01	0.01	0.1735	0.01	0.01
-	miR-9860-x	0	0	0	0.01	0.01	0.01	0.01	0.01	0.2033
-	miR-3983-x	0	0	0	0.01	0.01	0.01	0.01	0.01	0.2033
-	miR-6316-x	0	0	0	0.01	0.01	0.01	0.1735	0.01	0.01
-	miR-9222-x	0	0	0	0.01	0.01	0.01	0.01	0.01	0.2033
-	miR-5627-y	0	0	0	0.131	0.01	0.01	0.01	0.01	0.01
-	miR-8957-y	0	0	0	0.01	0.01	0.01	0.01	0.01	0.2033
-	miR-9827-x	0	0	0	0.01	0.01	0.01	0.1735	0.01	0.01
-	miR-635-x	0	0	0	0.01	0.01	0.01	0.01	0.1779	0.01
-	miR-6811-x	0	0	0	0.01	0.01	0.01	0.01	0.01	0.2033
-	miR-7918-x	0	0	0	0.01	0.01	0.01	0.1735	0.01	0.01
-	miR-216-y	0	0	0	0.01	0.01	0.105	0.01	0.01	0.01
-	miR-508-y	0	0	0	0.01	0.01	0.01	0.1735	0.01	0.01
-	miR-4781-y	0	0	0	0.01	0.01	0.01	0.01	0.01	0.2033
-	miR-1246-x	0	0	0	0.01	0.01	0.105	0.01	0.01	0.01
-	miR-2373-y	0	0	0	0.01	0.01	0.105	0.01	0.01	0.01
-	miR-6058-x	0	0	0	0.01	0.01	0.01	0.1735	0.01	0.01
-	miR-8870-y	0	0	0	0.01	0.01	0.01	0.1735	0.01	0.01
-	miR-6395-x	0	0	0	0.01	0.01	0.105	0.01	0.01	0.01
-	miR-7111-x	0	0	0	0.01	0.01	0.01	0.01	0.1779	0.01
-	miR-2076-y	0	0	0	0.01	0.01	0.01	0.01	0.01	0.2033
-	miR-724-y	0	0	0	0.01	0.01	0.01	0.01	0.1779	0.01
-	miR-2409-y	0	0	0	0.01	0.1594	0.01	0.01	0.01	0.01
-	miR-9186-x	0	0	0	0.01	0.1594	0.01	0.01	0.01	0.01
-	miR-5125-y	0	0	0	0.131	0.01	0.01	0.01	0.01	0.01
-	miR-4674-y	0	0	0	0.01	0.01	0.01	0.01	0.01	0.2033
-	miR-371-y	0	0	0	0.01	0.01	0.105	0.01	0.01	0.01
-	miR-90-y	0	0	0	0.131	0.01	0.01	0.01	0.01	0.01
-	miR-3177-y	0	0	0	0.01	0.01	0.01	0.1735	0.01	0.01
-	miR-1261-x	0	0	0	0.01	0.01	0.01	0.1735	0.01	0.01
-	miR-1266-y	0	0	0	0.131	0.01	0.01	0.01	0.01	0.01
-	miR-5414-y	0	0	0	0.01	0.01	0.01	0.1735	0.01	0.01
-	miR-317-x	0	0	0	0.01	0.01	0.01	0.1735	0.01	0.01
-	miR-8264-x	0	0	0	0.01	0.01	0.01	0.01	0.1779	0.01
-	miR-639-y	0	0	0	0.01	0.1594	0.01	0.01	0.01	0.01
-	miR-616-x	0	0	0	0.01	0.01	0.01	0.01	0.01	0.2033
-	miR-6998-x	0	0	0	0.01	0.01	0.01	0.01	0.01	0.2033
-	miR-1207-x	0	0	0	0.01	0.01	0.01	0.1735	0.01	0.01
-	miR-7165-x	0	0	0	0.01	0.01	0.01	0.1735	0.01	0.01
-	miR-6125-y	0	0	0	0.01	0.1594	0.01	0.01	0.01	0.01
-	miR-6076-x	0	0	0	0.01	0.01	0.105	0.01	0.01	0.01
-	miR-6903-y	0	0	0	0.01	0.01	0.105	0.01	0.01	0.01
-	miR-7667-y	0	0	0	0.01	0.01	0.01	0.01	0.01	0.2033
-	miR-8069-y	0	0	0	0.01	0.01	0.01	0.01	0.01	0.2033
-	miR-1379-y	0	0	0	0.01	0.01	0.105	0.01	0.01	0.01
-	miR-9320-y	0	0	0	0.01	0.1594	0.01	0.01	0.01	0.01
-	miR-2115-y	0	0	0	0.01	0.01	0.01	0.1735	0.01	0.01
-	miR-9229-y	0	0	0	0.01	0.01	0.105	0.01	0.01	0.01
-	miR-6664-y	0	0	0	0.01	0.01	0.01	0.1735	0.01	0.01
-	miR-3944-y	0	0	0	0.01	0.01	0.01	0.01	0.01	0.2033
-	miR-6882-x	0	0	0	0.01	0.1594	0.01	0.01	0.01	0.01
-	miR-5689-x	0	0	0	0.01	0.01	0.01	0.1735	0.01	0.01
-	miR-4479-y	0	0	0	0.01	0.1594	0.01	0.01	0.01	0.01
-	miR-600-y	0	0	0	0.01	0.01	0.01	0.1735	0.01	0.01
-	miR-651-x	0	0	0	0.01	0.01	0.01	0.01	0.01	0.2033
-	miR-4672-y	0	0	0	0.01	0.01	0.01	0.01	0.01	0.2033
-	miR-4647-x	0	0	0	0.01	0.01	0.01	0.01	0.01	0.2033
-	miR-5352-y	0	0	0	0.01	0.1594	0.01	0.01	0.01	0.01
-	miR-5897-y	0	0	0	0.01	0.01	0.01	0.01	0.1779	0.01
-	miR-5006-y	0	0	0	0.01	0.01	0.01	0.1735	0.01	0.01
-	miR-6066-x	0	0	0	0.01	0.01	0.01	0.01	0.1779	0.01
-	miR-8545-x	0	0	0	0.01	0.01	0.01	0.01	0.1779	0.01
-	miR-2471-y	0	0	0	0.01	0.01	0.01	0.01	0.01	0.2033
-	miR-6901-x	0	0	0	0.01	0.01	0.01	0.01	0.01	0.2033
-	miR-292-x	0	0	0	0.01	0.01	0.105	0.01	0.01	0.01
-	miR-988-x	0	0	0	0.01	0.01	0.01	0.01	0.1779	0.01
-	miR-9121-x	0	0	0	0.01	0.01	0.01	0.01	0.01	0.2033
-	miR-5096-x	0	0	0	0.01	0.01	0.01	0.01	0.01	0.2033
-	miR-7222-y	0	0	0	0.01	0.01	0.105	0.01	0.01	0.01
-	miR-6859-x	0	0	0	0.01	0.01	0.01	0.1735	0.01	0.01
-	miR-7565-x	0	0	0	0.01	0.01	0.01	0.1735	0.01	0.01
-	miR-2458-y	0	0	0	0.01	0.01	0.01	0.1735	0.01	0.01
-	miR-663-y	0	0	0	0.01	0.01	0.01	0.01	0.1779	0.01
-	miR-8844-y	0	0	0	0.01	0.01	0.01	0.01	0.01	0.2033
-	miR-7021-y	0	0	0	0.01	0.01	0.01	0.1735	0.01	0.01
-	miR-9033-y	0	0	0	0.01	0.01	0.01	0.01	0.01	0.2033
-	miR-4521-x	0	0	0	0.01	0.01	0.01	0.1735	0.01	0.01
-	miR-2425-y	0	0	0	0.131	0.01	0.01	0.01	0.01	0.01
-	miR-4772-y	0	0	0	0.01	0.01	0.01	0.01	0.01	0.2033
-	miR-4507-y	0	0	0	0.01	0.1594	0.01	0.01	0.01	0.01
-	miR-8996-x	0	0	0	0.01	0.1594	0.01	0.01	0.01	0.01
-	miR-87-x	0	0	0	0.01	0.01	0.01	0.01	0.01	0.2033
-	miR-5594-y	0	0	0	0.01	0.01	0.01	0.01	0.01	0.2033
-	miR-3740-x	0	0	0	0.01	0.01	0.105	0.01	0.01	0.01
-	miR-7682-x	0	0	0	0.01	0.01	0.01	0.01	0.01	0.2033
-	miR-1290-y	0	0	0	0.01	0.01	0.105	0.01	0.01	0.01
-	miR-6777-x	0	0	0	0.01	0.01	0.01	0.1735	0.01	0.01
-	miR-1581-x	0	0	0	0.01	0.01	0.01	0.01	0.01	0.2033
-	miR-3040-y	0	0	0	0.01	0.01	0.01	0.1735	0.01	0.01
-	miR-7865-y	0	0	0	0.01	0.01	0.01	0.1735	0.01	0.01
-	miR-611-y	0	0	0	0.01	0.01	0.105	0.01	0.01	0.01
-	miR-310-y	0	0	0	0.01	0.1594	0.01	0.01	0.01	0.01
-	miR-7170-y	0	0	0	0.01	0.01	0.01	0.1735	0.01	0.01
-	miR-7000-x	0	0	0	0.01	0.01	0.01	0.01	0.1779	0.01
-	miR-3352-y	0	0	0	0.01	0.01	0.01	0.1735	0.01	0.01
-	miR-8952-y	0	0	0	0.01	0.1594	0.01	0.01	0.01	0.01
-	miR-1417-y	0	0	0	0.131	0.01	0.01	0.01	0.01	0.01
-	miR-1288-y	0	0	0	0.01	0.01	0.01	0.01	0.01	0.2033
-	miR-4782-y	0	0	0	0.01	0.01	0.01	0.01	0.1779	0.01
-	miR-6981-x	0	0	0	0.01	0.01	0.01	0.01	0.01	0.2033
-	miR-8112-y	0	0	0	0.131	0.01	0.01	0.01	0.01	0.01
-	miR-4659-y	0	0	0	0.01	0.01	0.01	0.01	0.01	0.2033
-	miR-2464-x	0	0	0	0.01	0.01	0.105	0.01	0.01	0.01
-	miR-2287-y	0	0	0	0.01	0.01	0.01	0.1735	0.01	0.01
-	miR-6546-y	0	0	0	0.131	0.01	0.01	0.01	0.01	0.01
-	miR-3140-x	0	0	0	0.01	0.01	0.01	0.01	0.01	0.2033
-	miR-3085-y	0	0	0	0.01	0.01	0.01	0.01	0.01	0.2033
-	miR-3174-x	0	0	0	0.01	0.01	0.01	0.01	0.1779	0.01
-	miR-3125-x	0	0	0	0.01	0.1594	0.01	0.01	0.01	0.01
-	miR-4724-x	0	0	0	0.01	0.01	0.01	0.01	0.01	0.2033
-	miR-7294-x	0	0	0	0.01	0.01	0.105	0.01	0.01	0.01
-	miR-1962-y	0	0	0	0.01	0.01	0.01	0.1735	0.01	0.01
-	miR-7147-x	0	0	0	0.01	0.01	0.01	0.01	0.1779	0.01
-	miR-6128-y	0	0	0	0.01	0.01	0.01	0.1735	0.01	0.01
-	miR-8528-x	0	0	0	0.01	0.01	0.01	0.1735	0.01	0.01
-	miR-556-x	0	0	0	0.01	0.01	0.01	0.01	0.01	0.2033
-	miR-2893-x	0	0	0	0.01	0.01	0.01	0.01	0.01	0.2033
-	miR-277-y	0	0	0	0.01	0.01	0.01	0.01	0.01	0.2033
-	miR-7912-x	0	0	0	0.01	0.01	0.01	0.1735	0.01	0.01
-	miR-6506-x	0	0	0	0.01	0.01	0.01	0.1735	0.01	0.01
-	miR-4875-y	0	0	0	0.01	0.01	0.01	0.01	0.01	0.2033
-	miR-4968-y	0	0	0	0.01	0.01	0.01	0.01	0.01	0.2033
-	miR-6092-y	0	0	0	0.01	0.01	0.01	0.1735	0.01	0.01
-	miR-3473-y	0	0	0	0.01	0.01	0.01	0.1735	0.01	0.01
-	miR-6874-y	0	0	0	0.01	0.01	0.01	0.01	0.01	0.2033
-	miR-3138-y	0	0	0	0.01	0.1594	0.01	0.01	0.01	0.01
-	miR-4637-y	0	0	0	0.01	0.01	0.01	0.01	0.01	0.2033
-	miR-6567-y	0	0	0	0.01	0.01	0.01	0.01	0.01	0.2033
-	miR-2012-x	0	0	0	0.01	0.01	0.01	0.01	0.01	0.2033
-	miR-8058-y	0	0	0	0.01	0.01	0.01	0.01	0.1779	0.01
-	miR-552-x	0	0	0	0.01	0.01	0.01	0.1735	0.01	0.01
-	miR-3178-x	0	0	0	0.01	0.01	0.01	0.01	0.01	0.2033
-	miR-3611-y	0	0	0	0.01	0.01	0.01	0.01	0.01	0.2033
-	miR-4902-y	0	0	0	0.01	0.1594	0.01	0.01	0.01	0.01
-	miR-3680-y	0	0	0	0.01	0.01	0.01	0.1735	0.01	0.01
-	miR-1275-x	0	0	0	0.01	0.01	0.01	0.1735	0.01	0.01
-	miR-6880-x	0	0	0	0.01	0.01	0.01	0.01	0.01	0.2033
-	miR-1296-y	0	0	0	0.01	0.01	0.01	0.01	0.1779	0.01
-	miR-4644-y	0	0	0	0.01	0.01	0.01	0.01	0.1779	0.01
-	miR-13-x	0	0	0	0.01	0.01	0.01	0.01	0.1779	0.01
-	miR-658-y	0	0	0	0.01	0.01	0.01	0.1735	0.01	0.01
-	miR-7181-y	0	0	0	0.01	0.01	0.01	0.1735	0.01	0.01
-	miR-2036-y	0	0	0	0.01	0.01	0.01	0.01	0.01	0.2033
-	miR-940-y	0	0	0	0.01	0.01	0.01	0.01	0.01	0.2033
-	miR-7174-y	0	0	0	0.01	0.01	0.01	0.1735	0.01	0.01
-	miR-570-y	0	0	0	0.01	0.01	0.01	0.01	0.01	0.2033
-	miR-3127-x	0	0	0	0.01	0.01	0.01	0.1735	0.01	0.01
-	miR-8094-x	0	0	0	0.01	0.01	0.01	0.1735	0.01	0.01
-	miR-4712-y	0	0	0	0.01	0.01	0.01	0.01	0.01	0.2033
-	miR-6928-y	0	0	0	0.131	0.01	0.01	0.01	0.01	0.01
-	miR-6735-y	0	0	0	0.01	0.01	0.01	0.1735	0.01	0.01
-	miR-1286-y	0	0	0	0.01	0.01	0.01	0.01	0.01	0.2033
-	miR-4448-y	0	0	0	0.01	0.01	0.01	0.01	0.1779	0.01
-	miR-6712-x	0	0	0	0.01	0.01	0.01	0.01	0.01	0.2033
-	miR-4656-x	0	0	0	0.131	0.01	0.01	0.01	0.01	0.01
-	miR-3069-x	0	0	0	0.01	0.01	0.01	0.01	0.01	0.2033
-	miR-4800-x	0	0	0	0.01	0.01	0.01	0.1735	0.01	0.01
-	miR-1544-y	0	0	0	0.131	0.01	0.01	0.01	0.01	0.01
-	miR-6392-y	0	0	0	0.01	0.01	0.01	0.01	0.01	0.2033
-	miR-7200-x	0	0	0	0.01	0.01	0.01	0.01	0.01	0.2033
-	miR-4206-y	0	0	0	0.01	0.01	0.105	0.01	0.01	0.01
-	miR-4796-y	0	0	0	0.01	0.01	0.01	0.1735	0.01	0.01
-	miR-7041-x	0	0	0	0.01	0.01	0.01	0.1735	0.01	0.01
-	miR-3533-y	0	0	0	0.01	0.01	0.01	0.01	0.1779	0.01
-	miR-6747-y	0	0	0	0.01	0.01	0.01	0.1735	0.01	0.01
-	miR-8457-y	0	0	0	0.01	0.1594	0.01	0.01	0.01	0.01
-	miR-4808-y	0	0	0	0.01	0.1594	0.01	0.01	0.01	0.01
-	miR-8943-x	0	0	0	0.01	0.1594	0.01	0.01	0.01	0.01
-	miR-9336-y	0	0	0	0.01	0.01	0.01	0.1735	0.01	0.01
-	miR-7332-y	0	0	0	0.01	0.01	0.01	0.1735	0.01	0.01
-	miR-6609-y	0	0	0	0.01	0.01	0.01	0.01	0.01	0.2033
-	miR-2316-x	0	0	0	0.01	0.01	0.01	0.1735	0.01	0.01
-	miR-7223-x	0	0	0	0.01	0.01	0.01	0.1735	0.01	0.01
-	miR-6895-x	0	0	0	0.01	0.01	0.105	0.01	0.01	0.01
-	miR-2-x	0	0	0	0.131	0.01	0.01	0.01	0.01	0.01
-	miR-329-x	0	0	0	0.131	0.01	0.01	0.01	0.01	0.01
-	miR-2790-x	0	0	0	0.01	0.01	0.01	0.01	0.01	0.2033
-	miR-7556-y	0	0	0	0.01	0.01	0.105	0.01	0.01	0.01
-	miR-6795-x	0	0	0	0.01	0.01	0.01	0.01	0.01	0.2033
-	miR-7317-y	0	0	0	0.01	0.1594	0.01	0.01	0.01	0.01
-	miR-3916-x	0	0	0	0.01	0.01	0.01	0.01	0.1779	0.01
-	miR-5459-x	0	0	0	0.01	0.01	0.01	0.1735	0.01	0.01
-	miR-6869-x	0	0	0	0.01	0.01	0.01	0.01	0.1779	0.01
-	miR-4331-y	0	0	0	0.01	0.1594	0.01	0.01	0.01	0.01
-	miR-9223-y	0	0	0	0.01	0.01	0.01	0.01	0.1779	0.01
-	miR-6634-x	0	0	0	0.01	0.01	0.01	0.1735	0.01	0.01
-	miR-4811-x	0	0	0	0.01	0.01	0.01	0.1735	0.01	0.01
-	miR-6749-y	0	0	0	0.01	0.1594	0.01	0.01	0.01	0.01
-	miR-6872-y	0	0	0	0.01	0.01	0.01	0.01	0.01	0.2033
-	miR-9338-y	0	0	0	0.01	0.01	0.01	0.1735	0.01	0.01
-	miR-147-x	0	0	0	0.01	0.01	0.01	0.01	0.01	0.2033
-	miR-9150-x	0	0	0	0.01	0.01	0.105	0.01	0.01	0.01
-	miR-738-x	0	0	0	0.131	0.01	0.01	0.01	0.01	0.01
-	miR-6878-x	0	0	0	0.01	0.01	0.01	0.1735	0.01	0.01
-	miR-5193-y	0	0	0	0.01	0.01	0.01	0.01	0.01	0.2033
-	miR-3909-y	0	0	0	0.01	0.01	0.01	0.01	0.01	0.2033
-	miR-4836-x	0	0	0	0.01	0.01	0.01	0.01	0.01	0.2033
-	miR-6738-y	0	0	0	0.01	0.01	0.01	0.1735	0.01	0.01
-	miR-9264-y	0	0	0	0.01	0.01	0.01	0.01	0.01	0.2033
-	miR-9404-x	0	0	0	0.01	0.01	0.01	0.01	0.01	0.2033
-	miR-460-y	0	0	0	0.131	0.01	0.01	0.01	0.01	0.01
-	miR-1640-y	0	0	0	0.01	0.01	0.01	0.1735	0.01	0.01
-	miR-1814-x	0	0	0	0.01	0.01	0.01	0.01	0.01	0.2033
-	novel-m0168-3p	0	0	0	17.8839	14.6679	26.6135	31.1471	24.732	35.3814
-	novel-m0108-5p	0	0	0	6.2233	8.2108	5.2492	3.6439	0.01	4.1685
-	novel-m0137-3p	0	0	0	4.1926	2.9495	1.5748	0.6941	2.402	4.9819
-	novel-m0113-3p	0	0	0	0.5241	1.2755	1.1548	1.1279	9.5192	2.4401
-	novel-m0064-3p	0	0	0	0.8516	2.3118	1.4173	1.2146	3.0248	3.4568
-	novel-m0117-5p	0	0	0	1.2447	1.5146	0.9449	1.9955	2.402	3.8635
-	novel-m0024-3p	0	0	0	1.5722	1.8335	2.8871	0.8676	1.5124	1.1184
-	novel-m0094-5p	0	0	0	0.262	2.5509	2.0997	1.1279	1.8682	2.6434
-	novel-m0169-5p	0	0	0	2.6204	1.3552	1.9422	1.4749	0.1779	1.8301
-	novel-m0028-3p	0	0	0	0.7861	1.5943	1.1548	1.9087	1.5124	2.8468
-	novel-m0151-3p	0	0	0	1.7032	1.2755	1.0498	0.7808	1.2455	2.5418
-	novel-m0173-5p	0	0	0	1.5722	1.9132	1.2073	0.7808	0.4448	1.22
-	novel-m0153-3p	0	0	0	1.0481	1.5146	0.3674	1.4749	1.8682	1.6267
-	novel-m0008-3p	0	0	0	0.01	0.01	0.01	3.2101	2.402	2.9485
-	novel-m0171-3p	0	0	0	1.0481	1.4349	1.3123	0.6941	1.6903	0.4067
-	novel-m0096-3p	0	0	0	1.1792	0.4783	0.7874	0.4338	1.1565	1.3217
-	novel-m0058-3p	0	0	0	0.9826	0.8769	0.4199	0.347	2.1351	0.7117
-	novel-m0094-3p	0	0	0	0.262	0.4783	0.105	1.0411	1.4234	2.0334
-	novel-m0150-5p	0	0	0	0.7861	1.116	0.3674	0.5206	0.6227	1.1184
-	novel-m0176-5p	0	0	0	0.4586	1.116	0.6299	0.5206	0.7117	0.5084
-	novel-m0055-5p	0	0	0	0.3931	0.8769	0.01	0.1735	1.1565	1.7284
-	novel-m0082-3p	0	0	0	0.7861	0.7972	0.6299	0.01	0.1779	0.915
-	novel-m0015-3p	0	0	0	0.01	0.7972	0.4199	0.5206	0.7117	1.3217
-	novel-m0167-3p	0	0	0	0.3931	0.558	0.7874	0.5206	0.3559	0.4067
-	novel-m0121-3p	0	0	0	0.3931	0.558	0.7874	0.5206	0.3559	0.4067
-	novel-m0012-3p	0	0	0	0.3931	0.558	0.7874	0.5206	0.3559	0.4067
-	novel-m0128-3p	0	0	0	0.5896	0.6377	0.3674	0.6941	0.4448	0.4067
-	novel-m0130-5p	0	0	0	0.1965	0.3189	0.3674	0.9544	0.4448	1.0167
-	novel-m0040-5p	0	0	0	0.5241	0.3189	0.21	0.4338	0.4448	1.1184
-	novel-m0156-3p	0	0	0	0.4586	0.8769	0.21	0.347	0.3559	0.5084
-	novel-m0036-5p	0	0	0	0.6551	0.1594	0.2625	0.1735	0.6227	0.7117
-	novel-m0088-3p	0	0	0	0.01	0.7174	0.01	0.347	0.1779	1.7284
-	novel-m0064-5p	0	0	0	0.3931	0.3189	0.3674	0.1735	0.7117	0.4067
-	novel-m0157-5p	0	0	0	0.5896	0.01	0.5774	0.01	0.01	0.7117
-	novel-m0145-3p	0	0	0	0.7206	0.01	0.2625	0.1735	0.1779	0.7117
-	novel-m0170-5p	0	0	0	0.131	0.558	0.3674	0.01	0.3559	0.5084
-	novel-m0092-3p	0	0	0	0.3931	0.2391	0.01	0.1735	0.5338	0.8134
-	novel-m0115-3p	0	0	0	0.3275	0.7174	0.4199	0.01	0.2669	0.01
-	novel-m0132-3p	0	0	0	0.262	0.4783	0.315	0.2603	0.1779	0.305
-	novel-m0074-5p	0	0	0	0.131	0.6377	0.105	0.6941	0.01	0.4067
-	novel-m0161-5p	0	0	0	0.262	0.3986	0.105	0.01	0.5338	0.5084
-	novel-m0144-3p	0	0	0	0.1965	0.6377	0.5249	0.01	0.01	0.01
-	novel-m0029-3p	0	0	0	0.01	0.01	0.01	0.5206	0.01	1.4234
-	novel-m0001-3p	0	0	0	0.131	0.1594	0.105	0.4338	0.1779	0.7117
-	novel-m0095-3p	0	0	0	0.131	0.558	0.3674	0.01	0.1779	0.2033
-	novel-m0005-3p	0	0	0	0.131	0.1594	0.105	0.4338	0.1779	0.7117
-	novel-m0052-5p	0	0	0	0.6551	0.01	0.1575	0.5206	0.01	0.01
-	novel-m0048-5p	0	0	0	0.131	0.4783	0.01	0.4338	0.5338	0.01
-	novel-m0054-5p	0	0	0	0.131	0.3189	0.315	0.01	0.6227	0.01
-	novel-m0042-5p	0	0	0	0.131	0.4783	0.01	0.4338	0.5338	0.01
-	novel-m0073-5p	0	0	0	0.131	0.3189	0.315	0.01	0.6227	0.01
-	novel-m0107-3p	0	0	0	0.262	0.2391	0.01	0.4338	0.01	0.61
-	novel-m0011-3p	0	0	0	0.262	0.1594	0.4199	0.01	0.2669	0.01
-	novel-m0087-5p	0	0	0	0.3275	0.2391	0.105	0.01	0.4448	0.2033
-	novel-m0026-3p	0	0	0	0.262	0.1594	0.105	0.2603	0.01	0.61
-	novel-m0093-3p	0	0	0	0.131	0.01	0.1575	0.4338	0.01	0.61
-	novel-m0154-5p	0	0	0	0.01	0.01	0.01	0.7808	0.4448	0.2033
-	novel-m0130-3p	0	0	0	0.131	0.3986	0.105	0.347	0.2669	0.01
-	novel-m0069-5p	0	0	0	0.262	0.2391	0.01	0.01	0.3559	0.5084
-	novel-m0016-3p	0	0	0	0.131	0.3189	0.105	0.1735	0.01	0.5084
-	novel-m0103-3p	0	0	0	0.01	0.3189	0.21	0.347	0.01	0.305
-	novel-m0027-5p	0	0	0	0.01	0.01	0.01	0.6073	0.01	0.8134
-	novel-m0165-5p	0	0	0	0.01	0.1594	0.21	0.4338	0.3559	0.01
-	novel-m0122-3p	0	0	0	0.3275	0.3189	0.315	0.01	0.01	0.01
-	novel-m0178-3p	0	0	0	0.01	0.01	0.01	0.1735	0.2669	1.0167
-	novel-m0181-3p	0	0	0	0.01	0.01	0.01	0.1735	0.2669	1.0167
-	novel-m0162-5p	0	0	0	0.1965	0.2391	0.21	0.1735	0.01	0.305
-	novel-m0079-5p	0	0	0	0.01	0.01	0.01	0.6073	0.01	0.8134
-	novel-m0142-3p	0	0	0	0.01	0.1594	0.5249	0.01	0.01	0.2033
-	novel-m0119-3p	0	0	0	0.131	0.4783	0.1575	0.2603	0.01	0.01
-	novel-m0051-5p	0	0	0	0.262	0.01	0.4199	0.1735	0.01	0.01
-	novel-m0081-3p	0	0	0	0.131	0.3189	0.105	0.01	0.2669	0.2033
-	novel-m0022-3p	0	0	0	0.01	0.1594	0.21	0.2603	0.2669	0.01
-	novel-m0163-3p	0	0	0	0.01	0.1594	0.21	0.2603	0.2669	0.01
-	novel-m0076-5p	0	0	0	0.01	0.01	0.01	0.5206	0.01	0.61
-	novel-m0175-3p	0	0	0	0.01	0.01	0.01	0.1735	0.01	0.915
-	novel-m0183-3p	0	0	0	0.01	0.01	0.01	0.1735	0.01	0.915
-	novel-m0133-5p	0	0	0	0.1965	0.01	0.105	0.01	0.2669	0.305
-	novel-m0013-3p	0	0	0	0.01	0.2391	0.01	0.347	0.1779	0.2033
-	novel-m0134-5p	0	0	0	0.1965	0.01	0.105	0.01	0.2669	0.305
-	novel-m0146-5p	0	0	0	0.01	0.01	0.01	0.2603	0.01	0.8134
-	novel-m0179-3p	0	0	0	0.3931	0.01	0.105	0.1735	0.01	0.01
-	novel-m0131-3p	0	0	0	0.131	0.01	0.01	0.347	0.01	0.4067
-	novel-m0068-3p	0	0	0	0.1965	0.01	0.105	0.01	0.2669	0.2033
-	novel-m0050-3p	0	0	0	0.01	0.2391	0.01	0.1735	0.2669	0.2033
-	novel-m0140-3p	0	0	0	0.131	0.01	0.21	0.01	0.3559	0.01
-	novel-m0018-5p	0	0	0	0.3275	0.2391	0.105	0.01	0.01	0.01
-	novel-m0050-5p	0	0	0	0.01	0.1594	0.1575	0.2603	0.1779	0.01
-	novel-m0164-3p	0	0	0	0.1965	0.01	0.01	0.01	0.1779	0.4067
-	novel-m0031-3p	0	0	0	0.01	0.01	0.4724	0.01	0.01	0.01
-	novel-m0108-3p	0	0	0	0.01	0.2391	0.315	0.01	0.01	0.01
-	novel-m0035-5p	0	0	0	0.01	0.2391	0.21	0.01	0.1779	0.01
-	novel-m0025-5p	0	0	0	0.131	0.1594	0.105	0.01	0.2669	0.01
-	novel-m0061-3p	0	0	0	0.01	0.01	0.01	0.1735	0.1779	0.5084
-	novel-m0148-5p	0	0	0	0.01	0.2391	0.105	0.01	0.3559	0.01
-	novel-m0019-5p	0	0	0	0.131	0.2391	0.01	0.01	0.01	0.305
-	novel-m0109-3p	0	0	0	0.01	0.3189	0.01	0.1735	0.01	0.2033
-	novel-m0097-3p	0	0	0	0.01	0.2391	0.1575	0.1735	0.01	0.01
-	novel-m0118-3p	0	0	0	0.01	0.1594	0.105	0.01	0.01	0.4067
-	novel-m0043-5p	0	0	0	0.01	0.01	0.01	0.2603	0.01	0.5084
-	novel-m0007-5p	0	0	0	0.01	0.01	0.1575	0.01	0.1779	0.305
-	novel-m0102-5p	0	0	0	0.01	0.01	0.105	0.01	0.01	0.5084
-	novel-m0155-5p	0	0	0	0.01	0.01	0.2625	0.01	0.1779	0.01
-	novel-m0180-5p	0	0	0	0.1965	0.01	0.21	0.01	0.01	0.01
-	novel-m0174-5p	0	0	0	0.01	0.01	0.01	0.01	0.01	0.7117
-	novel-m0120-3p	0	0	0	0.01	0.2391	0.01	0.01	0.01	0.4067
-	novel-m0100-3p	0	0	0	0.01	0.01	0.01	0.01	0.01	0.7117
-	novel-m0143-3p	0	0	0	0.01	0.01	0.3674	0.01	0.01	0.01
-	novel-m0032-3p	0	0	0	0.131	0.2391	0.01	0.1735	0.01	0.01
-	novel-m0091-3p	0	0	0	0.01	0.01	0.105	0.01	0.2669	0.2033
-	novel-m0060-3p	0	0	0	0.01	0.01	0.1575	0.347	0.01	0.01
-	novel-m0053-3p	0	0	0	0.01	0.01	0.1575	0.01	0.01	0.4067
-	novel-m0101-3p	0	0	0	0.01	0.01	0.21	0.01	0.01	0.2033
-	novel-m0089-3p	0	0	0	0.01	0.01	0.1575	0.2603	0.01	0.01
-	novel-m0067-3p	0	0	0	0.01	0.01	0.01	0.5206	0.01	0.01
-	novel-m0059-5p	0	0	0	0.131	0.01	0.01	0.01	0.1779	0.2033
-	novel-m0144-5p	0	0	0	0.01	0.01	0.01	0.347	0.1779	0.01
-	novel-m0116-5p	0	0	0	0.01	0.01	0.01	0.2603	0.01	0.305
-	novel-m0017-5p	0	0	0	0.01	0.01	0.01	0.01	0.01	0.61
-	novel-m0006-5p	0	0	0	0.3931	0.01	0.01	0.01	0.01	0.01
-	novel-m0033-3p	0	0	0	0.01	0.01	0.01	0.01	0.01	0.61
-	novel-m0152-5p	0	0	0	0.01	0.01	0.21	0.01	0.1779	0.01
-	novel-m0066-5p	0	0	0	0.131	0.01	0.01	0.1735	0.01	0.2033
-	novel-m0117-3p	0	0	0	0.01	0.01	0.105	0.01	0.1779	0.2033
-	novel-m0114-5p	0	0	0	0.01	0.2391	0.1575	0.01	0.01	0.01
-	novel-m0038-3p	0	0	0	0.01	0.01	0.01	0.1735	0.1779	0.2033
-	novel-m0004-5p	0	0	0	0.01	0.01	0.21	0.01	0.1779	0.01
-	novel-m0065-3p	0	0	0	0.01	0.01	0.01	0.5206	0.01	0.01
-	novel-m0075-5p	0	0	0	0.01	0.1594	0.21	0.01	0.01	0.01
-	novel-m0112-3p	0	0	0	0.01	0.01	0.105	0.01	0.1779	0.2033
-	novel-m0071-3p	0	0	0	0.01	0.01	0.315	0.01	0.01	0.01
-	novel-m0020-5p	0	0	0	0.01	0.01	0.01	0.01	0.01	0.61
-	novel-m0124-5p	0	0	0	0.01	0.01	0.1575	0.01	0.01	0.305
-	novel-m0110-5p	0	0	0	0.01	0.2391	0.1575	0.01	0.01	0.01
-	novel-m0078-5p	0	0	0	0.262	0.01	0.01	0.1735	0.01	0.01
-	novel-m0105-5p	0	0	0	0.1965	0.01	0.01	0.01	0.2669	0.01
-	novel-m0141-3p	0	0	0	0.1965	0.2391	0.01	0.01	0.01	0.01
-	novel-m0037-3p	0	0	0	0.01	0.01	0.01	0.01	0.1779	0.4067
-	novel-m0106-3p	0	0	0	0.131	0.01	0.105	0.01	0.01	0.2033
-	novel-m0147-5p	0	0	0	0.3931	0.01	0.01	0.01	0.01	0.01
-	novel-m0080-3p	0	0	0	0.01	0.01	0.01	0.5206	0.01	0.01
-	novel-m0046-3p	0	0	0	0.01	0.01	0.01	0.01	0.1779	0.4067

## Sheet: Table S4-2
Table S4-2. The differential expression miRNAs in LAC-vs-LWQY comparison group
id	LAC1	LAC2	LAC3	LWQY1	LWQY2	LWQY3	LAC1_TPM	LAC2_TPM	LAC3_TPM	LWQY1_TPM	LWQY2_TPM	LWQY3_TPM	control_mean	treat_mean	log2(fc)	PValue
bgr:novel-m0009-3p_VS_bta:novel-m0045-3p	12	15	13	9	7	3	1.0411	1.3345	1.3217	0.4322	0.5254	0.3079	1.23243	0.421833	-1.54676	5.02547e-06
bgr:novel-m0028-3p_VS_bta:novel-m0057-3p	7	3	11	7	3	0	0.6073	0.2669	1.1184	0.3362	0.2252	0	0.6642	0.187133	-1.82755	0.00253466
bgr:novel-m0032-5p_VS_bta:novel-m0047-5p	2	2	0	33	10	29	0.1735	0.1779	0	1.5848	0.7506	2.9768	0.117133	1.77073	3.91812	0.0479526
bgr:novel-m0033-5p_VS_bta:novel-m0047-5p	2	2	0	53	18	43	0.1735	0.1779	0	2.5454	1.3512	4.4139	0.117133	2.77017	4.56375	0.00284254
bgr:novel-m0048-3p_VS_bta:novel-m0160-3p	4	7	6	3	3	2	0.347	0.6227	0.61	0.1441	0.2252	0.2053	0.526567	0.191533	-1.45902	0.00115191
bgr:novel-m0062-3p_VS_bta:novel-m0056-3p	2	3	2	52	35	33	0.1735	0.2669	0.2033	2.4973	2.6272	3.3874	0.214567	2.8373	3.72502	0.00548197
bgr:novel-m0064-5p_VS_bta:novel-m0112-5p	23	27	38	14	20	16	1.9955	2.402	3.8635	0.6724	1.5013	1.6424	2.75367	1.27203	-1.11422	5.32539e-07
bgr:novel-m0065-5p_VS_bta:novel-m0112-5p	23	27	38	7	17	10	1.9955	2.402	3.8635	0.3362	1.2761	1.0265	2.75367	0.8796	-1.64643	4.29527e-08
bgr:novel-m0067-3p_VS_bta:novel-m0002-3p	2	0	21	2	0	3	0.1735	0	2.1351	0.0961	0	0.3079	0.769533	0.134667	-2.51459	0.00743522
bgr:novel-m0071-5p_VS_bta:novel-m0126-5p	4	2	5	418	183	36	0.347	0.1779	0.5084	20.0747	13.7367	3.6954	0.344433	12.5023	5.18182	3.61286e-06
bgr:novel-m0087-3p_VS_bta:novel-m0177-3p	11	21	25	23	8	8	0.9544	1.8682	2.5418	1.1046	0.6005	0.8212	1.78813	0.8421	-1.08639	0.000141089
bgr:novel-m0123-3p_VS_bta:novel-m0010-3p	6	12	16	10	5	2	0.5206	1.0676	1.6267	0.4803	0.3753	0.2053	1.07163	0.353633	-1.59949	6.43874e-05
let-7-x	5247	6003	4567	666438	466560	311749	455.233	534.052	464.33	32006	35021.9	32001	484.538	33009.7	6.09013	9.06123e-31
miR-100-x	46810	22677	15673	2785096	1522800	1274398	4061.27	2017.44	1593.49	133756	114308	130817	2557.4	126293	5.62596	8.03528e-16
miR-101-x	0	2	4	44	47	28	0	0.1779	0.4067	2.1131	3.528	2.8742	0.194867	2.83843	3.86454	0.0040748
miR-103-y	53	62	40	4979	3997	2286	4.5983	5.5158	4.0668	239.119	300.031	234.658	4.72697	257.936	5.76996	2.2849e-24
miR-106-x	16	30	17	662	620	370	1.3882	2.6689	1.7284	31.7929	46.5398	37.9805	1.9285	38.7711	4.32943	2.43586e-09
miR-106-y	77	111	57	1061	789	521	6.6806	9.875	5.7952	50.955	59.2256	53.4806	7.45027	54.5537	2.87231	0.00182096
miR-107-y	58	62	42	5932	4814	2749	5.0321	5.5158	4.2702	284.887	361.359	282.185	4.93937	309.477	5.96936	3.71156e-26
miR-10-x	679	267	586	117296	48364	73115	58.9105	23.7534	59.5791	5633.2	3630.4	7505.25	47.4143	5589.62	6.88128	1.32382e-26
miR-10-y	3	5	0	74	41	66	0.2603	0.4448	0	3.5539	3.0776	6.7749	0.235033	4.4688	4.24895	0.00395915
miR-122-x	2	0	4	437	997	513	0.1735	0	0.4067	20.9871	74.8389	52.6594	0.1934	49.4951	7.99956	4.51679e-21
miR-1249-y	0	0	0	32	9	8	0	0	0	1.5368	0.6756	0.8212	0.01	1.0112	6.65992	0.0031032
miR-125-x	21745	21440	16616	1070952	737113	532411	1886.61	1907.39	1689.36	51433	55330.8	54652	1827.79	53805.2	4.87958	7.6084e-19
miR-125-y	719	899	913	10154	6561	4307	62.3809	79.9788	92.8254	487.651	492.496	442.113	78.395	474.087	2.59632	0.00296688
miR-126-x	3844	5009	8634	93126	69043	46395	333.508	445.622	877.825	4472.42	5182.65	4762.45	552.318	4805.84	3.12122	1.57101e-05
miR-1271-x	443	279	497	83838	55883	7942	38.435	24.821	50.5304	4026.36	4194.81	815.246	37.9288	3012.14	6.31135	3.03404e-14
miR-1273-x	18	15	17	11	12	0	1.5617	1.3345	1.7284	0.5283	0.9008	0	1.54153	0.476367	-1.69422	1.81352e-05
miR-1277-y	0	0	0	17	13	7	0	0	0	0.8164	0.9758	0.7185	0.01	0.8369	6.38698	0.00640982
miR-1281-y	2	11	2	3	0	0	0.1735	0.9786	0.2033	0.1441	0	0	0.4518	0.0480333	-3.23358	0.00395626
miR-1285-y	261	180	303	93	88	46	22.6445	16.0136	30.8062	4.4664	6.6056	4.7219	23.1548	5.26463	-2.1369	5.94971e-22
miR-128-x	0	4	0	82	65	30	0	0.3559	0	3.9381	4.8792	3.0795	0.118633	3.9656	5.06296	0.000494376
miR-128-y	88	171	100	20615	16573	9414	7.6349	15.2129	10.1671	990.045	1244.04	966.347	11.005	1066.81	6.599	1.58169e-29
miR-1296-x	7	4	7	206	188	91	0.6073	0.3559	0.7117	9.8933	14.1121	9.3411	0.5583	11.1155	4.31539	2.13857e-06
miR-1301-y	38	5	26	2	0	0	3.2969	0.4448	2.6434	0.0961	0	0	2.12837	0.0320333	-6.05403	3.47231e-09
miR-1306-x	11	14	10	144	124	74	0.9544	1.2455	1.0167	6.9157	9.308	7.5961	1.0722	7.93993	2.88855	0.0196621
miR-1307-y	64	117	51	1970	1757	1169	5.5527	10.4088	5.1852	94.6102	131.888	119.998	7.0489	115.499	4.03433	1.40194e-08
miR-130-x	0	6	3	65	62	24	0	0.5338	0.305	3.1217	4.654	2.4636	0.2796	3.4131	3.60965	0.0181608
miR-130-y	4	4	16	188	227	108	0.347	0.3559	1.6267	9.0288	17.0396	11.0862	0.776533	12.3849	3.99539	3.52108e-05
miR-132-x	0	157	5	27	20	9	0	13.9674	0.5084	1.2967	1.5013	0.9238	4.82527	1.2406	-1.95957	0.00426839
miR-132-y	0	4	0	148	82	54	0	0.3559	0	7.1078	6.1553	5.5431	0.118633	6.26873	5.72359	8.20626e-06
miR-1338-x	9	5	3	1024	874	542	0.7808	0.4448	0.305	49.1781	65.6061	55.6363	0.5102	56.8068	6.79886	1.58642e-23
miR-133-x	61	68	67	1083	987	632	5.2924	6.0496	6.8119	52.0116	74.0883	64.8748	6.0513	63.6582	3.39503	1.70729e-07
miR-133-z	1919	3244	1506	185711	151087	107421	166.494	288.6	153.116	8918.86	11341.2	11026.8	202.737	10428.9	5.68484	2.79432e-20
miR-1343-y	504	437	398	5446	4876	3352	43.7274	38.8774	40.465	261.547	366.013	344.083	41.0233	323.881	2.98095	6.29465e-05
miR-134-x	0	4	5	0	2	0	0	0.3559	0.5084	0	0.1501	0	0.2881	0.0500333	-2.52561	0.0433489
miR-136-y	13	12	4	486	314	166	1.1279	1.0676	0.4067	23.3404	23.5701	17.0399	0.8674	21.3168	4.61915	2.19425e-07
miR-1388-x	39	43	46	1212	985	633	3.3837	3.8255	4.6769	58.2069	73.9382	64.9774	3.96203	65.7075	4.05175	3.32343e-12
miR-1388-y	0	0	0	10	21	2	0	0	0	0.4803	1.5763	0.2053	0.01	0.753967	6.23643	0.0319571
miR-138-x	0	0	0	9	9	2	0	0	0	0.4322	0.6756	0.2053	0.01	0.4377	5.45187	0.0261831
miR-139-x	86	134	90	6318	4454	3139	7.4614	11.9212	9.1504	303.425	334.336	322.218	9.511	319.993	5.0723	3.82251e-19
miR-141-y	196	67	233	68	104	93	17.0051	5.9606	23.6893	3.2657	7.8067	9.5464	15.5517	6.87293	-1.17807	1.98806e-08
miR-1421-y	15	19	29	16	14	9	1.3014	1.6903	2.9485	0.7684	1.0509	0.9238	1.98007	0.914367	-1.1147	9.69608e-06
miR-142-x	151	95	204	7508	8742	3144	13.1009	8.4516	20.7408	360.575	656.211	322.732	14.0978	446.506	4.98514	1.47286e-15
miR-143-y	16004	20365	34257	2426722	1635928	1134379	1388.52	1811.76	3482.94	116545	122800	116444	2227.74	118596	5.73433	2.77284e-27
miR-144-x	0	15	2	157	94	68	0	1.3345	0.2033	7.54	7.056	6.9802	0.5126	7.19207	3.8105	0.0155222
miR-144-y	2	11	17	1635	1050	808	0.1735	0.9786	1.7284	78.5217	78.8173	82.9412	0.960167	80.0934	6.38225	1.53278e-21
miR-145-x	611	509	512	329138	260589	158636	53.0107	45.2828	52.0554	15807	19560.9	16284	50.1163	17217.3	8.42436	2.32182e-55
miR-1468-x	637	1307	951	95219	83859	48394	55.2665	116.276	96.6889	4572.94	6294.8	4967.64	89.4105	5278.46	5.88353	2.2366e-24
miR-146-y	63	19	68	17	23	12	5.4659	1.6903	6.9136	0.8164	1.7265	1.2318	4.68993	1.25823	-1.89817	3.15927e-08
miR-148-x	4	0	6	454	417	263	0.347	0	0.61	21.8036	31.3017	26.9969	0.319	26.7007	6.38718	1.77445e-14
miR-148-y	1032	921	806	101940	74502	51711	89.537	81.936	81.9466	4895.72	5592.43	5308.13	84.4732	5265.43	5.96191	1.87482e-29
miR-149-x	4	4	15	1380	988	723	0.347	0.3559	1.5251	66.2752	74.1634	74.2159	0.742667	71.5515	6.59012	1.08607e-25
miR-150-x	23	18	60	1827	2183	803	1.9955	1.6014	6.1002	87.7426	163.865	82.4279	3.23237	111.345	5.1063	2.30181e-13
miR-151-x	2626	2156	1974	191442	151084	83138	227.833	191.807	200.698	9194.1	11341	8534.11	206.779	9689.73	5.55029	3.8481e-23
miR-152-y	1999	2091	1311	32869	22079	16893	173.435	186.024	133.29	1578.55	1657.34	1734.07	164.25	1656.65	3.33431	5.39161e-06
miR-153-y	0	31	0	7	0	4	0	2.7579	0	0.3362	0	0.4106	0.9193	0.248933	-1.88478	0.0241252
miR-1543-y	10	4	7	0	3	3	0.8676	0.3559	0.7117	0	0.2252	0.3079	0.645067	0.1777	-1.86	0.000219934
miR-154-x	0	0	0	41	20	13	0	0	0	1.969	1.5013	1.3344	0.01	1.60157	7.32334	9.76268e-05
miR-154-y	0	0	2	522	283	162	0	0	0.2033	25.0693	21.2432	16.6293	0.0677667	20.9806	8.27426	9.12949e-18
miR-155-x	39	36	36	1830	1764	851	3.3837	3.2027	3.6601	87.8867	132.413	87.3551	3.4155	102.552	4.90811	4.10199e-17
miR-15-x	48	177	62	1390	1337	765	4.1645	15.7467	6.3036	66.7554	100.361	78.5272	8.73827	81.8811	3.22811	0.00151032
miR-1630-y	2	8	6	0	2	3	0.1735	0.7117	0.61	0	0.1501	0.3079	0.4984	0.152667	-1.70692	0.00230751
miR-16-x	262	389	308	3333	3100	1993	22.7313	34.6071	31.3146	160.069	232.699	204.581	29.551	199.116	2.75233	0.00112759
miR-16-y	49	15	56	10	4	4	4.2513	1.3345	5.6936	0.4803	0.3003	0.4106	3.7598	0.397067	-3.2432	1.88066e-10
miR-17-x	7	4	2	274	224	165	0.6073	0.3559	0.2033	13.159	16.8144	16.9372	0.388833	15.6369	5.32966	3.72066e-10
miR-181-x	800	809	1004	56725	43126	29241	69.4085	71.972	102.077	2724.25	3237.22	3001.59	81.1526	2987.68	5.20225	6.2477e-25
miR-1839-x	4	2	3	1134	699	559	0.347	0.1779	0.305	54.4609	52.4698	57.3813	0.276633	54.7707	7.62928	3.45375e-29
miR-1843-x	6	4	9	0	2	0	0.5206	0.3559	0.915	0	0.1501	0	0.597167	0.0500333	-3.57717	2.62005e-05
miR-1843-y	12	8	6	2	4	0	1.0411	0.7117	0.61	0.0961	0.3003	0	0.7876	0.132133	-2.57547	4.30548e-05
miR-184-y	51	51	27	15	21	3	4.4248	4.5372	2.7451	0.7204	1.5763	0.3079	3.90237	0.8682	-2.16825	3.04465e-08
miR-185-x	327	428	388	6803	5780	3520	28.3707	38.0767	39.4483	326.717	433.871	361.328	35.2986	373.972	3.40525	8.64789e-08
miR-186-x	274	223	293	29621	22120	14217	23.7724	19.839	29.7895	1422.56	1660.42	1459.37	24.467	1514.12	5.9515	6.98082e-32
miR-188-y	0	3	0	25	21	14	0	0.2669	0	1.2006	1.5763	1.4371	0.0889667	1.40467	3.98082	0.0450592
miR-190-y	0	0	10	61	55	52	0	0	1.0167	2.9296	4.1285	5.3378	0.3389	4.13197	3.6079	0.0254143
miR-191-x	1468	1093	1126	422102	259815	202129	127.365	97.2379	114.481	20271.7	19502.8	20748.5	113.028	20174.3	7.4797	5.76814e-44
miR-191-y	27	36	30	323	247	204	2.3425	3.2027	3.0501	15.5122	18.5408	20.9406	2.8651	18.3312	2.67764	0.0143475
miR-192-x	66	53	68	11227	11825	6851	5.7262	4.7151	6.9136	539.182	887.634	703.255	5.78497	710.024	6.93941	9.68702e-42
miR-193-x	13	14	14	504	402	220	1.1279	1.2455	1.4234	24.2048	30.1758	22.583	1.2656	25.6545	4.34132	5.95349e-09
miR-193-y	14	7	5	967	937	371	1.2146	0.6227	0.5084	46.4407	70.3351	38.0831	0.7819	51.6196	6.04479	8.15428e-16
miR-194-x	22	18	24	568	514	297	1.9087	1.6014	2.4401	27.2785	38.583	30.487	1.9834	32.1162	4.01725	1.43244e-08
miR-195-x	162	208	259	3717	2050	1448	14.0552	18.5046	26.3327	178.511	153.881	148.637	19.6308	160.343	3.02997	3.2555e-05
miR-197-y	10	17	13	960	874	592	0.8676	1.5124	1.3217	46.1045	65.6061	60.7688	1.2339	57.4931	5.54209	8.58779e-20
miR-199-x	998	1198	2006	124855	62084	51651	86.5871	106.579	203.952	5996.22	4660.28	5301.97	132.373	5319.49	5.32861	8.52589e-21
miR-199-y	82	84	80	15534	8580	6568	7.1144	7.473	8.1337	746.028	644.05	674.205	7.5737	688.094	6.50546	1.15015e-34
miR-19-y	17	10	42	940	907	586	1.4749	0.8896	4.2702	45.144	68.0832	60.1529	2.21157	57.7934	4.70776	5.24186e-12
miR-1-z	803	1145	776	275033	210901	155973	69.6688	101.864	78.8965	13208.6	15831.1	16010.6	83.4764	15016.8	7.49099	8.59359e-44
miR-200-x	15	4	26	0	0	3	1.3014	0.3559	2.6434	0	0	0.3079	1.43357	0.102633	-3.80404	5.87341e-07
miR-200-y	870	373	1017	20	74	83	75.4817	33.1836	103.399	0.9605	5.5547	8.5199	70.6882	5.0117	-3.8181	1.62368e-19
miR-203-y	688	355	744	105	157	62	59.6913	31.5823	75.643	5.0427	11.7851	6.3643	55.6389	7.7307	-2.84742	8.92632e-23
miR-204-x	8	4	5	148	139	125	0.6941	0.3559	0.5084	7.1078	10.4339	12.8312	0.519467	10.1243	4.28465	6.8088e-06
miR-206-y	0	2	0	51	211	244	0	0.1779	0	2.4493	15.8385	25.0466	0.0593	14.4448	7.9283	1.03208e-08
miR-208-y	39	49	80	7200	6537	4383	3.3837	4.3592	8.1337	345.784	490.694	449.915	5.2922	428.798	6.34029	2.03288e-34
miR-20-x	5	6	6	848	763	491	0.4338	0.5338	0.61	40.7256	57.2739	50.4011	0.525867	49.4669	6.55562	2.3857e-25
miR-2113-y	5	8	6	0	0	2	0.4338	0.7117	0.61	0	0	0.2053	0.585167	0.0684333	-3.09608	1.83022e-05
miR-211-x	2	0	4	147	134	125	0.1735	0	0.4067	7.0597	10.0586	12.8312	0.1934	9.98317	5.68984	6.95825e-09
miR-212-x	0	27	0	320	155	105	0	2.402	0	15.3682	11.6349	10.7782	0.800667	12.5938	3.97536	0.0341587
miR-2137-y	85	49	75	0	2	0	7.3747	4.3592	7.6253	0	0.1501	0	6.45307	0.0500333	-7.01095	3.56682e-25
miR-215-x	23	13	23	288	188	151	1.9955	1.1565	2.3384	13.8313	14.1121	15.5001	1.83013	14.4812	2.98416	0.00236271
miR-216-x	0	24	2	2	8	0	0	2.1351	0.2033	0.0961	0.6005	0	0.779467	0.2322	-1.74712	0.0194196
miR-219-y	18	55	16	19	0	4	1.5617	4.893	1.6267	0.9125	0	0.4106	2.6938	0.441033	-2.61068	4.4401e-06
miR-21-x	472	1356	163	42929	36295	21677	40.951	120.635	16.5723	2061.69	2724.45	2225.14	59.3862	2337.09	5.29844	2.40823e-08
miR-221-x	347	285	360	11460	9317	5843	30.1059	25.3548	36.6015	550.372	699.373	599.784	30.6874	616.51	4.3284	1.54963e-15
miR-221-z	11	22	29	1948	1752	929	0.9544	1.9572	2.9485	93.5537	131.512	95.3618	1.95337	106.809	5.77293	3.5079e-22
miR-222-x	0	51	0	7	0	8	0	4.5372	0	0.3362	0	0.8212	1.5124	0.3858	-1.97091	0.0146243
miR-222-y	430	517	473	7252	7139	4170	37.3071	45.9945	48.0903	348.281	535.883	428.05	43.7973	437.405	3.32006	3.86079e-07
miR-224-x	8	10	11	580	418	324	0.6941	0.8896	1.1184	27.8548	31.3768	33.2586	0.9007	30.8301	5.09715	1.14216e-13
miR-224-y	10	0	12	0	2	0	0.8676	0	1.22	0	0.1501	0	0.695867	0.0500333	-3.79785	0.00156948
miR-2284-x	236	319	247	2633	2152	1556	20.4755	28.3796	25.1127	126.451	161.538	159.723	24.6559	149.238	2.5976	0.00429648
miR-2284-z	4	4	4	248	182	126	0.347	0.3559	0.4067	11.9103	13.6617	12.9339	0.369867	12.8353	5.11697	1.26063e-09
miR-2299-x	2	0	3	106	79	54	0.1735	0	0.305	5.0907	5.9301	5.5431	0.1595	5.5213	5.11338	5.52463e-06
miR-2299-y	0	0	0	18	8	9	0	0	0	0.8645	0.6005	0.9238	0.01	0.796267	6.31518	0.00952048
miR-22-x	2	2	0	232	204	120	0.1735	0.1779	0	11.1419	15.3131	12.318	0.117133	12.9243	6.78579	3.42046e-12
miR-22-y	322	585	779	156884	111421	75887	27.9369	52.0441	79.2015	7534.43	8363.72	7789.8	53.0608	7895.98	7.21733	1.56475e-37
miR-2313-x	7	4	0	2	0	0	0.6073	0.3559	0	0.0961	0	0	0.321067	0.0320333	-3.32523	0.00588437
miR-2320-x	4	2	5	144	88	67	0.347	0.1779	0.5084	6.9157	6.6056	6.8775	0.344433	6.7996	4.30315	1.4285e-05
miR-2334-y	0	2	0	29	20	10	0	0.1779	0	1.3927	1.5013	1.0265	0.0593	1.30683	4.4619	0.0196722
miR-2339-y	0	0	0	30	7	0	0	0	0	1.4408	0.5254	0	0.01	0.6554	6.0343	0.0151539
miR-2367-y	0	0	0	4	8	5	0	0	0	0.1921	0.6005	0.5132	0.01	0.435267	5.44383	0.0297296
miR-2387-x	6	0	17	139	110	91	0.5206	0	1.7284	6.6755	8.2571	9.3411	0.749667	8.09123	3.43204	0.0124379
miR-2396-y	0	3	0	100	70	70	0	0.2669	0	4.8025	5.2545	7.1855	0.0889667	5.7475	6.01353	1.47425e-06
miR-2399-y	0	0	0	22	16	12	0	0	0	1.0566	1.201	1.2318	0.01	1.16313	6.86187	0.000719392
miR-2411-x	0	2	0	29	22	14	0	0.1779	0	1.3927	1.6514	1.4371	0.0593	1.49373	4.65475	0.00925966
miR-2411-y	0	0	0	14	20	5	0	0	0	0.6724	1.5013	0.5132	0.01	0.895633	6.48484	0.00752649
miR-2419-x	0	0	4	785	657	335	0	0	0.4067	37.7	49.3171	34.3877	0.135567	40.4683	8.22164	1.33014e-23
miR-2422-x	2	7	0	64	58	32	0.1735	0.6227	0	3.0736	4.3537	3.2848	0.2654	3.5707	3.74997	0.0222744
miR-2425-x	2	0	0	43	24	19	0.1735	0	0	2.0651	1.8015	1.9503	0.0578333	1.93897	5.06724	0.00277954
miR-2431-y	4	4	4	323	4	189	0.347	0.3559	0.4067	15.5122	0.3003	19.4008	0.369867	11.7378	4.98801	0.00170385
miR-2435-x	11	11	48	23	15	9	0.9544	0.9786	4.8802	1.1046	1.126	0.9238	2.27107	1.05147	-1.11097	0.000367328
miR-2443-x	2	3	0	422	226	111	0.1735	0.2669	0	20.2668	16.9645	11.3941	0.1468	16.2085	6.78675	1.08075e-11
miR-2448-y	0	5	9	5	3	2	0	0.4448	0.915	0.2401	0.2252	0.2053	0.453267	0.223533	-1.01987	0.0435526
miR-2474-y	4	0	6	0	2	0	0.347	0	0.61	0	0.1501	0	0.319	0.0500333	-2.67259	0.033568
miR-2483-x	0	0	2	51	26	16	0	0	0.2033	2.4493	1.9517	1.6424	0.0677667	2.01447	4.89368	0.00115704
miR-24-x	9	5	8	1178	786	528	0.7808	0.4448	0.8134	56.574	59.0004	54.1992	0.679667	56.5912	6.37961	6.0488e-24
miR-24-y	827	1260	878	458940	260242	176073	71.751	112.095	89.2669	22040.8	19534.8	18073.9	91.0376	19883.2	7.77087	2.12245e-41
miR-25-x	0	0	0	27	30	32	0	0	0	1.2967	2.2519	3.2848	0.01	2.2778	7.8315	2.0194e-05
miR-25-y	51	72	57	15912	10902	8209	4.4248	6.4054	5.7952	764.182	818.349	842.654	5.5418	808.395	7.18856	2.85978e-43
miR-26-x	2304	2707	1692	1159864	806741	625774	199.897	240.826	172.027	55703	60557.3	64235.7	204.25	60165.4	8.20245	3.61273e-51
miR-2779-x	9	0	4	0	5	0	0.7808	0	0.4067	0	0.3753	0	0.395833	0.1251	-1.66181	0.0389444
miR-27-x	32	51	29	492	382	258	2.7763	4.5372	2.9485	23.6285	28.6745	26.4837	3.42067	26.2622	2.94064	0.00377984
miR-27-y	13023	16570	14190	2169530	1409276	1018427	1129.88	1474.14	1442.71	104193	105786	104542	1348.91	104840	6.28025	9.4539e-35
miR-2840-x	2	7	3	5	0	0	0.1735	0.6227	0.305	0.2401	0	0	0.367067	0.0800333	-2.19737	0.0176918
miR-285-y	18	82	63	45	21	23	1.5617	7.2951	6.4053	2.1611	1.5763	2.3609	5.08737	2.03277	-1.32347	2.3084e-06
miR-28-x	260	144	180	11941	9354	5301	22.5578	12.8108	18.3007	573.472	702.15	544.148	17.8898	606.59	5.08352	4.06216e-18
miR-296-y	8	9	0	305	248	163	0.6941	0.8007	0	14.6478	18.6159	16.7319	0.498267	16.6652	5.06378	1.89384e-06
miR-2981-y	0	31	3	7	2	0	0	2.7579	0.305	0.3362	0.1501	0	1.02097	0.1621	-2.65498	0.00354998
miR-29-x	32	33	40	429	268	178	2.7763	2.9358	4.0668	20.6029	20.1172	18.2717	3.25963	19.6639	2.59277	0.0194394
miR-29-y	2397	2902	3764	39306	24809	15742	207.965	258.174	382.689	1887.69	1862.27	1615.92	282.943	1788.62	2.66027	0.00154631
miR-300-y	14	5	3	285	281	123	1.2146	0.4448	0.305	13.6873	21.093	12.6259	0.6548	15.8021	4.59292	3.11483e-06
miR-301-y	0	2	0	56	45	32	0	0.1779	0	2.6894	3.3779	3.2848	0.0593	3.11737	5.71615	3.62023e-05
miR-302-x	0	3	0	59	48	33	0	0.2669	0	2.8335	3.6031	3.3874	0.0889667	3.27467	5.20194	0.000205348
miR-302-y	0	2	2	73	62	28	0	0.1779	0.2033	3.5059	4.654	2.8742	0.127067	3.67803	4.85528	9.70598e-05
miR-30-x	1935	1818	2634	565792	421265	327144	167.882	161.737	267.801	27172.4	31621.9	33581.3	199.14	30791.9	7.27262	5.42627e-50
miR-3135-x	40	19	23	20	8	5	3.4704	1.6903	2.3384	0.9605	0.6005	0.5132	2.4997	0.6914	-1.85416	4.10874e-07
miR-3162-y	53	24	50	22	28	18	4.5983	2.1351	5.0835	1.0566	2.1018	1.8477	3.93897	1.6687	-1.23909	1.72493e-07
miR-31-x	13	9	8	5	4	2	1.1279	0.8007	0.8134	0.2401	0.3003	0.2053	0.914	0.248567	-1.87856	2.56235e-05
miR-328-y	13	16	19	311	307	171	1.1279	1.4234	1.9317	14.9359	23.0447	17.5531	1.49433	18.5112	3.63083	6.09297e-06
miR-32-x	8	5	2	383	288	224	0.6941	0.4448	0.2033	18.3938	21.6185	22.9936	0.4474	21.002	5.55282	6.8032e-12
miR-331-x	58	84	88	703	525	349	5.0321	7.473	8.947	33.7619	39.4087	35.8248	7.1507	36.3318	2.34508	0.0459893
miR-335-x	2	2	3	158	96	94	0.1735	0.1779	0.305	7.588	7.2062	9.6491	0.2188	8.14777	5.21872	4.32246e-08
miR-338-y	16	10	28	525	381	289	1.3882	0.8896	2.8468	25.2134	28.5994	29.6658	1.7082	27.8262	4.0259	1.55534e-07
miR-339-x	51	62	93	3231	2669	1927	4.4248	5.5158	9.4554	155.17	200.346	197.806	6.46533	184.441	4.83429	3.64808e-20
miR-340-x	21	25	29	390	304	216	1.822	2.2241	2.9485	18.7299	22.8195	22.1724	2.33153	21.2406	3.18747	0.000203125
miR-340-y	0	3	0	98	90	65	0	0.2669	0	4.7065	6.7558	6.6722	0.0889667	6.04483	6.08629	6.52233e-07
miR-342-y	209	91	248	35561	27929	17211	18.133	8.0957	25.2143	1707.83	2096.47	1766.71	17.1477	1857	6.75882	3.97394e-30
miR-3431-x	7	4	3	116	87	74	0.6073	0.3559	0.305	5.571	6.5306	7.5961	0.422733	6.5659	3.95717	0.000244418
miR-3432-x	107	169	190	8324	7129	4720	9.2834	15.0349	19.3174	399.764	535.132	484.508	14.5452	473.135	5.02363	1.53853e-21
miR-345-x	33	16	46	488	493	305	2.8631	1.4234	4.6769	23.4364	37.0066	31.3082	2.9878	30.5837	3.35561	8.96786e-05
miR-345-y	2	13	22	282	233	115	0.1735	1.1565	2.2368	13.5432	17.4899	11.8047	1.18893	14.2793	3.58618	0.000742226
miR-34-y	84	40	124	5	2	8	7.2879	3.5586	12.6072	0.2401	0.1501	0.8212	7.8179	0.4038	-4.27507	4.44231e-18
miR-3535-x	63	82	113	58	62	38	5.4659	7.2951	11.4888	2.7855	4.654	3.9007	8.08327	3.78007	-1.09653	8.31185e-10
miR-3615-y	21	16	27	3	3	3	1.822	1.4234	2.7451	0.1441	0.2252	0.3079	1.99683	0.225733	-3.14502	6.66565e-10
miR-361-x	26	21	30	11392	9132	5696	2.2558	1.8682	3.0501	547.106	685.486	584.694	2.39137	605.762	7.98477	3.58262e-53
miR-361-y	41	30	44	658	541	331	3.5572	2.6689	4.4735	31.6008	40.6097	33.9771	3.56653	35.3959	3.31099	1.19064e-05
miR-362-x	9	8	10	318	227	190	0.7808	0.7117	1.0167	15.2721	17.0396	19.5035	0.8364	17.2717	4.36808	4.91745e-09
miR-365-y	76	155	94	7654	6079	3674	6.5938	13.7894	9.5571	367.587	456.315	377.136	9.9801	400.346	5.32605	2.33242e-19
miR-370-y	4	0	0	65	77	26	0.347	0	0	3.1217	5.7799	2.6689	0.115667	3.85683	5.05937	0.000705009
miR-372-y	0	0	0	0	15	5	0	0	0	0	1.126	0.5132	0.01	0.5464	5.77189	0.0437303
miR-374-x	50	35	78	38971	26817	19732	4.338	3.1137	7.9303	1871.6	2013	2025.49	5.12733	1970.03	8.58579	6.64841e-55
miR-378-x	79	84	42	8891	7373	5878	6.8541	7.473	4.2702	426.995	553.448	603.377	6.1991	527.94	6.41217	3.08025e-28
miR-378-y	1053	1088	615	66113	51524	37820	91.3589	96.793	62.5275	3175.11	3867.6	3882.22	83.5598	3641.65	5.44564	1.66624e-20
miR-378-z	10	6	18	176	132	92	0.8676	0.5338	1.8301	8.4525	9.9085	9.4438	1.07717	9.26827	3.10506	0.00386891
miR-379-x	10	29	4	465	329	160	0.8676	2.58	0.4067	22.3319	24.6961	16.424	1.28477	21.1507	4.04112	0.000284327
miR-380-y	0	0	0	87	46	34	0	0	0	4.1782	3.453	3.4901	0.01	3.7071	8.53415	5.23227e-08
miR-381-y	31	22	28	419	366	167	2.6896	1.9572	2.8468	20.1227	27.4735	17.1425	2.49787	21.5796	3.1109	0.00108075
miR-382-x	2	4	0	144	99	52	0.1735	0.3559	0	6.9157	7.4314	5.3378	0.176467	6.56163	5.21659	1.09198e-05
miR-382-y	0	2	0	34	37	8	0	0.1779	0	1.6329	2.7774	0.8212	0.0593	1.74383	4.87809	0.0075147
miR-3958-y	0	0	2	520	283	162	0	0	0.2033	24.9733	21.2432	16.6293	0.0677667	20.9486	8.27206	1.00795e-17
miR-3959-x	0	0	0	62	53	44	0	0	0	2.9776	3.9784	4.5166	0.01	3.8242	8.57901	2.29472e-08
miR-3959-y	0	2	0	66	36	20	0	0.1779	0	3.1697	2.7023	2.053	0.0593	2.64167	5.47727	0.000268871
miR-3962-y	0	0	0	35	22	6	0	0	0	1.6809	1.6514	0.6159	0.01	1.31607	7.04009	0.000828962
miR-3964-y	17	2	10	0	7	0	1.4749	0.1779	1.0167	0	0.5254	0	0.889833	0.175133	-2.34508	0.00113805
miR-3966-x	0	0	0	61	39	24	0	0	0	2.9296	2.9275	2.4636	0.01	2.77357	8.1156	8.47007e-07
miR-3970-x	0	0	0	19	18	6	0	0	0	0.9125	1.3512	0.6159	0.01	0.959867	6.58476	0.0036839
miR-409-x	8	6	7	4705	2367	1342	0.6941	0.5338	0.7117	225.96	177.677	137.756	0.646533	180.464	8.12477	7.63173e-36
miR-409-y	13	35	2	515	259	139	1.1279	3.1137	0.2033	24.7331	19.4416	14.2683	1.48163	19.481	3.71681	0.00608873
miR-410-y	0	0	0	21	15	4	0	0	0	1.0085	1.126	0.4106	0.01	0.848367	6.40662	0.00827193
miR-411-x	7	13	7	1823	1233	717	0.6073	1.1565	0.7117	87.5505	92.5541	73.6	0.825167	84.5682	6.67929	2.94897e-27
miR-411-y	16	42	23	372	221	125	1.3882	3.7365	2.3384	17.8655	16.5892	12.8312	2.4877	15.762	2.66356	0.0397918
miR-412-z	0	0	0	11	15	3	0	0	0	0.5283	1.126	0.3079	0.01	0.654067	6.03137	0.0311286
miR-421-y	0	4	2	1187	894	571	0	0.3559	0.2033	57.0063	67.1073	58.6131	0.1864	60.9089	8.35211	2.12633e-33
miR-422-x	2	0	0	45	25	14	0.1735	0	0	2.1611	1.8766	1.4371	0.0578333	1.82493	4.9798	0.00490988
miR-423-x	104	70	111	7761	6620	4096	9.0231	6.2275	11.2855	372.726	496.925	420.454	8.84537	430.035	5.60339	4.37349e-27
miR-423-y	45	100	95	6161	5028	3721	3.9042	8.8964	9.6587	295.885	377.423	381.961	7.48643	351.756	5.55415	9.51347e-23
miR-425-x	2	5	17	285	243	179	0.1735	0.4448	1.7284	13.6873	18.2406	18.3743	0.782233	16.7674	4.42192	7.351e-07
miR-425-y	16	9	13	623	450	363	1.3882	0.8007	1.3217	29.9199	33.7789	37.2619	1.1702	33.6536	4.84593	4.70217e-12
miR-429-y	165	57	155	2	0	0	14.3155	5.071	15.759	0.0961	0	0	11.7152	0.0320333	-8.51459	4.72885e-26
miR-4334-y	17	22	40	1484	1294	854	1.4749	1.9572	4.0668	71.2698	97.133	87.6631	2.49963	85.3553	5.09369	2.71743e-19
miR-4484-y	15	24	7	5	0	0	1.3014	2.1351	0.7117	0.2401	0	0	1.38273	0.0800333	-4.11078	1.59886e-07
miR-4492-y	148	120	227	55	45	27	12.8406	10.6757	23.0793	2.6414	3.3779	2.7715	15.5319	2.93027	-2.40613	2.24384e-20
miR-4497-x	34	27	37	13	11	8	2.9499	2.402	3.7618	0.6243	0.8257	0.8212	3.0379	0.757067	-2.00458	1.77995e-10
miR-4508-x	99	68	128	67	57	32	8.5893	6.0496	13.0139	3.2177	4.2787	3.2848	9.2176	3.59373	-1.35891	1.07282e-10
miR-450-x	13	16	27	1110	1217	964	1.1279	1.4234	2.7451	53.3083	91.3531	98.9546	1.76547	81.2053	5.52345	5.91533e-23
miR-4510-x	0	0	0	105	82	44	0	0	0	5.0427	6.1553	4.5166	0.01	5.2382	9.03293	8.43653e-10
miR-451-x	0	38	9	9134	4436	3691	0	3.3806	0.915	438.665	332.985	378.881	1.43187	383.51	8.06522	1.26845e-12
miR-451-z	0	0	0	957	471	341	0	0	0	45.9604	35.3552	35.0036	0.01	38.7731	11.9208	2.48219e-28
miR-452-x	0	0	3	91	51	38	0	0	0.305	4.3703	3.8283	3.9007	0.101667	4.0331	5.30997	2.26826e-05
miR-4532-x	12	11	23	2	0	0	1.0411	0.9786	2.3384	0.0961	0	0	1.4527	0.0320333	-5.50302	5.19309e-10
miR-455-y	31	11	15	488	435	277	2.6896	0.9786	1.5251	23.4364	32.6529	28.434	1.7311	28.1744	4.02463	3.85848e-06
miR-4700-y	6	10	41	11	3	3	0.5206	0.8896	4.1685	0.5283	0.2252	0.3079	1.85957	0.3538	-2.39396	3.31056e-05
miR-4792-x	1244	809	1376	28	17	10	107.93	71.972	139.899	1.3447	1.2761	1.0265	106.6	1.21577	-6.4542	4.50092e-59
miR-483-y	0	2	0	38	13	10	0	0.1779	0	1.825	0.9758	1.0265	0.0593	1.27577	4.42719	0.0262774
miR-484-z	200	203	222	4202	3128	2384	17.3521	18.0597	22.5709	201.803	234.801	244.718	19.3276	227.107	3.55464	2.5293e-09
miR-486-x	15300	15668	11282	829591	677133	460384	1327.44	1393.89	1147.05	39841.5	50828.4	47258.4	1289.46	45976.1	5.15605	3.92555e-21
miR-486-y	3	4	2	5	0	0	0.2603	0.3559	0.2033	0.2401	0	0	0.273167	0.0800333	-1.77111	0.0445609
miR-487-y	0	0	0	58	43	19	0	0	0	2.7855	3.2278	1.9503	0.01	2.65453	8.05231	2.29873e-06
miR-490-y	34	38	87	3862	3953	3458	2.9499	3.3806	8.8454	185.474	296.729	354.964	5.05863	279.056	5.78566	8.25317e-24
miR-493-x	5	9	0	196	146	57	0.4338	0.8007	0	9.413	10.9594	5.851	0.4115	8.74113	4.40886	0.000828496
miR-493-y	0	2	0	71	49	21	0	0.1779	0	3.4098	3.6781	2.1556	0.0593	3.08117	5.6993	0.00010687
miR-494-y	2	19	7	196	101	72	0.1735	1.6903	0.7117	9.413	7.5815	7.3908	0.8585	8.12843	3.24309	0.0207025
miR-497-x	15	9	26	410	237	160	1.3014	0.8007	2.6434	19.6905	17.7902	16.424	1.58183	17.9682	3.50578	7.12919e-05
miR-499-x	649	938	797	92340	74409	46644	56.3076	83.4484	81.0316	4434.67	5585.45	4788.01	73.5959	4936.04	6.06759	5.80418e-31
miR-500-x	0	0	0	11	14	13	0	0	0	0.5283	1.0509	1.3344	0.01	0.9712	6.6017	0.00367122
miR-500-y	167	150	140	3359	2430	1771	14.489	13.3446	14.2339	161.318	182.406	181.793	14.0225	175.172	3.64296	2.38904e-09
miR-501-y	469	191	587	6	18	12	40.6907	16.9922	59.6807	0.2882	1.3512	1.2318	39.1212	0.957067	-5.35319	2.13951e-32
miR-502-y	178	161	175	3399	2462	1797	15.4434	14.3232	17.7924	163.239	184.808	184.462	15.853	177.503	3.48501	1.44608e-08
miR-504-x	31	38	43	1656	1111	873	2.6896	3.3806	4.3718	79.5302	83.3963	89.6134	3.48067	84.18	4.59604	7.70414e-17
miR-505-y	4	3	0	372	283	144	0.347	0.2669	0	17.8655	21.2432	14.7816	0.204633	17.9634	6.45588	2.29157e-12
miR-511-x	29	12	41	0	2	0	2.5161	1.0676	4.1685	0	0.1501	0	2.58407	0.0500333	-5.69061	2.07542e-12
miR-5126-y	7	11	34	2	5	3	0.6073	0.9786	3.4568	0.0961	0.3753	0.3079	1.6809	0.259767	-2.69395	2.1064e-06
miR-516-x	18	2	16	0	5	4	1.5617	0.1779	1.6267	0	0.3753	0.4106	1.1221	0.261967	-2.09875	0.000175068
miR-532-x	32	9	25	757	673	478	2.7763	0.8007	2.5418	36.3553	50.5182	49.0667	2.0396	45.3134	4.47358	1.88454e-09
miR-543-y	0	2	0	23	14	11	0	0.1779	0	1.1046	1.0509	1.1291	0.0593	1.09487	4.20658	0.0390444
miR-574-x	13	7	5	187	166	98	1.1279	0.6227	0.5084	8.9808	12.4606	10.0597	0.753	10.5004	3.80165	0.000254951
miR-582-x	0	0	0	280	208	171	0	0	0	13.4471	15.6133	17.5531	0.01	15.5378	10.6016	2.24611e-19
miR-592-x	4	0	0	43	17	29	0.347	0	0	2.0651	1.2761	2.9768	0.115667	2.106	4.18646	0.0310298
miR-6119-x	4	4	0	395	331	194	0.347	0.3559	0	18.9701	24.8462	19.9141	0.2343	21.2435	6.50252	1.09537e-13
miR-6119-y	0	2	2	28	26	17	0	0.1779	0.2033	1.3447	1.9517	1.745	0.127067	1.68047	3.7252	0.0206268
miR-6120-y	0	4	3	39	81	69	0	0.3559	0.305	1.873	6.0802	7.0828	0.2203	5.012	4.50785	0.00104767
miR-6123-x	4	8	5	326	188	185	0.347	0.7117	0.5084	15.6563	14.1121	18.9902	0.522367	16.2529	4.95949	6.25646e-10
miR-6134-y	12	25	12	388	267	153	1.0411	2.2241	1.22	18.6339	20.0421	15.7054	1.49507	18.1271	3.59987	0.000111699
miR-6412-y	118	160	177	49	51	30	10.2378	14.2343	17.9957	2.3532	3.8283	3.0795	14.1559	3.087	-2.19713	2.01172e-19
miR-6516-y	41	44	94	30	14	11	3.5572	3.9144	9.5571	1.4408	1.0509	1.1291	5.67623	1.20693	-2.23359	1.58911e-11
miR-6519-y	10	27	27	13	12	13	0.8676	2.402	2.7451	0.6243	0.9008	1.3344	2.0049	0.953167	-1.07273	2.96677e-05
miR-6522-x	0	5	0	90	84	49	0	0.4448	0	4.3223	6.3054	5.0298	0.148267	5.21917	5.13755	0.000174483
miR-6523-x	0	0	0	13	13	6	0	0	0	0.6243	0.9758	0.6159	0.01	0.738667	6.20685	0.0127711
miR-6529-x	95	52	105	1495	1083	722	8.2423	4.6261	10.6754	71.7981	81.2945	74.1133	7.84793	75.7353	3.27058	5.90578e-06
miR-652-y	230	391	227	4121	3602	2070	19.9549	34.785	23.0793	197.913	270.381	212.486	25.9397	226.927	3.12899	9.86769e-05
miR-654-y	0	0	2	45	26	9	0	0	0.2033	2.1611	1.9517	0.9238	0.0677667	1.67887	4.63077	0.00624487
miR-6596-x	2	0	0	137	105	56	0.1735	0	0	6.5795	7.8817	5.7484	0.0578333	6.73653	6.86396	1.91205e-08
miR-660-x	14	27	28	1319	1092	651	1.2146	2.402	2.8468	63.3456	81.97	66.8251	2.15447	70.7136	5.03658	1.06458e-17
miR-665-y	7	2	3	6	0	0	0.6073	0.1779	0.305	0.2882	0	0	0.3634	0.0960667	-1.91945	0.0202501
miR-6662-y	0	0	0	6	11	10	0	0	0	0.2882	0.8257	1.0265	0.01	0.713467	6.15677	0.0258108
miR-6775-y	3	2	5	0	2	0	0.2603	0.1779	0.5084	0	0.1501	0	0.315533	0.0500333	-2.65683	0.00218405
miR-709-y	10	10	7	2	0	0	0.8676	0.8896	0.7117	0.0961	0	0	0.822967	0.0320333	-4.68319	6.63795e-07
miR-72-x	15	9	18	9	4	4	1.3014	0.8007	1.8301	0.4322	0.3003	0.4106	1.31073	0.381033	-1.78239	2.24912e-06
miR-735-y	17	41	59	12	9	6	1.4749	3.6475	5.9986	0.5763	0.6756	0.6159	3.707	0.6226	-2.57387	7.23878e-10
miR-744-x	4	2	6	116	106	69	0.347	0.1779	0.61	5.571	7.9568	7.0828	0.3783	6.8702	4.18275	2.65347e-05
miR-7477-x	41	87	142	17	19	11	3.5572	7.7399	14.4372	0.8164	1.4262	1.1291	8.5781	1.1239	-2.93214	7.04754e-15
miR-758-y	0	0	0	11	13	3	0	0	0	0.5283	0.9758	0.3079	0.01	0.604	5.91648	0.0397264
miR-767-x	0	0	3	39	15	18	0	0	0.305	1.873	1.126	1.8477	0.101667	1.61557	3.99012	0.0153055
miR-769-x	11	2	9	517	482	393	0.9544	0.1779	0.915	24.8292	36.1809	40.3414	0.682433	33.7838	5.6295	5.07433e-13
miR-7704-x	21	17	32	11	7	5	1.822	1.5124	3.2535	0.5283	0.5254	0.5132	2.19597	0.5223	-2.07191	3.32981e-08
miR-7705-x	4	0	6	2	0	0	0.347	0	0.61	0.0961	0	0	0.319	0.0320333	-3.31591	0.00969952
miR-7859-y	0	2	0	37	35	38	0	0.1779	0	1.7769	2.6272	3.9007	0.0593	2.76827	5.54481	0.000149651
miR-7-x	5	4	3	211	190	120	0.4338	0.3559	0.305	10.1334	14.2622	12.318	0.3649	12.2379	5.06771	6.0584e-09
miR-874-y	154	398	426	4278	2585	2216	13.3611	35.4077	43.3117	205.453	194.041	227.472	30.6935	208.989	2.76742	0.00278115
miR-885-y	17	0	0	0	4	2	1.4749	0	0	0	0.3003	0.2053	0.491633	0.168533	-1.54455	0.0434032
miR-8866-y	12	3	26	7	3	2	1.0411	0.2669	2.6434	0.3362	0.2252	0.2053	1.31713	0.255567	-2.36563	3.10011e-05
miR-8903-x	2	7	14	4	4	3	0.1735	0.6227	1.4234	0.1921	0.3003	0.3079	0.739867	0.266767	-1.47169	0.0013073
miR-9270-x	11	10	14	2	5	2	0.9544	0.8896	1.4234	0.0961	0.3753	0.2053	1.08913	0.225567	-2.27155	1.05396e-06
miR-9277-y	179	268	215	128	134	73	15.5302	23.8424	21.8592	6.1473	10.0586	7.4934	20.4106	7.89977	-1.36944	6.72012e-16
miR-92-y	3358	2854	3070	41240	29423	19550	291.342	253.904	312.129	1980.57	2208.61	2006.81	285.792	2065.33	2.85334	0.000227922
miR-93-x	48	47	30	615	531	352	4.1645	4.1813	3.0501	29.5357	39.8591	36.1328	3.79863	35.1759	3.21103	0.000153401
miR-941-y	63	30	108	2	3	0	5.4659	2.6689	10.9804	0.0961	0.2252	0	6.37173	0.1071	-5.89466	3.58472e-20
miR-95-y	5	13	7	21205	10356	10087	0.4338	1.1565	0.7117	1018.38	777.364	1035.43	0.767333	943.725	10.2643	9.77207e-59
miR-98-x	13	34	11	1149	906	547	1.1279	3.0248	1.1184	55.1813	68.0081	56.1495	1.75703	59.7796	5.08844	2.12139e-12
miR-98-y	60	79	261	35	19	13	5.2056	7.0282	26.5361	1.6809	1.4262	1.3344	12.9233	1.4805	-3.12582	4.0552e-13
miR-9-z	0	26	0	675	472	253	0	2.3131	0	32.4172	35.4303	25.9704	0.771033	31.2726	5.34196	0.000560371

## Sheet: Table S4-3
Table S4-3. The differential expression miRNAs in LAC-vs-HAC comparison group
bgr_id	bta_id	LAC1	LAC2	LAC3	HAC1	HAC2	HAC3	LAC1_TPM	LAC2_TPM	LAC3_TPM	HAC1_TPM	HAC2_TPM	HAC3_TPM	control_mean	treat_mean	log2(fc)	PValue
miR-100-x	miR-100-x	46810	22677	15673	82567	46956	215952	4061.27	2017.44	1593.49	5408.87	3743.17	11335.8	2557.4	6829.27	1.41706	0.00107412
miR-101-y	miR-101-y	57205	47556	90830	27403	34845	34316	4963.14	4230.78	9234.76	1795.14	2777.73	1801.32	6142.89	2124.73	-1.53164	0.0269097
miR-122-x	miR-122-x	2	0	4	119	6	439	0.1735	0	0.4067	7.7955	0.4783	23.044	0.1934	10.4393	5.75429	5.49216e-07
miR-126-x	miR-126-x	3844	5009	8634	2540	2257	4340	333.508	445.622	877.825	166.392	179.921	227.816	552.318	191.376	-1.52909	0.0480182
miR-1281-y	miR-1281-y	2	11	2	0	0	0	0.1735	0.9786	0.2033	0	0	0	0.4518	0.01	-5.49761	0.0218155
miR-1285-y	miR-1285-y	261	180	303	74	101	88	22.6445	16.0136	30.8062	4.8477	8.0514	4.6193	23.1548	5.83947	-1.9874	0.00405119
miR-1301-y	miR-1301-y	38	5	26	0	0	0	3.2969	0.4448	2.6434	0	0	0	2.12837	0.01	-7.7336	8.93375e-06
miR-141-y	miR-141-y	196	67	233	4	2	0	17.0051	5.9606	23.6893	0.262	0.1594	0	15.5517	0.140467	-6.7907	3.88451e-12
miR-146-y	miR-146-y	63	19	68	0	0	2	5.4659	1.6903	6.9136	0	0	0.105	4.68993	0.035	-7.06607	8.07493e-08
miR-148-y	miR-148-y	1032	921	806	1487	999	6579	89.537	81.936	81.9466	97.4116	79.6369	345.346	84.4732	174.131	1.04361	0.00821466
miR-16-y	miR-16-y	49	15	56	0	0	5	4.2513	1.3345	5.6936	0	0	0.2625	3.7598	0.0875	-5.42523	1.38884e-05
miR-183-x	miR-183-x	6	7	2	0	0	0	0.5206	0.6227	0.2033	0	0	0	0.448867	0.01	-5.48822	0.014347
miR-1843-x	miR-1843-x	6	4	9	0	0	0	0.5206	0.3559	0.915	0	0	0	0.597167	0.01	-5.90006	0.00396063
miR-1843-y	miR-1843-y	12	8	6	0	2	0	1.0411	0.7117	0.61	0	0.1594	0	0.7876	0.0531333	-3.88977	0.012673
miR-195-x	miR-195-x	162	208	259	71	94	121	14.0552	18.5046	26.3327	4.6511	7.4934	6.3515	19.6308	6.16533	-1.67087	0.0229021
miR-200-x	miR-200-x	15	4	26	0	0	0	1.3014	0.3559	2.6434	0	0	0	1.43357	0.01	-7.16347	8.56728e-05
miR-200-y	miR-200-y	870	373	1017	18	7	18	75.4817	33.1836	103.399	1.1792	0.558	0.9449	70.6882	0.894033	-6.305	2.62046e-16
miR-203-y	miR-203-y	688	355	744	67	26	93	59.6913	31.5823	75.643	4.3891	2.0726	4.8818	55.6389	3.78117	-3.87919	5.72073e-08
miR-2113-y	miR-2113-y	5	8	6	0	0	0	0.4338	0.7117	0.61	0	0	0	0.585167	0.01	-5.87078	0.00345624
miR-2137-y	miR-2137-y	85	49	75	5	3	14	7.3747	4.3592	7.6253	0.3275	0.2391	0.7349	6.45307	0.433833	-3.89477	1.09622e-05
miR-215-x	miR-215-x	23	13	23	22	23	281	1.9955	1.1565	2.3384	1.4412	1.8335	14.7503	1.83013	6.00833	1.71502	0.00959602
miR-218-x	miR-218-x	9	26	14	0	2	7	0.7808	2.3131	1.4234	0	0.1594	0.3674	1.50577	0.1756	-3.10013	0.0168487
miR-224-y	miR-224-y	10	0	12	0	0	0	0.8676	0	1.22	0	0	0	0.695867	0.01	-6.12074	0.0141458
miR-2284-y	miR-2284-y	8893	26485	64572	5934	14878	9236	771.562	2356.22	6565.08	388.729	1186.02	484.817	3230.95	686.524	-2.23458	0.00929913
miR-2285-y	miR-2285-y	9662	27196	65497	6434	15375	10154	838.281	2419.47	6659.13	421.484	1225.64	533.005	3305.63	726.711	-2.18547	0.0100195
miR-2339-y	miR-2339-y	0	0	0	4	2	4	0	0	0	0.262	0.1594	0.21	0.01	0.210467	4.39552	0.0406432
miR-235-y	miR-235-y	145	78	127	14	33	17	12.5803	6.9392	12.9122	0.9171	2.6306	0.8924	10.8106	1.48003	-2.86874	0.000183054
miR-23-x	miR-23-x	151	119	276	60	102	54	13.1009	10.5867	28.0611	3.9305	8.1311	2.8346	17.2496	4.9654	-1.79658	0.0294243
miR-2478-y	miR-2478-y	601	514	779	81	150	181	52.1431	45.7276	79.2015	5.3062	11.9575	9.5011	59.0241	8.9216	-2.72593	1.06819e-05
miR-26-x	miR-26-x	2304	2707	1692	4268	3618	16984	199.897	240.826	172.027	279.592	288.415	891.526	204.25	486.511	1.25214	0.00122249
miR-2779-z	miR-2779-z	177	232	268	54	132	91	15.3566	20.6397	27.2478	3.5375	10.5226	4.7768	21.0814	6.27897	-1.74737	0.018865
miR-2840-x	miR-2840-x	2	7	3	0	0	0	0.1735	0.6227	0.305	0	0	0	0.367067	0.01	-5.19797	0.0286418
miR-28-x	miR-28-x	260	144	180	582	228	987	22.5578	12.8108	18.3007	38.1261	18.1754	51.8097	17.8898	36.0371	1.01035	0.00590258
miR-28-y	miR-28-y	4314	3703	5060	1688	2436	1933	374.285	329.434	514.454	110.579	194.19	101.467	406.058	135.412	-1.58433	0.0198109
miR-3135-x	miR-3135-x	40	19	23	4	7	11	3.4704	1.6903	2.3384	0.262	0.558	0.5774	2.4997	0.4658	-2.42397	0.0138677
miR-322-x	miR-322-x	0	0	0	6	2	2	0	0	0	0.3931	0.1594	0.105	0.01	0.219167	4.45396	0.0456638
miR-33-x	miR-33-x	5	7	9	0	0	0	0.4338	0.6227	0.915	0	0	0	0.657167	0.01	-6.03819	0.00266627
miR-342-x	miR-342-x	31	14	34	5	0	7	2.6896	1.2455	3.4568	0.3275	0	0.3674	2.46397	0.231633	-3.41107	0.00576879
miR-345-x	miR-345-x	33	16	46	0	4	16	2.8631	1.4234	4.6769	0	0.3189	0.8399	2.9878	0.386267	-2.95141	0.0145754
miR-34-x	miR-34-x	24	23	37	0	3	6	2.0823	2.0462	3.7618	0	0.2391	0.315	2.6301	0.1847	-3.83186	0.000419069
miR-34-y	miR-34-y	84	40	124	0	0	0	7.2879	3.5586	12.6072	0	0	0	7.8179	0.01	-9.61064	9.78817e-13
miR-3615-y	miR-3615-y	21	16	27	2	2	0	1.822	1.4234	2.7451	0.131	0.1594	0	1.99683	0.0968	-4.36656	0.000313251
miR-361-x	miR-361-x	26	21	30	34	32	232	2.2558	1.8682	3.0501	2.2273	2.5509	12.1782	2.39137	5.65213	1.24096	0.0155677
miR-361-y	miR-361-y	41	30	44	17	43	952	3.5572	2.6689	4.4735	1.1136	3.4278	49.9725	3.56653	18.1713	2.34907	0.00459542
miR-363-y	miR-363-y	155	89	177	6	17	9	13.4479	7.9178	17.9957	0.3931	1.3552	0.4724	13.1205	0.740233	-4.1477	6.63061e-08
miR-372-y	miR-372-y	0	0	0	0	0	394	0	0	0	0	0	20.6819	0.01	6.89397	9.42919	0.000310456
miR-374-x	miR-374-x	50	35	78	68	31	1024	4.338	3.1137	7.9303	4.4546	2.4712	53.7519	5.12733	20.2259	1.97992	0.00581539
miR-374-y	miR-374-y	148	93	215	31	38	112	12.8406	8.2737	21.8592	2.0308	3.0292	5.8791	14.3245	3.64637	-1.97395	0.0166299
miR-375-y	miR-375-y	126	117	64	3	0	0	10.9318	10.4088	6.5069	0.1965	0	0	9.2825	0.0655	-7.14687	2.91058e-11
miR-3964-y	miR-3964-y	17	2	10	0	0	0	1.4749	0.1779	1.0167	0	0	0	0.889833	0.01	-6.47546	0.00166915
miR-3966-x	miR-3966-x	0	0	0	0	0	40	0	0	0	0	0	2.0997	0.01	0.6999	6.12908	0.0189123
miR-3968-y	miR-3968-y	949	828	1399	178	371	367	82.3358	73.6623	142.237	11.6606	29.5749	19.2646	99.4118	20.1667	-2.30144	0.000421953
miR-409-x	miR-409-x	8	6	7	13	16	69	0.6941	0.5338	0.7117	0.8516	1.2755	3.622	0.646533	1.91637	1.56758	0.013827
miR-422-x	miR-422-x	2	0	0	7	5	6	0.1735	0	0	0.4586	0.3986	0.315	0.0578333	0.390733	2.75621	0.0416384
miR-429-y	miR-429-y	165	57	155	2	0	0	14.3155	5.071	15.759	0.131	0	0	11.7152	0.0436667	-8.06763	1.51316e-12
miR-4484-y	miR-4484-y	15	24	7	0	2	0	1.3014	2.1351	0.7117	0	0.1594	0	1.38273	0.0531333	-4.70176	0.000702627
miR-4492-y	miR-4492-y	148	120	227	44	60	63	12.8406	10.6757	23.0793	2.8824	4.783	3.307	15.5319	3.65747	-2.08631	0.00350045
miR-4510-x	miR-4510-x	0	0	0	0	0	56	0	0	0	0	0	2.9396	0.01	0.979867	6.61451	0.00871569
miR-4532-x	miR-4532-x	12	11	23	0	0	0	1.0411	0.9786	2.3384	0	0	0	1.4527	0.01	-7.18259	1.5227e-05
miR-455-x	miR-455-x	10	11	16	0	0	4	0.8676	0.9786	1.6267	0	0	0.21	1.15763	0.07	-4.04768	0.00465422
miR-4700-y	miR-4700-y	6	10	41	3	4	7	0.5206	0.8896	4.1685	0.1965	0.3189	0.3674	1.85957	0.294267	-2.65977	0.0476092
miR-4792-x	miR-4792-x	1244	809	1376	19	15	45	107.93	71.972	139.899	1.2447	1.1957	2.3621	106.6	1.60083	-6.05725	9.61601e-19
miR-486-x	miR-486-x	15300	15668	11282	31982	37058	56347	1327.44	1393.89	1147.05	2095.1	2954.14	2957.77	1289.46	2669	1.04954	0.000217301
miR-501-y	miR-501-y	469	191	587	13	14	16	40.6907	16.9922	59.6807	0.8516	1.116	0.8399	39.1212	0.935833	-5.38556	1.6957e-13
miR-511-x	miR-511-x	29	12	41	0	0	0	2.5161	1.0676	4.1685	0	0	0	2.58407	0.01	-8.0135	4.20641e-07
miR-5126-y	miR-5126-y	7	11	34	0	0	3	0.6073	0.9786	3.4568	0	0	0.1575	1.6809	0.0525	-5.00077	0.000760842
miR-512-y	miR-512-y	0	0	0	2	0	141	0	0	0	0.131	0	7.4014	0.01	2.5108	7.972	0.000407149
miR-517-y	miR-517-y	0	0	0	0	0	81	0	0	0	0	0	4.2519	0.01	1.4173	7.147	0.0043343
miR-518-x	miR-518-x	2	0	0	0	0	80	0.1735	0	0	0	0	4.1994	0.0578333	1.3998	4.59718	0.025182
miR-518-y	miR-518-y	0	0	0	0	0	40	0	0	0	0	0	2.0997	0.01	0.6999	6.12908	0.0190414
miR-520-x	miR-520-x	0	0	0	0	0	83	0	0	0	0	0	4.3568	0.01	1.45227	7.18216	0.00410305
miR-520-y	miR-520-y	0	0	0	0	0	39	0	0	0	0	0	2.0472	0.01	0.6824	6.09255	0.020533
miR-525-x	miR-525-x	0	0	0	0	0	59	0	0	0	0	0	3.097	0.01	1.03233	6.68977	0.00768025
miR-6134-y	miR-6134-y	12	25	12	11	22	150	1.0411	2.2241	1.22	0.7206	1.7538	7.8738	1.49507	3.4494	1.20614	0.0496187
miR-6412-y	miR-6412-y	118	160	177	35	56	87	10.2378	14.2343	17.9957	2.2928	4.4641	4.5668	14.1559	3.77457	-1.90702	0.00829284
miR-6516-y	miR-6516-y	41	44	94	13	11	19	3.5572	3.9144	9.5571	0.8516	0.8769	0.9974	5.67623	0.908633	-2.64316	0.00280366
miR-735-y	miR-735-y	17	41	59	12	9	15	1.4749	3.6475	5.9986	0.7861	0.7174	0.7874	3.707	0.763633	-2.2793	0.0242748
miR-7477-x	miR-7477-x	41	87	142	11	22	15	3.5572	7.7399	14.4372	0.7206	1.7538	0.7874	8.5781	1.08727	-2.97995	0.000370742
miR-8187-y	miR-8187-y	5	2	7	0	0	0	0.4338	0.1779	0.7117	0	0	0	0.441133	0.01	-5.46314	0.0158713
miR-8188-x	miR-8188-x	5	2	12	0	0	0	0.4338	0.1779	1.22	0	0	0	0.610567	0.01	-5.93208	0.00819444
miR-8866-y	miR-8866-y	12	3	26	2	3	0	1.0411	0.2669	2.6434	0.131	0.2391	0	1.31713	0.123367	-3.41638	0.0255345
miR-9270-x	miR-9270-x	11	10	14	2	0	5	0.9544	0.8896	1.4234	0.131	0	0.2625	1.08913	0.131167	-3.05371	0.0326952
miR-9277-y	miR-9277-y	179	268	215	75	114	88	15.5302	23.8424	21.8592	4.9132	9.0877	4.6193	20.4106	6.20673	-1.71741	0.0177772
miR-93-y	miR-93-y	13	14	30	2	0	7	1.1279	1.2455	3.0501	0.131	0	0.3674	1.80783	0.166133	-3.44385	0.00783615
miR-941-y	miR-941-y	63	30	108	3	22	14	5.4659	2.6689	10.9804	0.1965	1.7538	0.7349	6.37173	0.895067	-2.83162	0.00362397
miR-95-y	miR-95-y	5	13	7	34	28	174	0.4338	1.1565	0.7117	2.2273	2.2321	9.1336	0.767333	4.531	2.5619	0.000148489
miR-96-x	miR-96-x	19	9	15	0	0	6	1.6485	0.8007	1.5251	0	0	0.315	1.32477	0.105	-3.65728	0.0120038
miR-98-y	miR-98-y	60	79	261	13	26	40	5.2056	7.0282	26.5361	0.8516	2.0726	2.0997	12.9233	1.67463	-2.94806	0.000698441
novel-m0138-5p	novel-m0021-5p	0	0	0	5	3	2	0	0	0	0.3275	0.2391	0.105	0.01	0.223867	4.48457	0.039107
novel-m0014-3p	novel-m0070-3p	113	27	54	184	141	282	9.804	2.402	5.4902	12.0536	11.24	14.8028	5.89873	12.6988	1.10622	0.00902747

## Sheet: Table S4-4
Table S4-4. The detail targets information of co-differentially expressed miRNAs between LAC-vs-LWQY and LAC-vs-HAC groups
GeneID	Symbol	Description	KEGG_A_class	KEGG_B_class	Pathway	K_ID	GO Component	GO Function	GO Process	miRNA
XM_024975989.1	CD46	PREDICTED: membrane cofactor protein isoform X6 [Bos taurus]	Organismal Systems	Immune system	ko04610//Complement and coagulation cascades	K04007	GO:0030667//secretory granule membrane;GO:0044425//membrane part;GO:0012506//vesicle membrane;GO:0002080//acrosomal membrane;GO:0005622//intracellular;GO:0044433//cytoplasmic vesicle part;GO:0098805//whole membrane;GO:0099503//secretory vesicle;GO:0031090//organelle membrane;GO:0097223//sperm part;GO:0044424//intracellular part;GO:0005737//cytoplasm;GO:0030659//cytoplasmic vesicle membrane;GO:003…	-	GO:0002460//adaptive immune response based on somatic recombination of immune receptors built from immunoglobulin superfamily domains;GO:0050896//response to stimulus;GO:0006952//defense response;GO:0019953//sexual reproduction;GO:0009566//fertilization;GO:0002455//humoral immune response mediated by circulating immunoglobulin;GO:0002449//lymphocyte mediated immunity;GO:0016064//immunoglobulin me…	miR-203-y,miR-361-y,miR-372-y
XM_024998250.1	Atl2	PREDICTED: atlastin-2 isoform X2 [Capra hircus]	-	-	-	-	GO:0043227//membrane-bounded organelle;GO:0043229//intracellular organelle;GO:0031224//intrinsic component of membrane;GO:0043231//intracellular membrane-bounded organelle;GO:0044424//intracellular part;GO:0043226//organelle;GO:0005623//cell;GO:0044425//membrane part;GO:0044464//cell part;GO:0016020//membrane;GO:0005622//intracellular	GO:0005515//protein binding;GO:0097367//carbohydrate derivative binding;GO:0005488//binding;GO:0001882//nucleoside binding;GO:0032550//purine ribonucleoside binding;GO:1901363//heterocyclic compound binding;GO:0032549//ribonucleoside binding;GO:0097159//organic cyclic compound binding;GO:0001883//purine nucleoside binding;GO:0036094//small molecule binding	GO:0006796//phosphate-containing compound metabolic process;GO:1901360//organic cyclic compound metabolic process;GO:0044712//single-organism catabolic process;GO:0006195//purine nucleotide catabolic process;GO:0006753//nucleoside phosphate metabolic process;GO:0009117//nucleotide metabolic process;GO:1901136//carbohydrate derivative catabolic process;GO:0009166//nucleotide catabolic process;GO:1…	miR-1285-y,miR-200-y,miR-429-y,miR-98-y,miR-4484-y
XM_024982404.1	SLC6A6	sodium- and chloride-dependent taurine transporter [Bos taurus]	-	-	-	-	GO:0016020//membrane;GO:0031224//intrinsic component of membrane;GO:0016021//integral component of membrane;GO:0044425//membrane part	GO:0022804//active transmembrane transporter activity;GO:0015370//solute:sodium symporter activity;GO:0046873//metal ion transmembrane transporter activity;GO:0005215//transporter activity;GO:0005343//organic acid:sodium symporter activity;GO:0015291//secondary active transmembrane transporter activity;GO:0022892//substrate-specific transporter activity;GO:0022857//transmembrane transporter activ…	GO:0006810//transport;GO:0071702//organic substance transport;GO:0051179//localization;GO:0051234//establishment of localization	miR-374-x,miR-141-y,miR-2137-y,miR-361-x,miR-4492-y,miR-6412-y,miR-735-y,miR-5126-y,miR-3966-x,miR-4532-x,miR-1281-y
XM_005211109.4	RPS6KA2	PREDICTED: ribosomal protein S6 kinase alpha-2 isoform X1 [Bos taurus]	Cellular Processes;Environmental Information Processing;Organismal Systems	Endocrine system;Signal transduction;Cell growth and death;Nervous system	ko04010//MAPK signaling pathway;ko04722//Neurotrophin signaling pathway;ko04114//Oocyte meiosis;ko04914//Progesterone-mediated oocyte maturation;ko04150//mTOR signaling pathway;ko04720//Long-term potentiation	K04373	GO:0005622//intracellular;GO:0043228//non-membrane-bounded organelle;GO:0043232//intracellular non-membrane-bounded organelle;GO:0043226//organelle;GO:0015630//microtubule cytoskeleton;GO:0044464//cell part;GO:0005856//cytoskeleton;GO:0005623//cell;GO:0043227//membrane-bounded organelle;GO:0044424//intracellular part;GO:0043231//intracellular membrane-bounded organelle;GO:0043229//intracellular o…	GO:0097159//organic cyclic compound binding;GO:0016773//phosphotransferase activity, alcohol group as acceptor;GO:0005488//binding;GO:1901363//heterocyclic compound binding;GO:0016301//kinase activity;GO:0016772//transferase activity, transferring phosphorus-containing groups;GO:0004674//protein serine/threonine kinase activity;GO:0097367//carbohydrate derivative binding;GO:0001883//purine nucleo…	GO:0016485//protein processing;GO:0006468//protein phosphorylation;GO:0044699//single-organism process;GO:0006508//proteolysis;GO:0050789//regulation of biological process;GO:0001976//neurological system process involved in regulation of systemic arterial blood pressure;GO:0000003//reproduction;GO:0071704//organic substance metabolic process;GO:0012501//programmed cell death;GO:0003073//regulatio…	miR-100-x,miR-146-y,miR-2137-y,miR-215-x,miR-372-y,miR-4492-y,miR-3615-y,miR-5126-y
NM_001038028.1	AURKA	aurora kinase A [Bos taurus]	Cellular Processes	Cell growth and death	ko04114//Oocyte meiosis	K11481	GO:0044430//cytoskeletal part;GO:0005819//spindle;GO:0000922//spindle pole;GO:0043228//non-membrane-bounded organelle;GO:0043231//intracellular membrane-bounded organelle;GO:0043227//membrane-bounded organelle;GO:0044444//cytoplasmic part;GO:0043226//organelle;GO:0044464//cell part;GO:0005737//cytoplasm;GO:0044424//intracellular part;GO:0044446//intracellular organelle part;GO:0005856//cytoskelet…	GO:0036094//small molecule binding;GO:0004672//protein kinase activity;GO:0097367//carbohydrate derivative binding;GO:0044389//ubiquitin-like protein ligase binding;GO:0005488//binding;GO:0016773//phosphotransferase activity, alcohol group as acceptor;GO:0016740//transferase activity;GO:0032550//purine ribonucleoside binding;GO:0001883//purine nucleoside binding;GO:0005515//protein binding;GO:001…	GO:0043412//macromolecule modification;GO:0031114//regulation of microtubule depolymerization;GO:0044267//cellular protein metabolic process;GO:0065009//regulation of molecular function;GO:0048523//negative regulation of cellular process;GO:0044699//single-organism process;GO:0036211//protein modification process;GO:0065007//biological regulation;GO:1901879//regulation of protein depolymerization…	miR-195-x,miR-735-y
XM_024994650.1	PNPLA6	PREDICTED: neuropathy target esterase isoform X4 [Capra hircus]	Metabolism	Lipid metabolism	ko00564//Glycerophospholipid metabolism	K14676	-	-	-	miR-148-y,miR-195-x,miR-361-y,miR-1843-y
XM_024976549.1	FBXO44	F-box only protein 44 [Bos mutus]	-	-	-	-	-	-	GO:1901575//organic substance catabolic process;GO:0043170//macromolecule metabolic process;GO:0009057//macromolecule catabolic process;GO:0009056//catabolic process;GO:0071704//organic substance metabolic process;GO:0008152//metabolic process	miR-486-x
XM_024977633.1	ZNF140	PREDICTED: zinc finger protein 140 isoform X3 [Bos indicus]	-	-	-	-	-	-	-	miR-200-y,miR-146-y,miR-429-y
XM_010816458.3	BAIAP2	PREDICTED: brain-specific angiogenesis inhibitor 1-associated protein 2 isoform X3 [Bos taurus]	Cellular Processes	Cellular commiunity;Cell motility	ko04810//Regulation of actin cytoskeleton;ko04520//Adherens junction	K05627	GO:0043226//organelle;GO:0042995//cell projection;GO:0043232//intracellular non-membrane-bounded organelle;GO:0031982//vesicle;GO:0031252//cell leading edge;GO:0043228//non-membrane-bounded organelle;GO:0043229//intracellular organelle;GO:0043227//membrane-bounded organelle;GO:0005622//intracellular;GO:0016020//membrane;GO:0031988//membrane-bounded vesicle;GO:0005623//cell;GO:0044464//cell part;G…	GO:0060090//binding, bridging;GO:0030674//protein binding, bridging;GO:0005488//binding;GO:0019904//protein domain specific binding;GO:0005515//protein binding	GO:0032502//developmental process;GO:0043933//macromolecular complex subunit organization;GO:0022604//regulation of cell morphogenesis;GO:0023052//signaling;GO:0009607//response to biotic stimulus;GO:0044699//single-organism process;GO:0043207//response to external biotic stimulus;GO:0071840//cellular component organization or biogenesis;GO:0065007//biological regulation;GO:0030154//cell differen…	miR-148-y,miR-195-x,miR-361-y,miR-501-y,miR-4492-y,miR-735-y,miR-5126-y,miR-4484-y,miR-9270-x,miR-1281-y,miR-1843-x
NM_001103102.2	SPN	leukosialin [Bos taurus]	Environmental Information Processing	Signaling molecules and interaction	ko04514//Cell adhesion molecules (CAMs)	K06477	GO:0044425//membrane part;GO:0031012//extracellular matrix;GO:0005886//plasma membrane;GO:0016021//integral component of membrane;GO:0016020//membrane;GO:0044464//cell part;GO:0071944//cell periphery;GO:0005578//proteinaceous extracellular matrix;GO:0005576//extracellular region;GO:0031254//cell trailing edge;GO:0005623//cell;GO:0044421//extracellular region part;GO:0031224//intrinsic component o…	-	GO:0030217//T cell differentiation;GO:0001819//positive regulation of cytokine production;GO:0006954//inflammatory response;GO:0002437//inflammatory response to antigenic stimulus;GO:0044699//single-organism process;GO:0030154//cell differentiation;GO:0048731//system development;GO:0009891//positive regulation of biosynthetic process;GO:0009607//response to biotic stimulus;GO:0098602//single orga…	miR-9277-y,miR-122-x,miR-4484-y
XM_024976962.1	NUDT6	PREDICTED: nucleoside diphosphate-linked moiety X motif 6 isoform X1 [Bos taurus]	-	-	-	-	-	GO:0003824//catalytic activity	-	miR-195-x,miR-9277-y,miR-146-y,miR-372-y,miR-98-y,miR-4700-y,miR-1281-y,miR-2339-y
NM_001015550.1	CDH16	cadherin-16 precursor [Bos taurus]	-	-	-	-	GO:0044425//membrane part;GO:0016020//membrane;GO:0031224//intrinsic component of membrane	-	GO:0098609//cell-cell adhesion;GO:0022610//biological adhesion;GO:0007155//cell adhesion	miR-4532-x
XM_024994046.1	RANBP3	PREDICTED: ran-binding protein 3 isoform X2 [Bos taurus]	-	-	-	-	-	GO:0005515//protein binding;GO:0005488//binding;GO:0046332//SMAD binding	GO:0051234//establishment of localization;GO:0006810//transport;GO:0051179//localization	miR-122-x,miR-2137-y
XM_010808061.3	ADAM28	PREDICTED: ADAM DEC1 isoform X2 [Bos taurus]	-	-	-	-	GO:0016020//membrane	GO:0046872//metal ion binding;GO:0005488//binding;GO:0043169//cation binding;GO:0070011//peptidase activity, acting on L-amino acid peptides;GO:0003824//catalytic activity;GO:0043167//ion binding;GO:0016787//hydrolase activity;GO:0008233//peptidase activity;GO:0046914//transition metal ion binding	GO:0010467//gene expression;GO:0043170//macromolecule metabolic process;GO:0044238//primary metabolic process;GO:0019538//protein metabolic process;GO:0071704//organic substance metabolic process;GO:0016485//protein processing;GO:0051604//protein maturation;GO:0006508//proteolysis;GO:0008152//metabolic process	miR-34-y,miR-941-y
XM_010813027.3	SRGAP2	PREDICTED: SLIT-ROBO Rho GTPase-activating protein 2 isoform X2 [Bos taurus]	Organismal Systems	Development	ko04360//Axon guidance	K07526	GO:0005623//cell;GO:0030139//endocytic vesicle;GO:0016020//membrane;GO:0043229//intracellular organelle;GO:0044446//intracellular organelle part;GO:0071944//cell periphery;GO:0005737//cytoplasm;GO:0031410//cytoplasmic vesicle;GO:0043232//intracellular non-membrane-bounded organelle;GO:0043228//non-membrane-bounded organelle;GO:0031982//vesicle;GO:0031988//membrane-bounded vesicle;GO:0044424//intr…	GO:0031267//small GTPase binding;GO:0017016//Ras GTPase binding;GO:0019899//enzyme binding;GO:0017048//Rho GTPase binding;GO:0060589//nucleoside-triphosphatase regulator activity;GO:0005515//protein binding;GO:0030695//GTPase regulator activity;GO:0098772//molecular function regulator;GO:0030234//enzyme regulator activity;GO:0051020//GTPase binding;GO:0008047//enzyme activator activity;GO:0046983…	GO:0007275//multicellular organism development;GO:0007417//central nervous system development;GO:0022029//telencephalon cell migration;GO:0007010//cytoskeleton organization;GO:0000226//microtubule cytoskeleton organization;GO:0021815//modulation of microtubule cytoskeleton involved in cerebral cortex radial glia guided migration;GO:0016358//dendrite development;GO:0048513//animal organ developmen…	miR-26-x,miR-4492-y,miR-5126-y,miR-4484-y,miR-1843-x
XM_024991165.1	slc23a2	PREDICTED: solute carrier family 23 member 1 isoform X1 [Bos taurus]	-	-	-	-	-	-	GO:0044763//single-organism cellular process;GO:0044699//single-organism process;GO:0009987//cellular process	miR-203-y,miR-429-y,miR-6412-y,miR-345-x,miR-1281-y
XM_024982432.1	CCR8	PREDICTED: C-C chemokine receptor type 8 isoform X1 [Bos taurus]	Organismal Systems;Environmental Information Processing	Immune system;Signaling molecules and interaction	ko04060//Cytokine-cytokine receptor interaction;ko04062//Chemokine signaling pathway	K04183	GO:0031224//intrinsic component of membrane;GO:0044425//membrane part;GO:0016020//membrane	GO:0004872//receptor activity;GO:0004950//chemokine receptor activity;GO:0060089//molecular transducer activity;GO:0004888//transmembrane signaling receptor activity;GO:0008528//G-protein coupled peptide receptor activity;GO:0001637//G-protein coupled chemoattractant receptor activity;GO:0001653//peptide receptor activity;GO:0038023//signaling receptor activity;GO:0004896//cytokine receptor activ…	GO:0065008//regulation of biological quality;GO:0051716//cellular response to stimulus;GO:0006875//cellular metal ion homeostasis;GO:0034097//response to cytokine;GO:0010033//response to organic substance;GO:0019725//cellular homeostasis;GO:0055082//cellular chemical homeostasis;GO:0007166//cell surface receptor signaling pathway;GO:0044700//single organism signaling;GO:0072503//cellular divalent…	miR-374-x,miR-200-x,miR-1843-x
XM_010816976.3	ZSCAN2	zinc finger and SCAN domain-containing protein 2 [Bos taurus]	-	-	-	-	GO:0043231//intracellular membrane-bounded organelle;GO:0005622//intracellular;GO:0043226//organelle;GO:0005623//cell;GO:0044464//cell part;GO:0044424//intracellular part;GO:0043229//intracellular organelle;GO:0043227//membrane-bounded organelle	GO:0005488//binding;GO:0043167//ion binding;GO:0043169//cation binding;GO:0001071//nucleic acid binding transcription factor activity	GO:0010467//gene expression;GO:0097659//nucleic acid-templated transcription;GO:0006725//cellular aromatic compound metabolic process;GO:0044271//cellular nitrogen compound biosynthetic process;GO:1901362//organic cyclic compound biosynthetic process;GO:1901576//organic substance biosynthetic process;GO:0044249//cellular biosynthetic process;GO:0034654//nucleobase-containing compound biosynthetic…	miR-4792-x,miR-146-y,miR-6412-y,miR-3135-x
XM_024980614.1	BRIP1	PREDICTED: Fanconi anemia group J protein [Bos indicus]	Genetic Information Processing	Replication and repair	ko03460//Fanconi anemia pathway	K15362	GO:0031975//envelope;GO:0044428//nuclear part;GO:0005622//intracellular;GO:0044424//intracellular part;GO:0005623//cell;GO:0031967//organelle envelope;GO:0044446//intracellular organelle part;GO:0005635//nuclear envelope;GO:0012505//endomembrane system;GO:0043231//intracellular membrane-bounded organelle;GO:0043229//intracellular organelle;GO:0043226//organelle;GO:0005634//nucleus;GO:0043227//mem…	GO:0004386//helicase activity;GO:0001883//purine nucleoside binding;GO:0016462//pyrophosphatase activity;GO:0097159//organic cyclic compound binding;GO:0036094//small molecule binding;GO:0017111//nucleoside-triphosphatase activity;GO:0032550//purine ribonucleoside binding;GO:0097367//carbohydrate derivative binding;GO:0032549//ribonucleoside binding;GO:0003824//catalytic activity;GO:0005488//bind…	GO:0009987//cellular process;GO:0010467//gene expression;GO:1901362//organic cyclic compound biosynthetic process;GO:0044237//cellular metabolic process;GO:0097659//nucleic acid-templated transcription;GO:0046483//heterocycle metabolic process;GO:0016070//RNA metabolic process;GO:0044249//cellular biosynthetic process;GO:0019438//aromatic compound biosynthetic process;GO:0071704//organic substanc…	miR-126-x
NM_001206286.1	Slc12a9	solute carrier family 12 member 9 [Bos taurus]	-	-	-	-	-	-	GO:0044763//single-organism cellular process;GO:0044699//single-organism process;GO:0009987//cellular process	miR-4510-x,miR-4700-y,miR-3966-x
XM_005222076.4	RALGAPA1	PREDICTED: ral GTPase-activating protein subunit alpha-1 isoform X6 [Bos taurus]	-	-	-	-	GO:0044424//intracellular part;GO:0043229//intracellular organelle;GO:0044464//cell part;GO:0043231//intracellular membrane-bounded organelle;GO:0005622//intracellular;GO:0005623//cell;GO:0043226//organelle;GO:0043227//membrane-bounded organelle	GO:0046983//protein dimerization activity;GO:0005488//binding;GO:0005515//protein binding	GO:0050794//regulation of cellular process;GO:1901576//organic substance biosynthetic process;GO:0018130//heterocycle biosynthetic process;GO:0016070//RNA metabolic process;GO:0090304//nucleic acid metabolic process;GO:1901360//organic cyclic compound metabolic process;GO:0044260//cellular macromolecule metabolic process;GO:0007165//signal transduction;GO:0007154//cell communication;GO:0023052//s…	miR-361-y,miR-122-x,miR-735-y
NM_001014984.1	AMELX	amelogenin, X isoform precursor [Bos taurus]	-	-	-	-	GO:0031012//extracellular matrix;GO:0005578//proteinaceous extracellular matrix;GO:0005576//extracellular region;GO:0044421//extracellular region part	GO:0005515//protein binding;GO:0005488//binding	GO:0009891//positive regulation of biosynthetic process;GO:0065007//biological regulation;GO:0010556//regulation of macromolecule biosynthetic process;GO:0048856//anatomical structure development;GO:0048518//positive regulation of biological process;GO:0044763//single-organism cellular process;GO:0010604//positive regulation of macromolecule metabolic process;GO:0032502//developmental process;GO:…	miR-511-x
XM_005221241.3	PGS1	CDP-diacylglycerol--glycerol-3-phosphate 3-phosphatidyltransferase, mitochondrial precursor [Bos taurus]	Metabolism	Global and Overview;Lipid metabolism	ko01100//Metabolic pathways;ko00564//Glycerophospholipid metabolism	K00995	GO:0044424//intracellular part;GO:0005622//intracellular;GO:0043227//membrane-bounded organelle;GO:0043231//intracellular membrane-bounded organelle;GO:0044464//cell part;GO:0005623//cell;GO:0043229//intracellular organelle;GO:0043226//organelle	GO:0032550//purine ribonucleoside binding;GO:0016780//phosphotransferase activity, for other substituted phosphate groups;GO:1901363//heterocyclic compound binding;GO:0032549//ribonucleoside binding;GO:0036094//small molecule binding;GO:0003824//catalytic activity;GO:0097159//organic cyclic compound binding;GO:0017169//CDP-alcohol phosphatidyltransferase activity;GO:0001882//nucleoside binding;GO…	GO:0006796//phosphate-containing compound metabolic process;GO:0044237//cellular metabolic process;GO:0044763//single-organism cellular process;GO:0019637//organophosphate metabolic process;GO:0006644//phospholipid metabolic process;GO:0044699//single-organism process;GO:0006629//lipid metabolic process;GO:0071704//organic substance metabolic process;GO:0006793//phosphorus metabolic process;GO:00…	miR-28-x,miR-9277-y
XM_005213246.4	COQ4	PREDICTED: ubiquinone biosynthesis protein COQ4 homolog, mitochondrial isoform X2 [Bos taurus]	-	-	-	-	GO:0031090//organelle membrane;GO:0043231//intracellular membrane-bounded organelle;GO:0005739//mitochondrion;GO:0044429//mitochondrial part;GO:0044444//cytoplasmic part;GO:0043229//intracellular organelle;GO:0016020//membrane;GO:0031967//organelle envelope;GO:0043226//organelle;GO:0005737//cytoplasm;GO:0043227//membrane-bounded organelle;GO:0031966//mitochondrial membrane;GO:0005743//mitochondri…	-	GO:0044763//single-organism cellular process;GO:1901661//quinone metabolic process;GO:0006733//oxidoreduction coenzyme metabolic process;GO:0044710//single-organism metabolic process;GO:0044699//single-organism process;GO:0009987//cellular process;GO:0006732//coenzyme metabolic process;GO:0042180//cellular ketone metabolic process;GO:0006743//ubiquinone metabolic process;GO:0044281//small molecul…	miR-28-x,miR-1281-y
XM_010804110.3	Rapgef5	PREDICTED: rap guanine nucleotide exchange factor 5 isoform X2 [Bos taurus]	Environmental Information Processing	Signal transduction	ko04015//Rap1 signaling pathway;ko04014//Ras signaling pathway	K08019	GO:0044464//cell part;GO:0005623//cell	-	GO:0050896//response to stimulus;GO:0065007//biological regulation;GO:0007264//small GTPase mediated signal transduction;GO:0050794//regulation of cellular process;GO:0050789//regulation of biological process;GO:0044699//single-organism process;GO:0044700//single organism signaling;GO:0009987//cellular process;GO:0051716//cellular response to stimulus;GO:0044763//single-organism cellular process;…	miR-28-x,miR-215-x,miR-34-y,miR-361-x,miR-429-y,miR-735-y,miR-4700-y,miR-5126-y,miR-3966-x
XM_005219451.4	SLC8A2	PREDICTED: sodium/calcium exchanger 2 isoform X2 [Bos taurus]	Organismal Systems;Environmental Information Processing	Digestive system;Signal transduction;Sensory system	ko04740//Olfactory transduction;ko04020//Calcium signaling pathway;ko04022//cGMP - PKG signaling pathway;ko04974//Protein digestion and absorption	K05849	GO:0031224//intrinsic component of membrane;GO:0016020//membrane;GO:0044425//membrane part	-	GO:0044765//single-organism transport;GO:0009987//cellular process;GO:1902578//single-organism localization;GO:0030001//metal ion transport;GO:0015672//monovalent inorganic cation transport;GO:0006810//transport;GO:0044699//single-organism process;GO:0072511//divalent inorganic cation transport;GO:0006812//cation transport;GO:0051234//establishment of localization;GO:0051179//localization;GO:0044…	miR-16-y
XM_024977638.1	FBRSL1	PREDICTED: fibrosin-1-like protein isoform X19 [Ovis aries musimon]	-	-	-	-	-	-	-	miR-126-x,miR-511-x,miR-2840-x
XM_010803162.3	RHOC	rho-related GTP-binding protein RhoC precursor [Homo sapiens]	-	-	-	-	GO:0016020//membrane;GO:0044424//intracellular part;GO:0044464//cell part;GO:0044444//cytoplasmic part;GO:0031988//membrane-bounded vesicle;GO:0031982//vesicle;GO:0005622//intracellular;GO:0043229//intracellular organelle;GO:0032153//cell division site;GO:0032155//cell division site part;GO:0005623//cell;GO:0043231//intracellular membrane-bounded organelle;GO:0005737//cytoplasm;GO:0043226//organe…	GO:1901363//heterocyclic compound binding;GO:0036094//small molecule binding;GO:0097367//carbohydrate derivative binding;GO:0001883//purine nucleoside binding;GO:0032549//ribonucleoside binding;GO:0005488//binding;GO:0097159//organic cyclic compound binding;GO:0060089//molecular transducer activity;GO:0032550//purine ribonucleoside binding;GO:0001882//nucleoside binding	GO:0050794//regulation of cellular process;GO:0048858//cell projection morphogenesis;GO:0048812//neuron projection morphogenesis;GO:0007275//multicellular organism development;GO:0022008//neurogenesis;GO:0023052//signaling;GO:0071840//cellular component organization or biogenesis;GO:0016043//cellular component organization;GO:0044767//single-organism developmental process;GO:0044707//single-multi…	miR-9277-y,miR-372-y,miR-4492-y
XM_024985861.1	JAKMIP3	PREDICTED: janus kinase and microtubule-interacting protein 3 isoform X7 [Bos taurus]	-	-	-	-	-	-	-	miR-501-y,miR-141-y,miR-146-y,miR-372-y,miR-429-y,miR-4492-y,miR-4700-y,miR-4532-x
XM_015460465.2	MAD1L1	mitotic spindle assembly checkpoint protein MAD1 [Bos taurus]	Organismal Systems;Cellular Processes	Cell growth and death;Endocrine system	ko04110//Cell cycle;ko04914//Progesterone-mediated oocyte maturation	K06638	GO:0031975//envelope;GO:0043227//membrane-bounded organelle;GO:0044428//nuclear part;GO:0031967//organelle envelope;GO:0044422//organelle part;GO:0043226//organelle;GO:0043232//intracellular non-membrane-bounded organelle;GO:0044464//cell part;GO:0012505//endomembrane system;GO:0043231//intracellular membrane-bounded organelle;GO:0005635//nuclear envelope;GO:0044446//intracellular organelle part;…	-	GO:0048523//negative regulation of cellular process;GO:0061136//regulation of proteasomal protein catabolic process;GO:0009895//negative regulation of catabolic process;GO:0019222//regulation of metabolic process;GO:0051246//regulation of protein metabolic process;GO:0045841//negative regulation of mitotic metaphase/anaphase transition;GO:0031323//regulation of cellular metabolic process;GO:00517…	miR-2137-y,miR-4492-y,miR-735-y,miR-5126-y,miR-3966-x,miR-422-x,miR-1281-y
XM_024999966.1	NIPA2	magnesium transporter NIPA2 [Bos taurus]	-	-	-	-	GO:0016020//membrane;GO:0031224//intrinsic component of membrane;GO:0044425//membrane part	GO:0022857//transmembrane transporter activity;GO:0046873//metal ion transmembrane transporter activity;GO:0022892//substrate-specific transporter activity;GO:0008324//cation transmembrane transporter activity;GO:0022890//inorganic cation transmembrane transporter activity;GO:0022891//substrate-specific transmembrane transporter activity;GO:0005215//transporter activity;GO:0015075//ion transmembr…	GO:0072511//divalent inorganic cation transport;GO:0070838//divalent metal ion transport;GO:0006810//transport;GO:0044699//single-organism process;GO:0051179//localization;GO:1902578//single-organism localization;GO:0006812//cation transport;GO:0044765//single-organism transport;GO:0030001//metal ion transport;GO:0051234//establishment of localization;GO:0006811//ion transport	miR-372-y
XM_005226108.4	POMK	PREDICTED: protein O-mannose kinase isoform X1 [Bos taurus]	-	-	-	-	-	-	-	miR-200-y,miR-361-y,miR-501-y,miR-6134-y
XM_024977845.1	IGLL5	PREDICTED: immunoglobulin lambda-like polypeptide 5 [Lipotes vexillifer]	-	-	-	-	-	-	-	miR-5126-y
NM_001113307.1	MRPS21	28S ribosomal protein S21, mitochondrial [Bos taurus]	Genetic Information Processing	Translation	ko03010//Ribosome	K02970	GO:0030529//intracellular ribonucleoprotein complex;GO:0005737//cytoplasm;GO:0044444//cytoplasmic part;GO:0043232//intracellular non-membrane-bounded organelle;GO:0005840//ribosome;GO:0044446//intracellular organelle part;GO:0000313//organellar ribosome;GO:0044424//intracellular part;GO:0005622//intracellular;GO:0000314//organellar small ribosomal subunit;GO:0043226//organelle;GO:0005623//cell;GO…	-	GO:0010467//gene expression;GO:0071704//organic substance metabolic process;GO:0043170//macromolecule metabolic process;GO:0008152//metabolic process	miR-361-y,miR-141-y,miR-6412-y,miR-735-y,miR-3135-x
XM_024978019.1	NUCB1	PREDICTED: nucleobindin-1 isoform X2 [Bos taurus]	-	-	-	-	GO:0043226//organelle;GO:0043229//intracellular organelle;GO:0043232//intracellular non-membrane-bounded organelle;GO:0005856//cytoskeleton;GO:0005622//intracellular;GO:0044424//intracellular part;GO:0043228//non-membrane-bounded organelle;GO:0043231//intracellular membrane-bounded organelle;GO:0044464//cell part;GO:0043227//membrane-bounded organelle;GO:0005623//cell	GO:0043167//ion binding;GO:0043169//cation binding;GO:0046872//metal ion binding;GO:0005488//binding	-	miR-195-x,miR-4492-y
XM_005221255.4	CDC42EP4	cdc42 effector protein 4 [Bos taurus]	-	-	-	-	GO:0043226//organelle;GO:0005623//cell;GO:0044424//intracellular part;GO:0043229//intracellular organelle;GO:0005856//cytoskeleton;GO:0044464//cell part;GO:0043228//non-membrane-bounded organelle;GO:0043232//intracellular non-membrane-bounded organelle;GO:0005622//intracellular	-	GO:0065007//biological regulation;GO:0031269//pseudopodium assembly;GO:0050789//regulation of biological process;GO:0009987//cellular process;GO:0023052//signaling;GO:0007265//Ras protein signal transduction;GO:0050793//regulation of developmental process;GO:0044700//single organism signaling;GO:0007154//cell communication;GO:0044699//single-organism process;GO:0051716//cellular response to stimu…	miR-28-x,miR-735-y,miR-3615-y,miR-3964-y,miR-2840-x
NM_001314065.1	HRASLS	phospholipid-metabolizing enzyme A-C1 isoform 1 [Bos taurus]	-	-	-	-	-	-	-	miR-2339-y
XM_024976436.1	Lpgat1	PREDICTED: acyl-CoA:lysophosphatidylglycerol acyltransferase 1 isoform X1 [Bubalus bubalis]	Metabolism	Lipid metabolism	ko00564//Glycerophospholipid metabolism	K13514	-	GO:0003824//catalytic activity;GO:0016740//transferase activity	-	miR-203-y,miR-28-x,miR-141-y,miR-345-x,miR-4700-y,miR-8866-y
XM_024982379.1	MAP4	PREDICTED: microtubule-associated protein 4 isoform X11 [Bos taurus]	-	-	-	-	GO:0044422//organelle part;GO:0005622//intracellular;GO:0044446//intracellular organelle part;GO:0043232//intracellular non-membrane-bounded organelle;GO:0043228//non-membrane-bounded organelle;GO:0016020//membrane;GO:0044430//cytoskeletal part;GO:0015630//microtubule cytoskeleton;GO:0044424//intracellular part;GO:0043229//intracellular organelle;GO:0005856//cytoskeleton;GO:0005819//spindle;GO:00…	GO:0005515//protein binding;GO:0005488//binding;GO:0008092//cytoskeletal protein binding;GO:0015631//tubulin binding	GO:0000278//mitotic cell cycle;GO:0044699//single-organism process;GO:0044763//single-organism cellular process;GO:0009987//cellular process;GO:0007049//cell cycle;GO:0007017//microtubule-based process;GO:0007018//microtubule-based movement;GO:0006928//movement of cell or subcellular component;GO:0030010//establishment of cell polarity;GO:0007163//establishment or maintenance of cell polarity	miR-195-x,miR-141-y,miR-2137-y,miR-372-y,miR-735-y,miR-7477-x,miR-3964-y,miR-8866-y
NM_001038169.1	TEX264	testis-expressed sequence 264 protein [Bos taurus]	-	-	-	-	-	-	-	miR-4492-y
NM_001083421.1	GTPBP2	GTP-binding protein 2 [Bos taurus]	-	-	-	-	-	GO:0097367//carbohydrate derivative binding;GO:0001882//nucleoside binding;GO:0097159//organic cyclic compound binding;GO:0001883//purine nucleoside binding;GO:0032550//purine ribonucleoside binding;GO:0005488//binding;GO:0032549//ribonucleoside binding;GO:0016462//pyrophosphatase activity;GO:0016787//hydrolase activity;GO:0016818//hydrolase activity, acting on acid anhydrides, in phosphorus-cont…	GO:1901361//organic cyclic compound catabolic process;GO:0046700//heterocycle catabolic process;GO:1901292//nucleoside phosphate catabolic process;GO:0034655//nucleobase-containing compound catabolic process;GO:0009056//catabolic process;GO:0006807//nitrogen compound metabolic process;GO:0019439//aromatic compound catabolic process;GO:1901564//organonitrogen compound metabolic process;GO:1901575/…	miR-1285-y,miR-26-x
XM_005224111.4	St8sia3	PREDICTED: sia-alpha-2,3-Gal-beta-1,4-GlcNAc-R:alpha 2,8-sialyltransferase [Capra hircus]	-	-	-	-	GO:0044424//intracellular part;GO:0012505//endomembrane system;GO:0005794//Golgi apparatus;GO:0043231//intracellular membrane-bounded organelle;GO:0000139//Golgi membrane;GO:0031228//intrinsic component of Golgi membrane;GO:0043227//membrane-bounded organelle;GO:0044444//cytoplasmic part;GO:0043226//organelle;GO:0044425//membrane part;GO:0005737//cytoplasm;GO:0044422//organelle part;GO:0044464//c…	GO:0003824//catalytic activity;GO:0016757//transferase activity, transferring glycosyl groups;GO:0008373//sialyltransferase activity;GO:0016740//transferase activity	GO:0006487//protein N-linked glycosylation;GO:0070085//glycosylation;GO:0005975//carbohydrate metabolic process;GO:0043170//macromolecule metabolic process;GO:0044710//single-organism metabolic process;GO:0008152//metabolic process;GO:1901137//carbohydrate derivative biosynthetic process;GO:0044699//single-organism process;GO:0036211//protein modification process;GO:0071704//organic substance met…	miR-195-x,miR-200-y,miR-28-x,miR-374-x,miR-361-x,miR-429-y,miR-735-y,miR-3135-x,miR-345-x,miR-4484-y,miR-1281-y,miR-2840-x
NM_001040482.1	KCNJ8	ATP-sensitive inward rectifier potassium channel 8 [Bos taurus]	Environmental Information Processing	Signal transduction	ko04022//cGMP - PKG signaling pathway	K05001	GO:0044464//cell part;GO:0043231//intracellular membrane-bounded organelle;GO:0005737//cytoplasm;GO:0005887//integral component of plasma membrane;GO:0044444//cytoplasmic part;GO:0044424//intracellular part;GO:0043227//membrane-bounded organelle;GO:0016020//membrane;GO:0043232//intracellular non-membrane-bounded organelle;GO:0031224//intrinsic component of membrane;GO:0016021//integral component …	GO:0005515//protein binding;GO:0097367//carbohydrate derivative binding;GO:0036094//small molecule binding;GO:0015075//ion transmembrane transporter activity;GO:0005267//potassium channel activity;GO:0022803//passive transmembrane transporter activity;GO:0099600//transmembrane receptor activity;GO:0060089//molecular transducer activity;GO:0005216//ion channel activity;GO:0022857//transmembrane tr…	GO:0006812//cation transport;GO:0006810//transport;GO:0042221//response to chemical;GO:1901698//response to nitrogen compound;GO:0051234//establishment of localization;GO:0003008//system process;GO:0098662//inorganic cation transmembrane transport;GO:0050880//regulation of blood vessel size;GO:0065007//biological regulation;GO:0044699//single-organism process;GO:1902578//single-organism localizat…	miR-148-y,miR-372-y
XM_024998284.1	HADHB	PREDICTED: trifunctional enzyme subunit beta, mitochondrial isoform X3 [Bos taurus]	Metabolism	Lipid metabolism;Global and Overview;Amino acid metabolism	ko01100//Metabolic pathways;ko01110//Biosynthesis of secondary metabolites;ko01130//Biosynthesis of antibiotics;ko01212//Fatty acid metabolism;ko00071//Fatty acid degradation;ko00280//Valine, leucine and isoleucine degradation;ko00062//Fatty acid elongation	K07509	GO:0031967//organelle envelope;GO:0005623//cell;GO:0070013//intracellular organelle lumen;GO:0005622//intracellular;GO:0044464//cell part;GO:0043227//membrane-bounded organelle;GO:0005740//mitochondrial envelope;GO:0043226//organelle;GO:0005737//cytoplasm;GO:0044422//organelle part;GO:0005739//mitochondrion;GO:0044429//mitochondrial part;GO:0043229//intracellular organelle;GO:0044424//intracellul…	GO:0016616//oxidoreductase activity, acting on the CH-OH group of donors, NAD or NADP as acceptor;GO:0016740//transferase activity;GO:0003824//catalytic activity;GO:0016491//oxidoreductase activity;GO:0003857//3-hydroxyacyl-CoA dehydrogenase activity;GO:0016746//transferase activity, transferring acyl groups;GO:0016614//oxidoreductase activity, acting on CH-OH group of donors	GO:0016054//organic acid catabolic process;GO:0006082//organic acid metabolic process;GO:0044710//single-organism metabolic process;GO:0009056//catabolic process;GO:0032787//monocarboxylic acid metabolic process;GO:1901575//organic substance catabolic process;GO:0044712//single-organism catabolic process;GO:0044281//small molecule metabolic process;GO:0044699//single-organism process;GO:0043436//…	miR-28-x
XM_015461538.2	SIAH1	PREDICTED: E3 ubiquitin-protein ligase SIAH1-like [Bos taurus]	Genetic Information Processing;Environmental Information Processing;Cellular Processes	Folding, sorting and degradation;Cell growth and death;Signal transduction	ko04120//Ubiquitin mediated proteolysis;ko04310//Wnt signaling pathway;ko04115//p53 signaling pathway	K04506	GO:0043227//membrane-bounded organelle;GO:0043226//organelle;GO:0032991//macromolecular complex;GO:0043229//intracellular organelle;GO:0043234//protein complex;GO:0005622//intracellular;GO:0044424//intracellular part;GO:0005623//cell;GO:0043231//intracellular membrane-bounded organelle;GO:0044464//cell part	GO:0043169//cation binding;GO:0005488//binding;GO:0046914//transition metal ion binding;GO:0003824//catalytic activity;GO:0046872//metal ion binding;GO:0043167//ion binding	GO:0043170//macromolecule metabolic process;GO:0044248//cellular catabolic process;GO:0010646//regulation of cell communication;GO:0016265//death;GO:0044267//cellular protein metabolic process;GO:0023056//positive regulation of signaling;GO:0050794//regulation of cellular process;GO:0023051//regulation of signaling;GO:0009057//macromolecule catabolic process;GO:0044699//single-organism process;GO…	miR-95-y
XM_024998876.1	INPP4A	PREDICTED: type I inositol 3,4-bisphosphate 4-phosphatase isoform X1 [Bos taurus]	Metabolism;Environmental Information Processing	Global and Overview;Signal transduction;Carbohydrate metabolism	ko01100//Metabolic pathways;ko04070//Phosphatidylinositol signaling system;ko00562//Inositol phosphate metabolism	K01109	-	-	-	miR-203-y,miR-4792-x,miR-122-x,miR-6516-y,miR-735-y,miR-8866-y,miR-1281-y
XM_024983103.1	DUSP7	dual specificity protein phosphatase 7 [Bos taurus]	Environmental Information Processing	Signal transduction	ko04010//MAPK signaling pathway	K04459	GO:0044444//cytoplasmic part;GO:0044464//cell part;GO:0005622//intracellular;GO:0044424//intracellular part;GO:0005623//cell;GO:0005737//cytoplasm	GO:0042578//phosphoric ester hydrolase activity;GO:0016788//hydrolase activity, acting on ester bonds;GO:0004721//phosphoprotein phosphatase activity;GO:0016787//hydrolase activity;GO:0003824//catalytic activity;GO:0008138//protein tyrosine/serine/threonine phosphatase activity;GO:0016791//phosphatase activity	GO:0019222//regulation of metabolic process;GO:0044260//cellular macromolecule metabolic process;GO:0044237//cellular metabolic process;GO:0009966//regulation of signal transduction;GO:0051338//regulation of transferase activity;GO:0071704//organic substance metabolic process;GO:0010646//regulation of cell communication;GO:0001932//regulation of protein phosphorylation;GO:0044267//cellular protei…	miR-122-x,miR-146-y,miR-2137-y,miR-4492-y,miR-6516-y,miR-3615-y,miR-511-x,miR-4484-y,miR-9270-x,miR-2339-y
XM_005210843.4	HACE1	PREDICTED: E3 ubiquitin-protein ligase HACE1 isoform X4 [Bos taurus]	-	-	-	-	GO:0043227//membrane-bounded organelle;GO:0044444//cytoplasmic part;GO:0005622//intracellular;GO:0005623//cell;GO:0005794//Golgi apparatus;GO:0044446//intracellular organelle part;GO:0044464//cell part;GO:0043226//organelle;GO:0005737//cytoplasm;GO:0043231//intracellular membrane-bounded organelle;GO:0031090//organelle membrane;GO:0044431//Golgi apparatus part;GO:0098588//bounding membrane of org…	GO:0019787//ubiquitin-like protein transferase activity;GO:0051020//GTPase binding;GO:0005515//protein binding;GO:0003824//catalytic activity;GO:0016740//transferase activity;GO:0005488//binding;GO:0017016//Ras GTPase binding;GO:0031267//small GTPase binding;GO:0019899//enzyme binding;GO:0017048//Rho GTPase binding	GO:1901576//organic substance biosynthetic process;GO:0006996//organelle organization;GO:0006351//transcription, DNA-templated;GO:0044267//cellular protein metabolic process;GO:0008152//metabolic process;GO:0071840//cellular component organization or biogenesis;GO:0006464//cellular protein modification process;GO:0044271//cellular nitrogen compound biosynthetic process;GO:0070647//protein modific…	miR-203-y,miR-3964-y
XM_024976951.1	S100PBP	S100P-binding protein [Bos taurus]	-	-	-	-	-	GO:0005488//binding;GO:0005515//protein binding	-	miR-200-y,miR-141-y,miR-429-y,miR-4700-y
XM_024981528.1	Ctnnd2	PREDICTED: catenin delta-2 isoform X4 [Bos taurus]	-	-	-	-	GO:0043227//membrane-bounded organelle;GO:0097458//neuron part;GO:0043025//neuronal cell body;GO:0036477//somatodendritic compartment;GO:0005856//cytoskeleton;GO:0044422//organelle part;GO:0042995//cell projection;GO:0044464//cell part;GO:0043229//intracellular organelle;GO:0005622//intracellular;GO:0030054//cell junction;GO:0044430//cytoskeletal part;GO:0043231//intracellular membrane-bounded or…	GO:0005488//binding	GO:0009058//biosynthetic process;GO:0010646//regulation of cell communication;GO:0009653//anatomical structure morphogenesis;GO:0023051//regulation of signaling;GO:0044249//cellular biosynthetic process;GO:0007611//learning or memory;GO:0007610//behavior;GO:0009059//macromolecule biosynthetic process;GO:0010467//gene expression;GO:0044238//primary metabolic process;GO:0022610//biological adhesion…	miR-200-y,miR-26-x,miR-122-x,miR-141-y,miR-361-x,miR-429-y
XM_024998766.1	MED27	PREDICTED: mediator of RNA polymerase II transcription subunit 27 isoform X3 [Ovis aries musimon]	Organismal Systems	Endocrine system	ko04919//Thyroid hormone signaling pathway	K15170	GO:0005622//intracellular;GO:0043233//organelle lumen;GO:0044428//nuclear part;GO:0043227//membrane-bounded organelle;GO:0005623//cell;GO:0044464//cell part;GO:0044422//organelle part;GO:0043226//organelle;GO:0043234//protein complex;GO:0044424//intracellular part;GO:0032991//macromolecular complex;GO:0031981//nuclear lumen;GO:0043231//intracellular membrane-bounded organelle;GO:0031974//membrane…	-	GO:0097659//nucleic acid-templated transcription;GO:0034641//cellular nitrogen compound metabolic process;GO:0009059//macromolecule biosynthetic process;GO:0071704//organic substance metabolic process;GO:0034654//nucleobase-containing compound biosynthetic process;GO:0032774//RNA biosynthetic process;GO:0034645//cellular macromolecule biosynthetic process;GO:1901360//organic cyclic compound metab…	miR-4792-x,miR-3966-x
XM_005222040.4	G2E3	PREDICTED: G2/M phase-specific E3 ubiquitin-protein ligase isoform X1 [Bos taurus]	-	-	-	-	GO:0044424//intracellular part;GO:0043226//organelle;GO:0043231//intracellular membrane-bounded organelle;GO:0043227//membrane-bounded organelle;GO:0043229//intracellular organelle;GO:0005623//cell;GO:0044464//cell part;GO:0005622//intracellular	GO:0046914//transition metal ion binding;GO:0046872//metal ion binding;GO:0005488//binding;GO:0043169//cation binding;GO:0016740//transferase activity;GO:0003824//catalytic activity;GO:0019787//ubiquitin-like protein transferase activity;GO:0043167//ion binding	GO:0032502//developmental process;GO:0050794//regulation of cellular process;GO:0048856//anatomical structure development;GO:0048519//negative regulation of biological process;GO:0044699//single-organism process;GO:0048583//regulation of response to stimulus;GO:0009790//embryo development;GO:0023057//negative regulation of signaling;GO:0043009//chordate embryonic development;GO:1902532//negative …	miR-200-y,miR-203-y,miR-141-y,miR-2113-y,miR-4484-y,miR-2339-y,miR-2840-x
XM_024998016.1	CCPG1	PREDICTED: cell cycle progression protein 1 isoform X3 [Bos taurus]	-	-	-	-	-	-	GO:0044271//cellular nitrogen compound biosynthetic process;GO:0097659//nucleic acid-templated transcription;GO:0034645//cellular macromolecule biosynthetic process;GO:0016070//RNA metabolic process;GO:0006807//nitrogen compound metabolic process;GO:0050789//regulation of biological process;GO:0046483//heterocycle metabolic process;GO:0006139//nucleobase-containing compound metabolic process;GO:0…	miR-6516-y,miR-95-y
XM_024982969.1	ATP2B2	PREDICTED: plasma membrane calcium-transporting ATPase 2 isoform X1 [Bos indicus]	Organismal Systems;Environmental Information Processing	Digestive system;Signal transduction;Circulatory system	ko04024//cAMP signaling pathway;ko04020//Calcium signaling pathway;ko04261//Adrenergic signaling in cardiomyocytes;ko04022//cGMP - PKG signaling pathway;ko04970//Salivary secretion;ko04972//Pancreatic secretion	K05850	GO:0005623//cell;GO:0016020//membrane;GO:0071944//cell periphery;GO:0043227//membrane-bounded organelle;GO:0043229//intracellular organelle;GO:0044297//cell body;GO:0044464//cell part;GO:0031224//intrinsic component of membrane;GO:0042995//cell projection;GO:0044424//intracellular part;GO:0005622//intracellular;GO:0043226//organelle;GO:0043231//intracellular membrane-bounded organelle;GO:0005886/…	GO:0005515//protein binding;GO:0016820//hydrolase activity, acting on acid anhydrides, catalyzing transmembrane movement of substances;GO:0022892//substrate-specific transporter activity;GO:0015075//ion transmembrane transporter activity;GO:0043167//ion binding;GO:0043169//cation binding;GO:0016817//hydrolase activity, acting on acid anhydrides;GO:0019829//cation-transporting ATPase activity;GO:0…	GO:0006874//cellular calcium ion homeostasis;GO:0046700//heterocycle catabolic process;GO:0009653//anatomical structure morphogenesis;GO:0042491//auditory receptor cell differentiation;GO:0030855//epithelial cell differentiation;GO:0008152//metabolic process;GO:0006796//phosphate-containing compound metabolic process;GO:0030182//neuron differentiation;GO:0072511//divalent inorganic cation transpo…	miR-1285-y,miR-195-x,miR-3135-x,miR-409-x,miR-3966-x,miR-1281-y
XM_025001361.1	Ninl	PREDICTED: LOW QUALITY PROTEIN: ninein-like protein [Bos taurus]	-	-	-	-	-	-	-	miR-1285-y,miR-148-y,miR-374-x,miR-122-x,miR-6412-y,miR-4484-y
XM_005209651.4	FAM114A1	PREDICTED: protein FAM114A2 isoform X1 [Bos taurus]	-	-	-	-	-	-	-	miR-9277-y,miR-141-y,miR-4700-y,miR-2339-y
XM_024988867.1	KLF8	TPA: Kruppel-like factor 8-like [Bos taurus]	-	-	-	-	-	GO:0005488//binding;GO:0043169//cation binding;GO:0043167//ion binding	-	miR-195-x,miR-511-x,miR-2840-x
NM_001076900.1	HNRNPLL	heterogeneous nuclear ribonucleoprotein L-like [Bos taurus]	-	-	-	-	GO:0005623//cell;GO:0043227//membrane-bounded organelle;GO:0043231//intracellular membrane-bounded organelle;GO:0043226//organelle;GO:0005622//intracellular;GO:0044424//intracellular part;GO:0043229//intracellular organelle;GO:0044464//cell part	GO:0003723//RNA binding;GO:0097159//organic cyclic compound binding;GO:0044822//poly(A) RNA binding;GO:1901363//heterocyclic compound binding;GO:0003676//nucleic acid binding;GO:0005488//binding	GO:0010467//gene expression;GO:1901360//organic cyclic compound metabolic process;GO:0006807//nitrogen compound metabolic process;GO:0046483//heterocycle metabolic process;GO:0008380//RNA splicing;GO:0044237//cellular metabolic process;GO:0006725//cellular aromatic compound metabolic process;GO:0034641//cellular nitrogen compound metabolic process;GO:0016070//RNA metabolic process;GO:0071704//org…	miR-1285-y
XM_005217238.4	RASAL2	PREDICTED: ras GTPase-activating protein nGAP isoform X1 [Bos taurus]	Environmental Information Processing	Signal transduction	ko04014//Ras signaling pathway	K17633	GO:0005623//cell;GO:0044464//cell part	-	GO:0007165//signal transduction;GO:0009987//cellular process;GO:0044700//single organism signaling;GO:0044699//single-organism process;GO:0035556//intracellular signal transduction;GO:0023052//signaling;GO:0007264//small GTPase mediated signal transduction;GO:0065009//regulation of molecular function;GO:0043087//regulation of GTPase activity;GO:0050789//regulation of biological process;GO:0050794…	miR-195-x,miR-203-y,miR-28-x,miR-9277-y,miR-122-x,miR-141-y,miR-361-x,miR-372-y,miR-4492-y,miR-6516-y,miR-422-x,miR-2339-y
XM_024975482.1	CELF1	PREDICTED: CUGBP Elav-like family member 1 isoform X1 [Bos mutus]	-	-	-	-	-	-	-	miR-141-y,miR-4492-y,miR-3615-y,miR-511-x,miR-5126-y,miR-3966-x,miR-4532-x,miR-1281-y,miR-1843-x
XM_024992240.1	Sun2	SUN domain-containing protein 2 [Bos taurus]	-	-	-	-	-	-	-	miR-28-x,miR-9277-y,miR-735-y,miR-2840-x
XM_005204017.4	HIPK1	PREDICTED: homeodomain-interacting protein kinase 1 isoform X2 [Bos taurus]	-	-	-	-	GO:0044446//intracellular organelle part;GO:0005622//intracellular;GO:0043231//intracellular membrane-bounded organelle;GO:0031974//membrane-enclosed lumen;GO:0044428//nuclear part;GO:0043229//intracellular organelle;GO:0043233//organelle lumen;GO:0044464//cell part;GO:0005654//nucleoplasm;GO:0031981//nuclear lumen;GO:0016604//nuclear body;GO:0070013//intracellular organelle lumen;GO:0005634//nuc…	GO:0005488//binding;GO:0001883//purine nucleoside binding;GO:0001882//nucleoside binding;GO:0097159//organic cyclic compound binding;GO:0004672//protein kinase activity;GO:0016772//transferase activity, transferring phosphorus-containing groups;GO:0005515//protein binding;GO:0016301//kinase activity;GO:0032549//ribonucleoside binding;GO:0036094//small molecule binding;GO:1901363//heterocyclic com…	GO:0009790//embryo development;GO:0048513//animal organ development;GO:0003002//regionalization;GO:0044767//single-organism developmental process;GO:0044237//cellular metabolic process;GO:0071704//organic substance metabolic process;GO:0048583//regulation of response to stimulus;GO:0097193//intrinsic apoptotic signaling pathway;GO:0050794//regulation of cellular process;GO:0006464//cellular prote…	miR-200-y,miR-28-x,miR-141-y,miR-146-y,miR-34-y,miR-429-y,miR-4492-y,miR-3135-x,miR-3966-x
XM_005220391.4	GAS7	PREDICTED: growth arrest-specific protein 7 isoform X1 [Bos taurus]	-	-	-	-	GO:0015629//actin cytoskeleton;GO:0005856//cytoskeleton;GO:0043229//intracellular organelle;GO:0044464//cell part;GO:0043226//organelle;GO:0043228//non-membrane-bounded organelle;GO:0044424//intracellular part;GO:0005623//cell;GO:0043232//intracellular non-membrane-bounded organelle;GO:0005622//intracellular	GO:0001071//nucleic acid binding transcription factor activity;GO:0005488//binding;GO:0005515//protein binding;GO:0003779//actin binding;GO:0008092//cytoskeletal protein binding	GO:0022603//regulation of anatomical structure morphogenesis;GO:0016070//RNA metabolic process;GO:0009058//biosynthetic process;GO:0009059//macromolecule biosynthetic process;GO:0007275//multicellular organism development;GO:0048856//anatomical structure development;GO:0097659//nucleic acid-templated transcription;GO:0044271//cellular nitrogen compound biosynthetic process;GO:1901576//organic sub…	miR-200-y,miR-28-x,miR-361-y,miR-9277-y,miR-141-y,miR-2137-y,miR-34-y,miR-429-y,miR-6134-y,miR-735-y,miR-1301-y,miR-3964-y,miR-4532-x,miR-9270-x
XM_005226132.4	GOLGA7	PREDICTED: golgin subfamily A member 7 isoform X1 [Bos mutus]	-	-	-	-	GO:0043226//organelle;GO:0005737//cytoplasm;GO:0043234//protein complex;GO:0044431//Golgi apparatus part;GO:0012505//endomembrane system;GO:0016020//membrane;GO:0005794//Golgi apparatus;GO:0044444//cytoplasmic part;GO:0031090//organelle membrane;GO:0043227//membrane-bounded organelle;GO:0044424//intracellular part;GO:0031988//membrane-bounded vesicle;GO:0043231//intracellular membrane-bounded org…	GO:0005488//binding	GO:0015031//protein transport;GO:0045184//establishment of protein localization;GO:0018198//peptidyl-cysteine modification;GO:0071702//organic substance transport;GO:0043170//macromolecule metabolic process;GO:0036211//protein modification process;GO:0046907//intracellular transport;GO:0051179//localization;GO:0051641//cellular localization;GO:0008152//metabolic process;GO:0044260//cellular macro…	miR-200-y,miR-429-y,miR-3964-y
XM_024985771.1	ARHGAP29	PREDICTED: rho GTPase-activating protein 29 isoform X2 [Bison bison bison]	-	-	-	-	GO:0005623//cell;GO:0044464//cell part	GO:0005488//binding;GO:0043169//cation binding;GO:0043167//ion binding	GO:0044699//single-organism process;GO:0050794//regulation of cellular process;GO:0050789//regulation of biological process;GO:0023052//signaling;GO:0007154//cell communication;GO:0065007//biological regulation;GO:0050896//response to stimulus;GO:0051716//cellular response to stimulus;GO:0044700//single organism signaling;GO:0044763//single-organism cellular process;GO:0009987//cellular process;G…	miR-26-x,miR-98-y
NM_001034308.2	PNRC1	proline-rich nuclear receptor coactivator 1 [Bos taurus]	-	-	-	-	-	-	-	miR-98-y
XM_010820575.3	DYDC2	DPY30 domain-containing protein 2 [Bos taurus]	-	-	-	-	-	-	-	miR-1301-y
XM_010817782.3	FAM3D	PREDICTED: protein FAM3D [Bos taurus]	-	-	-	-	-	-	GO:0023051//regulation of signaling;GO:0060341//regulation of cellular localization;GO:0050796//regulation of insulin secretion;GO:0032880//regulation of protein localization;GO:0032879//regulation of localization;GO:0090087//regulation of peptide transport;GO:0050794//regulation of cellular process;GO:0050789//regulation of biological process;GO:0050708//regulation of protein secretion;GO:001064…	miR-9277-y
XM_024996278.1	Phf2	PREDICTED: lysine-specific demethylase PHF2 isoform X3 [Ovis aries musimon]	-	-	-	-	GO:0005634//nucleus;GO:0070013//intracellular organelle lumen;GO:0031981//nuclear lumen;GO:0031974//membrane-enclosed lumen;GO:0043227//membrane-bounded organelle;GO:0044428//nuclear part;GO:0044424//intracellular part;GO:0044446//intracellular organelle part;GO:0005623//cell;GO:0043231//intracellular membrane-bounded organelle;GO:0043229//intracellular organelle;GO:0043233//organelle lumen;GO:00…	GO:0046872//metal ion binding;GO:0005515//protein binding;GO:0046914//transition metal ion binding;GO:0043167//ion binding;GO:0005488//binding;GO:0003824//catalytic activity;GO:0032452//histone demethylase activity;GO:0043169//cation binding;GO:0032451//demethylase activity;GO:0042393//histone binding	GO:0000183//chromatin silencing at rDNA;GO:1903507//negative regulation of nucleic acid-templated transcription;GO:1903506//regulation of nucleic acid-templated transcription;GO:0048519//negative regulation of biological process;GO:0051253//negative regulation of RNA metabolic process;GO:0071840//cellular component organization or biogenesis;GO:0050794//regulation of cellular process;GO:0009890//…	miR-374-x,miR-372-y,miR-4492-y,miR-941-y,miR-3966-x,miR-4532-x,miR-8866-y,miR-2840-x
XM_024997115.1	Tulp4	PREDICTED: tubby-related protein 4 isoform X2 [Ovis aries musimon]	-	-	-	-	GO:0005622//intracellular;GO:0005623//cell;GO:0044464//cell part;GO:0044424//intracellular part	-	GO:0044700//single organism signaling;GO:0044763//single-organism cellular process;GO:0071704//organic substance metabolic process;GO:0036211//protein modification process;GO:0070647//protein modification by small protein conjugation or removal;GO:0009987//cellular process;GO:0050789//regulation of biological process;GO:0044699//single-organism process;GO:0051716//cellular response to stimulus;GO…	miR-148-y,miR-200-y,miR-429-y,miR-200-x,miR-4532-x,miR-2840-x
NM_001046216.1	RNF8	E3 ubiquitin-protein ligase RNF8 [Bos taurus]	-	-	-	-	GO:0005694//chromosome;GO:0044464//cell part;GO:0044446//intracellular organelle part;GO:0043231//intracellular membrane-bounded organelle;GO:0044422//organelle part;GO:0043229//intracellular organelle;GO:0005622//intracellular;GO:0044427//chromosomal part;GO:0005623//cell;GO:0043228//non-membrane-bounded organelle;GO:0043226//organelle;GO:0043232//intracellular non-membrane-bounded organelle;GO:…	GO:0043169//cation binding;GO:0019787//ubiquitin-like protein transferase activity;GO:0043167//ion binding;GO:0046914//transition metal ion binding;GO:0005515//protein binding;GO:0016740//transferase activity;GO:0046872//metal ion binding;GO:0044389//ubiquitin-like protein ligase binding;GO:0003824//catalytic activity;GO:0019899//enzyme binding;GO:0005488//binding;GO:0046983//protein dimerization…	GO:0034641//cellular nitrogen compound metabolic process;GO:0000726//non-recombinational repair;GO:0043412//macromolecule modification;GO:0071822//protein complex subunit organization;GO:0070647//protein modification by small protein conjugation or removal;GO:0043933//macromolecular complex subunit organization;GO:0009628//response to abiotic stimulus;GO:0002208//somatic diversification of immuno…	miR-224-y,miR-1843-x
XM_005224105.4	BCL2	PREDICTED: apoptosis regulator Bcl-2 isoform X1 [Bos taurus]	Cellular Processes;Environmental Information Processing;Organismal Systems;Genetic Information Processing	Cellular commiunity;Circulatory system;Folding, sorting and degradation;Nervous system;Cell growth and death;Signal transduction	ko04151//PI3K-Akt signaling pathway;ko04510//Focal adhesion;ko04261//Adrenergic signaling in cardiomyocytes;ko04722//Neurotrophin signaling pathway;ko04630//Jak-STAT signaling pathway;ko04071//Sphingolipid signaling pathway;ko04141//Protein processing in endoplasmic reticulum;ko04725//Cholinergic synapse;ko04210//Apoptosis;ko04066//HIF-1 signaling pathway;ko04064//NF-kappa B signaling pathway	K02161	-	-	-	miR-148-y,miR-28-x,miR-4792-x,miR-141-y,miR-2137-y,miR-372-y,miR-735-y,miR-2339-y
XM_002685438.5	STEAP3	PREDICTED: metalloreductase STEAP3 isoform X2 [Bos taurus]	Cellular Processes	Cell growth and death	ko04115//p53 signaling pathway	K10142	-	-	-	miR-195-x,miR-429-y,miR-345-x,miR-3966-x,miR-4484-y
NM_001081597.1	MLPH	melanophilin [Bos taurus]	-	-	-	-	GO:0043229//intracellular organelle;GO:0099512//supramolecular fiber;GO:0015629//actin cytoskeleton;GO:0044446//intracellular organelle part;GO:0015630//microtubule cytoskeleton;GO:0043226//organelle;GO:0005623//cell;GO:0099513//polymeric cytoskeletal fiber;GO:0005874//microtubule;GO:0044430//cytoskeletal part;GO:0044464//cell part;GO:0005856//cytoskeleton;GO:0043232//intracellular non-membrane-b…	GO:0019899//enzyme binding;GO:0032403//protein complex binding;GO:0008092//cytoskeletal protein binding;GO:0017022//myosin binding;GO:0008017//microtubule binding;GO:0017016//Ras GTPase binding;GO:0015631//tubulin binding;GO:0044877//macromolecular complex binding;GO:0051020//GTPase binding;GO:0005488//binding;GO:0005515//protein binding;GO:0031267//small GTPase binding	GO:0044763//single-organism cellular process;GO:0048869//cellular developmental process;GO:0044767//single-organism developmental process;GO:0008104//protein localization;GO:0051234//establishment of localization;GO:0046907//intracellular transport;GO:0071702//organic substance transport;GO:0015031//protein transport;GO:0051649//establishment of localization in cell;GO:0051179//localization;GO:00…	miR-195-x,miR-28-x,miR-146-y,miR-5126-y,miR-3966-x
XM_010806804.3	PEX11G	PREDICTED: peroxisomal membrane protein 11C isoform X1 [Bos taurus]	Cellular Processes	Transport and catabolism	ko04146//Peroxisome	K13353	GO:0032991//macromolecular complex	-	GO:0071840//cellular component organization or biogenesis;GO:0016043//cellular component organization;GO:0065008//regulation of biological quality;GO:0090066//regulation of anatomical structure size;GO:0044699//single-organism process;GO:0006996//organelle organization;GO:0007031//peroxisome organization;GO:0044763//single-organism cellular process;GO:0065007//biological regulation;GO:0009987//ce…	miR-941-y
XM_024984425.1	SOCS6	PREDICTED: suppressor of cytokine signaling 6 [Ovis aries musimon]	Organismal Systems;Environmental Information Processing	Endocrine system;Signal transduction	ko04630//Jak-STAT signaling pathway;ko04917//Prolactin signaling pathway	K04699	GO:0044464//cell part;GO:0044425//membrane part;GO:0005886//plasma membrane;GO:0071944//cell periphery;GO:0016020//membrane;GO:0044459//plasma membrane part;GO:0005623//cell	-	GO:0040007//growth;GO:0044260//cellular macromolecule metabolic process;GO:0050896//response to stimulus;GO:0036211//protein modification process;GO:0051603//proteolysis involved in cellular protein catabolic process;GO:0022610//biological adhesion;GO:1901575//organic substance catabolic process;GO:0098609//cell-cell adhesion;GO:0042110//T cell activation;GO:0046649//lymphocyte activation;GO:0071…	miR-200-y,miR-146-y,miR-215-x,miR-34-y,miR-361-x,miR-429-y,miR-345-x
NM_001105631.1	PHLDA1	pleckstrin homology-like domain family A member 1 [Bos taurus]	-	-	-	-	GO:0005623//cell;GO:0070013//intracellular organelle lumen;GO:0043227//membrane-bounded organelle;GO:0044424//intracellular part;GO:0005634//nucleus;GO:0044428//nuclear part;GO:0031982//vesicle;GO:0031090//organelle membrane;GO:0043233//organelle lumen;GO:0012506//vesicle membrane;GO:0031981//nuclear lumen;GO:0031988//membrane-bounded vesicle;GO:0016020//membrane;GO:0043229//intracellular organel…	-	GO:0048731//system development;GO:0008219//cell death;GO:0044763//single-organism cellular process;GO:0048869//cellular developmental process;GO:0044707//single-multicellular organism process;GO:0008152//metabolic process;GO:0022008//neurogenesis;GO:0060322//head development;GO:0048856//anatomical structure development;GO:0009059//macromolecule biosynthetic process;GO:0044238//primary metabolic p…	miR-5126-y,miR-422-x
XM_024991030.1	ABCB4	PREDICTED: phosphatidylcholine translocator ABCB4-like isoform X1 [Bos indicus]	Environmental Information Processing;Organismal Systems	Membrane transport;Digestive system	ko04976//Bile secretion;ko02010//ABC transporters	K05659	GO:0016020//membrane;GO:0044425//membrane part;GO:0005911//cell-cell junction;GO:0031224//intrinsic component of membrane;GO:0030054//cell junction	GO:0015399//primary active transmembrane transporter activity;GO:0022804//active transmembrane transporter activity;GO:0015405//P-P-bond-hydrolysis-driven transmembrane transporter activity;GO:0005215//transporter activity;GO:0022857//transmembrane transporter activity	-	miR-34-y,miR-2840-x
XM_015475817.2	BEAN1	PREDICTED: protein BEAN1 isoform X1 [Bos taurus]	-	-	-	-	-	-	-	miR-486-x,miR-141-y,miR-4492-y,miR-3966-x
XM_005216609.3	THYN1	PREDICTED: thymocyte nuclear protein 1 isoform X4 [Bos taurus]	-	-	-	-	-	-	-	miR-735-y
XM_024983968.1	TRERF1	PREDICTED: transcriptional-regulating factor 1 isoform X1 [Bos taurus]	-	-	-	-	GO:0043226//organelle;GO:0044424//intracellular part;GO:0005622//intracellular;GO:0005623//cell;GO:0044464//cell part;GO:0043231//intracellular membrane-bounded organelle;GO:0043229//intracellular organelle;GO:0043227//membrane-bounded organelle	GO:0005488//binding;GO:0043169//cation binding;GO:0005515//protein binding;GO:0043167//ion binding;GO:0001071//nucleic acid binding transcription factor activity	GO:0034654//nucleobase-containing compound biosynthetic process;GO:0019438//aromatic compound biosynthetic process;GO:1901576//organic substance biosynthetic process;GO:0090304//nucleic acid metabolic process;GO:0018130//heterocycle biosynthetic process;GO:0044249//cellular biosynthetic process;GO:0034645//cellular macromolecule biosynthetic process;GO:0009987//cellular process;GO:0044271//cellul…	miR-195-x,miR-200-y,miR-28-x,miR-215-x,miR-429-y,miR-2339-y
XM_010814908.3	ZFP14	PREDICTED: zinc finger protein 14 homolog isoform X1 [Bos taurus]	-	-	-	-	-	-	-	miR-1285-y,miR-148-y,miR-215-x,miR-1301-y,miR-224-y,miR-2840-x
XM_010820439.3	APBA2	PREDICTED: amyloid beta A4 precursor protein-binding family A member 2-like isoform X2 [Bos mutus]	-	-	-	-	-	-	GO:0044699//single-organism process;GO:0010467//gene expression;GO:0009987//cellular process;GO:0040007//growth;GO:0071704//organic substance metabolic process;GO:0044763//single-organism cellular process;GO:0007610//behavior;GO:0023052//signaling;GO:0008152//metabolic process;GO:0044700//single organism signaling;GO:0007267//cell-cell signaling;GO:0043170//macromolecule metabolic process;GO:0007…	miR-141-y,miR-372-y
XM_024996797.1	Hs3st5	heparan sulfate glucosamine 3-O-sulfotransferase 5 [Bos taurus]	Metabolism	Glycan biosynthesis and metabolism	ko00534//Glycosaminoglycan biosynthesis - heparan sulfate / heparin	K08104	-	GO:0003824//catalytic activity;GO:0008146//sulfotransferase activity;GO:0034483//heparan sulfate sulfotransferase activity;GO:0016740//transferase activity;GO:0016782//transferase activity, transferring sulfur-containing groups	GO:0044419//interspecies interaction between organisms;GO:0006790//sulfur compound metabolic process;GO:1901137//carbohydrate derivative biosynthetic process;GO:0071704//organic substance metabolic process;GO:0044764//multi-organism cellular process;GO:0009987//cellular process;GO:0009100//glycoprotein metabolic process;GO:0052192//movement in environment of other organism involved in symbiotic i…	miR-9270-x
NM_001037818.1	Rbm22	pre-mRNA-splicing factor RBM22 [Homo sapiens]	Genetic Information Processing	Transcription	ko03040//Spliceosome	K12872	GO:0005681//spliceosomal complex;GO:0005623//cell;GO:0005634//nucleus;GO:0044422//organelle part;GO:0005622//intracellular;GO:0043227//membrane-bounded organelle;GO:0043229//intracellular organelle;GO:0044464//cell part;GO:1990904//ribonucleoprotein complex;GO:0043226//organelle;GO:0032991//macromolecular complex;GO:0044446//intracellular organelle part;GO:0044428//nuclear part;GO:0044424//intrac…	GO:0097159//organic cyclic compound binding;GO:0043169//cation binding;GO:0005215//transporter activity;GO:0003676//nucleic acid binding;GO:0036094//small molecule binding;GO:0003723//RNA binding;GO:0005515//protein binding;GO:1901363//heterocyclic compound binding;GO:0043167//ion binding;GO:0005488//binding	GO:0033036//macromolecule localization;GO:0032388//positive regulation of intracellular transport;GO:0006397//mRNA processing;GO:0000375//RNA splicing, via transesterification reactions;GO:0051234//establishment of localization;GO:0016070//RNA metabolic process;GO:0051169//nuclear transport;GO:1901360//organic cyclic compound metabolic process;GO:0044238//primary metabolic process;GO:0065007//bio…	miR-511-x
XM_010816843.3	OTULIN	PREDICTED: ubiquitin thioesterase otulin isoform X1 [Bos taurus]	-	-	-	-	GO:0044464//cell part;GO:0032991//macromolecular complex;GO:0044424//intracellular part;GO:0000151//ubiquitin ligase complex;GO:1902494//catalytic complex;GO:1990234//transferase complex;GO:0043234//protein complex;GO:0005623//cell;GO:0005622//intracellular	GO:0070011//peptidase activity, acting on L-amino acid peptides;GO:0003824//catalytic activity;GO:0008233//peptidase activity;GO:0016787//hydrolase activity;GO:0019783//ubiquitin-like protein-specific protease activity;GO:0008234//cysteine-type peptidase activity	GO:1902679//negative regulation of RNA biosynthetic process;GO:0007166//cell surface receptor signaling pathway;GO:0030522//intracellular receptor signaling pathway;GO:0048519//negative regulation of biological process;GO:0044092//negative regulation of molecular function;GO:0002221//pattern recognition receptor signaling pathway;GO:0065009//regulation of molecular function;GO:0006508//proteolysi…	miR-126-x,miR-4492-y,miR-95-y,miR-5126-y,miR-3966-x,miR-4484-y,miR-9270-x,miR-2840-x
XM_024998995.1	Odf2	PREDICTED: outer dense fiber protein 2 isoform X6 [Bison bison bison]	-	-	-	-	GO:0043226//organelle;GO:0044430//cytoskeletal part;GO:0043229//intracellular organelle;GO:0044424//intracellular part;GO:0005622//intracellular;GO:0044446//intracellular organelle part;GO:0044464//cell part;GO:0042995//cell projection;GO:0043228//non-membrane-bounded organelle;GO:0043232//intracellular non-membrane-bounded organelle;GO:0044422//organelle part;GO:0005856//cytoskeleton;GO:0005819/…	-	GO:0044707//single-multicellular organism process;GO:0044702//single organism reproductive process;GO:0044699//single-organism process;GO:0000003//reproduction;GO:0009987//cellular process;GO:0019953//sexual reproduction;GO:0048869//cellular developmental process;GO:0048232//male gamete generation;GO:0007276//gamete generation;GO:0044763//single-organism cellular process;GO:0032504//multicellular…	miR-195-x
XM_024984058.1	HIVEP1	PREDICTED: LOW QUALITY PROTEIN: zinc finger protein 40 [Bos taurus]	-	-	-	-	GO:0043227//membrane-bounded organelle;GO:0044464//cell part;GO:0043229//intracellular organelle;GO:0005622//intracellular;GO:0044424//intracellular part;GO:0043226//organelle;GO:0005623//cell;GO:0043231//intracellular membrane-bounded organelle	GO:1901363//heterocyclic compound binding;GO:0005488//binding;GO:0043169//cation binding;GO:0097159//organic cyclic compound binding;GO:0003676//nucleic acid binding;GO:0043167//ion binding	-	miR-1285-y,miR-148-y,miR-98-y
XM_005209485.4	HARS2	probable histidine--tRNA ligase, mitochondrial precursor [Bos taurus]	Genetic Information Processing	Translation	ko00970//Aminoacyl-tRNA biosynthesis	K01892	GO:0043229//intracellular organelle;GO:0043226//organelle;GO:0005737//cytoplasm;GO:0005739//mitochondrion;GO:0044429//mitochondrial part;GO:0044424//intracellular part;GO:0044464//cell part;GO:0043231//intracellular membrane-bounded organelle;GO:0044446//intracellular organelle part;GO:0043227//membrane-bounded organelle;GO:0044444//cytoplasmic part;GO:0005622//intracellular;GO:0044422//organelle…	GO:0016874//ligase activity;GO:0005488//binding;GO:0016876//ligase activity, forming aminoacyl-tRNA and related compounds;GO:0001883//purine nucleoside binding;GO:0032550//purine ribonucleoside binding;GO:0032549//ribonucleoside binding;GO:0097159//organic cyclic compound binding;GO:0016875//ligase activity, forming carbon-oxygen bonds;GO:1901363//heterocyclic compound binding;GO:0004812//aminoac…	GO:0043043//peptide biosynthetic process;GO:0034645//cellular macromolecule biosynthetic process;GO:0044281//small molecule metabolic process;GO:1901576//organic substance biosynthetic process;GO:1901566//organonitrogen compound biosynthetic process;GO:0006399//tRNA metabolic process;GO:0044249//cellular biosynthetic process;GO:0009987//cellular process;GO:0090304//nucleic acid metabolic process;…	miR-148-y,miR-98-y
XM_024988124.1	PAK3	serine/threonine-protein kinase PAK 3 [Bos taurus]	Organismal Systems;Cellular Processes;Environmental Information Processing	Immune system;Signal transduction;Cellular commiunity;Development;Cell motility	ko04014//Ras signaling pathway;ko04810//Regulation of actin cytoskeleton;ko04510//Focal adhesion;ko04360//Axon guidance;ko04012//ErbB signaling pathway;ko04660//T cell receptor signaling pathway	K05733	-	-	-	miR-34-y,miR-361-x,miR-372-y,miR-429-y,miR-735-y,miR-511-x,miR-2339-y
NM_001110095.1	ZHX1	zinc fingers and homeoboxes protein 1 [Bos taurus]	-	-	-	-	GO:0005622//intracellular;GO:0005623//cell;GO:0044464//cell part;GO:0043229//intracellular organelle;GO:0043226//organelle;GO:0043227//membrane-bounded organelle;GO:0044424//intracellular part;GO:0043231//intracellular membrane-bounded organelle	GO:0000988//transcription factor activity, protein binding;GO:0005515//protein binding;GO:0000989//transcription factor activity, transcription factor binding;GO:0097159//organic cyclic compound binding;GO:0003677//DNA binding;GO:0043167//ion binding;GO:0005488//binding;GO:0046983//protein dimerization activity;GO:0003712//transcription cofactor activity;GO:0043169//cation binding;GO:0003676//nuc…	GO:0016070//RNA metabolic process;GO:0006725//cellular aromatic compound metabolic process;GO:0046483//heterocycle metabolic process;GO:0034645//cellular macromolecule biosynthetic process;GO:0044249//cellular biosynthetic process;GO:1901576//organic substance biosynthetic process;GO:0090304//nucleic acid metabolic process;GO:0044260//cellular macromolecule metabolic process;GO:0009058//biosynthe…	miR-195-x,miR-486-x,miR-141-y,miR-361-x,miR-200-x,miR-4484-y
XM_024986840.1	--	PREDICTED: putative uncharacterized protein C10orf128 homolog isoform X1 [Bos taurus]	-	-	-	-	-	-	-	miR-4492-y
XM_024982610.1	SRRM1	PREDICTED: serine/arginine repetitive matrix protein 1 isoform X4 [Bos taurus]	Genetic Information Processing	Translation	ko03013//RNA transport;ko03015//mRNA surveillance pathway	K13171	GO:1990904//ribonucleoprotein complex;GO:0043229//intracellular organelle;GO:0044422//organelle part;GO:0044464//cell part;GO:0043231//intracellular membrane-bounded organelle;GO:0030529//intracellular ribonucleoprotein complex;GO:0032991//macromolecular complex;GO:0005623//cell;GO:0005634//nucleus;GO:0044446//intracellular organelle part;GO:0044424//intracellular part;GO:0043227//membrane-bounde…	-	-	miR-148-y,miR-203-y,miR-4510-x,miR-224-y,miR-3966-x,miR-4484-y
XM_024995613.1	ZCCHC7	PREDICTED: zinc finger CCHC domain-containing protein 7 isoform X1 [Bos taurus]	Genetic Information Processing	Folding, sorting and degradation	ko03018//RNA degradation	K12597	GO:0044422//organelle part;GO:0043227//membrane-bounded organelle;GO:0044446//intracellular organelle part;GO:0043233//organelle lumen;GO:0043229//intracellular organelle;GO:0043226//organelle;GO:0005634//nucleus;GO:0070013//intracellular organelle lumen;GO:0005623//cell;GO:0043231//intracellular membrane-bounded organelle;GO:0044464//cell part;GO:0044424//intracellular part;GO:0031974//membrane-…	GO:0043169//cation binding;GO:0046872//metal ion binding;GO:0046914//transition metal ion binding;GO:0043167//ion binding;GO:0005488//binding;GO:0097159//organic cyclic compound binding	-	miR-146-y,miR-735-y,miR-1843-y,miR-422-x
XM_024976547.1	FBXO44	F-box only protein 44 [Bos mutus]	-	-	-	-	-	-	GO:0043170//macromolecule metabolic process;GO:0008152//metabolic process;GO:0009057//macromolecule catabolic process;GO:1901575//organic substance catabolic process;GO:0009056//catabolic process;GO:0071704//organic substance metabolic process	miR-486-x
XM_010820569.3	MICU1	PREDICTED: calcium uptake protein 1, mitochondrial isoform X1 [Bos taurus]	-	-	-	-	GO:0031300//intrinsic component of organelle membrane;GO:1990351//transporter complex;GO:0031224//intrinsic component of membrane;GO:0044444//cytoplasmic part;GO:0044429//mitochondrial part;GO:0044446//intracellular organelle part;GO:0043226//organelle;GO:0034703//cation channel complex;GO:0016020//membrane;GO:0043234//protein complex;GO:1902495//transmembrane transporter complex;GO:0032991//macr…	-	GO:0055080//cation homeostasis;GO:0044763//single-organism cellular process;GO:0070838//divalent metal ion transport;GO:0098771//inorganic ion homeostasis;GO:1902578//single-organism localization;GO:0030001//metal ion transport;GO:0072507//divalent inorganic cation homeostasis;GO:0072503//cellular divalent inorganic cation homeostasis;GO:0006811//ion transport;GO:0006873//cellular ion homeostasis…	miR-195-x,miR-9277-y,miR-2339-y
XM_005205873.4	GSTK1	PREDICTED: glutathione S-transferase kappa 1 isoform X3 [Bos taurus]	Cellular Processes;Metabolism	Xenobiotics biodegradation and metabolism;Metabolism of other amino acids;Transport and catabolism	ko04146//Peroxisome;ko00480//Glutathione metabolism;ko00980//Metabolism of xenobiotics by cytochrome P450;ko00982//Drug metabolism - cytochrome P450	K13299	GO:0044446//intracellular organelle part;GO:0005737//cytoplasm;GO:0031967//organelle envelope;GO:0044464//cell part;GO:0043226//organelle;GO:0031090//organelle membrane;GO:0005623//cell;GO:0031975//envelope;GO:0005622//intracellular;GO:0043227//membrane-bounded organelle;GO:0043229//intracellular organelle;GO:0016020//membrane;GO:0044444//cytoplasmic part;GO:0019866//organelle inner membrane;GO:0…	GO:0005515//protein binding;GO:0016667//oxidoreductase activity, acting on a sulfur group of donors;GO:0004601//peroxidase activity;GO:0016209//antioxidant activity;GO:0015036//disulfide oxidoreductase activity;GO:0003824//catalytic activity;GO:0016684//oxidoreductase activity, acting on peroxide as acceptor;GO:0005488//binding;GO:0016491//oxidoreductase activity	GO:0009987//cellular process;GO:0044237//cellular metabolic process;GO:0006790//sulfur compound metabolic process;GO:0008152//metabolic process	miR-3135-x
XM_024990547.1	FTCD	PREDICTED: formimidoyltransferase-cyclodeaminase isoform X2 [Bison bison bison]	Metabolism	Metabolism of cofactors and vitamins;Amino acid metabolism;Global and Overview	ko01100//Metabolic pathways;ko00340//Histidine metabolism;ko00670//One carbon pool by folate	K13990	GO:0044430//cytoskeletal part;GO:0005622//intracellular;GO:0005856//cytoskeleton;GO:0005623//cell;GO:0005815//microtubule organizing center;GO:0015630//microtubule cytoskeleton;GO:0044446//intracellular organelle part;GO:0043227//membrane-bounded organelle;GO:0044424//intracellular part;GO:0044464//cell part;GO:0043229//intracellular organelle;GO:0043228//non-membrane-bounded organelle;GO:0043232…	GO:0016740//transferase activity;GO:0016742//hydroxymethyl-, formyl- and related transferase activity;GO:0016841//ammonia-lyase activity;GO:0016829//lyase activity;GO:0003824//catalytic activity;GO:0016741//transferase activity, transferring one-carbon groups;GO:0016840//carbon-nitrogen lyase activity;GO:0030407//formimidoyltransferase activity	GO:0006520//cellular amino acid metabolic process;GO:0071704//organic substance metabolic process;GO:1901564//organonitrogen compound metabolic process;GO:0043436//oxoacid metabolic process;GO:0006807//nitrogen compound metabolic process;GO:0044237//cellular metabolic process;GO:0009987//cellular process;GO:0006536//glutamate metabolic process;GO:0044710//single-organism metabolic process;GO:0006…	miR-28-x,miR-501-y
NM_001205478.1	NRG3	pro-neuregulin-3, membrane-bound isoform [Bos taurus]	Environmental Information Processing	Signal transduction	ko04012//ErbB signaling pathway	K05457	-	-	GO:0007275//multicellular organism development;GO:0048732//gland development;GO:0048646//anatomical structure formation involved in morphogenesis;GO:0048856//anatomical structure development;GO:0009653//anatomical structure morphogenesis;GO:0048513//animal organ development;GO:0044699//single-organism process;GO:0032502//developmental process;GO:0032501//multicellular organismal process;GO:003087…	miR-4492-y
NM_001135640.1	CNGB1	cyclic nucleotide-gated cation channel beta-1 isoform b [Bos taurus]	Environmental Information Processing;Organismal Systems	Sensory system;Signal transduction	ko04740//Olfactory transduction;ko04024//cAMP signaling pathway;ko04022//cGMP - PKG signaling pathway;ko04744//Phototransduction	K04952	-	-	-	miR-1285-y,miR-195-x,miR-28-x,miR-361-y
XM_024990211.1	Foxo6	PREDICTED: forkhead box protein O6 isoform X2 [Ovis aries musimon]	Environmental Information Processing	Signal transduction	ko04068//FoxO signaling pathway	K17847	GO:0044424//intracellular part;GO:0043226//organelle;GO:0043229//intracellular organelle;GO:0005622//intracellular;GO:0044464//cell part;GO:0005623//cell;GO:0043231//intracellular membrane-bounded organelle;GO:0043227//membrane-bounded organelle	GO:1901363//heterocyclic compound binding;GO:0003676//nucleic acid binding;GO:0097159//organic cyclic compound binding;GO:0005488//binding;GO:0003677//DNA binding	GO:0044767//single-organism developmental process;GO:0065007//biological regulation;GO:0044699//single-organism process;GO:0007275//multicellular organism development;GO:0043170//macromolecule metabolic process;GO:0050789//regulation of biological process;GO:0071704//organic substance metabolic process;GO:0032502//developmental process;GO:0008152//metabolic process;GO:0044707//single-multicellula…	miR-4492-y,miR-4532-x
NM_001046264.2	SUV39H1	PREDICTED: histone-lysine N-methyltransferase SUV39H1 isoform X2 [Orcinus orca]	Metabolism	Amino acid metabolism	ko00310//Lysine degradation	K11419	GO:0031974//membrane-enclosed lumen;GO:0043234//protein complex;GO:0043228//non-membrane-bounded organelle;GO:0043232//intracellular non-membrane-bounded organelle;GO:0043229//intracellular organelle;GO:0044424//intracellular part;GO:0000785//chromatin;GO:0043226//organelle;GO:0032993//protein-DNA complex;GO:0044446//intracellular organelle part;GO:0005634//nucleus;GO:0000792//heterochromatin;GO:…	GO:0016741//transferase activity, transferring one-carbon groups;GO:0043169//cation binding;GO:0008757//S-adenosylmethionine-dependent methyltransferase activity;GO:0016279//protein-lysine N-methyltransferase activity;GO:0016740//transferase activity;GO:0008168//methyltransferase activity;GO:0042054//histone methyltransferase activity;GO:0005488//binding;GO:0043167//ion binding;GO:0003824//cataly…	GO:0044767//single-organism developmental process;GO:0044267//cellular protein metabolic process;GO:0046483//heterocycle metabolic process;GO:0016070//RNA metabolic process;GO:0018193//peptidyl-amino acid modification;GO:0032502//developmental process;GO:1901576//organic substance biosynthetic process;GO:0043412//macromolecule modification;GO:0016043//cellular component organization;GO:0044419//i…	miR-372-y,miR-2840-x
NM_001110081.1	PTBP2	polypyrimidine tract-binding protein 2 [Bos taurus]	-	-	-	-	GO:0043226//organelle;GO:1990904//ribonucleoprotein complex;GO:0044464//cell part;GO:0030529//intracellular ribonucleoprotein complex;GO:0005622//intracellular;GO:0032991//macromolecular complex;GO:0043227//membrane-bounded organelle;GO:0043229//intracellular organelle;GO:0043231//intracellular membrane-bounded organelle;GO:0005623//cell;GO:0044424//intracellular part	GO:0003723//RNA binding;GO:0044822//poly(A) RNA binding;GO:0003676//nucleic acid binding;GO:1901363//heterocyclic compound binding;GO:0036094//small molecule binding;GO:0097159//organic cyclic compound binding;GO:0005488//binding	GO:0071826//ribonucleoprotein complex subunit organization;GO:0022618//ribonucleoprotein complex assembly;GO:0000375//RNA splicing, via transesterification reactions;GO:0043170//macromolecule metabolic process;GO:1901360//organic cyclic compound metabolic process;GO:0000377//RNA splicing, via transesterification reactions with bulged adenosine as nucleophile;GO:0022607//cellular component assembl…	miR-511-x
XM_024989577.1	DOCK7	PREDICTED: dedicator of cytokinesis protein 7 isoform X3 [Bos taurus]	-	-	-	-	GO:0032991//macromolecular complex;GO:0043234//protein complex	GO:0017048//Rho GTPase binding;GO:0031267//small GTPase binding;GO:0019899//enzyme binding;GO:0005488//binding;GO:0051020//GTPase binding;GO:0017016//Ras GTPase binding;GO:0005515//protein binding	GO:0031323//regulation of cellular metabolic process;GO:0048856//anatomical structure development;GO:0051247//positive regulation of protein metabolic process;GO:0044767//single-organism developmental process;GO:0043547//positive regulation of GTPase activity;GO:0065009//regulation of molecular function;GO:0019220//regulation of phosphate metabolic process;GO:0048522//positive regulation of cellu…	miR-34-y,miR-735-y,miR-4484-y
XM_024991443.1	TOM1	PREDICTED: target of Myb protein 1 isoform X1 [Bos taurus]	-	-	-	-	GO:0044464//cell part;GO:0044444//cytoplasmic part;GO:0005737//cytoplasm;GO:0005623//cell;GO:0044424//intracellular part;GO:0005622//intracellular	GO:0005488//binding;GO:0005515//protein binding	GO:0008104//protein localization;GO:0051179//localization;GO:0006810//transport;GO:0015031//protein transport;GO:0071702//organic substance transport;GO:0045184//establishment of protein localization;GO:0033036//macromolecule localization;GO:0051234//establishment of localization	miR-345-x
NM_001102131.3	SACM1L	phosphatidylinositide phosphatase SAC1 [Bos taurus]	-	-	-	-	GO:0043231//intracellular membrane-bounded organelle;GO:0016021//integral component of membrane;GO:0031226//intrinsic component of plasma membrane;GO:0043227//membrane-bounded organelle;GO:0044459//plasma membrane part;GO:0044424//intracellular part;GO:0008328//ionotropic glutamate receptor complex;GO:1902495//transmembrane transporter complex;GO:0043229//intracellular organelle;GO:0031224//intri…	GO:0042578//phosphoric ester hydrolase activity;GO:0016788//hydrolase activity, acting on ester bonds;GO:0003824//catalytic activity;GO:0016787//hydrolase activity	GO:0044237//cellular metabolic process;GO:0006796//phosphate-containing compound metabolic process;GO:0006793//phosphorus metabolic process;GO:0009987//cellular process;GO:0008152//metabolic process	miR-195-x,miR-203-y
XM_015473832.2	Spata13	TPA: spermatogenesis associated 13 [Bos taurus]	-	-	-	-	-	-	GO:0050794//regulation of cellular process;GO:0044700//single organism signaling;GO:0044699//single-organism process;GO:0007165//signal transduction;GO:0050789//regulation of biological process;GO:0009987//cellular process;GO:0065007//biological regulation;GO:0051716//cellular response to stimulus;GO:0007154//cell communication;GO:0023052//signaling;GO:0044763//single-organism cellular process;GO…	miR-195-x,miR-146-y,miR-98-y,miR-409-x,miR-2339-y
XM_024991895.1	IRAK4	interleukin-1 receptor-associated kinase 4 [Bos taurus]	Cellular Processes;Environmental Information Processing;Organismal Systems	Nervous system;Cell growth and death;Signal transduction;Immune system	ko04722//Neurotrophin signaling pathway;ko04620//Toll-like receptor signaling pathway;ko04210//Apoptosis;ko04064//NF-kappa B signaling pathway	K04733	GO:0005622//intracellular;GO:0044424//intracellular part;GO:0005623//cell;GO:0044464//cell part	GO:0001882//nucleoside binding;GO:0032550//purine ribonucleoside binding;GO:0097367//carbohydrate derivative binding;GO:0016773//phosphotransferase activity, alcohol group as acceptor;GO:0001883//purine nucleoside binding;GO:0003824//catalytic activity;GO:0016740//transferase activity;GO:0005515//protein binding;GO:0005102//receptor binding;GO:0097159//organic cyclic compound binding;GO:1901363//…	GO:0006952//defense response;GO:0019538//protein metabolic process;GO:0032501//multicellular organismal process;GO:0006950//response to stress;GO:0006793//phosphorus metabolic process;GO:0071704//organic substance metabolic process;GO:0044700//single organism signaling;GO:0044699//single-organism process;GO:0050794//regulation of cellular process;GO:0050896//response to stimulus;GO:0044238//prima…	miR-372-y,miR-4700-y
XM_024976242.1	NMNAT1	nicotinamide/nicotinic acid mononucleotide adenylyltransferase 1 [Bos taurus]	Metabolism	Global and Overview;Metabolism of cofactors and vitamins	ko01100//Metabolic pathways;ko00760//Nicotinate and nicotinamide metabolism	K06210	GO:0005622//intracellular;GO:0043227//membrane-bounded organelle;GO:0043229//intracellular organelle;GO:0044464//cell part;GO:0043226//organelle;GO:0005623//cell;GO:0043231//intracellular membrane-bounded organelle;GO:0044424//intracellular part	GO:0005488//binding;GO:0097159//organic cyclic compound binding;GO:0001883//purine nucleoside binding;GO:0032549//ribonucleoside binding;GO:0016772//transferase activity, transferring phosphorus-containing groups;GO:0016779//nucleotidyltransferase activity;GO:0097367//carbohydrate derivative binding;GO:1901363//heterocyclic compound binding;GO:0003824//catalytic activity;GO:0036094//small molecul…	GO:1901576//organic substance biosynthetic process;GO:0044710//single-organism metabolic process;GO:0044237//cellular metabolic process;GO:0044281//small molecule metabolic process;GO:0044271//cellular nitrogen compound biosynthetic process;GO:0055086//nucleobase-containing small molecule metabolic process;GO:0019359//nicotinamide nucleotide biosynthetic process;GO:0006807//nitrogen compound meta…	miR-1285-y,miR-735-y,miR-2113-y,miR-2840-x
XM_010808850.3	GCNT4	PREDICTED: beta-1,3-galactosyl-O-glycosyl-glycoprotein beta-1,6-N-acetylglucosaminyltransferase 4 [Bos taurus]	Metabolism	Glycan biosynthesis and metabolism;Global and Overview	ko01100//Metabolic pathways;ko00512//Mucin type O-glycan biosynthesis	K09663	-	GO:0003824//catalytic activity;GO:0008194//UDP-glycosyltransferase activity;GO:0016740//transferase activity;GO:0016757//transferase activity, transferring glycosyl groups	GO:0044707//single-multicellular organism process;GO:0072001//renal system development;GO:0008152//metabolic process;GO:0044237//cellular metabolic process;GO:0065008//regulation of biological quality;GO:0044699//single-organism process;GO:0032502//developmental process;GO:0065007//biological regulation;GO:0006575//cellular modified amino acid metabolic process;GO:0048513//animal organ developmen…	miR-126-x,miR-195-x,miR-28-x,miR-141-y,miR-4510-x,miR-4484-y
XM_005216406.4	EXT2	PREDICTED: exostosin-2 isoform X1 [Bos taurus]	Metabolism	Glycan biosynthesis and metabolism;Global and Overview	ko01100//Metabolic pathways;ko00534//Glycosaminoglycan biosynthesis - heparan sulfate / heparin	K02367	GO:0005783//endoplasmic reticulum;GO:0031224//intrinsic component of membrane;GO:0044424//intracellular part;GO:0016020//membrane;GO:0044422//organelle part;GO:0012505//endomembrane system;GO:0044446//intracellular organelle part;GO:0043231//intracellular membrane-bounded organelle;GO:0005623//cell;GO:0044464//cell part;GO:0005576//extracellular region;GO:0044444//cytoplasmic part;GO:0005794//Gol…	GO:0015020//glucuronosyltransferase activity;GO:0016758//transferase activity, transferring hexosyl groups;GO:0046983//protein dimerization activity;GO:0005515//protein binding;GO:0016740//transferase activity;GO:0008375//acetylglucosaminyltransferase activity;GO:0005488//binding;GO:0008194//UDP-glycosyltransferase activity;GO:0016757//transferase activity, transferring glycosyl groups;GO:0003824…	GO:0009987//cellular process;GO:0008152//metabolic process;GO:0009100//glycoprotein metabolic process;GO:0006040//amino sugar metabolic process;GO:0001704//formation of primary germ layer;GO:1901576//organic substance biosynthetic process;GO:0044237//cellular metabolic process;GO:0043436//oxoacid metabolic process;GO:0006023//aminoglycan biosynthetic process;GO:1901135//carbohydrate derivative me…	miR-195-x
XM_010820026.2	ADD3	PREDICTED: gamma-adducin isoform X1 [Bos taurus]	-	-	-	-	GO:0005622//intracellular;GO:0005737//cytoplasm;GO:0044424//intracellular part;GO:0043226//organelle;GO:0030054//cell junction;GO:0043229//intracellular organelle;GO:0043232//intracellular non-membrane-bounded organelle;GO:0005623//cell;GO:0044464//cell part;GO:0044444//cytoplasmic part;GO:0043228//non-membrane-bounded organelle	-	-	miR-200-y,miR-141-y,miR-429-y,miR-735-y
XM_015473680.2	CIZ1	PREDICTED: cip1-interacting zinc finger protein isoform X1 [Bos taurus]	-	-	-	-	GO:0044464//cell part;GO:0043226//organelle;GO:0044424//intracellular part;GO:0043227//membrane-bounded organelle;GO:0005622//intracellular;GO:0043231//intracellular membrane-bounded organelle;GO:0005623//cell;GO:0043229//intracellular organelle	GO:0046872//metal ion binding;GO:0043169//cation binding;GO:0005515//protein binding;GO:0046914//transition metal ion binding;GO:0005488//binding;GO:0043167//ion binding	GO:0051641//cellular localization;GO:0006807//nitrogen compound metabolic process;GO:0006259//DNA metabolic process;GO:0033365//protein localization to organelle;GO:0071704//organic substance metabolic process;GO:0034645//cellular macromolecule biosynthetic process;GO:0006261//DNA-dependent DNA replication;GO:0043170//macromolecule metabolic process;GO:0046483//heterocycle metabolic process;GO:00…	miR-5126-y
XM_024986421.1	PCM1	PREDICTED: pericentriolar material 1 protein isoform X9 [Bos taurus]	-	-	-	-	-	-	-	miR-195-x,miR-4792-x,miR-141-y,miR-361-x,miR-409-x
XM_005222409.4	SLC4A10	PREDICTED: sodium bicarbonate cotransporter 3 isoform X7 [Bos taurus]	-	-	-	-	GO:0044425//membrane part;GO:0016020//membrane;GO:0031224//intrinsic component of membrane	-	GO:0012501//programmed cell death;GO:0002064//epithelial cell development;GO:0048468//cell development;GO:0060429//epithelium development;GO:0030902//hindbrain development;GO:0044767//single-organism developmental process;GO:0016265//death;GO:0044763//single-organism cellular process;GO:0032502//developmental process;GO:0032501//multicellular organismal process;GO:0044707//single-multicellular or…	miR-1285-y,miR-195-x,miR-200-y,miR-26-x,miR-374-x,miR-146-y,miR-361-x,miR-98-y,miR-345-x,miR-1281-y,miR-2339-y
NM_001076938.1	TBC1D19	TBC1 domain family member 19 [Bos taurus]	-	-	-	-	-	-	GO:0051336//regulation of hydrolase activity;GO:0050789//regulation of biological process;GO:0050790//regulation of catalytic activity;GO:0065007//biological regulation;GO:0043087//regulation of GTPase activity;GO:0019222//regulation of metabolic process;GO:0065009//regulation of molecular function	miR-148-y,miR-203-y,miR-141-y,miR-200-x
XM_005212045.4	CHURC1	PREDICTED: protein Churchill isoform X3 [Bos taurus]	-	-	-	-	-	GO:0005488//binding;GO:0046914//transition metal ion binding;GO:0043169//cation binding;GO:0046872//metal ion binding;GO:0043167//ion binding	GO:0009058//biosynthetic process;GO:0019438//aromatic compound biosynthetic process;GO:0009059//macromolecule biosynthetic process;GO:0071704//organic substance metabolic process;GO:0034654//nucleobase-containing compound biosynthetic process;GO:0097659//nucleic acid-templated transcription;GO:0034645//cellular macromolecule biosynthetic process;GO:0006139//nucleobase-containing compound metaboli…	miR-195-x,miR-372-y,miR-95-y,miR-16-y,miR-409-x,miR-511-x,miR-422-x,miR-9270-x
XM_024986878.1	BICC1	PREDICTED: protein bicaudal C homolog 1 isoform X3 [Ovis aries]	-	-	-	-	-	-	-	miR-148-y,miR-200-y,miR-361-y,miR-146-y,miR-34-y,miR-372-y,miR-511-x,miR-1281-y
XM_024980141.1	MINK1	PREDICTED: misshapen-like kinase 1 isoform X2 [Bos indicus]	-	-	-	-	-	-	-	miR-195-x,miR-372-y,miR-4532-x
XM_005222732.4	ABHD6	monoacylglycerol lipase ABHD6 [Bos taurus]	Organismal Systems	Nervous system	ko04723//Retrograde endocannabinoid signaling	K13700	GO:0043235//receptor complex;GO:0044425//membrane part;GO:0032991//macromolecular complex;GO:0034702//ion channel complex;GO:0008328//ionotropic glutamate receptor complex;GO:0098797//plasma membrane protein complex;GO:0098802//plasma membrane receptor complex;GO:0005623//cell;GO:0098796//membrane protein complex;GO:0031226//intrinsic component of plasma membrane;GO:0005887//integral component of…	GO:0016298//lipase activity;GO:0003824//catalytic activity;GO:0016788//hydrolase activity, acting on ester bonds;GO:0016787//hydrolase activity	GO:0044763//single-organism cellular process;GO:0048583//regulation of response to stimulus;GO:0044699//single-organism process;GO:0023051//regulation of signaling;GO:0008277//regulation of G-protein coupled receptor protein signaling pathway;GO:0048870//cell motility;GO:0051674//localization of cell;GO:0050804//modulation of synaptic transmission;GO:0016477//cell migration;GO:0010646//regulation…	miR-4492-y
XM_015467116.2	SH3BP4	SH3 domain-binding protein 4 [Bos taurus]	-	-	-	-	GO:0044464//cell part;GO:0044424//intracellular part;GO:0005623//cell;GO:0005622//intracellular	GO:0005515//protein binding;GO:0051020//GTPase binding;GO:0019899//enzyme binding;GO:0005488//binding;GO:0031267//small GTPase binding	GO:0035556//intracellular signal transduction;GO:0019222//regulation of metabolic process;GO:0072665//protein localization to vacuole;GO:0051336//regulation of hydrolase activity;GO:0065009//regulation of molecular function;GO:0034613//cellular protein localization;GO:0001101//response to acid chemical;GO:0010033//response to organic substance;GO:0050896//response to stimulus;GO:0044700//single o…	miR-195-x,miR-511-x,miR-5126-y,miR-4532-x,miR-1281-y
XM_024998901.1	Lpin1	PREDICTED: phosphatidate phosphatase LPIN1 isoform X1 [Bos indicus]	Metabolism	Lipid metabolism;Global and Overview	ko01100//Metabolic pathways;ko01110//Biosynthesis of secondary metabolites;ko00564//Glycerophospholipid metabolism;ko00561//Glycerolipid metabolism	K15728	-	-	-	miR-195-x,miR-200-y,miR-429-y,miR-422-x
NM_001045991.1	ENTPD6	ectonucleoside triphosphate diphosphohydrolase 6 [Bos taurus]	Metabolism	Nucleotide metabolism	ko00230//Purine metabolism;ko00240//Pyrimidine metabolism	K01511	-	GO:0003824//catalytic activity	-	miR-148-y,miR-195-x,miR-361-y,miR-941-y
XM_010812035.1	ARMC1	PREDICTED: armadillo repeat-containing protein 1 isoform X1 [Bos taurus]	-	-	-	-	-	GO:0005488//binding;GO:0043167//ion binding;GO:0043169//cation binding	GO:0044765//single-organism transport;GO:0051179//localization;GO:1902578//single-organism localization;GO:0006810//transport;GO:0006812//cation transport;GO:0051234//establishment of localization;GO:0006811//ion transport;GO:0044699//single-organism process	miR-374-x,miR-372-y,miR-4484-y
XM_024991889.1	RAB3IP	Rab-3A-interacting protein, partial [Bos mutus]	-	-	-	-	-	-	-	miR-26-x,miR-34-y
XM_024990557.1	CHN2	PREDICTED: beta-chimaerin [Pteropus vampyrus]	-	-	-	-	GO:0044444//cytoplasmic part;GO:0044464//cell part;GO:0005737//cytoplasm;GO:0044424//intracellular part;GO:0005622//intracellular;GO:0005623//cell	GO:0008047//enzyme activator activity;GO:0043169//cation binding;GO:0030674//protein binding, bridging;GO:0005488//binding;GO:0043167//ion binding;GO:0060090//binding, bridging;GO:0005515//protein binding;GO:0030234//enzyme regulator activity;GO:0098772//molecular function regulator	GO:0044700//single organism signaling;GO:0051336//regulation of hydrolase activity;GO:0007154//cell communication;GO:0007165//signal transduction;GO:0065009//regulation of molecular function;GO:0051716//cellular response to stimulus;GO:0043087//regulation of GTPase activity;GO:0050794//regulation of cellular process;GO:0050790//regulation of catalytic activity;GO:0007264//small GTPase mediated si…	miR-203-y,miR-26-x,miR-372-y,miR-6412-y,miR-200-x
XM_024986326.1	CSMD1	PREDICTED: LOW QUALITY PROTEIN: CUB and sushi domain-containing protein 1 [Capra hircus]	-	-	-	-	GO:0016020//membrane;GO:0044425//membrane part;GO:0031224//intrinsic component of membrane	-	-	miR-195-x,miR-203-y,miR-215-x,miR-361-x,miR-372-y,miR-735-y,miR-1301-y,miR-511-x,miR-2840-x
XM_024992203.1	RANGAP1	PREDICTED: ran GTPase-activating protein 1 isoform X2 [Bos taurus]	Genetic Information Processing	Translation	ko03013//RNA transport	K14319	GO:0044444//cytoplasmic part;GO:0005622//intracellular;GO:0044464//cell part;GO:0044424//intracellular part;GO:0005623//cell;GO:0005737//cytoplasm	GO:0005096//GTPase activator activity;GO:0030695//GTPase regulator activity;GO:0060589//nucleoside-triphosphatase regulator activity;GO:0098772//molecular function regulator;GO:0008047//enzyme activator activity;GO:0030234//enzyme regulator activity	GO:0034613//cellular protein localization;GO:0065009//regulation of molecular function;GO:0043087//regulation of GTPase activity;GO:0051168//nuclear export;GO:0019222//regulation of metabolic process;GO:0016482//cytoplasmic transport;GO:1902582//single-organism intracellular transport;GO:0051169//nuclear transport;GO:0051336//regulation of hydrolase activity;GO:0046907//intracellular transport;GO…	miR-9277-y,miR-941-y
XM_024979406.1	NLRP13	PREDICTED: NACHT, LRR and PYD domains-containing protein 13 isoform X2 [Bos taurus]	-	-	-	-	-	-	-	miR-4792-x,miR-4484-y
XM_024979920.1	GOSR1	PREDICTED: Golgi SNAP receptor complex member 1 isoform X2 [Bos indicus]	Genetic Information Processing	Folding, sorting and degradation	ko04130//SNARE interactions in vesicular transport	K08495	GO:0005623//cell;GO:0044424//intracellular part;GO:0031224//intrinsic component of membrane;GO:0005622//intracellular;GO:0016020//membrane;GO:0043229//intracellular organelle;GO:0044425//membrane part;GO:0043227//membrane-bounded organelle;GO:0044464//cell part;GO:0043226//organelle;GO:0043231//intracellular membrane-bounded organelle	GO:0005515//protein binding;GO:0005488//binding	GO:0051649//establishment of localization in cell;GO:0051641//cellular localization;GO:0033036//macromolecule localization;GO:0051179//localization;GO:0006810//transport;GO:0016482//cytoplasmic transport;GO:0016192//vesicle-mediated transport;GO:0046907//intracellular transport;GO:0045184//establishment of protein localization;GO:0051234//establishment of localization;GO:0008104//protein localiza…	miR-195-x,miR-215-x,miR-3135-x,miR-224-y
XM_005227008.4	Kat5	PREDICTED: histone acetyltransferase KAT5 isoform X1 [Bos taurus]	-	-	-	-	GO:0044427//chromosomal part;GO:0043232//intracellular non-membrane-bounded organelle;GO:0044428//nuclear part;GO:0005622//intracellular;GO:0044446//intracellular organelle part;GO:0043189//H4/H2A histone acetyltransferase complex;GO:0043231//intracellular membrane-bounded organelle;GO:0005654//nucleoplasm;GO:0000785//chromatin;GO:0070013//intracellular organelle lumen;GO:1902562//H4 histone acet…	GO:0016747//transferase activity, transferring acyl groups other than amino-acyl groups;GO:0000989//transcription factor activity, transcription factor binding;GO:0043169//cation binding;GO:0003712//transcription cofactor activity;GO:0005515//protein binding;GO:0000988//transcription factor activity, protein binding;GO:0035257//nuclear hormone receptor binding;GO:0005488//binding;GO:0016746//tran…	GO:0044267//cellular protein metabolic process;GO:0001818//negative regulation of cytokine production;GO:0050794//regulation of cellular process;GO:0023052//signaling;GO:0044249//cellular biosynthetic process;GO:0033993//response to lipid;GO:0050896//response to stimulus;GO:1901700//response to oxygen-containing compound;GO:0009058//biosynthetic process;GO:0009987//cellular process;GO:0030518//in…	miR-361-y,miR-3966-x
XM_010818219.3	TFAP2B	PREDICTED: transcription factor AP-2-beta isoform X1 [Dasypus novemcinctus]	-	-	-	-	GO:0005622//intracellular;GO:0005623//cell;GO:0044424//intracellular part;GO:0043226//organelle;GO:0043231//intracellular membrane-bounded organelle;GO:0044464//cell part;GO:0043229//intracellular organelle;GO:0043227//membrane-bounded organelle	GO:0000982//transcription factor activity, RNA polymerase II core promoter proximal region sequence-specific binding;GO:0098772//molecular function regulator;GO:0004866//endopeptidase inhibitor activity;GO:0044212//transcription regulatory region DNA binding;GO:0004869//cysteine-type endopeptidase inhibitor activity;GO:0003677//DNA binding;GO:0003700//transcription factor activity, sequence-speci…	GO:0001656//metanephros development;GO:0001822//kidney development;GO:0048518//positive regulation of biological process;GO:0044767//single-organism developmental process;GO:0007423//sensory organ development;GO:0005975//carbohydrate metabolic process;GO:0002790//peptide secretion;GO:0032501//multicellular organismal process;GO:0046879//hormone secretion;GO:0043066//negative regulation of apoptot…	miR-1285-y,miR-28-x,miR-361-y,miR-141-y,miR-361-x,miR-735-y,miR-16-y,miR-345-x,miR-511-x,miR-5126-y,miR-2339-y
XM_010813543.3	PDC	phosducin [Bos taurus]	-	-	-	-	GO:0005623//cell;GO:0097458//neuron part;GO:0043227//membrane-bounded organelle;GO:0044464//cell part;GO:0043229//intracellular organelle;GO:0005622//intracellular;GO:0043232//intracellular non-membrane-bounded organelle;GO:0072372//primary cilium;GO:0043228//non-membrane-bounded organelle;GO:0005737//cytoplasm;GO:0005929//cilium;GO:0042995//cell projection;GO:0044424//intracellular part;GO:00058…	-	GO:0007600//sensory perception;GO:0032501//multicellular organismal process;GO:0003008//system process;GO:0050953//sensory perception of light stimulus;GO:0050877//neurological system process	miR-203-y,miR-374-x
NM_175712.1	CTBP2	PREDICTED: C-terminal-binding protein 2 isoform X1 [Bos taurus]	Environmental Information Processing	Signal transduction	ko04310//Wnt signaling pathway;ko04330//Notch signaling pathway	K04496	GO:0044464//cell part;GO:0032991//macromolecular complex;GO:0043226//organelle;GO:0043229//intracellular organelle;GO:0005623//cell;GO:0043234//protein complex;GO:0005622//intracellular;GO:0043231//intracellular membrane-bounded organelle;GO:0043227//membrane-bounded organelle;GO:0044424//intracellular part	GO:1901265//nucleoside phosphate binding;GO:1901363//heterocyclic compound binding;GO:0005488//binding;GO:0003824//catalytic activity;GO:0097159//organic cyclic compound binding;GO:0000166//nucleotide binding;GO:0016614//oxidoreductase activity, acting on CH-OH group of donors;GO:0036094//small molecule binding;GO:0016491//oxidoreductase activity	GO:0044249//cellular biosynthetic process;GO:0034641//cellular nitrogen compound metabolic process;GO:0071704//organic substance metabolic process;GO:0043170//macromolecule metabolic process;GO:0009059//macromolecule biosynthetic process;GO:0044767//single-organism developmental process;GO:0044238//primary metabolic process;GO:0010467//gene expression;GO:0006351//transcription, DNA-templated;GO:0…	miR-141-y,miR-4700-y,miR-4484-y
XM_024994296.1	HOOK2	PREDICTED: protein Hook homolog 2 isoform X5 [Bos taurus]	-	-	-	-	GO:0032991//macromolecular complex;GO:0043234//protein complex	GO:0005515//protein binding;GO:0005488//binding	GO:1902582//single-organism intracellular transport;GO:0007033//vacuole organization;GO:0051179//localization;GO:0044699//single-organism process;GO:0051641//cellular localization;GO:0071840//cellular component organization or biogenesis;GO:0007034//vacuolar transport;GO:0016192//vesicle-mediated transport;GO:0006810//transport;GO:0006996//organelle organization;GO:0016043//cellular component org…	miR-146-y
NM_001110067.2	SKA3	spindle and kinetochore-associated protein 3 [Bos taurus]	-	-	-	-	GO:0044430//cytoskeletal part;GO:0005856//cytoskeleton;GO:0005819//spindle;GO:0005622//intracellular;GO:0043228//non-membrane-bounded organelle;GO:0044424//intracellular part;GO:0005623//cell;GO:0043229//intracellular organelle;GO:0043232//intracellular non-membrane-bounded organelle;GO:0043226//organelle;GO:0044464//cell part;GO:0015630//microtubule cytoskeleton;GO:0044446//intracellular organel…	-	GO:0044699//single-organism process;GO:0006996//organelle organization;GO:0044763//single-organism cellular process;GO:1902589//single-organism organelle organization;GO:0016043//cellular component organization;GO:0007049//cell cycle;GO:0007010//cytoskeleton organization;GO:0031109//microtubule polymerization or depolymerization;GO:0009987//cellular process;GO:0007017//microtubule-based process;G…	miR-4792-x,miR-511-x
XM_024987309.1	RAB3IL1	PREDICTED: guanine nucleotide exchange factor for Rab-3A isoform X2 [Bos indicus]	-	-	-	-	-	-	-	miR-361-y,miR-9277-y,miR-4532-x
XM_024976274.1	CEP170	PREDICTED: centrosomal protein of 170 kDa isoform X4 [Bos indicus]	-	-	-	-	-	-	-	miR-141-y,miR-98-y,miR-4700-y,miR-200-x
NM_001024690.2	KCNJ12	PREDICTED: ATP-sensitive inward rectifier potassium channel 12 isoform X1 [Bison bison bison]	Organismal Systems	Nervous system;Endocrine system	ko04921//Oxytocin signaling pathway;ko04725//Cholinergic synapse	K05005	GO:0044425//membrane part;GO:0016020//membrane;GO:0031224//intrinsic component of membrane	GO:0022857//transmembrane transporter activity;GO:0022838//substrate-specific channel activity;GO:0022891//substrate-specific transmembrane transporter activity;GO:0015267//channel activity;GO:0005215//transporter activity;GO:0015075//ion transmembrane transporter activity;GO:0022892//substrate-specific transporter activity;GO:0005216//ion channel activity;GO:0022803//passive transmembrane transp…	GO:0044763//single-organism cellular process;GO:0055085//transmembrane transport;GO:0071822//protein complex subunit organization;GO:0009987//cellular process;GO:0051234//establishment of localization;GO:0016043//cellular component organization;GO:0070271//protein complex biogenesis;GO:0065003//macromolecular complex assembly;GO:0006812//cation transport;GO:0034220//ion transmembrane transport;GO…	miR-3135-x
XM_025000545.1	Ift52	intraflagellar transport protein 52 homolog [Bos taurus]	-	-	-	-	GO:0005623//cell;GO:0031513//nonmotile primary cilium;GO:0044464//cell part;GO:0005929//cilium;GO:0042995//cell projection;GO:0043005//neuron projection;GO:0043226//organelle;GO:0097458//neuron part;GO:0030425//dendrite;GO:0036477//somatodendritic compartment;GO:0072372//primary cilium	-	GO:0007165//signal transduction;GO:0009799//specification of symmetry;GO:0071704//organic substance metabolic process;GO:0048856//anatomical structure development;GO:0019538//protein metabolic process;GO:0035050//embryonic heart tube development;GO:0044763//single-organism cellular process;GO:0008152//metabolic process;GO:0048562//embryonic organ morphogenesis;GO:0060429//epithelium development;G…	miR-200-x
NM_001080271.1	DDX27	probable ATP-dependent RNA helicase DDX27 [Bos taurus]	-	-	-	-	GO:0043229//intracellular organelle;GO:0005623//cell;GO:0043231//intracellular membrane-bounded organelle;GO:0044424//intracellular part;GO:0043227//membrane-bounded organelle;GO:0044464//cell part;GO:0043226//organelle;GO:0005622//intracellular	GO:0097159//organic cyclic compound binding;GO:0001883//purine nucleoside binding;GO:0016887//ATPase activity;GO:0032550//purine ribonucleoside binding;GO:0036094//small molecule binding;GO:0001882//nucleoside binding;GO:0016817//hydrolase activity, acting on acid anhydrides;GO:0016787//hydrolase activity;GO:0032549//ribonucleoside binding;GO:1901363//heterocyclic compound binding;GO:0005488//bin…	-	miR-3966-x
XM_002692763.6	AARD	PREDICTED: alanine and arginine-rich domain-containing protein [Bos taurus]	-	-	-	-	-	-	-	miR-26-x,miR-6134-y,miR-6516-y,miR-1301-y,miR-4510-x
XM_024999442.1	CEP68	PREDICTED: centrosomal protein of 68 kDa isoform X6 [Bos indicus]	-	-	-	-	-	-	GO:0071840//cellular component organization or biogenesis;GO:0006996//organelle organization;GO:0044699//single-organism process;GO:0007017//microtubule-based process;GO:0009987//cellular process;GO:0000226//microtubule cytoskeleton organization;GO:0016043//cellular component organization;GO:0044763//single-organism cellular process;GO:0031023//microtubule organizing center organization;GO:190258…	miR-203-y,miR-26-x,miR-372-y,miR-735-y
XM_024987707.1	TSC22D3	PREDICTED: TSC22 domain family protein 3 isoform X5 [Ovis aries musimon]	-	-	-	-	GO:0043229//intracellular organelle;GO:0044424//intracellular part;GO:0044464//cell part;GO:0043227//membrane-bounded organelle;GO:0043231//intracellular membrane-bounded organelle;GO:0043226//organelle;GO:0005622//intracellular;GO:0005623//cell	GO:0008134//transcription factor binding;GO:0001071//nucleic acid binding transcription factor activity;GO:0005515//protein binding;GO:0005488//binding;GO:0043425//bHLH transcription factor binding	GO:0034654//nucleobase-containing compound biosynthetic process;GO:0048856//anatomical structure development;GO:0006366//transcription from RNA polymerase II promoter;GO:0051179//localization;GO:0043029//T cell homeostasis;GO:0019438//aromatic compound biosynthetic process;GO:0097659//nucleic acid-templated transcription;GO:1901362//organic cyclic compound biosynthetic process;GO:0048872//homeost…	miR-195-x,miR-34-y,miR-9270-x,miR-2339-y
XM_024976155.1	MIA3	melanoma inhibitory activity protein 3 precursor [Bos taurus]	-	-	-	-	GO:0016020//membrane;GO:0005623//cell;GO:0031224//intrinsic component of membrane;GO:0044425//membrane part;GO:0012505//endomembrane system;GO:0044464//cell part;GO:0042175//nuclear outer membrane-endoplasmic reticulum membrane network	-	GO:0006950//response to stress;GO:0009987//cellular process;GO:0044767//single-organism developmental process;GO:0006810//transport;GO:0033036//macromolecule localization;GO:0050896//response to stimulus;GO:0048513//animal organ development;GO:0051234//establishment of localization;GO:0022610//biological adhesion;GO:0007275//multicellular organism development;GO:0009611//response to wounding;GO:0…	miR-1285-y
XM_010816177.3	LRRC46	PREDICTED: leucine-rich repeat-containing protein 46 isoform X2 [Bos taurus]	-	-	-	-	-	-	-	miR-9277-y
XM_002696441.6	SEMA5A	PREDICTED: semaphorin-5A [Bos taurus]	Organismal Systems	Development	ko04360//Axon guidance	K06841	GO:0031224//intrinsic component of membrane;GO:0044425//membrane part;GO:0016020//membrane	GO:0004871//signal transducer activity;GO:0004872//receptor activity;GO:0038023//signaling receptor activity;GO:0060089//molecular transducer activity;GO:0004888//transmembrane signaling receptor activity;GO:0099600//transmembrane receptor activity	GO:0031175//neuron projection development;GO:0030154//cell differentiation;GO:0060429//epithelium development;GO:0044763//single-organism cellular process;GO:0035239//tube morphogenesis;GO:0048729//tissue morphogenesis;GO:0022008//neurogenesis;GO:0007399//nervous system development;GO:0048858//cell projection morphogenesis;GO:0048812//neuron projection morphogenesis;GO:0000902//cell morphogenesis…	miR-203-y,miR-26-x,miR-361-x,miR-6412-y,miR-345-x,miR-200-x,miR-224-y,miR-4484-y
XM_024986842.1	Vstm4	PREDICTED: V-set and transmembrane domain-containing protein 4 [Bison bison bison]	-	-	-	-	-	-	-	miR-148-y,miR-203-y,miR-146-y,miR-6516-y
XM_005205675.3	MEST	PREDICTED: mesoderm-specific transcript homolog protein [Capra hircus]	-	-	-	-	GO:0016020//membrane;GO:0043229//intracellular organelle;GO:0042175//nuclear outer membrane-endoplasmic reticulum membrane network;GO:0043227//membrane-bounded organelle;GO:0044424//intracellular part;GO:0044425//membrane part;GO:0005622//intracellular;GO:0031224//intrinsic component of membrane;GO:0043226//organelle;GO:0012505//endomembrane system;GO:0044464//cell part;GO:0043231//intracellular …	GO:0003824//catalytic activity	GO:0010876//lipid localization;GO:0051179//localization;GO:0033036//macromolecule localization;GO:0065008//regulation of biological quality;GO:0051235//maintenance of location;GO:0065007//biological regulation;GO:0001101//response to acid chemical;GO:0050896//response to stimulus;GO:0019915//lipid storage;GO:0042221//response to chemical	miR-429-y,miR-6412-y,miR-4700-y,miR-511-x,miR-2840-x
XM_015472897.2	STXBP5	PREDICTED: syntaxin-binding protein 5 isoform X3 [Bubalus bubalis]	-	-	-	-	GO:0031226//intrinsic component of plasma membrane;GO:0044459//plasma membrane part;GO:0044444//cytoplasmic part;GO:0005623//cell;GO:0005622//intracellular;GO:0043227//membrane-bounded organelle;GO:0043231//intracellular membrane-bounded organelle;GO:0044464//cell part;GO:0031982//vesicle;GO:0071944//cell periphery;GO:0012506//vesicle membrane;GO:0044425//membrane part;GO:0030135//coated vesicle;…	GO:0005488//binding;GO:0019905//syntaxin binding;GO:0005515//protein binding;GO:0000149//SNARE binding	GO:0051179//localization;GO:0016192//vesicle-mediated transport;GO:1902578//single-organism localization;GO:0006810//transport;GO:0006887//exocytosis;GO:0009987//cellular process;GO:0032940//secretion by cell;GO:0051649//establishment of localization in cell;GO:0008104//protein localization;GO:0044699//single-organism process;GO:0046903//secretion;GO:0051234//establishment of localization;GO:0051…	miR-195-x,miR-200-y,miR-26-x,miR-141-y,miR-361-x,miR-6516-y,miR-511-x,miR-2113-y,miR-422-x,miR-4484-y
XM_024999625.1	KCNT1	PREDICTED: potassium channel subfamily T member 1 isoform X7 [Capra hircus]	-	-	-	-	-	-	-	miR-146-y,miR-2113-y
XM_024998915.1	GFI1B	PREDICTED: zinc finger protein Gfi-1b isoform X2 [Sus scrofa]	-	-	-	-	GO:0043229//intracellular organelle;GO:0031974//membrane-enclosed lumen;GO:0043226//organelle;GO:0044464//cell part;GO:0005634//nucleus;GO:0044446//intracellular organelle part;GO:0043231//intracellular membrane-bounded organelle;GO:0043227//membrane-bounded organelle;GO:0005623//cell;GO:0044422//organelle part;GO:0032991//macromolecular complex;GO:0005622//intracellular;GO:0044428//nuclear part;…	GO:0097159//organic cyclic compound binding;GO:0043167//ion binding;GO:0043169//cation binding;GO:0005488//binding	-	miR-511-x,miR-3966-x,miR-1281-y
NM_001081532.1	AP1AR	PREDICTED: AP-1 complex-associated regulatory protein isoform X1 [Bos indicus]	-	-	-	-	GO:0044428//nuclear part;GO:0043227//membrane-bounded organelle;GO:0043229//intracellular organelle;GO:0012505//endomembrane system;GO:0044424//intracellular part;GO:0043233//organelle lumen;GO:0044464//cell part;GO:0044422//organelle part;GO:0043226//organelle;GO:0005622//intracellular;GO:0031974//membrane-enclosed lumen;GO:0031981//nuclear lumen;GO:0070013//intracellular organelle lumen;GO:0043…	GO:0032403//protein complex binding;GO:0008092//cytoskeletal protein binding;GO:0005515//protein binding;GO:0044877//macromolecular complex binding;GO:0005488//binding	GO:0016197//endosomal transport;GO:0010769//regulation of cell morphogenesis involved in differentiation;GO:0044087//regulation of cellular component biogenesis;GO:0043933//macromolecular complex subunit organization;GO:0051128//regulation of cellular component organization;GO:0034314//Arp2/3 complex-mediated actin nucleation;GO:0051234//establishment of localization;GO:1902582//single-organism i…	miR-100-x,miR-1285-y,miR-2339-y
XM_010820357.3	ANK1	PREDICTED: ankyrin-1 isoform X4 [Bos taurus]	-	-	-	-	GO:0005623//cell;GO:0044424//intracellular part;GO:0043228//non-membrane-bounded organelle;GO:0043229//intracellular organelle;GO:0043226//organelle;GO:0005856//cytoskeleton;GO:0044464//cell part;GO:0043232//intracellular non-membrane-bounded organelle;GO:0005622//intracellular	GO:0019899//enzyme binding;GO:0005488//binding;GO:0008092//cytoskeletal protein binding;GO:0005515//protein binding	GO:0072657//protein localization to membrane;GO:0006778//porphyrin-containing compound metabolic process;GO:0046483//heterocycle metabolic process;GO:0048513//animal organ development;GO:0034101//erythrocyte homeostasis;GO:0016043//cellular component organization;GO:1901564//organonitrogen compound metabolic process;GO:1901360//organic cyclic compound metabolic process;GO:0008104//protein localiz…	miR-200-y,miR-203-y,miR-224-y,miR-2840-x
XM_024979875.1	LIMD2	PREDICTED: LIM domain-containing protein 2 isoform X1 [Canis lupus familiaris]	-	-	-	-	-	GO:0043167//ion binding;GO:0043169//cation binding;GO:0005488//binding	-	miR-4510-x,miR-1281-y
XM_024995766.1	SH3RF1	E3 ubiquitin-protein ligase SH3RF1 [Bos taurus]	-	-	-	-	GO:0044464//cell part;GO:0005622//intracellular;GO:0005623//cell;GO:0031252//cell leading edge;GO:0044444//cytoplasmic part;GO:0005737//cytoplasm;GO:0044424//intracellular part	GO:0005488//binding;GO:0003824//catalytic activity;GO:0043167//ion binding;GO:0043169//cation binding;GO:0046872//metal ion binding;GO:0046914//transition metal ion binding	GO:0043412//macromolecule modification;GO:0010941//regulation of cell death;GO:0065007//biological regulation;GO:0048519//negative regulation of biological process;GO:0050896//response to stimulus;GO:0051716//cellular response to stimulus;GO:0043067//regulation of programmed cell death;GO:0036211//protein modification process;GO:0023051//regulation of signaling;GO:0050789//regulation of biologica…	miR-374-x,miR-4532-x
XM_005206632.4	CHST11	PREDICTED: carbohydrate sulfotransferase 11 isoform X3 [Bos taurus]	Metabolism	Glycan biosynthesis and metabolism	ko00532//Glycosaminoglycan biosynthesis - chondroitin sulfate / dermatan sulfate	K01017	GO:0031224//intrinsic component of membrane;GO:0005622//intracellular;GO:0044424//intracellular part;GO:0044464//cell part;GO:0043231//intracellular membrane-bounded organelle;GO:0043229//intracellular organelle;GO:0044446//intracellular organelle part;GO:0044444//cytoplasmic part;GO:0005623//cell;GO:0012505//endomembrane system;GO:0043226//organelle;GO:0044422//organelle part;GO:0005737//cytopla…	GO:0003824//catalytic activity;GO:0034481//chondroitin sulfotransferase activity;GO:0016740//transferase activity;GO:0016782//transferase activity, transferring sulfur-containing groups;GO:0008146//sulfotransferase activity	GO:0048598//embryonic morphogenesis;GO:0035107//appendage morphogenesis;GO:0009790//embryo development;GO:0016265//death;GO:0009987//cellular process;GO:0044711//single-organism biosynthetic process;GO:0002062//chondrocyte differentiation;GO:0044707//single-multicellular organism process;GO:1901564//organonitrogen compound metabolic process;GO:0030203//glycosaminoglycan metabolic process;GO:00488…	miR-126-x,miR-148-y,miR-200-y,miR-28-x,miR-374-x,miR-122-x,miR-146-y,miR-429-y,miR-6412-y,miR-735-y,miR-16-y,miR-1843-y,miR-224-y,miR-9270-x
NM_001046163.1	DYDC2	DPY30 domain-containing protein 2 [Bos taurus]	-	-	-	-	-	-	-	miR-1301-y
XM_005222912.4	KCTD6	PREDICTED: BTB/POZ domain-containing protein KCTD6 isoform X1 [Bubalus bubalis]	-	-	-	-	-	-	GO:0071840//cellular component organization or biogenesis;GO:0065003//macromolecular complex assembly;GO:0016043//cellular component organization;GO:0071822//protein complex subunit organization;GO:0006461//protein complex assembly;GO:0043933//macromolecular complex subunit organization;GO:0009987//cellular process;GO:0044085//cellular component biogenesis;GO:0070271//protein complex biogenesis;G…	miR-200-y,miR-429-y
XM_024979507.1	DLG4	PREDICTED: disks large homolog 4 isoform X3 [Bison bison bison]	Environmental Information Processing;Organismal Systems	Nervous system;Signal transduction	ko04390//Hippo signaling pathway;ko04724//Glutamatergic synapse	K11828	GO:0097060//synaptic membrane;GO:0031224//intrinsic component of membrane;GO:0098805//whole membrane;GO:0019898//extrinsic component of membrane;GO:0044444//cytoplasmic part;GO:0098590//plasma membrane region;GO:0031410//cytoplasmic vesicle;GO:0044430//cytoskeletal part;GO:0042995//cell projection;GO:0044425//membrane part;GO:0030424//axon;GO:0030135//coated vesicle;GO:0044422//organelle part;GO:…	GO:0005515//protein binding;GO:0005488//binding;GO:0035254//glutamate receptor binding;GO:0005102//receptor binding	GO:0007626//locomotory behavior;GO:0071840//cellular component organization or biogenesis;GO:0048858//cell projection morphogenesis;GO:0031175//neuron projection development;GO:0032990//cell part morphogenesis;GO:0044699//single-organism process;GO:0006996//organelle organization;GO:0030154//cell differentiation;GO:0032989//cellular component morphogenesis;GO:0065003//macromolecular complex assem…	miR-26-x,miR-122-x,miR-5126-y
NM_001192067.2	GALNT9	putative polypeptide N-acetylgalactosaminyltransferase-like protein 3 [Bos taurus]	Metabolism	Glycan biosynthesis and metabolism;Global and Overview	ko01100//Metabolic pathways;ko00512//Mucin type O-glycan biosynthesis	K00710	GO:0043231//intracellular membrane-bounded organelle;GO:0044444//cytoplasmic part;GO:0044424//intracellular part;GO:0044425//membrane part;GO:0005737//cytoplasm;GO:0005794//Golgi apparatus;GO:0005622//intracellular;GO:0012505//endomembrane system;GO:0043229//intracellular organelle;GO:0044422//organelle part;GO:0044431//Golgi apparatus part;GO:0044464//cell part;GO:0005623//cell;GO:0043227//membr…	GO:0016758//transferase activity, transferring hexosyl groups;GO:0008376//acetylgalactosaminyltransferase activity;GO:0008194//UDP-glycosyltransferase activity;GO:0043169//cation binding;GO:0016740//transferase activity;GO:0005488//binding;GO:0016757//transferase activity, transferring glycosyl groups;GO:0043167//ion binding;GO:0003824//catalytic activity	GO:0009987//cellular process;GO:0044238//primary metabolic process;GO:0019538//protein metabolic process;GO:0044260//cellular macromolecule metabolic process;GO:0043412//macromolecule modification;GO:0036211//protein modification process;GO:0043170//macromolecule metabolic process;GO:0008152//metabolic process;GO:0071704//organic substance metabolic process;GO:0006464//cellular protein modificati…	miR-28-x
XM_005202435.4	KCNJ3	PREDICTED: G protein-activated inward rectifier potassium channel 1 isoform X2 [Orcinus orca]	Organismal Systems	Environmental adaptation;Endocrine system;Nervous system	ko04921//Oxytocin signaling pathway;ko04728//Dopaminergic synapse;ko04725//Cholinergic synapse;ko04713//Circadian entrainment;ko04723//Retrograde endocannabinoid signaling;ko04724//Glutamatergic synapse;ko04726//Serotonergic synapse;ko04915//Estrogen signaling pathway	K04997	GO:0044425//membrane part;GO:0044464//cell part;GO:0005886//plasma membrane;GO:0016020//membrane;GO:0005887//integral component of plasma membrane;GO:0016021//integral component of membrane;GO:0044459//plasma membrane part;GO:0031226//intrinsic component of plasma membrane;GO:0005623//cell;GO:0031224//intrinsic component of membrane;GO:0042383//sarcolemma;GO:0071944//cell periphery	GO:0005249//voltage-gated potassium channel activity;GO:0008324//cation transmembrane transporter activity;GO:0022838//substrate-specific channel activity;GO:0022891//substrate-specific transmembrane transporter activity;GO:0005216//ion channel activity;GO:0022836//gated channel activity;GO:0015267//channel activity;GO:0022892//substrate-specific transporter activity;GO:0022803//passive transmemb…	GO:0009628//response to abiotic stimulus;GO:0055085//transmembrane transport;GO:0034220//ion transmembrane transport;GO:0044763//single-organism cellular process;GO:0006812//cation transport;GO:0007267//cell-cell signaling;GO:0044765//single-organism transport;GO:0044700//single organism signaling;GO:0007154//cell communication;GO:0006811//ion transport;GO:0006810//transport;GO:0023052//signaling…	miR-126-x,miR-28-x,miR-374-x,miR-9277-y,miR-361-x,miR-429-y,miR-1301-y,miR-4510-x,miR-224-y,miR-3964-y,miR-4484-y,miR-8866-y,miR-2840-x
XM_015462757.2	GOLPH3L	Golgi phosphoprotein 3-like [Bos taurus]	-	-	-	-	GO:0043226//organelle;GO:0031090//organelle membrane;GO:0005795//Golgi stack;GO:0000139//Golgi membrane;GO:0005623//cell;GO:0044424//intracellular part;GO:0043227//membrane-bounded organelle;GO:0044431//Golgi apparatus part;GO:0031984//organelle subcompartment;GO:0005737//cytoplasm;GO:0098791//Golgi subcompartment;GO:0044464//cell part;GO:0044422//organelle part;GO:0016020//membrane;GO:0005794//G…	GO:1901981//phosphatidylinositol phosphate binding;GO:0005488//binding;GO:0043168//anion binding;GO:0005543//phospholipid binding;GO:0043167//ion binding;GO:0035091//phosphatidylinositol binding;GO:0008289//lipid binding	GO:1902578//single-organism localization;GO:0044699//single-organism process;GO:0032940//secretion by cell;GO:0071702//organic substance transport;GO:0044763//single-organism cellular process;GO:0016043//cellular component organization;GO:0051179//localization;GO:0006996//organelle organization;GO:0044765//single-organism transport;GO:0051234//establishment of localization;GO:0071840//cellular co…	miR-26-x,miR-735-y,miR-224-y,miR-2339-y
XM_024983381.1	PSMB8	PREDICTED: proteasome subunit beta type-8 isoform X1 [Bos taurus]	Genetic Information Processing	Folding, sorting and degradation	ko03050//Proteasome	K02740	GO:0000502//proteasome complex;GO:0043234//protein complex;GO:0032991//macromolecular complex;GO:0043227//membrane-bounded organelle;GO:0005623//cell;GO:0043229//intracellular organelle;GO:0043226//organelle;GO:0005622//intracellular;GO:0044464//cell part;GO:0043231//intracellular membrane-bounded organelle;GO:0044424//intracellular part	GO:0070011//peptidase activity, acting on L-amino acid peptides;GO:0008233//peptidase activity;GO:0016787//hydrolase activity;GO:0004175//endopeptidase activity;GO:0003824//catalytic activity	GO:0006508//proteolysis;GO:0044767//single-organism developmental process;GO:0030154//cell differentiation;GO:0008152//metabolic process;GO:0071704//organic substance metabolic process;GO:0048869//cellular developmental process;GO:0044699//single-organism process;GO:0043170//macromolecule metabolic process;GO:0044763//single-organism cellular process;GO:0019538//protein metabolic process;GO:00023…	miR-1281-y
NM_001045963.2	Chn2	beta-chimaerin [Bos taurus]	-	-	-	-	GO:0005622//intracellular;GO:0005623//cell;GO:0044424//intracellular part;GO:0005737//cytoplasm;GO:0044464//cell part;GO:0044444//cytoplasmic part	GO:0005488//binding;GO:0043169//cation binding;GO:0060090//binding, bridging;GO:0030674//protein binding, bridging;GO:0043167//ion binding;GO:0005515//protein binding;GO:0098772//molecular function regulator;GO:0030234//enzyme regulator activity;GO:0008047//enzyme activator activity	GO:0050790//regulation of catalytic activity;GO:0065007//biological regulation;GO:0050789//regulation of biological process;GO:0051716//cellular response to stimulus;GO:0019222//regulation of metabolic process;GO:0044700//single organism signaling;GO:0023052//signaling;GO:0009987//cellular process;GO:0043087//regulation of GTPase activity;GO:0035556//intracellular signal transduction;GO:0051336//…	miR-203-y,miR-26-x,miR-372-y,miR-6412-y,miR-200-x
XM_024984552.1	SETBP1	PREDICTED: SET-binding protein isoform X2 [Bos taurus]	-	-	-	-	-	-	-	miR-141-y
XM_010814154.3	TCN2	PREDICTED: transcobalamin-2 isoform X2 [Bos taurus]	Organismal Systems	Digestive system	ko04977//Vitamin digestion and absorption	K14619	-	-	-	miR-4792-x,miR-345-x,miR-1281-y
XM_024997072.1	SYNE1	PREDICTED: LOW QUALITY PROTEIN: nesprin-1 [Bos indicus]	-	-	-	-	-	-	-	miR-195-x,miR-361-y,miR-3966-x
XM_010804828.3	NCKAP1L	PREDICTED: nck-associated protein 1-like isoform X1 [Bos taurus]	Cellular Processes	Cell motility	ko04810//Regulation of actin cytoskeleton	K05750	GO:0043234//protein complex;GO:0044444//cytoplasmic part;GO:0005622//intracellular;GO:0044424//intracellular part;GO:0005623//cell;GO:0005737//cytoplasm;GO:0032991//macromolecular complex;GO:0044464//cell part	GO:0019887//protein kinase regulator activity;GO:0005515//protein binding;GO:0030695//GTPase regulator activity;GO:0060589//nucleoside-triphosphatase regulator activity;GO:0030234//enzyme regulator activity;GO:0005488//binding;GO:0008047//enzyme activator activity;GO:0098772//molecular function regulator;GO:0019207//kinase regulator activity;GO:0005096//GTPase activator activity	GO:0007155//cell adhesion;GO:0002694//regulation of leukocyte activation;GO:0071622//regulation of granulocyte chemotaxis;GO:0048731//system development;GO:0010921//regulation of phosphatase activity;GO:0080090//regulation of primary metabolic process;GO:0043666//regulation of phosphoprotein phosphatase activity;GO:0002520//immune system development;GO:0071624//positive regulation of granulocyte …	miR-148-y,miR-26-x,miR-9277-y
XM_024988200.1	CD244	PREDICTED: natural killer cell receptor 2B4 isoform X1 [Bos taurus]	Organismal Systems	Immune system	ko04650//Natural killer cell mediated cytotoxicity	K06582	GO:0031224//intrinsic component of membrane;GO:0005886//plasma membrane;GO:0044464//cell part;GO:0016020//membrane;GO:0071944//cell periphery;GO:0044425//membrane part;GO:0005623//cell	-	-	miR-511-x
XM_010821901.3	EBP	3-beta-hydroxysteroid-Delta(8),Delta(7)-isomerase [Bos taurus]	Metabolism	Lipid metabolism;Global and Overview	ko01100//Metabolic pathways;ko01110//Biosynthesis of secondary metabolites;ko00100//Steroid biosynthesis	K01824	GO:0044464//cell part;GO:0044424//intracellular part;GO:0005623//cell;GO:0043231//intracellular membrane-bounded organelle;GO:0043227//membrane-bounded organelle;GO:0043229//intracellular organelle;GO:0044425//membrane part;GO:0016020//membrane;GO:0005622//intracellular;GO:0043226//organelle;GO:0031224//intrinsic component of membrane	GO:0016860//intramolecular oxidoreductase activity;GO:0016853//isomerase activity;GO:0003824//catalytic activity;GO:0016863//intramolecular oxidoreductase activity, transposing C=C bonds	GO:1901362//organic cyclic compound biosynthetic process;GO:0008152//metabolic process;GO:0048731//system development;GO:0044281//small molecule metabolic process;GO:0071704//organic substance metabolic process;GO:0008202//steroid metabolic process;GO:0044767//single-organism developmental process;GO:0006694//steroid biosynthetic process;GO:0032501//multicellular organismal process;GO:0044707//si…	miR-735-y
XM_003587005.3	LRRC4C	PREDICTED: leucine-rich repeat-containing protein 4C [Bos taurus]	Environmental Information Processing;Organismal Systems	Signaling molecules and interaction;Development	ko04514//Cell adhesion molecules (CAMs);ko04360//Axon guidance	K07523	GO:0044456//synapse part;GO:0044459//plasma membrane part;GO:0044464//cell part;GO:0098590//plasma membrane region;GO:0031224//intrinsic component of membrane;GO:0098589//membrane region;GO:0005576//extracellular region;GO:0016020//membrane;GO:0045202//synapse;GO:0098805//whole membrane;GO:0005623//cell;GO:0044425//membrane part;GO:0044421//extracellular region part;GO:0071944//cell periphery;GO:…	GO:0005488//binding	GO:0016043//cellular component organization;GO:0048858//cell projection morphogenesis;GO:0007275//multicellular organism development;GO:0032501//multicellular organismal process;GO:0007409//axonogenesis;GO:0048812//neuron projection morphogenesis;GO:0071840//cellular component organization or biogenesis;GO:0048699//generation of neurons;GO:0044763//single-organism cellular process;GO:0044707//sin…	miR-200-y,miR-429-y
XM_015471958.2	HOOK2	PREDICTED: protein Hook homolog 2 isoform X2 [Bos taurus]	-	-	-	-	GO:0043234//protein complex;GO:0032991//macromolecular complex	GO:0005515//protein binding;GO:0005488//binding	GO:0046907//intracellular transport;GO:0044765//single-organism transport;GO:0007034//vacuolar transport;GO:0016043//cellular component organization;GO:0016192//vesicle-mediated transport;GO:1902582//single-organism intracellular transport;GO:0044699//single-organism process;GO:0007033//vacuole organization;GO:0006810//transport;GO:0051649//establishment of localization in cell;GO:0051641//cellul…	miR-146-y
XM_024991916.1	CNOT2	CCR4-NOT transcription complex subunit 2 [Homo sapiens]	Genetic Information Processing	Folding, sorting and degradation	ko03018//RNA degradation	K12605	GO:0044424//intracellular part;GO:0043226//organelle;GO:0044444//cytoplasmic part;GO:0005737//cytoplasm;GO:0044464//cell part;GO:0043231//intracellular membrane-bounded organelle;GO:0005623//cell;GO:0043229//intracellular organelle;GO:0032991//macromolecular complex;GO:0043234//protein complex;GO:0043227//membrane-bounded organelle;GO:0005622//intracellular	GO:0008408//3'-5' exonuclease activity;GO:0001076//transcription factor activity, RNA polymerase II transcription factor binding;GO:0004540//ribonuclease activity;GO:0000175//3'-5'-exoribonuclease activity;GO:0016896//exoribonuclease activity, producing 5'-phosphomonoesters;GO:0016796//exonuclease activity, active with either ribo- or deoxyribonucleic acids and producing 5'-phosphomonoesters;GO:0…	GO:0009790//embryo development;GO:0009056//catabolic process;GO:0044237//cellular metabolic process;GO:0044767//single-organism developmental process;GO:1901361//organic cyclic compound catabolic process;GO:0048856//anatomical structure development;GO:0016458//gene silencing;GO:0009792//embryo development ending in birth or egg hatching;GO:0043604//amide biosynthetic process;GO:0071310//cellular …	miR-6412-y,miR-4700-y,miR-511-x
XM_024988463.1	FHL1	four and a half LIM domains protein 1 isoform 1 [Bos taurus]	Environmental Information Processing	Signal transduction	ko04630//Jak-STAT signaling pathway	K14365	-	GO:0005488//binding	GO:0050789//regulation of biological process;GO:0044763//single-organism cellular process;GO:0065007//biological regulation;GO:0009987//cellular process;GO:0050794//regulation of cellular process;GO:0044699//single-organism process	miR-361-y
XM_005210228.4	CCAR2	cell cycle and apoptosis regulator protein 2 [Bos taurus]	-	-	-	-	-	-	-	miR-9277-y,miR-141-y
XM_010810700.3	RCBTB2	PREDICTED: RCC1 and BTB domain-containing protein 2 isoform X1 [Bos taurus]	-	-	-	-	-	-	-	miR-486-x,miR-6412-y
XM_024999471.1	AAK1	PREDICTED: AP2-associated protein kinase 1-like isoform X1 [Bubalus bubalis]	-	-	-	-	GO:0030424//axon;GO:0005623//cell;GO:0044463//cell projection part;GO:0019898//extrinsic component of membrane;GO:0043231//intracellular membrane-bounded organelle;GO:0043226//organelle;GO:0016023//cytoplasmic, membrane-bounded vesicle;GO:0016020//membrane;GO:0044425//membrane part;GO:0097458//neuron part;GO:0012505//endomembrane system;GO:0042995//cell projection;GO:0031988//membrane-bounded ves…	GO:0005102//receptor binding;GO:0016772//transferase activity, transferring phosphorus-containing groups;GO:0097367//carbohydrate derivative binding;GO:0016301//kinase activity;GO:0036094//small molecule binding;GO:0005488//binding;GO:0004672//protein kinase activity;GO:0097159//organic cyclic compound binding;GO:0003824//catalytic activity;GO:0032550//purine ribonucleoside binding;GO:0032549//ri…	GO:0051179//localization;GO:0007154//cell communication;GO:0050896//response to stimulus;GO:0044763//single-organism cellular process;GO:0051716//cellular response to stimulus;GO:0009987//cellular process;GO:0044267//cellular protein metabolic process;GO:0030100//regulation of endocytosis;GO:0044260//cellular macromolecule metabolic process;GO:0044238//primary metabolic process;GO:0050794//regula…	miR-100-x,miR-122-x,miR-6516-y
XM_024991773.1	RDH16	retinol dehydrogenase 16 [Bos taurus]	Metabolism	Metabolism of cofactors and vitamins;Global and Overview	ko01100//Metabolic pathways;ko00830//Retinol metabolism	K11154	-	-	-	miR-735-y
XM_024984305.1	Epb41l3	PREDICTED: band 4.1-like protein 3 isoform X12 [Bos taurus]	Cellular Processes	Cellular commiunity	ko04530//Tight junction	K06107	-	-	-	miR-203-y,miR-26-x,miR-4492-y,miR-511-x
XM_024987008.1	CD1B	CD1b molecule precursor [Bos taurus]	Organismal Systems	Immune system	ko04640//Hematopoietic cell lineage	K06448	-	-	-	miR-200-x
NM_001035458.1	Sumo1	PREDICTED: small ubiquitin-related modifier 1 [Heterocephalus glaber]	Genetic Information Processing	Translation	ko03013//RNA transport	K12160	GO:0031981//nuclear lumen;GO:0031967//organelle envelope;GO:0005654//nucleoplasm;GO:0044422//organelle part;GO:0005622//intracellular;GO:0070013//intracellular organelle lumen;GO:0044451//nucleoplasm part;GO:0031974//membrane-enclosed lumen;GO:0044424//intracellular part;GO:0044446//intracellular organelle part;GO:0042995//cell projection;GO:0043229//intracellular organelle;GO:0043227//membrane-b…	GO:0005515//protein binding;GO:0019899//enzyme binding;GO:0097159//organic cyclic compound binding;GO:0005488//binding;GO:1901363//heterocyclic compound binding;GO:0003723//RNA binding;GO:0044389//ubiquitin-like protein ligase binding;GO:0003676//nucleic acid binding;GO:0003824//catalytic activity;GO:0019787//ubiquitin-like protein transferase activity;GO:0016740//transferase activity	GO:0008104//protein localization;GO:0044085//cellular component biogenesis;GO:0048522//positive regulation of cellular process;GO:0019438//aromatic compound biosynthetic process;GO:0006464//cellular protein modification process;GO:0032446//protein modification by small protein conjugation;GO:0016070//RNA metabolic process;GO:0016043//cellular component organization;GO:0031325//positive regulation…	miR-4484-y
XM_005225720.4	GPAM	PREDICTED: glycerol-3-phosphate acyltransferase 1, mitochondrial isoform X1 [Bos taurus]	Metabolism	Global and Overview;Lipid metabolism	ko01100//Metabolic pathways;ko01110//Biosynthesis of secondary metabolites;ko00564//Glycerophospholipid metabolism;ko00561//Glycerolipid metabolism	K00629	GO:0044422//organelle part;GO:0044424//intracellular part;GO:0044446//intracellular organelle part;GO:0005739//mitochondrion;GO:0043226//organelle;GO:0031967//organelle envelope;GO:0005623//cell;GO:0044425//membrane part;GO:0019866//organelle inner membrane;GO:0044429//mitochondrial part;GO:0031090//organelle membrane;GO:0031224//intrinsic component of membrane;GO:0044464//cell part;GO:0031975//e…	GO:0016740//transferase activity;GO:0003824//catalytic activity;GO:0016747//transferase activity, transferring acyl groups other than amino-acyl groups;GO:0016746//transferase activity, transferring acyl groups	GO:0032944//regulation of mononuclear cell proliferation;GO:0070231//T cell apoptotic process;GO:0051239//regulation of multicellular organismal process;GO:0006732//coenzyme metabolic process;GO:0043029//T cell homeostasis;GO:0044255//cellular lipid metabolic process;GO:0002696//positive regulation of leukocyte activation;GO:1901700//response to oxygen-containing compound;GO:0043436//oxoacid meta…	miR-195-x,miR-3964-y
XM_024986595.1	SLC29A3	PREDICTED: equilibrative nucleoside transporter 3 isoform X2 [Bison bison bison]	-	-	-	-	GO:0000323//lytic vacuole;GO:0043229//intracellular organelle;GO:0044444//cytoplasmic part;GO:0031224//intrinsic component of membrane;GO:0005770//late endosome;GO:0005623//cell;GO:0005764//lysosome;GO:0016020//membrane;GO:0043226//organelle;GO:0005768//endosome;GO:0005622//intracellular;GO:0044424//intracellular part;GO:0043227//membrane-bounded organelle;GO:0044425//membrane part;GO:0044464//ce…	-	-	miR-195-x,miR-122-x,miR-2840-x
XM_024978228.1	CLEC18A	PREDICTED: C-type lectin domain family 18 member A-like [Bison bison bison]	-	-	-	-	-	-	-	miR-4492-y,miR-1281-y
XM_005222092.4	CTAGE5	PREDICTED: cTAGE family member 5 isoform X1 [Bos taurus]	-	-	-	-	-	-	-	miR-3964-y
XM_024994179.1	KIAA0141	death ligand signal enhancer [Bos taurus]	-	-	-	-	-	-	GO:0044699//single-organism process;GO:0044763//single-organism cellular process;GO:0050896//response to stimulus;GO:0006915//apoptotic process;GO:0009987//cellular process;GO:0016265//death;GO:0050794//regulation of cellular process;GO:0097191//extrinsic apoptotic signaling pathway;GO:0008219//cell death;GO:0050789//regulation of biological process;GO:0044700//single organism signaling;GO:001250…	miR-735-y
NM_001206905.1	NTN3	netrin-3 precursor [Bos taurus]	Organismal Systems	Development	ko04360//Axon guidance	K06844	GO:0005622//intracellular;GO:0043231//intracellular membrane-bounded organelle;GO:0005623//cell;GO:0043226//organelle;GO:0044464//cell part;GO:0043227//membrane-bounded organelle;GO:0043229//intracellular organelle;GO:0044424//intracellular part	GO:0005515//protein binding;GO:0005488//binding	GO:0009653//anatomical structure morphogenesis;GO:0048667//cell morphogenesis involved in neuron differentiation;GO:0016043//cellular component organization;GO:0032989//cellular component morphogenesis;GO:0048468//cell development;GO:0048856//anatomical structure development;GO:0071840//cellular component organization or biogenesis;GO:0048666//neuron development;GO:0007399//nervous system develop…	miR-4792-x,miR-2339-y
XM_010811633.3	SOX12	PREDICTED: transcription factor SOX-12 [Capra hircus]	-	-	-	-	GO:0032991//macromolecular complex	GO:0000981//RNA polymerase II transcription factor activity, sequence-specific DNA binding;GO:0000982//transcription factor activity, RNA polymerase II core promoter proximal region sequence-specific binding;GO:0001104//RNA polymerase II transcription cofactor activity;GO:0003712//transcription cofactor activity;GO:0001071//nucleic acid binding transcription factor activity;GO:0000988//transcript…	GO:0090304//nucleic acid metabolic process;GO:0044237//cellular metabolic process;GO:0044707//single-multicellular organism process;GO:0044249//cellular biosynthetic process;GO:0044763//single-organism cellular process;GO:0010467//gene expression;GO:0009987//cellular process;GO:0034654//nucleobase-containing compound biosynthetic process;GO:0034622//cellular macromolecular complex assembly;GO:000…	miR-200-y,miR-4792-x,miR-3615-y,miR-511-x,miR-5126-y,miR-3966-x,miR-4484-y,miR-4532-x,miR-2339-y
XM_024997871.1	BCL2L2	PREDICTED: bcl-2-like protein 2 isoform X2 [Chlorocebus sabaeus]	-	-	-	-	-	-	-	miR-4484-y
NM_181022.2	GNAT1	PREDICTED: guanine nucleotide-binding protein G(t) subunit alpha-1 isoform X1 [Bison bison bison]	Organismal Systems	Sensory system	ko04744//Phototransduction	K04631	-	-	-	miR-148-y,miR-1843-y,miR-1843-x
XM_024980213.1	SRR	serine racemase [Bos taurus]	Metabolism	Amino acid metabolism;Global and Overview	ko01100//Metabolic pathways;ko00260//Glycine, serine and threonine metabolism	K12235	GO:0044464//cell part;GO:0044297//cell body;GO:0005623//cell	GO:0032550//purine ribonucleoside binding;GO:0019904//protein domain specific binding;GO:0016854//racemase and epimerase activity;GO:0046872//metal ion binding;GO:0016855//racemase and epimerase activity, acting on amino acids and derivatives;GO:0043169//cation binding;GO:0047661//amino-acid racemase activity;GO:0043177//organic acid binding;GO:0016829//lyase activity;GO:0043168//anion binding;GO…	GO:0044249//cellular biosynthetic process;GO:0051704//multi-organism process;GO:0006461//protein complex assembly;GO:0008652//cellular amino acid biosynthetic process;GO:1901564//organonitrogen compound metabolic process;GO:0044238//primary metabolic process;GO:0009070//serine family amino acid biosynthetic process;GO:0010033//response to organic substance;GO:0009058//biosynthetic process;GO:0051…	miR-26-x,miR-28-x,miR-374-x,miR-4792-x,miR-501-y,miR-122-x,miR-141-y,miR-215-x,miR-429-y,miR-6134-y,miR-735-y,miR-4510-x,miR-200-x,miR-2113-y,miR-2840-x
NM_001192275.2	MARK1	serine/threonine-protein kinase MARK1 [Bos taurus]	-	-	-	-	GO:0016020//membrane	GO:0097159//organic cyclic compound binding;GO:1901981//phosphatidylinositol phosphate binding;GO:1902936//phosphatidylinositol bisphosphate binding;GO:0032549//ribonucleoside binding;GO:0003824//catalytic activity;GO:0016740//transferase activity;GO:0001883//purine nucleoside binding;GO:0043168//anion binding;GO:0032550//purine ribonucleoside binding;GO:0097367//carbohydrate derivative binding;G…	GO:0044237//cellular metabolic process;GO:0009987//cellular process;GO:0051716//cellular response to stimulus;GO:0019538//protein metabolic process;GO:0050794//regulation of cellular process;GO:0044260//cellular macromolecule metabolic process;GO:0071704//organic substance metabolic process;GO:0006793//phosphorus metabolic process;GO:0044700//single organism signaling;GO:0043170//macromolecule me…	miR-126-x,miR-486-x,miR-122-x,miR-372-y,miR-6412-y,miR-98-y,miR-16-y
XM_010812158.3	FZD6	PREDICTED: frizzled-6 isoform X1 [Bos mutus]	Organismal Systems;Environmental Information Processing;Cellular Processes	Signal transduction;Endocrine system;Cellular commiunity	ko04310//Wnt signaling pathway;ko04390//Hippo signaling pathway;ko04550//Signaling pathways regulating pluripotency of stem cells;ko04916//Melanogenesis	K02376	GO:0005886//plasma membrane;GO:0031224//intrinsic component of membrane;GO:0071944//cell periphery;GO:0044425//membrane part;GO:0044464//cell part;GO:0016020//membrane;GO:0005623//cell	GO:0004871//signal transducer activity;GO:0038023//signaling receptor activity;GO:0044389//ubiquitin-like protein ligase binding;GO:0060089//molecular transducer activity;GO:0099600//transmembrane receptor activity;GO:0005515//protein binding;GO:0004872//receptor activity;GO:0019899//enzyme binding;GO:0005488//binding;GO:0004888//transmembrane signaling receptor activity	GO:0048562//embryonic organ morphogenesis;GO:0048568//embryonic organ development;GO:0030901//midbrain development;GO:0030111//regulation of Wnt signaling pathway;GO:0035239//tube morphogenesis;GO:0010648//negative regulation of cell communication;GO:0043583//ear development;GO:0032502//developmental process;GO:0044763//single-organism cellular process;GO:0009887//organ morphogenesis;GO:0048523//…	miR-200-y,miR-203-y,miR-429-y
XM_024988244.1	Mid1ip1	mid1-interacting protein 1 [Bos taurus]	-	-	-	-	GO:0043229//intracellular organelle;GO:0043228//non-membrane-bounded organelle;GO:0005737//cytoplasm;GO:0005623//cell;GO:0043232//intracellular non-membrane-bounded organelle;GO:0044444//cytoplasmic part;GO:0005856//cytoskeleton;GO:0044464//cell part;GO:0043226//organelle;GO:0044424//intracellular part;GO:0005622//intracellular	GO:0005488//binding;GO:0005515//protein binding	GO:0031109//microtubule polymerization or depolymerization;GO:0044238//primary metabolic process;GO:0070271//protein complex biogenesis;GO:0044249//cellular biosynthetic process;GO:0022411//cellular component disassembly;GO:0044237//cellular metabolic process;GO:0008152//metabolic process;GO:0032984//macromolecular complex disassembly;GO:0043085//positive regulation of catalytic activity;GO:00090…	miR-361-y,miR-2137-y,miR-3615-y
XM_024974975.1	GLYAT	PREDICTED: glycine N-phenylacetyltransferase isoform X1 [Bos taurus]	Metabolism	Amino acid metabolism	ko00360//Phenylalanine metabolism	K15517	-	-	-	miR-4792-x,miR-941-y
XM_024983538.1	PRPF4B	PREDICTED: serine/threonine-protein kinase PRP4 homolog isoform X1 [Bos taurus]	-	-	-	-	GO:0044446//intracellular organelle part;GO:0044428//nuclear part;GO:0030529//intracellular ribonucleoprotein complex;GO:0005681//spliceosomal complex;GO:0044464//cell part;GO:0044424//intracellular part;GO:0043227//membrane-bounded organelle;GO:0044422//organelle part;GO:0043228//non-membrane-bounded organelle;GO:0005622//intracellular;GO:0043231//intracellular membrane-bounded organelle;GO:0005…	GO:0097159//organic cyclic compound binding;GO:0005488//binding;GO:0001882//nucleoside binding;GO:0001883//purine nucleoside binding;GO:0003824//catalytic activity;GO:0016301//kinase activity;GO:0032550//purine ribonucleoside binding;GO:0016773//phosphotransferase activity, alcohol group as acceptor;GO:1901363//heterocyclic compound binding;GO:0032549//ribonucleoside binding;GO:0016740//transfera…	GO:0016070//RNA metabolic process;GO:0044237//cellular metabolic process;GO:1901360//organic cyclic compound metabolic process;GO:0043170//macromolecule metabolic process;GO:0006396//RNA processing;GO:0044238//primary metabolic process;GO:0010467//gene expression;GO:0009987//cellular process;GO:0006725//cellular aromatic compound metabolic process;GO:0008152//metabolic process;GO:0090304//nucleic…	miR-203-y,miR-4792-x,miR-501-y,miR-141-y,miR-2137-y,miR-429-y,miR-422-x,miR-1843-x,miR-2840-x
NM_001103247.1	PPP1R3B	protein phosphatase 1 regulatory subunit 3B [Bos taurus]	Organismal Systems	Endocrine system	ko04910//Insulin signaling pathway	K07189	-	-	GO:0044238//primary metabolic process;GO:0044264//cellular polysaccharide metabolic process;GO:0043170//macromolecule metabolic process;GO:0006073//cellular glucan metabolic process;GO:0044262//cellular carbohydrate metabolic process;GO:0008152//metabolic process;GO:0005975//carbohydrate metabolic process;GO:0009987//cellular process;GO:0071704//organic substance metabolic process;GO:0044260//cel…	miR-4492-y,miR-3964-y
XM_024977437.1	DERL3	TPA: derlin-3 [Bos taurus]	Genetic Information Processing	Folding, sorting and degradation	ko04141//Protein processing in endoplasmic reticulum	K13989	GO:0044432//endoplasmic reticulum part;GO:0044425//membrane part;GO:0012505//endomembrane system;GO:0005622//intracellular;GO:0043227//membrane-bounded organelle;GO:0098588//bounding membrane of organelle;GO:0043226//organelle;GO:0031300//intrinsic component of organelle membrane;GO:0005623//cell;GO:0044422//organelle part;GO:0031224//intrinsic component of membrane;GO:0005737//cytoplasm;GO:00160…	-	GO:1901137//carbohydrate derivative biosynthetic process;GO:0036211//protein modification process;GO:0050896//response to stimulus;GO:0050794//regulation of cellular process;GO:0070085//glycosylation;GO:0051716//cellular response to stimulus;GO:0006464//cellular protein modification process;GO:0071704//organic substance metabolic process;GO:0005975//carbohydrate metabolic process;GO:0050789//regu…	miR-195-x,miR-941-y,miR-5126-y,miR-9270-x,miR-2339-y
XM_024989309.1	MAGEB17	PREDICTED: LOW QUALITY PROTEIN: melanoma-associated antigen B4-like [Bos taurus]	-	-	-	-	-	-	-	miR-122-x
XM_024988473.1	Fgf13	fibroblast growth factor 13 isoform 1 [Mus musculus]	Environmental Information Processing;Cellular Processes	Signal transduction;Cell motility	ko04010//MAPK signaling pathway;ko04151//PI3K-Akt signaling pathway;ko04015//Rap1 signaling pathway;ko04014//Ras signaling pathway;ko04810//Regulation of actin cytoskeleton	K04358	GO:0043229//intracellular organelle;GO:0043005//neuron projection;GO:0097458//neuron part;GO:0044424//intracellular part;GO:0016020//membrane;GO:0043233//organelle lumen;GO:0044428//nuclear part;GO:0044446//intracellular organelle part;GO:0043226//organelle;GO:0005634//nucleus;GO:0043232//intracellular non-membrane-bounded organelle;GO:0043231//intracellular membrane-bounded organelle;GO:0044464/…	GO:0019207//kinase regulator activity;GO:0005488//binding;GO:0016247//channel regulator activity;GO:0015631//tubulin binding;GO:0098772//molecular function regulator;GO:0005102//receptor binding;GO:0005515//protein binding;GO:0030234//enzyme regulator activity;GO:0019887//protein kinase regulator activity;GO:0008092//cytoskeletal protein binding	GO:0051261//protein depolymerization;GO:0061024//membrane organization;GO:0045926//negative regulation of growth;GO:0031401//positive regulation of protein modification process;GO:0044699//single-organism process;GO:0048518//positive regulation of biological process;GO:0032502//developmental process;GO:0040011//locomotion;GO:0007010//cytoskeleton organization;GO:0016043//cellular component organi…	miR-203-y
XM_002699549.5	FRMD7	PREDICTED: FERM domain-containing protein 7 [Bos taurus]	-	-	-	-	GO:0044425//membrane part;GO:0005623//cell;GO:0044297//cell body;GO:0044464//cell part;GO:0043232//intracellular non-membrane-bounded organelle;GO:0043005//neuron projection;GO:0043229//intracellular organelle;GO:0016020//membrane;GO:0042995//cell projection;GO:0097458//neuron part;GO:0043226//organelle;GO:0005622//intracellular;GO:0043228//non-membrane-bounded organelle;GO:0044424//intracellular…	GO:0005515//protein binding;GO:0005488//binding	GO:0048856//anatomical structure development;GO:0016043//cellular component organization;GO:0044699//single-organism process;GO:0032501//multicellular organismal process;GO:0022008//neurogenesis;GO:0032502//developmental process;GO:0044767//single-organism developmental process;GO:0030030//cell projection organization;GO:0009987//cellular process;GO:0007275//multicellular organism development;GO:…	miR-361-x
XM_005210212.4	STX17	syntaxin-17 [Bos taurus]	Genetic Information Processing	Folding, sorting and degradation	ko04130//SNARE interactions in vesicular transport	K08491	-	-	-	miR-195-x,miR-200-y,miR-28-x,miR-4792-x,miR-429-y,miR-6134-y,miR-735-y,miR-511-x,miR-5126-y,miR-3964-y,miR-4484-y,miR-9270-x,miR-2339-y
XM_024993618.1	SLC10A6	PREDICTED: solute carrier family 10 member 6 [Bos indicus]	-	-	-	-	GO:0044425//membrane part;GO:0016020//membrane;GO:0031224//intrinsic component of membrane	GO:0005215//transporter activity;GO:0022804//active transmembrane transporter activity;GO:0005343//organic acid:sodium symporter activity;GO:0015077//monovalent inorganic cation transmembrane transporter activity;GO:0046873//metal ion transmembrane transporter activity;GO:0008324//cation transmembrane transporter activity;GO:0005342//organic acid transmembrane transporter activity;GO:0015291//sec…	-	miR-2113-y
XM_005207602.4	PITX2	pituitary homeobox 2 isoform a [Homo sapiens]	Environmental Information Processing	Signal transduction	ko04350//TGF-beta signaling pathway	K04686	GO:0043227//membrane-bounded organelle;GO:0043226//organelle;GO:0043229//intracellular organelle;GO:0044464//cell part;GO:0005623//cell;GO:0032991//macromolecular complex;GO:0043234//protein complex;GO:0043231//intracellular membrane-bounded organelle;GO:0005622//intracellular;GO:0044424//intracellular part	GO:0003682//chromatin binding;GO:0001076//transcription factor activity, RNA polymerase II transcription factor binding;GO:0000982//transcription factor activity, RNA polymerase II core promoter proximal region sequence-specific binding;GO:0043565//sequence-specific DNA binding;GO:0003712//transcription cofactor activity;GO:0003690//double-stranded DNA binding;GO:0001012//RNA polymerase II regula…	GO:0032502//developmental process;GO:0009991//response to extracellular stimulus;GO:0035239//tube morphogenesis;GO:0048762//mesenchymal cell differentiation;GO:0048646//anatomical structure formation involved in morphogenesis;GO:1901360//organic cyclic compound metabolic process;GO:0060485//mesenchyme development;GO:0042127//regulation of cell proliferation;GO:0045137//development of primary sexu…	miR-28-x,miR-141-y,miR-3966-x
NM_001192261.1	Xpo1	exportin-1 [Bos taurus]	Genetic Information Processing	Translation	ko03013//RNA transport;ko03008//Ribosome biogenesis in eukaryotes	K14290	GO:0043231//intracellular membrane-bounded organelle;GO:0005622//intracellular;GO:0016020//membrane;GO:0043229//intracellular organelle;GO:0043227//membrane-bounded organelle;GO:0043226//organelle;GO:0044464//cell part;GO:0012505//endomembrane system;GO:0042175//nuclear outer membrane-endoplasmic reticulum membrane network;GO:0032991//macromolecular complex;GO:0005623//cell;GO:0044424//intracellu…	GO:0017016//Ras GTPase binding;GO:0005215//transporter activity;GO:0051020//GTPase binding;GO:0022892//substrate-specific transporter activity;GO:0005515//protein binding;GO:0019899//enzyme binding;GO:0031267//small GTPase binding;GO:0005488//binding	GO:0006913//nucleocytoplasmic transport;GO:0051641//cellular localization;GO:0015031//protein transport;GO:0033043//regulation of organelle organization;GO:0051649//establishment of localization in cell;GO:0019222//regulation of metabolic process;GO:0065007//biological regulation;GO:0046907//intracellular transport;GO:0070507//regulation of microtubule cytoskeleton organization;GO:0051128//regula…	miR-361-y,miR-4492-y,miR-200-x
XM_024982982.1	ATP2B2	PREDICTED: plasma membrane calcium-transporting ATPase 2 isoform X5 [Bubalus bubalis]	Organismal Systems;Environmental Information Processing	Circulatory system;Signal transduction;Digestive system	ko04024//cAMP signaling pathway;ko04020//Calcium signaling pathway;ko04261//Adrenergic signaling in cardiomyocytes;ko04022//cGMP - PKG signaling pathway;ko04970//Salivary secretion;ko04972//Pancreatic secretion	K05850	GO:0031224//intrinsic component of membrane;GO:0043229//intracellular organelle;GO:0043226//organelle;GO:0043231//intracellular membrane-bounded organelle;GO:0044424//intracellular part;GO:0005623//cell;GO:0016020//membrane;GO:0044464//cell part;GO:0044297//cell body;GO:0044425//membrane part;GO:0042995//cell projection;GO:0071944//cell periphery;GO:0005622//intracellular;GO:0005886//plasma membr…	GO:0016818//hydrolase activity, acting on acid anhydrides, in phosphorus-containing anhydrides;GO:0005515//protein binding;GO:0032549//ribonucleoside binding;GO:0016462//pyrophosphatase activity;GO:0001882//nucleoside binding;GO:0001883//purine nucleoside binding;GO:1901363//heterocyclic compound binding;GO:0017111//nucleoside-triphosphatase activity;GO:0016887//ATPase activity;GO:0003824//cataly…	GO:0006793//phosphorus metabolic process;GO:1901615//organic hydroxy compound metabolic process;GO:0007399//nervous system development;GO:0044710//single-organism metabolic process;GO:0009790//embryo development;GO:0043583//ear development;GO:0007423//sensory organ development;GO:0072511//divalent inorganic cation transport;GO:0060119//inner ear receptor cell development;GO:0048856//anatomical st…	miR-4492-y
XM_024978921.1	ANKRD11	PREDICTED: ankyrin repeat domain-containing protein 11 isoform X1 [Bos taurus]	-	-	-	-	GO:0043226//organelle;GO:0044464//cell part;GO:0005622//intracellular;GO:0043229//intracellular organelle;GO:0043231//intracellular membrane-bounded organelle;GO:0043227//membrane-bounded organelle;GO:0005623//cell;GO:0044424//intracellular part	-	GO:0048871//multicellular organismal homeostasis;GO:0001501//skeletal system development;GO:0065007//biological regulation;GO:0042476//odontogenesis;GO:0009887//organ morphogenesis;GO:0032501//multicellular organismal process;GO:0044699//single-organism process;GO:0040007//growth;GO:0009653//anatomical structure morphogenesis;GO:0042592//homeostatic process;GO:0007275//multicellular organism deve…	miR-9277-y,miR-5126-y
XM_005226156.4	Csgalnact1	PREDICTED: chondroitin sulfate N-acetylgalactosaminyltransferase 1 isoform X1 [Bos taurus]	Metabolism	Glycan biosynthesis and metabolism;Global and Overview	ko01100//Metabolic pathways;ko00532//Glycosaminoglycan biosynthesis - chondroitin sulfate / dermatan sulfate	K00746	GO:0044431//Golgi apparatus part;GO:0043229//intracellular organelle;GO:0043226//organelle;GO:0016020//membrane;GO:0031090//organelle membrane;GO:0044444//cytoplasmic part;GO:0005622//intracellular;GO:0044464//cell part;GO:0005737//cytoplasm;GO:0012505//endomembrane system;GO:0043227//membrane-bounded organelle;GO:0000139//Golgi membrane;GO:0005623//cell;GO:0044422//organelle part;GO:0098588//bou…	GO:0008194//UDP-glycosyltransferase activity;GO:0016758//transferase activity, transferring hexosyl groups;GO:0008376//acetylgalactosaminyltransferase activity;GO:0003824//catalytic activity;GO:0016757//transferase activity, transferring glycosyl groups;GO:0016740//transferase activity	GO:0006790//sulfur compound metabolic process;GO:0044723//single-organism carbohydrate metabolic process;GO:1901135//carbohydrate derivative metabolic process;GO:0044763//single-organism cellular process;GO:0006023//aminoglycan biosynthetic process;GO:0001503//ossification;GO:0044264//cellular polysaccharide metabolic process;GO:0009225//nucleotide-sugar metabolic process;GO:0048731//system devel…	miR-4484-y
XM_010822019.3	PHF8	PREDICTED: histone lysine demethylase PHF8 isoform X4 [Bos taurus]	-	-	-	-	GO:0005623//cell;GO:0031981//nuclear lumen;GO:0044464//cell part;GO:0070013//intracellular organelle lumen;GO:0031974//membrane-enclosed lumen;GO:0044428//nuclear part;GO:0044424//intracellular part;GO:0043229//intracellular organelle;GO:0043233//organelle lumen;GO:0005634//nucleus;GO:0044422//organelle part;GO:0043227//membrane-bounded organelle;GO:0044446//intracellular organelle part;GO:004322…	GO:0046872//metal ion binding;GO:0003824//catalytic activity;GO:0016491//oxidoreductase activity;GO:0005488//binding;GO:0005515//protein binding;GO:0051213//dioxygenase activity;GO:0043167//ion binding;GO:0032452//histone demethylase activity;GO:0043169//cation binding;GO:0046914//transition metal ion binding;GO:0016705//oxidoreductase activity, acting on paired donors, with incorporation or redu…	GO:0000183//chromatin silencing at rDNA;GO:0016568//chromatin modification;GO:0071840//cellular component organization or biogenesis;GO:2000113//negative regulation of cellular macromolecule biosynthetic process;GO:0016569//covalent chromatin modification;GO:0051252//regulation of RNA metabolic process;GO:0006996//organelle organization;GO:0009889//regulation of biosynthetic process;GO:0019222//r…	miR-4492-y,miR-4700-y,miR-224-y,miR-3966-x,miR-1281-y
XM_024996867.1	NKAIN2	PREDICTED: sodium/potassium-transporting ATPase subunit beta-1-interacting protein 2 [Equus caballus]	-	-	-	-	GO:0031224//intrinsic component of membrane;GO:0016020//membrane;GO:0044425//membrane part	-	-	miR-126-x,miR-148-y,miR-374-x,miR-215-x
XM_024980549.1	Arhgap27	PREDICTED: rho GTPase-activating protein 27 [Bos indicus]	-	-	-	-	-	-	-	miR-5126-y,miR-3966-x
NM_001099141.1	BMP2	bone morphogenetic protein 2 precursor [Bos taurus]	Environmental Information Processing;Cellular Processes	Signaling molecules and interaction;Signal transduction;Cellular commiunity	ko04060//Cytokine-cytokine receptor interaction;ko04390//Hippo signaling pathway;ko04550//Signaling pathways regulating pluripotency of stem cells;ko04350//TGF-beta signaling pathway;ko04340//Hedgehog signaling pathway	K04662	GO:0044464//cell part;GO:0005623//cell;GO:0044421//extracellular region part;GO:0005576//extracellular region	GO:0016614//oxidoreductase activity, acting on CH-OH group of donors;GO:0046983//protein dimerization activity;GO:0070696//transmembrane receptor protein serine/threonine kinase binding;GO:0030234//enzyme regulator activity;GO:0005488//binding;GO:0005515//protein binding;GO:0016491//oxidoreductase activity;GO:0003824//catalytic activity;GO:0008047//enzyme activator activity;GO:0016616//oxidoreduc…	GO:0050673//epithelial cell proliferation;GO:1901617//organic hydroxy compound biosynthetic process;GO:0035295//tube development;GO:0008219//cell death;GO:0003129//heart induction;GO:2000826//regulation of heart morphogenesis;GO:1901360//organic cyclic compound metabolic process;GO:0048869//cellular developmental process;GO:0003306//Wnt signaling pathway involved in heart development;GO:0032350//…	miR-1285-y
XM_015475247.2	CACNA1E	PREDICTED: voltage-dependent R-type calcium channel subunit alpha-1E isoform X2 [Bos taurus]	Environmental Information Processing	Signal transduction	ko04010//MAPK signaling pathway;ko04020//Calcium signaling pathway	K04852	-	-	-	miR-195-x,miR-28-x,miR-374-x,miR-122-x,miR-141-y,miR-146-y,miR-4492-y,miR-6516-y,miR-3135-x,miR-345-x,miR-3615-y,miR-1843-y,miR-3966-x,miR-422-x,miR-1843-x
NM_001034518.1	CYB5R1	NADH-cytochrome b5 reductase 1 [Bos taurus]	Metabolism	Carbohydrate metabolism	ko00520//Amino sugar and nucleotide sugar metabolism	K00326	GO:0044425//membrane part;GO:0031224//intrinsic component of membrane;GO:0016020//membrane	GO:0003824//catalytic activity;GO:0016491//oxidoreductase activity;GO:0016651//oxidoreductase activity, acting on NAD(P)H;GO:0016653//oxidoreductase activity, acting on NAD(P)H, heme protein as acceptor	GO:1901576//organic substance biosynthetic process;GO:0044711//single-organism biosynthetic process;GO:0006629//lipid metabolic process;GO:0008610//lipid biosynthetic process;GO:0008202//steroid metabolic process;GO:1901362//organic cyclic compound biosynthetic process;GO:0044710//single-organism metabolic process;GO:1901360//organic cyclic compound metabolic process;GO:0008152//metabolic process…	miR-345-x
XM_024992836.1	BRD1	PREDICTED: bromodomain-containing protein 1 isoform X2 [Bos mutus]	-	-	-	-	GO:0031248//protein acetyltransferase complex;GO:0043233//organelle lumen;GO:0044428//nuclear part;GO:0005623//cell;GO:0005634//nucleus;GO:0043227//membrane-bounded organelle;GO:0043226//organelle;GO:0043231//intracellular membrane-bounded organelle;GO:0070013//intracellular organelle lumen;GO:0044464//cell part;GO:0043234//protein complex;GO:0044422//organelle part;GO:0043229//intracellular orga…	GO:0043167//ion binding;GO:0005515//protein binding;GO:0046872//metal ion binding;GO:0005488//binding;GO:0043169//cation binding;GO:0046914//transition metal ion binding	GO:0018394//peptidyl-lysine acetylation;GO:0006473//protein acetylation;GO:0044260//cellular macromolecule metabolic process;GO:0044763//single-organism cellular process;GO:0044237//cellular metabolic process;GO:0016568//chromatin modification;GO:0043170//macromolecule metabolic process;GO:0019538//protein metabolic process;GO:0009987//cellular process;GO:0018205//peptidyl-lysine modification;GO:…	miR-195-x,miR-122-x,miR-146-y,miR-98-y
XM_024998750.1	ttc39b	PREDICTED: tetratricopeptide repeat protein 39B [Bos mutus]	-	-	-	-	-	-	-	miR-1843-x
XM_024988011.1	VANGL1	vang-like protein 1 [Bos taurus]	Environmental Information Processing	Signal transduction	ko04310//Wnt signaling pathway	K04510	GO:0016020//membrane;GO:0031224//intrinsic component of membrane;GO:0044425//membrane part	-	-	miR-195-x,miR-9277-y,miR-141-y,miR-361-x,miR-6412-y,miR-735-y,miR-95-y,miR-409-x,miR-5126-y,miR-3964-y,miR-422-x,miR-9270-x
XM_005224460.4	CRAMP1L	protein cramped-like [Bos taurus]	-	-	-	-	GO:0005623//cell;GO:0043229//intracellular organelle;GO:0043227//membrane-bounded organelle;GO:0043226//organelle;GO:0044464//cell part;GO:0005622//intracellular;GO:0044424//intracellular part;GO:0043231//intracellular membrane-bounded organelle	-	-	miR-200-y,miR-374-x,miR-501-y,miR-122-x,miR-146-y,miR-429-y,miR-735-y,miR-3615-y,miR-8866-y,miR-9270-x,miR-1281-y
XM_024982506.1	ZNF683	PREDICTED: zinc finger protein 683 [Bos taurus]	-	-	-	-	-	GO:0005488//binding;GO:0043167//ion binding;GO:0043169//cation binding;GO:0097159//organic cyclic compound binding	-	miR-126-x,miR-195-x,miR-9277-y,miR-4510-x,miR-422-x,miR-8866-y,miR-2840-x
XM_010809581.3	RGS6	PREDICTED: regulator of G-protein signaling 6 isoform X1 [Bos taurus]	-	-	-	-	GO:0044425//membrane part;GO:0098552//side of membrane;GO:0009898//cytoplasmic side of plasma membrane;GO:0044424//intracellular part;GO:0005622//intracellular;GO:0044459//plasma membrane part;GO:0098562//cytoplasmic side of membrane;GO:0071944//cell periphery;GO:0016020//membrane;GO:0005623//cell;GO:0005886//plasma membrane;GO:0019897//extrinsic component of plasma membrane;GO:0031234//extrinsic…	-	GO:0008277//regulation of G-protein coupled receptor protein signaling pathway;GO:0048519//negative regulation of biological process;GO:0009968//negative regulation of signal transduction;GO:0023051//regulation of signaling;GO:0050789//regulation of biological process;GO:0045744//negative regulation of G-protein coupled receptor protein signaling pathway;GO:0065007//biological regulation;GO:00485…	miR-200-y,miR-361-y,miR-146-y,miR-429-y,miR-4492-y,miR-6134-y,miR-4510-x,miR-4700-y,miR-5126-y
XM_010817179.3	RALGAPA1	PREDICTED: ral GTPase-activating protein subunit alpha-1 isoform X1 [Bos taurus]	-	-	-	-	-	-	-	miR-361-y,miR-122-x,miR-735-y
XM_024999730.1	C9orf172	PREDICTED: uncharacterized protein C9orf172 homolog [Bos taurus]	-	-	-	-	-	-	-	miR-146-y,miR-372-y,miR-7477-x,miR-3135-x,miR-5126-y,miR-4532-x,miR-1281-y
XM_005226873.4	CD6	PREDICTED: T-cell differentiation antigen CD6 isoform X1 [Bos taurus]	Environmental Information Processing	Signaling molecules and interaction	ko04514//Cell adhesion molecules (CAMs)	K06456	-	-	-	miR-4492-y,miR-8866-y
XM_010808514.3	CASP8AP2	PREDICTED: CASP8-associated protein 2 isoform X1 [Bos taurus]	-	-	-	-	-	-	-	miR-126-x
XM_024989315.1	FHL1	PREDICTED: four and a half LIM domains protein 1 isoform X1 [Bos mutus]	Environmental Information Processing	Signal transduction	ko04630//Jak-STAT signaling pathway	K14365	GO:0043231//intracellular membrane-bounded organelle;GO:0016020//membrane;GO:0005622//intracellular;GO:0043229//intracellular organelle;GO:0043227//membrane-bounded organelle;GO:0005623//cell;GO:0044424//intracellular part;GO:0043226//organelle;GO:0044464//cell part	GO:0046872//metal ion binding;GO:0005515//protein binding;GO:0005488//binding;GO:0046914//transition metal ion binding;GO:0043167//ion binding;GO:0043169//cation binding	GO:0009987//cellular process;GO:0044699//single-organism process;GO:0065007//biological regulation;GO:0045786//negative regulation of cell cycle;GO:0044772//mitotic cell cycle phase transition;GO:0043269//regulation of ion transport;GO:0010564//regulation of cell cycle process;GO:0040007//growth;GO:0006810//transport;GO:0048519//negative regulation of biological process;GO:1901990//regulation of …	miR-26-x,miR-34-y,miR-4484-y
XM_024996290.1	SECISBP2	PREDICTED: selenocysteine insertion sequence-binding protein 2 isoform X4 [Bos taurus]	-	-	-	-	GO:0005622//intracellular;GO:0043231//intracellular membrane-bounded organelle;GO:0043229//intracellular organelle;GO:0043227//membrane-bounded organelle;GO:0005623//cell;GO:0044464//cell part;GO:0044424//intracellular part;GO:0032991//macromolecular complex;GO:0043226//organelle	GO:0003729//mRNA binding;GO:1901363//heterocyclic compound binding;GO:0003723//RNA binding;GO:0005488//binding;GO:0044822//poly(A) RNA binding;GO:0097159//organic cyclic compound binding;GO:0003676//nucleic acid binding	-	miR-141-y
XM_024987002.1	RAD9A	PREDICTED: cell cycle checkpoint control protein RAD9A isoform X3 [Bos taurus]	-	-	-	-	GO:0000793//condensed chromosome;GO:0043228//non-membrane-bounded organelle;GO:0070013//intracellular organelle lumen;GO:0044464//cell part;GO:0005694//chromosome;GO:0043232//intracellular non-membrane-bounded organelle;GO:0000228//nuclear chromosome;GO:0031974//membrane-enclosed lumen;GO:0043226//organelle;GO:0044424//intracellular part;GO:0044422//organelle part;GO:0044428//nuclear part;GO:0043…	-	GO:0006259//DNA metabolic process;GO:0051716//cellular response to stimulus;GO:0090304//nucleic acid metabolic process;GO:1901360//organic cyclic compound metabolic process;GO:0006807//nitrogen compound metabolic process;GO:0044238//primary metabolic process;GO:0043170//macromolecule metabolic process;GO:0008152//metabolic process;GO:0006974//cellular response to DNA damage stimulus;GO:0050896//r…	miR-195-x,miR-3615-y
XM_005216299.4	HIPK3	PREDICTED: homeodomain-interacting protein kinase 3 isoform X3 [Bos taurus]	-	-	-	-	GO:0044422//organelle part;GO:0043226//organelle;GO:0005634//nucleus;GO:0044446//intracellular organelle part;GO:0044451//nucleoplasm part;GO:0044424//intracellular part;GO:0005623//cell;GO:0043233//organelle lumen;GO:0070013//intracellular organelle lumen;GO:0031981//nuclear lumen;GO:0043231//intracellular membrane-bounded organelle;GO:0044428//nuclear part;GO:0043227//membrane-bounded organelle…	GO:0005488//binding;GO:0032550//purine ribonucleoside binding;GO:0032549//ribonucleoside binding;GO:0097367//carbohydrate derivative binding;GO:0001882//nucleoside binding;GO:0001883//purine nucleoside binding;GO:0036094//small molecule binding;GO:0097159//organic cyclic compound binding;GO:1901363//heterocyclic compound binding	GO:0048519//negative regulation of biological process;GO:0043549//regulation of kinase activity;GO:0031324//negative regulation of cellular metabolic process;GO:1902532//negative regulation of intracellular signal transduction;GO:0032268//regulation of cellular protein metabolic process;GO:0006725//cellular aromatic compound metabolic process;GO:0043407//negative regulation of MAP kinase activity…	miR-126-x,miR-1285-y,miR-200-y,miR-486-x,miR-141-y,miR-422-x,miR-2840-x
XM_024986140.1	ZNF518A	PREDICTED: zinc finger protein 518A [Bos taurus]	-	-	-	-	GO:0043229//intracellular organelle;GO:0005623//cell;GO:0043227//membrane-bounded organelle;GO:0005622//intracellular;GO:0044424//intracellular part;GO:0044464//cell part;GO:0043231//intracellular membrane-bounded organelle;GO:0043226//organelle	GO:0001071//nucleic acid binding transcription factor activity;GO:0043169//cation binding;GO:0005488//binding;GO:0043167//ion binding	GO:0009059//macromolecule biosynthetic process;GO:0097659//nucleic acid-templated transcription;GO:0006351//transcription, DNA-templated;GO:0009058//biosynthetic process;GO:1901362//organic cyclic compound biosynthetic process;GO:0018130//heterocycle biosynthetic process;GO:0008152//metabolic process;GO:0043170//macromolecule metabolic process;GO:0019438//aromatic compound biosynthetic process;GO…	miR-28-x,miR-95-y,miR-4484-y
XM_010811977.3	FER1L6	PREDICTED: fer-1-like protein 6 isoform X3 [Bos taurus]	-	-	-	-	-	-	-	miR-1285-y
XM_005205708.4	AHCYL2	PREDICTED: adenosylhomocysteinase 3 isoform X3 [Bos taurus]	Metabolism	Amino acid metabolism;Global and Overview	ko01100//Metabolic pathways;ko00270//Cysteine and methionine metabolism	K01251	-	GO:0003824//catalytic activity;GO:0005488//binding	GO:0009987//cellular process;GO:0044237//cellular metabolic process;GO:0008152//metabolic process	miR-195-x,miR-3966-x,miR-4484-y
XM_010811971.2	ZNF572	PREDICTED: zinc finger protein 572 isoform X1 [Bos taurus]	-	-	-	-	GO:0044424//intracellular part;GO:0005623//cell;GO:0005622//intracellular;GO:0043226//organelle;GO:0043229//intracellular organelle;GO:0043227//membrane-bounded organelle;GO:0044464//cell part;GO:0043231//intracellular membrane-bounded organelle	GO:0043167//ion binding;GO:0097159//organic cyclic compound binding;GO:0005488//binding;GO:0003676//nucleic acid binding;GO:1901363//heterocyclic compound binding;GO:0043169//cation binding	GO:0019438//aromatic compound biosynthetic process;GO:1901576//organic substance biosynthetic process;GO:0016070//RNA metabolic process;GO:0006139//nucleobase-containing compound metabolic process;GO:0032774//RNA biosynthetic process;GO:0044260//cellular macromolecule metabolic process;GO:0044249//cellular biosynthetic process;GO:0006351//transcription, DNA-templated;GO:1901362//organic cyclic co…	miR-100-x,miR-200-y,miR-141-y,miR-372-y,miR-429-y
XM_015473141.2	FAM96A	PREDICTED: MIP18 family protein FAM96A isoform X2 [Ovis aries]	-	-	-	-	-	GO:0005488//binding;GO:0043169//cation binding;GO:0043167//ion binding	GO:0044699//single-organism process;GO:0044763//single-organism cellular process;GO:0009987//cellular process	miR-200-x
XM_024986150.1	HPSE2	PREDICTED: inactive heparanase-2 isoform X2 [Bos taurus]	Metabolism	Glycan biosynthesis and metabolism;Global and Overview	ko01100//Metabolic pathways;ko00531//Glycosaminoglycan degradation	K07965	GO:0016020//membrane;GO:0005623//cell;GO:0044464//cell part	GO:0016787//hydrolase activity;GO:0043168//anion binding;GO:0016798//hydrolase activity, acting on glycosyl bonds;GO:0043167//ion binding;GO:0003824//catalytic activity;GO:0004553//hydrolase activity, hydrolyzing O-glycosyl compounds;GO:0005488//binding	GO:0006026//aminoglycan catabolic process;GO:0008152//metabolic process;GO:0006807//nitrogen compound metabolic process;GO:0009056//catabolic process;GO:1901564//organonitrogen compound metabolic process;GO:0044699//single-organism process;GO:1901575//organic substance catabolic process;GO:0009057//macromolecule catabolic process;GO:0071704//organic substance metabolic process;GO:1901565//organon…	miR-1285-y,miR-195-x,miR-2137-y,miR-215-x,miR-735-y,miR-1301-y,miR-3135-x,miR-1843-y,miR-2113-y,miR-4484-y
NM_001083393.1	FAM83D	TPA: Protein FAM83D [Bos taurus]	-	-	-	-	GO:0005622//intracellular;GO:0044424//intracellular part;GO:0005623//cell;GO:0044464//cell part	-	GO:0009987//cellular process;GO:0000278//mitotic cell cycle;GO:0007049//cell cycle;GO:0044763//single-organism cellular process;GO:0044699//single-organism process	miR-28-x,miR-9270-x
XM_002685402.4	HNRNPA1	PREDICTED: heterogeneous nuclear ribonucleoprotein A1 [Bos taurus]	Genetic Information Processing	Transcription	ko03040//Spliceosome	K12741	GO:0044422//organelle part;GO:0044424//intracellular part;GO:0044446//intracellular organelle part;GO:0044423//virion part;GO:0019028//viral capsid;GO:0031982//vesicle;GO:0043231//intracellular membrane-bounded organelle;GO:0030529//intracellular ribonucleoprotein complex;GO:0043233//organelle lumen;GO:0070013//intracellular organelle lumen;GO:1990904//ribonucleoprotein complex;GO:0005634//nucleu…	GO:0097159//organic cyclic compound binding;GO:0005488//binding;GO:0003723//RNA binding;GO:0003676//nucleic acid binding;GO:0003677//DNA binding;GO:0043566//structure-specific DNA binding;GO:1901363//heterocyclic compound binding	GO:0044699//single-organism process;GO:0009987//cellular process;GO:0010467//gene expression;GO:0050657//nucleic acid transport;GO:0000375//RNA splicing, via transesterification reactions;GO:0034641//cellular nitrogen compound metabolic process;GO:0006725//cellular aromatic compound metabolic process;GO:0051704//multi-organism process;GO:0006396//RNA processing;GO:0071704//organic substance metab…	miR-374-x
XM_010806926.3	ACER1	PREDICTED: alkaline ceramidase 1 isoform X3 [Bos taurus]	Metabolism;Environmental Information Processing	Lipid metabolism;Signal transduction;Global and Overview	ko01100//Metabolic pathways;ko04071//Sphingolipid signaling pathway;ko00600//Sphingolipid metabolism	K01441	GO:0031224//intrinsic component of membrane;GO:0044425//membrane part;GO:0016020//membrane	GO:0016787//hydrolase activity;GO:0003824//catalytic activity;GO:0016811//hydrolase activity, acting on carbon-nitrogen (but not peptide) bonds, in linear amides;GO:0016810//hydrolase activity, acting on carbon-nitrogen (but not peptide) bonds	GO:0071704//organic substance metabolic process;GO:0006643//membrane lipid metabolic process;GO:0043603//cellular amide metabolic process;GO:0060429//epithelium development;GO:0044255//cellular lipid metabolic process;GO:0044767//single-organism developmental process;GO:0030154//cell differentiation;GO:0006807//nitrogen compound metabolic process;GO:0048856//anatomical structure development;GO:00…	miR-5126-y
XM_024978880.1	ZFP1	PREDICTED: zinc finger protein 1 homolog isoform X1 [Bos taurus]	-	-	-	-	GO:0044464//cell part;GO:0005623//cell	GO:0043167//ion binding;GO:0043169//cation binding;GO:0005488//binding	-	miR-141-y
XM_002692967.6	KDELC2	PREDICTED: KDEL motif-containing protein 2 isoform X2 [Bos taurus]	-	-	-	-	-	-	-	miR-126-x,miR-122-x,miR-141-y,miR-361-x,miR-345-x,miR-1843-x
XM_024986108.1	R3HCC1L	PREDICTED: coiled-coil domain-containing protein R3HCC1L isoform X1 [Bos taurus]	-	-	-	-	-	-	-	miR-6134-y,miR-1301-y,miR-3135-x,miR-4510-x,miR-2840-x
XM_005218824.4	TK2	PREDICTED: thymidine kinase 2, mitochondrial isoform X6 [Bos taurus]	Metabolism	Global and Overview;Nucleotide metabolism;Xenobiotics biodegradation and metabolism	ko01100//Metabolic pathways;ko00240//Pyrimidine metabolism;ko00983//Drug metabolism - other enzymes	K00857	GO:0044446//intracellular organelle part;GO:0031975//envelope;GO:0031967//organelle envelope;GO:0044422//organelle part;GO:0044464//cell part;GO:0031090//organelle membrane;GO:0043226//organelle;GO:0019866//organelle inner membrane;GO:0005623//cell;GO:0005622//intracellular;GO:0044424//intracellular part;GO:0043229//intracellular organelle;GO:0043227//membrane-bounded organelle;GO:0016020//membra…	GO:0016740//transferase activity;GO:0003824//catalytic activity;GO:0016772//transferase activity, transferring phosphorus-containing groups	GO:0006725//cellular aromatic compound metabolic process;GO:1901360//organic cyclic compound metabolic process;GO:0009117//nucleotide metabolic process;GO:0006261//DNA-dependent DNA replication;GO:0006259//DNA metabolic process;GO:1901576//organic substance biosynthetic process;GO:0044249//cellular biosynthetic process;GO:0006793//phosphorus metabolic process;GO:0044281//small molecule metabolic …	miR-195-x,miR-28-x,miR-735-y,miR-345-x
XM_024995627.1	DMTN	PREDICTED: dematin isoform X1 [Bos mutus]	-	-	-	-	GO:0043226//organelle;GO:0005622//intracellular;GO:0044464//cell part;GO:0043229//intracellular organelle;GO:0015629//actin cytoskeleton;GO:0005856//cytoskeleton;GO:0071944//cell periphery;GO:0044424//intracellular part;GO:0044459//plasma membrane part;GO:0016020//membrane;GO:0043232//intracellular non-membrane-bounded organelle;GO:0043228//non-membrane-bounded organelle;GO:0005623//cell;GO:00310…	GO:0005488//binding;GO:0008092//cytoskeletal protein binding;GO:0005515//protein binding	GO:0010033//response to organic substance;GO:0051049//regulation of transport;GO:0065003//macromolecular complex assembly;GO:0050878//regulation of body fluid levels;GO:0019722//calcium-mediated signaling;GO:0051716//cellular response to stimulus;GO:0050789//regulation of biological process;GO:0010721//negative regulation of cell development;GO:0048583//regulation of response to stimulus;GO:00313…	miR-3615-y,miR-1281-y
XM_010809093.3	HNRNPC	PREDICTED: heterogeneous nuclear ribonucleoproteins C1/C2 isoform X1 [Canis lupus familiaris]	Genetic Information Processing	Transcription	ko03040//Spliceosome	K12884	GO:0043231//intracellular membrane-bounded organelle;GO:0005634//nucleus;GO:0044424//intracellular part;GO:0043227//membrane-bounded organelle;GO:0044464//cell part;GO:0005623//cell;GO:0005622//intracellular;GO:0043226//organelle;GO:0043229//intracellular organelle	GO:1901363//heterocyclic compound binding;GO:0005488//binding;GO:0003723//RNA binding;GO:0097159//organic cyclic compound binding;GO:0003676//nucleic acid binding;GO:0044822//poly(A) RNA binding	-	miR-148-y,miR-200-y,miR-374-x,miR-4792-x,miR-141-y,miR-146-y,miR-215-x,miR-429-y,miR-4492-y,miR-511-x,miR-2113-y,miR-3966-x,miR-9270-x
NM_001192709.1	NKX2-2	homeobox protein Nkx-2.2 [Bos taurus]	-	-	-	-	GO:0044446//intracellular organelle part;GO:0043231//intracellular membrane-bounded organelle;GO:0031974//membrane-enclosed lumen;GO:0005622//intracellular;GO:0044422//organelle part;GO:0043229//intracellular organelle;GO:0043233//organelle lumen;GO:0044464//cell part;GO:0043227//membrane-bounded organelle;GO:0005623//cell;GO:0044424//intracellular part;GO:0005634//nucleus;GO:0043226//organelle;G…	GO:0003676//nucleic acid binding;GO:0097159//organic cyclic compound binding;GO:0000988//transcription factor activity, protein binding;GO:0005488//binding;GO:0001071//nucleic acid binding transcription factor activity;GO:0005515//protein binding;GO:0003677//DNA binding;GO:1901363//heterocyclic compound binding;GO:0003712//transcription cofactor activity;GO:0000989//transcription factor activity,…	GO:0003312//pancreatic PP cell differentiation;GO:0071704//organic substance metabolic process;GO:0044249//cellular biosynthetic process;GO:0035270//endocrine system development;GO:0010720//positive regulation of cell development;GO:0018130//heterocycle biosynthetic process;GO:0034654//nucleobase-containing compound biosynthetic process;GO:0048518//positive regulation of biological process;GO:004…	miR-4532-x,miR-2840-x
XM_024982324.1	Crtc3	PREDICTED: CREB-regulated transcription coactivator 3 isoform X3 [Bos taurus]	-	-	-	-	GO:0044464//cell part;GO:0005622//intracellular;GO:0044424//intracellular part;GO:0005623//cell	-	GO:0031323//regulation of cellular metabolic process;GO:0045893//positive regulation of transcription, DNA-templated;GO:0060255//regulation of macromolecule metabolic process;GO:0048518//positive regulation of biological process;GO:0045935//positive regulation of nucleobase-containing compound metabolic process;GO:0006355//regulation of transcription, DNA-templated;GO:0009889//regulation of biosy…	miR-148-y,miR-195-x,miR-28-x,miR-146-y,miR-16-y
XM_010803242.2	Fam19a3	PREDICTED: protein FAM19A3 isoform X1 [Bos taurus]	-	-	-	-	-	-	-	miR-146-y,miR-735-y
XM_005217038.3	CPTP	ceramide-1-phosphate transfer protein [Bos taurus]	-	-	-	-	GO:0031965//nuclear membrane;GO:0005634//nucleus;GO:0044444//cytoplasmic part;GO:0005623//cell;GO:0043231//intracellular membrane-bounded organelle;GO:0044422//organelle part;GO:0044424//intracellular part;GO:0043226//organelle;GO:0044428//nuclear part;GO:0031967//organelle envelope;GO:0005622//intracellular;GO:0016020//membrane;GO:0044464//cell part;GO:0043229//intracellular organelle;GO:0044446…	GO:0043168//anion binding;GO:0008289//lipid binding;GO:0043167//ion binding;GO:0005488//binding;GO:0022892//substrate-specific transporter activity;GO:0005319//lipid transporter activity;GO:0005548//phospholipid transporter activity;GO:0005215//transporter activity;GO:0005543//phospholipid binding	GO:0044699//single-organism process;GO:1902578//single-organism localization;GO:0015914//phospholipid transport;GO:0033036//macromolecule localization;GO:0051179//localization;GO:0006810//transport;GO:0071702//organic substance transport;GO:0044765//single-organism transport;GO:0015748//organophosphate ester transport;GO:0015711//organic anion transport;GO:0010876//lipid localization;GO:0006820//…	miR-9277-y,miR-146-y
XM_024993349.1	MAPK10	MAPK10 protein, partial [Bos taurus]	Genetic Information Processing;Organismal Systems;Environmental Information Processing;Cellular Processes	Cellular commiunity;Folding, sorting and degradation;Immune system;Signal transduction;Nervous system;Sensory system;Development;Endocrine system	ko04010//MAPK signaling pathway;ko04014//Ras signaling pathway;ko04024//cAMP signaling pathway;ko04510//Focal adhesion;ko04310//Wnt signaling pathway;ko04910//Insulin signaling pathway;ko04722//Neurotrophin signaling pathway;ko04728//Dopaminergic synapse;ko04380//Osteoclast differentiation;ko04071//Sphingolipid signaling pathway;ko04141//Protein processing in endoplasmic reticulum;ko04068//FoxO s…	K04440	GO:0044444//cytoplasmic part;GO:0043233//organelle lumen;GO:0031974//membrane-enclosed lumen;GO:0005622//intracellular;GO:0043229//intracellular organelle;GO:0016020//membrane;GO:0070013//intracellular organelle lumen;GO:0005634//nucleus;GO:0044464//cell part;GO:0044422//organelle part;GO:0043227//membrane-bounded organelle;GO:0005623//cell;GO:0044446//intracellular organelle part;GO:0043226//org…	GO:0001882//nucleoside binding;GO:0004674//protein serine/threonine kinase activity;GO:0005057//receptor signaling protein activity;GO:0016773//phosphotransferase activity, alcohol group as acceptor;GO:0003824//catalytic activity;GO:0016301//kinase activity;GO:0004712//protein serine/threonine/tyrosine kinase activity;GO:0016740//transferase activity;GO:0001883//purine nucleoside binding;GO:00325…	GO:0044260//cellular macromolecule metabolic process;GO:0051246//regulation of protein metabolic process;GO:0031326//regulation of cellular biosynthetic process;GO:2000112//regulation of cellular macromolecule biosynthetic process;GO:0010562//positive regulation of phosphorus metabolic process;GO:0051252//regulation of RNA metabolic process;GO:0051338//regulation of transferase activity;GO:000222…	miR-9277-y,miR-735-y,miR-3615-y
XM_005225103.4	Gna12	PREDICTED: guanine nucleotide-binding protein subunit alpha-12 isoform X1 [Bos taurus]	Organismal Systems;Cellular Processes;Environmental Information Processing	Cell motility;Nervous system;Circulatory system;Signal transduction	ko04010//MAPK signaling pathway;ko04810//Regulation of actin cytoskeleton;ko04022//cGMP - PKG signaling pathway;ko04072//Phospholipase D signaling pathway;ko04071//Sphingolipid signaling pathway;ko04270//Vascular smooth muscle contraction;ko04730//Long-term depression	K04346	GO:0044464//cell part;GO:0005623//cell	GO:0032403//protein complex binding;GO:1901265//nucleoside phosphate binding;GO:0005515//protein binding;GO:0097159//organic cyclic compound binding;GO:0003824//catalytic activity;GO:1901363//heterocyclic compound binding;GO:0016817//hydrolase activity, acting on acid anhydrides;GO:0017076//purine nucleotide binding;GO:0000166//nucleotide binding;GO:0001882//nucleoside binding;GO:0017111//nucleos…	GO:0072523//purine-containing compound catabolic process;GO:0001667//ameboidal-type cell migration;GO:0007166//cell surface receptor signaling pathway;GO:0032268//regulation of cellular protein metabolic process;GO:0007015//actin filament organization;GO:0061572//actin filament bundle organization;GO:0040011//locomotion;GO:0007275//multicellular organism development;GO:0044237//cellular metabolic…	miR-203-y,miR-4792-x,miR-146-y,miR-2137-y,miR-4492-y,miR-6412-y,miR-735-y,miR-5126-y,miR-3966-x,miR-422-x,miR-1281-y
XM_024975749.1	GTDC1	glycosyltransferase-like domain-containing protein 1 [Bos taurus]	-	-	-	-	-	-	-	miR-98-y,miR-1301-y,miR-9270-x
XM_024983806.1	KIF6	PREDICTED: kinesin-like protein KIF6 isoform X3 [Bos indicus]	-	-	-	-	-	-	-	miR-4492-y,miR-3966-x,miR-4532-x
XM_024977239.1	Gucd1	PREDICTED: protein GUCD1 isoform X4 [Tupaia chinensis]	-	-	-	-	-	-	-	miR-28-x,miR-146-y,miR-4492-y,miR-5126-y,miR-3966-x,miR-4484-y,miR-4532-x,miR-1281-y
XM_024997327.1	FOXN3	PREDICTED: forkhead box protein N3 isoform X1 [Bos taurus]	-	-	-	-	-	-	-	miR-200-y,miR-28-x,miR-122-x,miR-141-y,miR-146-y,miR-735-y,miR-95-y,miR-16-y,miR-409-x,miR-5126-y,miR-3966-x,miR-1281-y
XM_024994442.1	NLRP3	NACHT, LRR and PYD domains-containing protein 3 [Bos taurus]	Organismal Systems	Immune system	ko04621//NOD-like receptor signaling pathway	K12800	GO:0044424//intracellular part;GO:0044464//cell part;GO:0043234//protein complex;GO:0005622//intracellular;GO:0005623//cell;GO:0032991//macromolecular complex	GO:0001882//nucleoside binding;GO:0097159//organic cyclic compound binding;GO:0097367//carbohydrate derivative binding;GO:0036094//small molecule binding;GO:0032550//purine ribonucleoside binding;GO:0001883//purine nucleoside binding;GO:1901363//heterocyclic compound binding;GO:0005488//binding;GO:0032549//ribonucleoside binding	GO:0051090//regulation of sequence-specific DNA binding transcription factor activity;GO:1901700//response to oxygen-containing compound;GO:1904589//regulation of protein import;GO:0048519//negative regulation of biological process;GO:0002252//immune effector process;GO:0016265//death;GO:0032880//regulation of protein localization;GO:1902679//negative regulation of RNA biosynthetic process;GO:004…	miR-195-x
XM_015461135.2	POU2F1	PREDICTED: POU domain, class 2, transcription factor 1 isoform X2 [Bos taurus]	-	-	-	-	GO:0032991//macromolecular complex;GO:0043231//intracellular membrane-bounded organelle;GO:0044424//intracellular part;GO:0005622//intracellular;GO:0044464//cell part;GO:0043234//protein complex;GO:0043227//membrane-bounded organelle;GO:0005623//cell;GO:0043229//intracellular organelle;GO:0043226//organelle	GO:0003676//nucleic acid binding;GO:0097159//organic cyclic compound binding;GO:0005488//binding;GO:0003677//DNA binding;GO:1901363//heterocyclic compound binding	GO:0009058//biosynthetic process;GO:0043584//nose development;GO:0009653//anatomical structure morphogenesis;GO:0034645//cellular macromolecule biosynthetic process;GO:0006366//transcription from RNA polymerase II promoter;GO:0006725//cellular aromatic compound metabolic process;GO:0019438//aromatic compound biosynthetic process;GO:0044238//primary metabolic process;GO:0018130//heterocycle biosyn…	miR-195-x,miR-200-y,miR-374-x,miR-4792-x,miR-122-x,miR-141-y,miR-2137-y,miR-215-x,miR-34-y,miR-361-x,miR-429-y,miR-6412-y,miR-511-x,miR-3964-y,miR-3966-x,miR-4484-y,miR-2339-y
XM_024981335.1	Fyb	PREDICTED: FYN-binding protein isoform X2 [Bison bison bison]	Environmental Information Processing	Signal transduction	ko04015//Rap1 signaling pathway	K17698	-	-	-	miR-200-y,miR-429-y,miR-98-y,miR-16-y,miR-511-x,miR-2113-y,miR-1843-x
XM_024996504.1	ARHGAP18	PREDICTED: rho GTPase-activating protein 18 isoform X1 [Bison bison bison]	-	-	-	-	-	-	GO:0044699//single-organism process;GO:0009987//cellular process;GO:0007154//cell communication;GO:0044763//single-organism cellular process	miR-126-x,miR-1285-y,miR-195-x,miR-1843-x
NM_001035456.1	FKBP1A	FKBP1A protein, partial [Bos taurus]	-	-	-	-	-	-	-	miR-195-x,miR-735-y,miR-4484-y
XM_005203153.4	FGR	tyrosine-protein kinase Fgr [Bos taurus]	Organismal Systems	Immune system	ko04062//Chemokine signaling pathway	K08891	GO:0016020//membrane;GO:0043232//intracellular non-membrane-bounded organelle;GO:0043226//organelle;GO:0005622//intracellular;GO:0005623//cell;GO:0005856//cytoskeleton;GO:0043228//non-membrane-bounded organelle;GO:0044424//intracellular part;GO:0043229//intracellular organelle;GO:0042995//cell projection;GO:0001726//ruffle;GO:0044464//cell part;GO:0031252//cell leading edge	GO:0032550//purine ribonucleoside binding;GO:0005102//receptor binding;GO:0036094//small molecule binding;GO:0004713//protein tyrosine kinase activity;GO:0019900//kinase binding;GO:0032403//protein complex binding;GO:0003824//catalytic activity;GO:1901363//heterocyclic compound binding;GO:0016772//transferase activity, transferring phosphorus-containing groups;GO:0005515//protein binding;GO:00046…	GO:0043549//regulation of kinase activity;GO:0032879//regulation of localization;GO:0071702//organic substance transport;GO:0022604//regulation of cell morphogenesis;GO:0048017//inositol lipid-mediated signaling;GO:0044763//single-organism cellular process;GO:0050663//cytokine secretion;GO:0006950//response to stress;GO:0051641//cellular localization;GO:0044765//single-organism transport;GO:00068…	miR-28-x
XM_024999882.1	Arhgef7	PREDICTED: rho guanine nucleotide exchange factor 7 isoform X1 [Bos taurus]	Cellular Processes	Cell motility	ko04810//Regulation of actin cytoskeleton	K13710	GO:0044297//cell body;GO:0042995//cell projection;GO:0044464//cell part;GO:0031252//cell leading edge;GO:0032991//macromolecular complex;GO:0005623//cell	GO:0005515//protein binding;GO:0019899//enzyme binding;GO:0005488//binding;GO:0019900//kinase binding	GO:0050789//regulation of biological process;GO:0071840//cellular component organization or biogenesis;GO:0043087//regulation of GTPase activity;GO:0016043//cellular component organization;GO:0019222//regulation of metabolic process;GO:0008219//cell death;GO:0016265//death;GO:0044763//single-organism cellular process;GO:0051336//regulation of hydrolase activity;GO:0022607//cellular component asse…	miR-95-y,miR-5126-y,miR-1281-y
XM_010806918.3	KANK3	PREDICTED: KN motif and ankyrin repeat domain-containing protein 3 isoform X2 [Bos taurus]	-	-	-	-	-	-	-	miR-146-y,miR-4492-y,miR-345-x,miR-3966-x
XM_010805108.3	MDM1	PREDICTED: LOW QUALITY PROTEIN: nuclear protein MDM1 [Bos taurus]	-	-	-	-	-	-	-	miR-141-y,miR-511-x
XM_024991835.1	Tnrc6b	PREDICTED: trinucleotide repeat-containing gene 6B protein isoform X5 [Bos taurus]	-	-	-	-	-	-	GO:0006402//mRNA catabolic process;GO:0080090//regulation of primary metabolic process;GO:0016071//mRNA metabolic process;GO:0061014//positive regulation of mRNA catabolic process;GO:0051171//regulation of nitrogen compound metabolic process;GO:0009892//negative regulation of metabolic process;GO:0010629//negative regulation of gene expression;GO:0019222//regulation of metabolic process;GO:001060…	miR-26-x,miR-4484-y
XM_015471539.2	SMARCAD1	RecName: Full=SWI/SNF-related matrix-associated actin-dependent regulator of chromatin subfamily A containing DEAD/H box 1	Cellular Processes	Cellular commiunity	ko04550//Signaling pathways regulating pluripotency of stem cells	K14439	GO:0005657//replication fork;GO:0005622//intracellular;GO:0043228//non-membrane-bounded organelle;GO:0044464//cell part;GO:0044446//intracellular organelle part;GO:0044427//chromosomal part;GO:0005623//cell;GO:0032991//macromolecular complex;GO:0043227//membrane-bounded organelle;GO:0043232//intracellular non-membrane-bounded organelle;GO:0000785//chromatin;GO:0044422//organelle part;GO:0043229//…	GO:0097159//organic cyclic compound binding;GO:0016817//hydrolase activity, acting on acid anhydrides;GO:0003824//catalytic activity;GO:0016818//hydrolase activity, acting on acid anhydrides, in phosphorus-containing anhydrides;GO:0097367//carbohydrate derivative binding;GO:0003676//nucleic acid binding;GO:0001882//nucleoside binding;GO:1901363//heterocyclic compound binding;GO:0032550//purine ri…	GO:0034655//nucleobase-containing compound catabolic process;GO:0016575//histone deacetylation;GO:1902589//single-organism organelle organization;GO:0044710//single-organism metabolic process;GO:0090304//nucleic acid metabolic process;GO:0044237//cellular metabolic process;GO:0006139//nucleobase-containing compound metabolic process;GO:0016569//covalent chromatin modification;GO:0044238//primary …	miR-4510-x,miR-4700-y,miR-2339-y
XM_015459846.2	RUNX2	PREDICTED: runt-related transcription factor 2 isoform X2 [Ovis aries musimon]	-	-	-	-	GO:0043234//protein complex;GO:0043231//intracellular membrane-bounded organelle;GO:0043232//intracellular non-membrane-bounded organelle;GO:0032991//macromolecular complex;GO:0043228//non-membrane-bounded organelle;GO:0044424//intracellular part;GO:0005623//cell;GO:0005694//chromosome;GO:0005622//intracellular;GO:0043226//organelle;GO:0000785//chromatin;GO:0043227//membrane-bounded organelle;GO:…	GO:0036094//small molecule binding;GO:0003700//transcription factor activity, sequence-specific DNA binding;GO:0008134//transcription factor binding;GO:0001071//nucleic acid binding transcription factor activity;GO:0044212//transcription regulatory region DNA binding;GO:0001883//purine nucleoside binding;GO:0000977//RNA polymerase II regulatory region sequence-specific DNA binding;GO:0003677//DNA…	GO:1902680//positive regulation of RNA biosynthetic process;GO:0001649//osteoblast differentiation;GO:0009889//regulation of biosynthetic process;GO:0045944//positive regulation of transcription from RNA polymerase II promoter;GO:0032501//multicellular organismal process;GO:0045893//positive regulation of transcription, DNA-templated;GO:0010628//positive regulation of gene expression;GO:0030154//…	miR-1285-y,miR-148-y,miR-195-x,miR-203-y,miR-374-x,miR-486-x,miR-361-x,miR-372-y,miR-4492-y,miR-511-x,miR-224-y,miR-3966-x,miR-4484-y,miR-2339-y
XM_002686831.6	Rbx1	TPA: ring-box 1-like [Bos taurus]	Organismal Systems;Environmental Information Processing;Cellular Processes;Genetic Information Processing	Folding, sorting and degradation;Cell growth and death;Replication and repair;Environmental adaptation;Signal transduction	ko04120//Ubiquitin mediated proteolysis;ko04310//Wnt signaling pathway;ko04141//Protein processing in endoplasmic reticulum;ko04114//Oocyte meiosis;ko04110//Cell cycle;ko04066//HIF-1 signaling pathway;ko04350//TGF-beta signaling pathway;ko04710//Circadian rhythm;ko03420//Nucleotide excision repair	K03868	GO:0031974//membrane-enclosed lumen;GO:0043226//organelle;GO:0005634//nucleus;GO:0032991//macromolecular complex;GO:0043233//organelle lumen;GO:0044444//cytoplasmic part;GO:1902494//catalytic complex;GO:0031461//cullin-RING ubiquitin ligase complex;GO:0005737//cytoplasm;GO:0080008//Cul4-RING E3 ubiquitin ligase complex;GO:0005623//cell;GO:0043229//intracellular organelle;GO:0044428//nuclear part;…	GO:0043167//ion binding;GO:0016740//transferase activity;GO:0044389//ubiquitin-like protein ligase binding;GO:0046914//transition metal ion binding;GO:0003824//catalytic activity;GO:0005488//binding;GO:0046872//metal ion binding;GO:0019787//ubiquitin-like protein transferase activity;GO:0043169//cation binding;GO:0005515//protein binding;GO:0019899//enzyme binding	GO:0016567//protein ubiquitination;GO:0090304//nucleic acid metabolic process;GO:0031326//regulation of cellular biosynthetic process;GO:0034641//cellular nitrogen compound metabolic process;GO:0080090//regulation of primary metabolic process;GO:0051252//regulation of RNA metabolic process;GO:2000112//regulation of cellular macromolecule biosynthetic process;GO:0001666//response to hypoxia;GO:004…	miR-2137-y
XM_024997950.1	ACIN1	PREDICTED: apoptotic chromatin condensation inducer in the nucleus isoform X6 [Bos indicus]	Genetic Information Processing	Translation;Transcription	ko03013//RNA transport;ko03040//Spliceosome;ko03015//mRNA surveillance pathway	K12875	GO:0044422//organelle part;GO:0016604//nuclear body;GO:0044451//nucleoplasm part;GO:0043229//intracellular organelle;GO:0005623//cell;GO:0005622//intracellular;GO:0044428//nuclear part;GO:0043233//organelle lumen;GO:0044464//cell part;GO:0005654//nucleoplasm;GO:0005634//nucleus;GO:0044446//intracellular organelle part;GO:0043231//intracellular membrane-bounded organelle;GO:0031974//membrane-enclo…	GO:0005488//binding;GO:0097159//organic cyclic compound binding	GO:1901360//organic cyclic compound metabolic process;GO:0008380//RNA splicing;GO:0006396//RNA processing;GO:0016070//RNA metabolic process;GO:0045595//regulation of cell differentiation;GO:0012501//programmed cell death;GO:1902589//single-organism organelle organization;GO:0043170//macromolecule metabolic process;GO:0002684//positive regulation of immune system process;GO:0006807//nitrogen compo…	miR-4792-x,miR-735-y,miR-224-y,miR-1843-x,miR-2339-y,miR-2840-x
XM_025001147.1	Sycp2	PREDICTED: synaptonemal complex protein 2 isoform X2 [Bos taurus]	-	-	-	-	-	-	-	miR-6516-y,miR-511-x,miR-8866-y
NM_001046144.1	PHF11	PHD finger protein 11 [Bos taurus]	-	-	-	-	-	GO:0046872//metal ion binding;GO:0043167//ion binding;GO:0043169//cation binding;GO:0046914//transition metal ion binding;GO:0005488//binding	GO:0010467//gene expression;GO:0044237//cellular metabolic process;GO:0009059//macromolecule biosynthetic process;GO:0046483//heterocycle metabolic process;GO:0009058//biosynthetic process;GO:0034641//cellular nitrogen compound metabolic process;GO:1901576//organic substance biosynthetic process;GO:1901360//organic cyclic compound metabolic process;GO:0090304//nucleic acid metabolic process;GO:00…	miR-26-x,miR-6134-y,miR-4510-x,miR-200-x
XM_024981567.1	--	PREDICTED: uncharacterized protein LOC109574997 [Bos indicus]	-	-	-	-	-	-	-	miR-195-x,miR-28-x,miR-4792-x,miR-735-y,miR-3135-x
XM_024995895.1	N4bp3	PREDICTED: leucine zipper putative tumor suppressor 1 [Bison bison bison]	-	-	-	-	GO:0031974//membrane-enclosed lumen;GO:0045202//synapse;GO:0043227//membrane-bounded organelle;GO:0043228//non-membrane-bounded organelle;GO:0043232//intracellular non-membrane-bounded organelle;GO:0042995//cell projection;GO:0043233//organelle lumen;GO:0044430//cytoskeletal part;GO:0044464//cell part;GO:0016020//membrane;GO:0043005//neuron projection;GO:0031981//nuclear lumen;GO:0044424//intrace…	GO:1901363//heterocyclic compound binding;GO:0003676//nucleic acid binding;GO:0001071//nucleic acid binding transcription factor activity;GO:0003677//DNA binding;GO:0005488//binding;GO:0097159//organic cyclic compound binding	GO:0045595//regulation of cell differentiation;GO:0050794//regulation of cellular process;GO:0006139//nucleobase-containing compound metabolic process;GO:0018130//heterocycle biosynthetic process;GO:0031324//negative regulation of cellular metabolic process;GO:0008152//metabolic process;GO:0022604//regulation of cell morphogenesis;GO:0043170//macromolecule metabolic process;GO:0044249//cellular b…	miR-195-x,miR-361-y,miR-4492-y
NM_001191535.1	GRIN3A	glutamate receptor ionotropic, NMDA 3A precursor [Bos taurus]	Organismal Systems;Environmental Information Processing	Nervous system;Signal transduction;Signaling molecules and interaction	ko04024//cAMP signaling pathway;ko04080//Neuroactive ligand-receptor interaction;ko04724//Glutamatergic synapse	K05213	-	-	-	miR-28-x,miR-735-y
XM_005201171.4	ROBO1	PREDICTED: roundabout homolog 1 isoform X7 [Bos taurus]	Organismal Systems	Development	ko04360//Axon guidance	K06753	GO:0042995//cell projection;GO:0098590//plasma membrane region;GO:0005623//cell;GO:0031253//cell projection membrane;GO:0031256//leading edge membrane;GO:0044424//intracellular part;GO:0031224//intrinsic component of membrane;GO:0031252//cell leading edge;GO:0016020//membrane;GO:0098805//whole membrane;GO:0005622//intracellular;GO:0044464//cell part;GO:0097458//neuron part;GO:0098589//membrane re…	GO:0046983//protein dimerization activity;GO:0019904//protein domain specific binding;GO:0005515//protein binding;GO:0005488//binding	GO:0021825//substrate-dependent cerebral cortex tangential migration;GO:0048646//anatomical structure formation involved in morphogenesis;GO:0050794//regulation of cellular process;GO:0040007//growth;GO:0042330//taxis;GO:0021954//central nervous system neuron development;GO:0009966//regulation of signal transduction;GO:0012501//programmed cell death;GO:0006929//substrate-dependent cell migration;…	miR-3964-y
NM_001102312.1	DEPTOR	DEP domain-containing mTOR-interacting protein [Bos taurus]	-	-	-	-	-	-	GO:0019222//regulation of metabolic process;GO:0043067//regulation of programmed cell death;GO:0050896//response to stimulus;GO:0007165//signal transduction;GO:0051246//regulation of protein metabolic process;GO:0007154//cell communication;GO:0035556//intracellular signal transduction;GO:0060255//regulation of macromolecule metabolic process;GO:0009987//cellular process;GO:0001933//negative regul…	miR-195-x
XM_024992185.1	Anks1b	PREDICTED: ankyrin repeat and sterile alpha motif domain-containing protein 1B isoform X11 [Macaca nemestrina]	-	-	-	-	GO:0098589//membrane region;GO:0036477//somatodendritic compartment;GO:0005622//intracellular;GO:0031974//membrane-enclosed lumen;GO:0043005//neuron projection;GO:0044424//intracellular part;GO:0043227//membrane-bounded organelle;GO:0044422//organelle part;GO:0097458//neuron part;GO:0098805//whole membrane;GO:0016020//membrane;GO:0031981//nuclear lumen;GO:0044464//cell part;GO:0005634//nucleus;GO…	GO:0005102//receptor binding;GO:0005488//binding;GO:0005515//protein binding	-	miR-146-y
XM_024981436.1	NAIP	PREDICTED: baculoviral IAP repeat-containing protein 1 isoform X2 [Bos taurus]	Organismal Systems	Immune system	ko04621//NOD-like receptor signaling pathway	K12807	GO:0044424//intracellular part;GO:0016020//membrane;GO:0005622//intracellular;GO:0005886//plasma membrane;GO:0005623//cell;GO:0071944//cell periphery;GO:0044464//cell part	GO:0004866//endopeptidase inhibitor activity;GO:0004857//enzyme inhibitor activity;GO:0004869//cysteine-type endopeptidase inhibitor activity;GO:0016818//hydrolase activity, acting on acid anhydrides, in phosphorus-containing anhydrides;GO:0016817//hydrolase activity, acting on acid anhydrides;GO:0030234//enzyme regulator activity;GO:0016462//pyrophosphatase activity;GO:0016787//hydrolase activit…	GO:0016265//death;GO:0009987//cellular process;GO:0012501//programmed cell death;GO:0044763//single-organism cellular process;GO:0008219//cell death;GO:0006915//apoptotic process;GO:0044699//single-organism process	miR-203-y,miR-361-y,miR-1301-y,miR-4484-y,miR-8866-y
XM_024990004.1	NOTCH2	PREDICTED: neurogenic locus notch homolog protein 2 isoform X2 [Bos taurus]	Organismal Systems;Environmental Information Processing	Development;Endocrine system;Signal transduction	ko04919//Thyroid hormone signaling pathway;ko04330//Notch signaling pathway;ko04320//Dorso-ventral axis formation	K02599	GO:0044425//membrane part;GO:0005623//cell;GO:0031224//intrinsic component of membrane;GO:0016021//integral component of membrane;GO:0016020//membrane;GO:0044464//cell part	-	GO:0048856//anatomical structure development;GO:0050789//regulation of biological process;GO:0072359//circulatory system development;GO:0044763//single-organism cellular process;GO:0065007//biological regulation;GO:0009653//anatomical structure morphogenesis;GO:0002376//immune system process;GO:0044767//single-organism developmental process;GO:0044707//single-multicellular organism process;GO:000…	miR-195-x,miR-4700-y,miR-2840-x
XM_024991318.1	ABCB4	PREDICTED: multidrug resistance protein 3-like [Pantholops hodgsonii]	Environmental Information Processing;Organismal Systems	Digestive system;Membrane transport	ko04976//Bile secretion;ko02010//ABC transporters	K05659	GO:0005911//cell-cell junction;GO:0044425//membrane part;GO:0030054//cell junction;GO:0031224//intrinsic component of membrane;GO:0016020//membrane	GO:0022857//transmembrane transporter activity;GO:0005215//transporter activity;GO:0022804//active transmembrane transporter activity;GO:0015399//primary active transmembrane transporter activity;GO:0015405//P-P-bond-hydrolysis-driven transmembrane transporter activity	-	miR-1285-y,miR-429-y
XM_024985361.1	Srrm2	PREDICTED: serine/arginine repetitive matrix protein 2 isoform X9 [Bos taurus]	-	-	-	-	GO:0044446//intracellular organelle part;GO:0044464//cell part;GO:0031981//nuclear lumen;GO:0016604//nuclear body;GO:0044422//organelle part;GO:0043226//organelle;GO:0032991//macromolecular complex;GO:1990904//ribonucleoprotein complex;GO:0043233//organelle lumen;GO:0043231//intracellular membrane-bounded organelle;GO:0005622//intracellular;GO:0043227//membrane-bounded organelle;GO:0043229//intra…	GO:0005488//binding;GO:0019904//protein domain specific binding;GO:0005515//protein binding	-	miR-4492-y,miR-3615-y,miR-4484-y
XM_024994657.1	ZNF454	PREDICTED: zinc finger protein 2 homolog isoform X1 [Bos taurus]	-	-	-	-	-	-	-	miR-1285-y,miR-203-y,miR-26-x,miR-511-x,miR-5126-y,miR-4532-x,miR-8866-y
XM_002685609.6	KIAA1522	PREDICTED: uncharacterized protein KIAA1522 homolog isoform X1 [Bos indicus]	-	-	-	-	-	-	-	miR-141-y,miR-146-y,miR-372-y,miR-735-y,miR-200-x,miR-3966-x,miR-9270-x
XM_024989307.1	NES	PREDICTED: nestin isoform X3 [Bos indicus]	-	-	-	-	GO:0044424//intracellular part;GO:0005623//cell;GO:0032991//macromolecular complex;GO:0005622//intracellular;GO:0044464//cell part;GO:0043234//protein complex	-	GO:0050794//regulation of cellular process;GO:0032989//cellular component morphogenesis;GO:0044707//single-multicellular organism process;GO:0016043//cellular component organization;GO:0065009//regulation of molecular function;GO:0043066//negative regulation of apoptotic process;GO:0010941//regulation of cell death;GO:0048869//cellular developmental process;GO:0009653//anatomical structure morpho…	miR-28-x,miR-3615-y
NM_001206087.1	PPIL4	peptidyl-prolyl cis-trans isomerase-like 4 [Bos taurus]	-	-	-	-	-	GO:0003824//catalytic activity;GO:0016859//cis-trans isomerase activity;GO:0097159//organic cyclic compound binding;GO:0016853//isomerase activity;GO:0005488//binding	GO:0036211//protein modification process;GO:0044260//cellular macromolecule metabolic process;GO:0043170//macromolecule metabolic process;GO:0044237//cellular metabolic process;GO:0043412//macromolecule modification;GO:0018193//peptidyl-amino acid modification;GO:0009987//cellular process;GO:0019538//protein metabolic process;GO:0071704//organic substance metabolic process;GO:0044267//cellular pr…	miR-195-x,miR-200-y,miR-372-y,miR-429-y,miR-735-y,miR-95-y,miR-98-y,miR-511-x,miR-4484-y,miR-1843-x
XM_024977356.1	CLIP1	PREDICTED: CAP-Gly domain-containing linker protein 1 isoform X16 [Ovis aries]	-	-	-	-	GO:0005737//cytoplasm;GO:0015630//microtubule cytoskeleton;GO:0005815//microtubule organizing center;GO:0044464//cell part;GO:0044422//organelle part;GO:0043228//non-membrane-bounded organelle;GO:0099513//polymeric cytoskeletal fiber;GO:0043232//intracellular non-membrane-bounded organelle;GO:0005856//cytoskeleton;GO:0043226//organelle;GO:0005622//intracellular;GO:0044430//cytoskeletal part;GO:00…	GO:0015631//tubulin binding;GO:0005515//protein binding;GO:0046914//transition metal ion binding;GO:0043169//cation binding;GO:0005488//binding;GO:0043167//ion binding;GO:0097159//organic cyclic compound binding;GO:0046872//metal ion binding;GO:0008092//cytoskeletal protein binding	-	miR-200-y
XM_010800788.3	RGS11	PREDICTED: regulator of G-protein signaling 11 isoform X10 [Bos taurus]	-	-	-	-	GO:0044424//intracellular part;GO:0044464//cell part;GO:0005623//cell;GO:0043005//neuron projection;GO:0098562//cytoplasmic side of membrane;GO:0005622//intracellular;GO:0097458//neuron part;GO:0009898//cytoplasmic side of plasma membrane;GO:0019898//extrinsic component of membrane;GO:0044425//membrane part;GO:0044459//plasma membrane part;GO:0016020//membrane;GO:0005886//plasma membrane;GO:00429…	-	GO:0010648//negative regulation of cell communication;GO:0023051//regulation of signaling;GO:0050794//regulation of cellular process;GO:0048519//negative regulation of biological process;GO:0009968//negative regulation of signal transduction;GO:0048583//regulation of response to stimulus;GO:0048585//negative regulation of response to stimulus;GO:0050789//regulation of biological process;GO:006500…	miR-3966-x
XM_024995881.1	S1PR3	sphingosine 1-phosphate receptor 3 [Bos taurus]	Environmental Information Processing	Signal transduction;Signaling molecules and interaction	ko04080//Neuroactive ligand-receptor interaction;ko04071//Sphingolipid signaling pathway	K04290	GO:0044425//membrane part;GO:0031224//intrinsic component of membrane;GO:0016020//membrane	GO:0004930//G-protein coupled receptor activity;GO:0038023//signaling receptor activity;GO:0004871//signal transducer activity;GO:0060089//molecular transducer activity;GO:0099600//transmembrane receptor activity;GO:0004872//receptor activity;GO:0004888//transmembrane signaling receptor activity;GO:0045125//bioactive lipid receptor activity	GO:0007187//G-protein coupled receptor signaling pathway, coupled to cyclic nucleotide second messenger;GO:0044699//single-organism process;GO:0032611//interleukin-1 beta production;GO:0001816//cytokine production;GO:0044700//single organism signaling;GO:0050896//response to stimulus;GO:0050794//regulation of cellular process;GO:0006952//defense response;GO:0023052//signaling;GO:0051716//cellular…	miR-126-x,miR-28-x,miR-361-y,miR-6516-y,miR-95-y
XM_024988398.1	Fndc3c1	PREDICTED: fibronectin type III domain containing protein 3C1 [Bos taurus]	-	-	-	-	-	-	-	miR-122-x
XM_015468060.2	SGCE	PREDICTED: epsilon-sarcoglycan isoform X3 [Bos taurus]	-	-	-	-	GO:0098805//whole membrane;GO:0005622//intracellular;GO:0043227//membrane-bounded organelle;GO:0044463//cell projection part;GO:0044424//intracellular part;GO:0031224//intrinsic component of membrane;GO:0016010//dystrophin-associated glycoprotein complex;GO:0043234//protein complex;GO:0098797//plasma membrane protein complex;GO:0071944//cell periphery;GO:0097458//neuron part;GO:0043231//intracell…	-	-	miR-200-y,miR-372-y
XM_024975500.1	TBCEL	tubulin-specific chaperone cofactor E-like protein [Bos taurus]	-	-	-	-	-	-	-	miR-195-x,miR-200-y,miR-203-y,miR-141-y,miR-215-x,miR-372-y,miR-429-y,miR-6516-y,miR-1301-y,miR-224-y
NM_001081546.1	HN1L	hematological and neurological expressed 1-like protein [Bos taurus]	-	-	-	-	GO:0016020//membrane	-	-	miR-9277-y,miR-122-x,miR-6412-y
XM_005223235.2	VPS52	PREDICTED: vacuolar protein sorting-associated protein 52 homolog isoform X2 [Bubalus bubalis]	-	-	-	-	-	-	GO:0048729//tissue morphogenesis;GO:0032501//multicellular organismal process;GO:0007275//multicellular organism development;GO:0009653//anatomical structure morphogenesis;GO:0009888//tissue development;GO:0044699//single-organism process;GO:0035295//tube development;GO:0055123//digestive system development;GO:0044707//single-multicellular organism process;GO:0007439//ectodermal digestive tract d…	miR-141-y,miR-2339-y
XM_024993049.1	Ube2d3	ubiquitin-conjugating enzyme E2 D3 isoform 2 [Homo sapiens]	Genetic Information Processing	Folding, sorting and degradation	ko04120//Ubiquitin mediated proteolysis;ko04141//Protein processing in endoplasmic reticulum	K06689	GO:0044446//intracellular organelle part;GO:0031981//nuclear lumen;GO:0044440//endosomal part;GO:0005768//endosome;GO:0016020//membrane;GO:0005634//nucleus;GO:0012505//endomembrane system;GO:0044424//intracellular part;GO:0005622//intracellular;GO:0044428//nuclear part;GO:0031974//membrane-enclosed lumen;GO:0005737//cytoplasm;GO:0043226//organelle;GO:0044444//cytoplasmic part;GO:0070013//intracel…	GO:0097159//organic cyclic compound binding;GO:0001882//nucleoside binding;GO:0032550//purine ribonucleoside binding;GO:0019787//ubiquitin-like protein transferase activity;GO:1901363//heterocyclic compound binding;GO:0036094//small molecule binding;GO:0001883//purine nucleoside binding;GO:0032549//ribonucleoside binding;GO:0005488//binding;GO:0003824//catalytic activity;GO:0097367//carbohydrate …	GO:2000112//regulation of cellular macromolecule biosynthetic process;GO:0071704//organic substance metabolic process;GO:0050794//regulation of cellular process;GO:0006508//proteolysis;GO:0036211//protein modification process;GO:0070647//protein modification by small protein conjugation or removal;GO:1901575//organic substance catabolic process;GO:0010468//regulation of gene expression;GO:0009628…	miR-126-x,miR-148-y,miR-3964-y,miR-8866-y
XM_024980815.1	RAI1	PREDICTED: retinoic acid-induced protein 1 [Bos taurus]	-	-	-	-	GO:0044424//intracellular part;GO:0005623//cell;GO:0043227//membrane-bounded organelle;GO:0043231//intracellular membrane-bounded organelle;GO:0043229//intracellular organelle;GO:0044464//cell part;GO:0005622//intracellular;GO:0043226//organelle	-	GO:0044260//cellular macromolecule metabolic process;GO:0044249//cellular biosynthetic process;GO:0048731//system development;GO:0032774//RNA biosynthetic process;GO:0008152//metabolic process;GO:0006351//transcription, DNA-templated;GO:0010467//gene expression;GO:1901360//organic cyclic compound metabolic process;GO:0006366//transcription from RNA polymerase II promoter;GO:0044238//primary metab…	miR-4532-x
XM_024994399.1	Cyp4f6	leukotriene-B(4) omega-hydroxylase 2 [Bos taurus]	Metabolism	Lipid metabolism;Global and Overview	ko01100//Metabolic pathways;ko00590//Arachidonic acid metabolism	K17726	-	GO:0046872//metal ion binding;GO:0003824//catalytic activity;GO:0016491//oxidoreductase activity;GO:0005488//binding;GO:0043169//cation binding;GO:0046914//transition metal ion binding;GO:0043167//ion binding;GO:0097159//organic cyclic compound binding;GO:0046906//tetrapyrrole binding;GO:1901363//heterocyclic compound binding	-	miR-16-y,miR-1281-y
XM_025001731.1	TMEM65	PREDICTED: transmembrane protein 65 isoform X1 [Panthera pardus]	-	-	-	-	GO:0005622//intracellular;GO:0043231//intracellular membrane-bounded organelle;GO:0044424//intracellular part;GO:0044464//cell part;GO:0043227//membrane-bounded organelle;GO:0044425//membrane part;GO:0005623//cell;GO:0031224//intrinsic component of membrane;GO:0043229//intracellular organelle;GO:0043226//organelle;GO:0016020//membrane	-	-	miR-501-y,miR-215-x,miR-2113-y,miR-4484-y
XM_024997644.1	APC	PREDICTED: adenomatous polyposis coli protein isoform X2 [Bos taurus]	Cellular Processes;Environmental Information Processing	Cell motility;Cellular commiunity;Signal transduction	ko04810//Regulation of actin cytoskeleton;ko04310//Wnt signaling pathway;ko04390//Hippo signaling pathway;ko04550//Signaling pathways regulating pluripotency of stem cells	K02085	GO:0044463//cell projection part;GO:0030054//cell junction;GO:0043005//neuron projection;GO:0005623//cell;GO:0071944//cell periphery;GO:0044464//cell part;GO:0099513//polymeric cytoskeletal fiber;GO:0005874//microtubule;GO:0005856//cytoskeleton;GO:0015630//microtubule cytoskeleton;GO:0005694//chromosome;GO:0031252//cell leading edge;GO:0016020//membrane;GO:0097458//neuron part;GO:0005622//intrace…	GO:0098772//molecular function regulator;GO:0008092//cytoskeletal protein binding;GO:0032403//protein complex binding;GO:0005515//protein binding;GO:0019207//kinase regulator activity;GO:0030234//enzyme regulator activity;GO:0019899//enzyme binding;GO:0019900//kinase binding;GO:0044877//macromolecular complex binding;GO:0008017//microtubule binding;GO:0015631//tubulin binding;GO:0005488//binding	GO:0019827//stem cell population maintenance;GO:0016043//cellular component organization;GO:0065003//macromolecular complex assembly;GO:0050790//regulation of catalytic activity;GO:0010564//regulation of cell cycle process;GO:0051674//localization of cell;GO:0009895//negative regulation of catabolic process;GO:0008544//epidermis development;GO:0007389//pattern specification process;GO:0098813//nu…	miR-126-x,miR-1285-y,miR-148-y,miR-195-x,miR-26-x,miR-28-x,miR-361-y,miR-4792-x,miR-9277-y,miR-141-y,miR-361-x,miR-735-y,miR-345-x,miR-224-y,miR-1281-y
NM_001102324.1	FNDC4	fibronectin type III domain-containing protein 4 precursor [Bos taurus]	-	-	-	-	GO:0043226//organelle;GO:0043229//intracellular organelle;GO:0005622//intracellular;GO:0043227//membrane-bounded organelle;GO:0043231//intracellular membrane-bounded organelle;GO:0005623//cell;GO:0044424//intracellular part;GO:0016020//membrane;GO:0044464//cell part	-	-	miR-203-y,miR-429-y,miR-4492-y
XM_024998597.1	EPB41	PREDICTED: protein 4.1 isoform X5 [Bison bison bison]	Cellular Processes	Cellular commiunity	ko04530//Tight junction	K06107	-	-	-	miR-361-x,miR-735-y
XM_024990072.1	EVI5L	PREDICTED: ecotropic viral integration site 5 protein homolog isoform X4 [Bos taurus]	-	-	-	-	-	-	-	miR-195-x,miR-203-y,miR-16-y,miR-511-x
XM_024985375.1	IFT140	PREDICTED: intraflagellar transport protein 140 homolog isoform X1 [Bos taurus]	-	-	-	-	GO:0044464//cell part;GO:0031513//nonmotile primary cilium;GO:0044424//intracellular part;GO:0005856//cytoskeleton;GO:0072372//primary cilium;GO:0005623//cell;GO:0005815//microtubule organizing center;GO:0005929//cilium;GO:0043228//non-membrane-bounded organelle;GO:0015630//microtubule cytoskeleton;GO:0005622//intracellular;GO:0044422//organelle part;GO:0043232//intracellular non-membrane-bounded…	-	GO:0044767//single-organism developmental process;GO:0071840//cellular component organization or biogenesis;GO:0048869//cellular developmental process;GO:0010927//cellular component assembly involved in morphogenesis;GO:0032989//cellular component morphogenesis;GO:0009987//cellular process;GO:0044763//single-organism cellular process;GO:0016043//cellular component organization;GO:0009653//anatomi…	miR-486-x,miR-4492-y
NM_173925.2	CXCL8	interleukin-8 precursor [Bos taurus]	Organismal Systems;Environmental Information Processing	Immune system;Signal transduction;Signaling molecules and interaction	ko04060//Cytokine-cytokine receptor interaction;ko04062//Chemokine signaling pathway;ko04072//Phospholipase D signaling pathway;ko04620//Toll-like receptor signaling pathway;ko04064//NF-kappa B signaling pathway;ko04622//RIG-I-like receptor signaling pathway;ko04621//NOD-like receptor signaling pathway	K10030	GO:0005576//extracellular region;GO:0044421//extracellular region part	GO:0005515//protein binding;GO:0001664//G-protein coupled receptor binding;GO:0005488//binding;GO:0005125//cytokine activity;GO:0042379//chemokine receptor binding;GO:0005126//cytokine receptor binding;GO:0005102//receptor binding;GO:0045236//CXCR chemokine receptor binding	GO:0009987//cellular process;GO:0016032//viral process;GO:0048583//regulation of response to stimulus;GO:0007154//cell communication;GO:0016477//cell migration;GO:0039694//viral RNA genome replication;GO:0032496//response to lipopolysaccharide;GO:0051704//multi-organism process;GO:0035295//tube development;GO:0033554//cellular response to stress;GO:0048518//positive regulation of biological proce…	miR-141-y,miR-372-y,miR-511-x
XM_024997745.1	MEIS2	PREDICTED: homeobox protein Meis2 isoform X2 [Pantholops hodgsonii]	-	-	-	-	GO:0043231//intracellular membrane-bounded organelle;GO:0043227//membrane-bounded organelle;GO:0043229//intracellular organelle;GO:0044424//intracellular part;GO:0044464//cell part;GO:0005623//cell;GO:0005622//intracellular;GO:0043226//organelle	GO:0001071//nucleic acid binding transcription factor activity;GO:1901363//heterocyclic compound binding;GO:0005515//protein binding;GO:0003677//DNA binding;GO:0003712//transcription cofactor activity;GO:0005488//binding;GO:0000989//transcription factor activity, transcription factor binding;GO:0000988//transcription factor activity, protein binding;GO:0097159//organic cyclic compound binding;GO:…	GO:1901362//organic cyclic compound biosynthetic process;GO:0002520//immune system development;GO:0006807//nitrogen compound metabolic process;GO:0048856//anatomical structure development;GO:0034645//cellular macromolecule biosynthetic process;GO:0009058//biosynthetic process;GO:0046483//heterocycle metabolic process;GO:0007423//sensory organ development;GO:0006351//transcription, DNA-templated;G…	miR-3966-x
XM_025000362.1	PIGT	GPI transamidase component PIG-T precursor [Bos taurus]	Metabolism	Global and Overview;Glycan biosynthesis and metabolism	ko01100//Metabolic pathways;ko00563//Glycosylphosphatidylinositol(GPI)-anchor biosynthesis	K05292	GO:0005789//endoplasmic reticulum membrane;GO:0044432//endoplasmic reticulum part;GO:0012505//endomembrane system;GO:0043226//organelle;GO:0005783//endoplasmic reticulum;GO:0044425//membrane part;GO:0031227//intrinsic component of endoplasmic reticulum membrane;GO:0044422//organelle part;GO:0005623//cell;GO:0031090//organelle membrane;GO:0031300//intrinsic component of organelle membrane;GO:00432…	GO:0016787//hydrolase activity;GO:0005488//binding;GO:0003824//catalytic activity	GO:0044237//cellular metabolic process;GO:0009987//cellular process;GO:0044260//cellular macromolecule metabolic process;GO:0034645//cellular macromolecule biosynthetic process;GO:0048869//cellular developmental process;GO:0009058//biosynthetic process;GO:0043412//macromolecule modification;GO:0008152//metabolic process;GO:0032502//developmental process;GO:0036211//protein modification process;GO…	miR-195-x,miR-374-x,miR-4792-x,miR-122-x,miR-224-y,miR-3966-x,miR-4484-y,miR-9270-x
XM_025000301.1	GNAS	GNAS protein [Bos taurus]	Organismal Systems;Cellular Processes;Environmental Information Processing	Digestive system;Excretory system;Endocrine system;Circulatory system;Nervous system;Sensory system;Immune system;Signal transduction;Environmental adaptation;Cellular commiunity	ko04015//Rap1 signaling pathway;ko04024//cAMP signaling pathway;ko04020//Calcium signaling pathway;ko04261//Adrenergic signaling in cardiomyocytes;ko04921//Oxytocin signaling pathway;ko04072//Phospholipase D signaling pathway;ko04728//Dopaminergic synapse;ko04270//Vascular smooth muscle contraction;ko04750//Inflammatory mediator regulation of TRP channels;ko04611//Platelet activation;ko04911//Ins…	K04632	-	-	-	miR-224-y
NM_001143857.2	WRN	Werner syndrome ATP-dependent helicase [Bos taurus]	-	-	-	-	-	-	-	miR-374-x,miR-34-y,miR-6516-y,miR-98-y
XM_010803517.3	FGGY	FGGY carbohydrate kinase domain-containing protein [Bos taurus]	-	-	-	-	-	GO:0016772//transferase activity, transferring phosphorus-containing groups;GO:0003824//catalytic activity;GO:0016740//transferase activity	GO:0044763//single-organism cellular process;GO:0009987//cellular process;GO:0044699//single-organism process;GO:0042592//homeostatic process;GO:0065007//biological regulation;GO:0065008//regulation of biological quality;GO:0019725//cellular homeostasis	miR-203-y
XM_010801873.3	Osbpl6	PREDICTED: oxysterol-binding protein-related protein 6 isoform X1 [Bos taurus]	-	-	-	-	GO:0031967//organelle envelope;GO:0005783//endoplasmic reticulum;GO:0043231//intracellular membrane-bounded organelle;GO:0044464//cell part;GO:0005622//intracellular;GO:0005634//nucleus;GO:0043227//membrane-bounded organelle;GO:0005623//cell;GO:0005737//cytoplasm;GO:0044446//intracellular organelle part;GO:0031975//envelope;GO:0044422//organelle part;GO:0043229//intracellular organelle;GO:0044428…	-	GO:0033036//macromolecule localization;GO:0051234//establishment of localization;GO:0051179//localization;GO:0010876//lipid localization	miR-3964-y
XM_005206171.4	Rarg	PREDICTED: retinoic acid receptor gamma isoform X2 [Bos taurus]	-	-	-	-	GO:0043229//intracellular organelle;GO:0044464//cell part;GO:0005622//intracellular;GO:0043231//intracellular membrane-bounded organelle;GO:0005623//cell;GO:0032991//macromolecular complex;GO:0043226//organelle;GO:0043227//membrane-bounded organelle;GO:0044424//intracellular part;GO:0043234//protein complex	GO:0004879//RNA polymerase II transcription factor activity, ligand-activated sequence-specific DNA binding;GO:0003676//nucleic acid binding;GO:0038023//signaling receptor activity;GO:0046914//transition metal ion binding;GO:0005488//binding;GO:0042974//retinoic acid receptor binding;GO:0051427//hormone receptor binding;GO:0097159//organic cyclic compound binding;GO:0004871//signal transducer act…	GO:0048732//gland development;GO:1901576//organic substance biosynthetic process;GO:0048519//negative regulation of biological process;GO:0006139//nucleobase-containing compound metabolic process;GO:0009725//response to hormone;GO:0071495//cellular response to endogenous stimulus;GO:0007154//cell communication;GO:0061448//connective tissue development;GO:0006807//nitrogen compound metabolic proce…	miR-28-x,miR-9277-y,miR-4492-y
XM_010805394.3	PPFIBP1	PREDICTED: liprin-beta-1 isoform X2 [Bos taurus]	-	-	-	-	-	-	-	miR-146-y,miR-429-y,miR-511-x,miR-224-y
XM_025001022.1	TUBGCP5	gamma-tubulin complex component 5 [Bos taurus]	-	-	-	-	GO:0000931//gamma-tubulin large complex;GO:0005815//microtubule organizing center;GO:0005819//spindle;GO:0032991//macromolecular complex;GO:0043228//non-membrane-bounded organelle;GO:0044450//microtubule organizing center part;GO:0000930//gamma-tubulin complex;GO:0005623//cell;GO:0044430//cytoskeletal part;GO:0005737//cytoplasm;GO:0043234//protein complex;GO:0015630//microtubule cytoskeleton;GO:0…	GO:0008092//cytoskeletal protein binding;GO:0005488//binding;GO:0005515//protein binding;GO:0015631//tubulin binding	GO:0016043//cellular component organization;GO:0006996//organelle organization;GO:0071840//cellular component organization or biogenesis;GO:0007017//microtubule-based process;GO:0044699//single-organism process;GO:0007010//cytoskeleton organization;GO:1902589//single-organism organelle organization;GO:0044763//single-organism cellular process;GO:0009987//cellular process;GO:0000226//microtubule c…	miR-372-y
XM_005216310.4	EMSY	PREDICTED: protein EMSY isoform X6 [Bos taurus]	-	-	-	-	-	-	-	miR-148-y,miR-203-y,miR-374-x,miR-141-y,miR-146-y
XM_024989706.1	MTF2	PREDICTED: metal-response element-binding transcription factor 2 isoform X2 [Ovis aries musimon]	-	-	-	-	GO:0043231//intracellular membrane-bounded organelle;GO:0044464//cell part;GO:0044424//intracellular part;GO:0031519//PcG protein complex;GO:0005622//intracellular;GO:0005634//nucleus;GO:0043229//intracellular organelle;GO:0032991//macromolecular complex;GO:0044428//nuclear part;GO:0005623//cell;GO:0043227//membrane-bounded organelle;GO:0044446//intracellular organelle part;GO:0044422//organelle …	GO:0005515//protein binding;GO:0043169//cation binding;GO:1901363//heterocyclic compound binding;GO:0005488//binding;GO:0046914//transition metal ion binding;GO:0046872//metal ion binding;GO:0043167//ion binding;GO:0042393//histone binding;GO:0003676//nucleic acid binding;GO:0097159//organic cyclic compound binding	GO:0060255//regulation of macromolecule metabolic process;GO:0010605//negative regulation of macromolecule metabolic process;GO:0008152//metabolic process;GO:0051128//regulation of cellular component organization;GO:0034645//cellular macromolecule biosynthetic process;GO:0051129//negative regulation of cellular component organization;GO:0031061//negative regulation of histone methylation;GO:00090…	miR-200-y,miR-141-y,miR-146-y,miR-34-y,miR-361-x,miR-429-y,miR-6134-y,miR-4510-x,miR-224-y,miR-3966-x,miR-9270-x
NM_001192701.2	BARD1	BRCA1-associated RING domain protein 1 [Bos taurus]	-	-	-	-	GO:0005622//intracellular;GO:0000151//ubiquitin ligase complex;GO:1902494//catalytic complex;GO:0043234//protein complex;GO:0044422//organelle part;GO:0044446//intracellular organelle part;GO:0032991//macromolecular complex;GO:0043226//organelle;GO:0043227//membrane-bounded organelle;GO:0005623//cell;GO:0000152//nuclear ubiquitin ligase complex;GO:0044424//intracellular part;GO:0043229//intracell…	GO:0005515//protein binding;GO:0046872//metal ion binding;GO:0043169//cation binding;GO:0043167//ion binding;GO:0046983//protein dimerization activity;GO:0046914//transition metal ion binding;GO:0005488//binding	GO:0016265//death;GO:0016482//cytoplasmic transport;GO:0016567//protein ubiquitination;GO:0012501//programmed cell death;GO:0070727//cellular macromolecule localization;GO:0034613//cellular protein localization;GO:0033036//macromolecule localization;GO:0000209//protein polyubiquitination;GO:0045184//establishment of protein localization;GO:0032446//protein modification by small protein conjugatio…	miR-148-y,miR-141-y,miR-34-y,miR-2339-y
[truncated: 43,616 more rows]

## Sheet: Table S4-5
Table S4-5. The detail information of the 125 identified co-DETs which are also the targets of the co-DEMs
[truncated: 126 more rows]

[truncated: 1 more sheets: Table S4-6]
