# Supplementary material for: Whole-Transcriptome Analysis of Yak and Cattle Heart Tissues Reveals Regulatory Pathways Associated With High-Altitude Adaptation
Source: Front Genet. 2021 May 21;12:579800. doi: 10.3389/fgene.2021.579800 (PMC8176224; doi:10.3389/fgene.2021.579800)
Supplement: Supplementary Table 5 — The overview of the circRNAs found for the different groups (Supplementary Table 5-1), and the differentially expressed miRNAs in the LAC-vs-LWQY (Supplementary Table 5-2) and LAC-vs-HAC (Supplementary Table 5-3) comparisons, respectively. List of differentially co-expressed miRNAs and protein-coding transcripts linked to 53 differentially co-expressed circRNAs in the LAC-vs-LWQY and LAC-vs-HAC comparison groups (Supplementary Table 5-4). [file Data_Sheet_5.XLS]

## Sheet: Table S5-1
Table S5-1. The detail information of identified circRNAs in the LWQY and cattle
circRNA_bgr	type	chr	length	GC	exon_number	circRNA_bta	type	chr	length	GC	exon_number
novel_circ_000002	antisense	pseudoChr01	570	0.51	1	-	-	-	-	-	-
novel_circ_000003	antisense	pseudoChr01	961	0.55	1	-	-	-	-	-	-
novel_circ_000005	antisense	pseudoChr01	447	0.56	1	-	-	-	-	-	-
novel_circ_000019	exon_intron	pseudoChr01	507	0.67	3	-	-	-	-	-	-
novel_circ_000020	exon_intron	pseudoChr01	2412	0.46	1	-	-	-	-	-	-
novel_circ_000027	annot_exons	pseudoChr01	1302	0.44	10	-	-	-	-	-	-
novel_circ_000028	annot_exons	pseudoChr01	317	0.43	2	-	-	-	-	-	-
novel_circ_000029	annot_exons	pseudoChr01	888	0.44	6	-	-	-	-	-	-
novel_circ_000031	intergenic	pseudoChr01	652	0.42	1	-	-	-	-	-	-
novel_circ_000032	annot_exons	pseudoChr01	310	0.46	2	-	-	-	-	-	-
novel_circ_000034	antisense	pseudoChr01	840	0.43	1	-	-	-	-	-	-
novel_circ_000036	antisense	pseudoChr01	513	0.59	1	-	-	-	-	-	-
novel_circ_000045	annot_exons	pseudoChr01	3161	0.49	21	-	-	-	-	-	-
novel_circ_000046	annot_exons	pseudoChr01	1067	0.48	6	-	-	-	-	-	-
novel_circ_000047	annot_exons	pseudoChr01	406	0.54	3	-	-	-	-	-	-
novel_circ_000048	intronic	pseudoChr01	310	0.42	1	-	-	-	-	-	-
novel_circ_000049	intergenic	pseudoChr01	981	0.43	1	-	-	-	-	-	-
novel_circ_000062	antisense	pseudoChr01	2526	0.45	1	-	-	-	-	-	-
novel_circ_000076	antisense	pseudoChr01	198	0.68	1	-	-	-	-	-	-
novel_circ_000077	annot_exons	pseudoChr01	348	0.52	2	-	-	-	-	-	-
novel_circ_000081	annot_exons	pseudoChr01	198	0.66	2	-	-	-	-	-	-
novel_circ_000082	annot_exons	pseudoChr01	273	0.69	2	-	-	-	-	-	-
novel_circ_000085	annot_exons	pseudoChr01	174	0.53	2	-	-	-	-	-	-
novel_circ_000086	antisense	pseudoChr01	249	0.58	1	-	-	-	-	-	-
novel_circ_000087	antisense	pseudoChr01	3089	0.59	1	-	-	-	-	-	-
novel_circ_000090	intronic	pseudoChr01	199	0.65	1	-	-	-	-	-	-
novel_circ_000091	exon_intron	pseudoChr01	3280	0.62	1	-	-	-	-	-	-
novel_circ_000092	intronic	pseudoChr01	532	0.65	1	-	-	-	-	-	-
novel_circ_000093	antisense	pseudoChr01	6757	0.59	1	-	-	-	-	-	-
novel_circ_000094	antisense	pseudoChr01	854	0.3	1	-	-	-	-	-	-
novel_circ_000095	annot_exons	pseudoChr01	497	0.64	3	-	-	-	-	-	-
novel_circ_000097	one_exon	pseudoChr01	374	0.38	1	-	-	-	-	-	-
novel_circ_000098	annot_exons	pseudoChr01	1175	0.63	11	-	-	-	-	-	-
novel_circ_000100	annot_exons	pseudoChr01	972	0.64	7	-	-	-	-	-	-
novel_circ_000103	exon_intron	pseudoChr01	753	0.52	1	-	-	-	-	-	-
novel_circ_000104	annot_exons	pseudoChr01	277	0.55	2	-	-	-	-	-	-
novel_circ_000108	annot_exons	pseudoChr01	376	0.63	4	-	-	-	-	-	-
novel_circ_000109	antisense	pseudoChr01	504	0.39	1	-	-	-	-	-	-
novel_circ_000110	intronic	pseudoChr01	2091	0.39	1	-	-	-	-	-	-
novel_circ_000111	intronic	pseudoChr01	315	0.39	1	-	-	-	-	-	-
novel_circ_000112	intronic	pseudoChr01	1888	0.5	1	-	-	-	-	-	-
novel_circ_000113	intronic	pseudoChr01	692	0.56	1	-	-	-	-	-	-
novel_circ_000114	antisense	pseudoChr01	151	0.64	1	-	-	-	-	-	-
novel_circ_000115	annot_exons	pseudoChr01	806	0.61	7	-	-	-	-	-	-
novel_circ_000116	annot_exons	pseudoChr01	441	0.59	4	-	-	-	-	-	-
novel_circ_000118	one_exon	pseudoChr01	823	0.47	1	-	-	-	-	-	-
novel_circ_000122	one_exon	pseudoChr01	298	0.66	1	-	-	-	-	-	-
novel_circ_000123	antisense	pseudoChr01	210	0.52	1	-	-	-	-	-	-
novel_circ_000124	antisense	pseudoChr01	172	0.52	1	-	-	-	-	-	-
novel_circ_000125	one_exon	pseudoChr01	397	0.65	1	-	-	-	-	-	-
novel_circ_000128	annot_exons	pseudoChr01	376	0.39	3	-	-	-	-	-	-
novel_circ_000145	intergenic	pseudoChr01	858	0.44	1	-	-	-	-	-	-
novel_circ_000158	antisense	pseudoChr01	565	0.31	1	-	-	-	-	-	-
novel_circ_000161	antisense	pseudoChr01	1926	0.48	1	-	-	-	-	-	-
novel_circ_000166	intronic	pseudoChr01	510	0.51	1	-	-	-	-	-	-
novel_circ_000168	annot_exons	pseudoChr01	273	0.49	2	-	-	-	-	-	-
novel_circ_000169	annot_exons	pseudoChr01	277	0.5	2	-	-	-	-	-	-
novel_circ_000170	exon_intron	pseudoChr01	379	0.58	5	-	-	-	-	-	-
novel_circ_000171	intronic	pseudoChr01	353	0.41	1	-	-	-	-	-	-
novel_circ_000172	antisense	pseudoChr01	680	0.64	1	-	-	-	-	-	-
novel_circ_000181	antisense	pseudoChr01	1281	0.42	1	-	-	-	-	-	-
novel_circ_000196	exon_intron	pseudoChr01	766	0.39	1	-	-	-	-	-	-
novel_circ_000199	intronic	pseudoChr01	855	0.4	1	-	-	-	-	-	-
novel_circ_000208	annot_exons	pseudoChr01	442	0.48	4	-	-	-	-	-	-
novel_circ_000210	antisense	pseudoChr01	4495	0.58	1	-	-	-	-	-	-
novel_circ_000211	annot_exons	pseudoChr01	234	0.42	2	-	-	-	-	-	-
novel_circ_000214	antisense	pseudoChr01	1798	0.36	1	-	-	-	-	-	-
novel_circ_000235	annot_exons	pseudoChr01	444	0.44	3	-	-	-	-	-	-
novel_circ_000236	antisense	pseudoChr01	257	0.65	1	-	-	-	-	-	-
novel_circ_000246	one_exon	pseudoChr01	397	0.6	1	-	-	-	-	-	-
novel_circ_000247	intergenic	pseudoChr01	410	0.38	1	-	-	-	-	-	-
novel_circ_000248	intergenic	pseudoChr01	549	0.44	1	-	-	-	-	-	-
novel_circ_000250	antisense	pseudoChr01	305	0.38	1	-	-	-	-	-	-
novel_circ_000285	antisense	pseudoChr01	693	0.34	1	-	-	-	-	-	-
novel_circ_000287	intergenic	pseudoChr01	732	0.5	1	-	-	-	-	-	-
novel_circ_000294	antisense	pseudoChr01	563	0.54	1	-	-	-	-	-	-
novel_circ_000302	exon_intron	pseudoChr01	305	0.49	3	-	-	-	-	-	-
novel_circ_000307	annot_exons	pseudoChr01	1735	0.63	9	-	-	-	-	-	-
novel_circ_000310	annot_exons	pseudoChr01	1132	0.6	6	-	-	-	-	-	-
novel_circ_000313	antisense	pseudoChr01	168	0.61	1	-	-	-	-	-	-
novel_circ_000314	antisense	pseudoChr01	906	0.4	1	-	-	-	-	-	-
novel_circ_000334	antisense	pseudoChr01	392	0.33	1	-	-	-	-	-	-
novel_circ_000335	one_exon	pseudoChr01	392	0.33	1	-	-	-	-	-	-
novel_circ_000337	annot_exons	pseudoChr01	282	0.64	2	-	-	-	-	-	-
novel_circ_000338	intergenic	pseudoChr01	472	0.35	1	-	-	-	-	-	-
novel_circ_000349	intronic	pseudoChr01	933	0.4	1	-	-	-	-	-	-
novel_circ_000352	annot_exons	pseudoChr01	277	0.41	2	-	-	-	-	-	-
novel_circ_000354	antisense	pseudoChr01	417	0.31	1	-	-	-	-	-	-
novel_circ_000355	annot_exons	pseudoChr01	313	0.42	3	-	-	-	-	-	-
novel_circ_000356	annot_exons	pseudoChr01	263	0.38	2	-	-	-	-	-	-
novel_circ_000357	annot_exons	pseudoChr01	488	0.42	3	-	-	-	-	-	-
novel_circ_000361	intergenic	pseudoChr01	1343	0.41	1	-	-	-	-	-	-
novel_circ_000362	intergenic	pseudoChr01	964	0.39	1	-	-	-	-	-	-
novel_circ_000366	intergenic	pseudoChr01	601	0.38	1	-	-	-	-	-	-
novel_circ_000373	antisense	pseudoChr01	966	0.54	1	-	-	-	-	-	-
novel_circ_000374	antisense	pseudoChr01	725	0.51	1	-	-	-	-	-	-
novel_circ_000375	intronic	pseudoChr01	1664	0.51	1	-	-	-	-	-	-
novel_circ_000376	antisense	pseudoChr01	532	0.52	1	-	-	-	-	-	-
novel_circ_000377	intronic	pseudoChr01	1557	0.48	1	-	-	-	-	-	-
novel_circ_000378	antisense	pseudoChr01	1557	0.48	1	-	-	-	-	-	-
novel_circ_000382	annot_exons	pseudoChr01	243	0.43	2	-	-	-	-	-	-
novel_circ_000387	antisense	pseudoChr01	190	0.4	1	-	-	-	-	-	-
novel_circ_000393	antisense	pseudoChr01	347	0.41	1	-	-	-	-	-	-
novel_circ_000411	annot_exons	pseudoChr01	279	0.45	4	-	-	-	-	-	-
novel_circ_000413	intergenic	pseudoChr01	782	0.33	1	-	-	-	-	-	-
novel_circ_000423	antisense	pseudoChr01	158	0.7	1	-	-	-	-	-	-
novel_circ_000424	one_exon	pseudoChr01	472	0.42	1	-	-	-	-	-	-
novel_circ_000425	annot_exons	pseudoChr01	329	0.59	3	-	-	-	-	-	-
novel_circ_000438	annot_exons	pseudoChr01	295	0.49	2	-	-	-	-	-	-
novel_circ_000453	antisense	pseudoChr01	523	0.35	1	-	-	-	-	-	-
novel_circ_000454	exon_intron	pseudoChr01	1888	0.57	5	-	-	-	-	-	-
novel_circ_000455	antisense	pseudoChr01	3488	0.6	1	-	-	-	-	-	-
novel_circ_000456	exon_intron	pseudoChr01	378	0.64	5	-	-	-	-	-	-
novel_circ_000457	annot_exons	pseudoChr01	871	0.51	8	-	-	-	-	-	-
novel_circ_000458	exon_intron	pseudoChr01	962	0.51	1	-	-	-	-	-	-
novel_circ_000462	intronic	pseudoChr01	1323	0.47	1	-	-	-	-	-	-
novel_circ_000468	intergenic	pseudoChr01	1024	0.54	1	-	-	-	-	-	-
novel_circ_000472	antisense	pseudoChr01	1003	0.43	1	-	-	-	-	-	-
novel_circ_000473	intronic	pseudoChr01	1003	0.43	1	-	-	-	-	-	-
novel_circ_000477	annot_exons	pseudoChr01	516	0.55	3	-	-	-	-	-	-
novel_circ_000479	annot_exons	pseudoChr01	629	0.58	4	-	-	-	-	-	-
novel_circ_000480	annot_exons	pseudoChr01	701	0.57	5	-	-	-	-	-	-
novel_circ_000481	annot_exons	pseudoChr01	791	0.57	6	-	-	-	-	-	-
novel_circ_000482	annot_exons	pseudoChr01	280	0.55	2	-	-	-	-	-	-
novel_circ_000483	annot_exons	pseudoChr01	393	0.6	3	-	-	-	-	-	-
novel_circ_000484	annot_exons	pseudoChr01	465	0.58	4	-	-	-	-	-	-
novel_circ_000488	intergenic	pseudoChr01	528	0.38	1	-	-	-	-	-	-
novel_circ_000497	annot_exons	pseudoChr01	247	0.41	2	-	-	-	-	-	-
novel_circ_000498	antisense	pseudoChr01	317	0.33	1	-	-	-	-	-	-
novel_circ_000499	antisense	pseudoChr01	391	0.37	1	-	-	-	-	-	-
novel_circ_000500	annot_exons	pseudoChr01	414	0.47	3	-	-	-	-	-	-
novel_circ_000501	intergenic	pseudoChr01	493	0.44	1	-	-	-	-	-	-
novel_circ_000503	annot_exons	pseudoChr01	763	0.4	5	-	-	-	-	-	-
novel_circ_000511	intronic	pseudoChr01	346	0.42	1	-	-	-	-	-	-
novel_circ_000517	intronic	pseudoChr01	441	0.34	1	-	-	-	-	-	-
novel_circ_000531	intergenic	pseudoChr01	323	0.4	1	-	-	-	-	-	-
novel_circ_000537	annot_exons	pseudoChr01	711	0.39	4	-	-	-	-	-	-
novel_circ_000540	antisense	pseudoChr01	1338	0.34	1	-	-	-	-	-	-
novel_circ_000541	antisense	pseudoChr01	1137	0.34	1	-	-	-	-	-	-
novel_circ_000542	annot_exons	pseudoChr01	309	0.48	3	-	-	-	-	-	-
novel_circ_000552	intergenic	pseudoChr01	436	0.33	1	-	-	-	-	-	-
novel_circ_000558	annot_exons	pseudoChr01	309	0.48	2	-	-	-	-	-	-
novel_circ_000559	annot_exons	pseudoChr01	435	0.46	4	-	-	-	-	-	-
novel_circ_000560	annot_exons	pseudoChr01	513	0.47	6	-	-	-	-	-	-
novel_circ_000579	annot_exons	pseudoChr01	1388	0.46	4	-	-	-	-	-	-
novel_circ_000580	annot_exons	pseudoChr01	1656	0.45	6	-	-	-	-	-	-
novel_circ_000581	intergenic	pseudoChr01	512	0.38	1	-	-	-	-	-	-
novel_circ_000584	intergenic	pseudoChr01	738	0.55	1	-	-	-	-	-	-
novel_circ_000585	intergenic	pseudoChr01	320	0.44	1	-	-	-	-	-	-
novel_circ_000595	annot_exons	pseudoChr01	765	0.46	4	-	-	-	-	-	-
novel_circ_000596	annot_exons	pseudoChr01	341	0.41	3	-	-	-	-	-	-
novel_circ_000597	annot_exons	pseudoChr01	331	0.36	3	-	-	-	-	-	-
novel_circ_000598	annot_exons	pseudoChr01	1007	0.41	10	-	-	-	-	-	-
novel_circ_000599	annot_exons	pseudoChr01	1163	0.42	11	-	-	-	-	-	-
novel_circ_000600	annot_exons	pseudoChr01	612	0.53	3	-	-	-	-	-	-
novel_circ_000603	annot_exons	pseudoChr01	483	0.49	5	-	-	-	-	-	-
novel_circ_000605	annot_exons	pseudoChr01	448	0.57	4	-	-	-	-	-	-
novel_circ_000611	antisense	pseudoChr01	838	0.48	1	-	-	-	-	-	-
novel_circ_000612	exon_intron	pseudoChr01	2031	0.49	3	-	-	-	-	-	-
novel_circ_000616	exon_intron	pseudoChr01	407	0.6	4	-	-	-	-	-	-
novel_circ_000624	intronic	pseudoChr01	246	0.5	1	-	-	-	-	-	-
novel_circ_000625	antisense	pseudoChr01	813	0.48	1	-	-	-	-	-	-
novel_circ_000634	antisense	pseudoChr01	627	0.52	1	-	-	-	-	-	-
novel_circ_000635	intronic	pseudoChr01	530	0.34	1	-	-	-	-	-	-
novel_circ_000645	annot_exons	pseudoChr01	421	0.36	2	-	-	-	-	-	-
novel_circ_000646	annot_exons	pseudoChr01	313	0.43	3	-	-	-	-	-	-
novel_circ_000653	annot_exons	pseudoChr01	539	0.42	4	-	-	-	-	-	-
novel_circ_000669	intronic	pseudoChr01	426	0.34	1	-	-	-	-	-	-
novel_circ_000670	antisense	pseudoChr01	426	0.34	1	-	-	-	-	-	-
novel_circ_000678	intergenic	pseudoChr01	945	0.58	1	-	-	-	-	-	-
novel_circ_000680	annot_exons	pseudoChr01	732	0.59	3	-	-	-	-	-	-
novel_circ_000697	annot_exons	pseudoChr01	752	0.45	6	-	-	-	-	-	-
novel_circ_000712	intergenic	pseudoChr01	401	0.35	1	-	-	-	-	-	-
novel_circ_000718	one_exon	pseudoChr01	576	0.36	1	-	-	-	-	-	-
novel_circ_000721	intergenic	pseudoChr01	232	0.36	1	-	-	-	-	-	-
novel_circ_000722	intergenic	pseudoChr01	300	0.36	1	-	-	-	-	-	-
novel_circ_000723	intergenic	pseudoChr01	589	0.39	1	-	-	-	-	-	-
novel_circ_000726	intergenic	pseudoChr01	1311	0.34	1	-	-	-	-	-	-
novel_circ_000727	intergenic	pseudoChr01	349	0.45	1	-	-	-	-	-	-
novel_circ_000735	intergenic	pseudoChr01	391	0.51	1	-	-	-	-	-	-
novel_circ_000740	annot_exons	pseudoChr01	432	0.39	3	-	-	-	-	-	-
novel_circ_000744	annot_exons	pseudoChr01	676	0.45	3	-	-	-	-	-	-
novel_circ_000746	antisense	pseudoChr01	201	0.58	1	-	-	-	-	-	-
novel_circ_000747	antisense	pseudoChr01	939	0.49	1	-	-	-	-	-	-
novel_circ_000753	antisense	pseudoChr01	599	0.49	1	-	-	-	-	-	-
novel_circ_000756	antisense	pseudoChr01	874	0.63	1	-	-	-	-	-	-
novel_circ_000759	intergenic	pseudoChr01	187	0.41	1	-	-	-	-	-	-
novel_circ_000767	annot_exons	pseudoChr01	617	0.44	4	-	-	-	-	-	-
novel_circ_000768	annot_exons	pseudoChr01	671	0.47	4	-	-	-	-	-	-
novel_circ_000769	annot_exons	pseudoChr01	675	0.45	4	-	-	-	-	-	-
novel_circ_000774	annot_exons	pseudoChr01	314	0.46	3	-	-	-	-	-	-
novel_circ_000778	annot_exons	pseudoChr01	521	0.4	4	-	-	-	-	-	-
novel_circ_000779	annot_exons	pseudoChr01	417	0.41	3	-	-	-	-	-	-
novel_circ_000780	annot_exons	pseudoChr01	609	0.44	5	-	-	-	-	-	-
novel_circ_000782	annot_exons	pseudoChr01	403	0.39	5	-	-	-	-	-	-
novel_circ_000786	intergenic	pseudoChr01	680	0.47	1	-	-	-	-	-	-
novel_circ_000787	intergenic	pseudoChr01	603	0.42	1	-	-	-	-	-	-
novel_circ_000788	intergenic	pseudoChr01	887	0.43	1	-	-	-	-	-	-
novel_circ_000794	antisense	pseudoChr01	589	0.35	1	-	-	-	-	-	-
novel_circ_000796	annot_exons	pseudoChr01	1107	0.44	6	-	-	-	-	-	-
novel_circ_000798	intronic	pseudoChr01	353	0.4	1	-	-	-	-	-	-
novel_circ_000807	antisense	pseudoChr01	572	0.35	1	-	-	-	-	-	-
novel_circ_000808	intergenic	pseudoChr01	263	0.4	1	-	-	-	-	-	-
novel_circ_000816	exon_intron	pseudoChr01	1044	0.44	3	-	-	-	-	-	-
novel_circ_000817	annot_exons	pseudoChr01	513	0.42	3	-	-	-	-	-	-
novel_circ_000822	annot_exons	pseudoChr01	344	0.48	3	-	-	-	-	-	-
novel_circ_000830	intergenic	pseudoChr01	588	0.59	1	-	-	-	-	-	-
novel_circ_000832	intergenic	pseudoChr01	798	0.59	1	-	-	-	-	-	-
novel_circ_000833	intergenic	pseudoChr01	907	0.48	1	-	-	-	-	-	-
novel_circ_000836	antisense	pseudoChr01	414	0.5	1	-	-	-	-	-	-
novel_circ_000842	antisense	pseudoChr02	154	0.56	1	-	-	-	-	-	-
novel_circ_000844	annot_exons	pseudoChr02	286	0.58	2	-	-	-	-	-	-
novel_circ_000845	annot_exons	pseudoChr02	558	0.56	5	-	-	-	-	-	-
novel_circ_000847	annot_exons	pseudoChr02	759	0.67	8	-	-	-	-	-	-
novel_circ_000852	annot_exons	pseudoChr02	605	0.55	2	-	-	-	-	-	-
novel_circ_000853	annot_exons	pseudoChr02	415	0.56	4	-	-	-	-	-	-
novel_circ_000856	annot_exons	pseudoChr02	699	0.41	6	-	-	-	-	-	-
novel_circ_000858	annot_exons	pseudoChr02	753	0.55	4	-	-	-	-	-	-
novel_circ_000859	annot_exons	pseudoChr02	488	0.52	4	-	-	-	-	-	-
novel_circ_000860	antisense	pseudoChr02	820	0.39	1	-	-	-	-	-	-
novel_circ_000861	antisense	pseudoChr02	645	0.55	1	-	-	-	-	-	-
novel_circ_000862	annot_exons	pseudoChr02	500	0.53	5	-	-	-	-	-	-
novel_circ_000863	annot_exons	pseudoChr02	255	0.42	3	-	-	-	-	-	-
novel_circ_000864	annot_exons	pseudoChr02	1081	0.44	15	-	-	-	-	-	-
novel_circ_000865	antisense	pseudoChr02	434	0.39	1	-	-	-	-	-	-
novel_circ_000866	antisense	pseudoChr02	857	0.52	1	-	-	-	-	-	-
novel_circ_000867	antisense	pseudoChr02	264	0.43	1	-	-	-	-	-	-
novel_circ_000873	antisense	pseudoChr02	191	0.52	1	-	-	-	-	-	-
novel_circ_000875	annot_exons	pseudoChr02	316	0.61	2	-	-	-	-	-	-
novel_circ_000876	antisense	pseudoChr02	839	0.49	1	-	-	-	-	-	-
novel_circ_000877	one_exon	pseudoChr02	423	0.5	1	-	-	-	-	-	-
novel_circ_000880	one_exon	pseudoChr02	248	0.52	1	-	-	-	-	-	-
novel_circ_000887	intronic	pseudoChr02	561	0.36	1	-	-	-	-	-	-
novel_circ_000888	exon_intron	pseudoChr02	724	0.33	1	-	-	-	-	-	-
novel_circ_000891	annot_exons	pseudoChr02	475	0.4	5	-	-	-	-	-	-
novel_circ_000893	antisense	pseudoChr02	667	0.36	1	-	-	-	-	-	-
novel_circ_000894	intronic	pseudoChr02	398	0.32	1	-	-	-	-	-	-
novel_circ_000895	antisense	pseudoChr02	582	0.34	1	-	-	-	-	-	-
novel_circ_000902	annot_exons	pseudoChr02	318	0.59	2	-	-	-	-	-	-
novel_circ_000905	exon_intron	pseudoChr02	883	0.47	3	-	-	-	-	-	-
novel_circ_000922	exon_intron	pseudoChr02	300	0.5	3	-	-	-	-	-	-
novel_circ_000923	one_exon	pseudoChr02	795	0.52	1	-	-	-	-	-	-
novel_circ_000924	intronic	pseudoChr02	878	0.44	1	-	-	-	-	-	-
novel_circ_000925	antisense	pseudoChr02	398	0.36	1	-	-	-	-	-	-
novel_circ_000952	antisense	pseudoChr02	389	0.44	1	-	-	-	-	-	-
novel_circ_000958	annot_exons	pseudoChr02	505	0.59	4	-	-	-	-	-	-
novel_circ_000959	annot_exons	pseudoChr02	291	0.55	2	-	-	-	-	-	-
novel_circ_000961	intergenic	pseudoChr02	445	0.47	1	-	-	-	-	-	-
novel_circ_000962	annot_exons	pseudoChr02	125	0.53	2	-	-	-	-	-	-
novel_circ_000964	one_exon	pseudoChr02	158	0.66	1	-	-	-	-	-	-
novel_circ_000966	intergenic	pseudoChr02	667	0.36	1	-	-	-	-	-	-
novel_circ_000969	exon_intron	pseudoChr02	159	0.6	1	-	-	-	-	-	-
novel_circ_000970	intergenic	pseudoChr02	444	0.45	1	-	-	-	-	-	-
novel_circ_000971	exon_intron	pseudoChr02	4188	0.52	3	-	-	-	-	-	-
novel_circ_000972	antisense	pseudoChr02	6318	0.49	1	-	-	-	-	-	-
novel_circ_000986	antisense	pseudoChr02	616	0.55	1	-	-	-	-	-	-
novel_circ_000987	annot_exons	pseudoChr02	171	0.49	2	-	-	-	-	-	-
novel_circ_000991	annot_exons	pseudoChr02	386	0.64	3	-	-	-	-	-	-
novel_circ_000993	one_exon	pseudoChr02	536	0.52	1	-	-	-	-	-	-
novel_circ_000994	antisense	pseudoChr02	459	0.36	1	-	-	-	-	-	-
novel_circ_000995	intronic	pseudoChr02	459	0.36	1	-	-	-	-	-	-
novel_circ_000997	annot_exons	pseudoChr02	1134	0.53	7	-	-	-	-	-	-
novel_circ_001002	annot_exons	pseudoChr02	239	0.43	3	-	-	-	-	-	-
novel_circ_001003	annot_exons	pseudoChr02	686	0.6	6	-	-	-	-	-	-
novel_circ_001009	annot_exons	pseudoChr02	310	0.35	2	-	-	-	-	-	-
novel_circ_001010	annot_exons	pseudoChr02	577	0.49	3	-	-	-	-	-	-
novel_circ_001011	annot_exons	pseudoChr02	478	0.52	4	-	-	-	-	-	-
novel_circ_001012	antisense	pseudoChr02	1017	0.41	1	-	-	-	-	-	-
novel_circ_001030	intronic	pseudoChr02	1268	0.53	1	-	-	-	-	-	-
novel_circ_001046	intronic	pseudoChr02	577	0.39	1	-	-	-	-	-	-
novel_circ_001053	antisense	pseudoChr02	695	0.41	1	-	-	-	-	-	-
novel_circ_001074	exon_intron	pseudoChr02	1065	0.58	1	-	-	-	-	-	-
novel_circ_001075	intergenic	pseudoChr02	191	0.68	1	-	-	-	-	-	-
novel_circ_001076	intergenic	pseudoChr02	190	0.68	1	-	-	-	-	-	-
novel_circ_001077	antisense	pseudoChr02	656	0.56	1	-	-	-	-	-	-
novel_circ_001079	one_exon	pseudoChr02	194	0.62	1	-	-	-	-	-	-
novel_circ_001080	intergenic	pseudoChr02	933	0.61	1	-	-	-	-	-	-
novel_circ_001083	annot_exons	pseudoChr02	366	0.53	4	-	-	-	-	-	-
novel_circ_001084	annot_exons	pseudoChr02	234	0.58	3	-	-	-	-	-	-
novel_circ_001085	one_exon	pseudoChr02	274	0.41	1	-	-	-	-	-	-
novel_circ_001087	annot_exons	pseudoChr02	513	0.39	3	-	-	-	-	-	-
novel_circ_001088	antisense	pseudoChr02	1249	0.46	1	-	-	-	-	-	-
novel_circ_001089	annot_exons	pseudoChr02	584	0.42	3	-	-	-	-	-	-
novel_circ_001090	annot_exons	pseudoChr02	322	0.38	3	-	-	-	-	-	-
novel_circ_001098	antisense	pseudoChr02	530	0.31	1	-	-	-	-	-	-
novel_circ_001105	intronic	pseudoChr02	903	0.49	1	-	-	-	-	-	-
novel_circ_001114	antisense	pseudoChr02	357	0.32	1	-	-	-	-	-	-
novel_circ_001121	intergenic	pseudoChr02	917	0.37	1	-	-	-	-	-	-
novel_circ_001133	intronic	pseudoChr02	387	0.36	1	-	-	-	-	-	-
novel_circ_001142	annot_exons	pseudoChr02	633	0.4	4	-	-	-	-	-	-
novel_circ_001147	antisense	pseudoChr02	1797	0.51	1	-	-	-	-	-	-
novel_circ_001156	antisense	pseudoChr02	500	0.46	1	-	-	-	-	-	-
novel_circ_001157	annot_exons	pseudoChr02	503	0.41	4	-	-	-	-	-	-
novel_circ_001166	annot_exons	pseudoChr02	701	0.5	4	-	-	-	-	-	-
novel_circ_001172	intergenic	pseudoChr02	627	0.52	1	-	-	-	-	-	-
novel_circ_001173	intergenic	pseudoChr02	627	0.52	1	-	-	-	-	-	-
novel_circ_001193	intergenic	pseudoChr02	914	0.38	1	-	-	-	-	-	-
novel_circ_001198	antisense	pseudoChr02	419	0.32	1	-	-	-	-	-	-
novel_circ_001203	annot_exons	pseudoChr02	964	0.51	5	-	-	-	-	-	-
novel_circ_001226	annot_exons	pseudoChr02	315	0.47	2	-	-	-	-	-	-
novel_circ_001230	exon_intron	pseudoChr02	487	0.58	1	-	-	-	-	-	-
novel_circ_001233	antisense	pseudoChr02	322	0.65	1	-	-	-	-	-	-
novel_circ_001236	annot_exons	pseudoChr02	4014	0.64	8	-	-	-	-	-	-
novel_circ_001243	exon_intron	pseudoChr02	600	0.34	3	-	-	-	-	-	-
novel_circ_001245	annot_exons	pseudoChr02	132	0.46	2	-	-	-	-	-	-
novel_circ_001248	one_exon	pseudoChr02	726	0.44	1	-	-	-	-	-	-
novel_circ_001270	annot_exons	pseudoChr02	131	0.4	2	-	-	-	-	-	-
novel_circ_001271	antisense	pseudoChr02	645	0.37	1	-	-	-	-	-	-
novel_circ_001274	annot_exons	pseudoChr02	989	0.49	3	-	-	-	-	-	-
novel_circ_001302	antisense	pseudoChr02	708	0.39	1	-	-	-	-	-	-
novel_circ_001303	annot_exons	pseudoChr02	971	0.38	6	-	-	-	-	-	-
novel_circ_001305	annot_exons	pseudoChr02	311	0.38	2	-	-	-	-	-	-
novel_circ_001308	antisense	pseudoChr02	521	0.32	1	-	-	-	-	-	-
novel_circ_001316	intronic	pseudoChr02	767	0.64	1	-	-	-	-	-	-
novel_circ_001328	annot_exons	pseudoChr02	346	0.49	2	-	-	-	-	-	-
novel_circ_001332	intronic	pseudoChr02	675	0.37	1	-	-	-	-	-	-
novel_circ_001336	one_exon	pseudoChr02	648	0.47	1	-	-	-	-	-	-
novel_circ_001340	intronic	pseudoChr02	505	0.51	1	-	-	-	-	-	-
novel_circ_001347	antisense	pseudoChr02	228	0.49	1	-	-	-	-	-	-
novel_circ_001351	annot_exons	pseudoChr02	645	0.52	6	-	-	-	-	-	-
novel_circ_001352	annot_exons	pseudoChr02	705	0.55	6	-	-	-	-	-	-
novel_circ_001353	intronic	pseudoChr02	822	0.49	1	-	-	-	-	-	-
novel_circ_001354	annot_exons	pseudoChr02	163	0.52	2	-	-	-	-	-	-
novel_circ_001357	annot_exons	pseudoChr02	576	0.5	5	-	-	-	-	-	-
novel_circ_001365	annot_exons	pseudoChr02	1162	0.42	7	-	-	-	-	-	-
novel_circ_001366	one_exon	pseudoChr02	480	0.4	1	-	-	-	-	-	-
novel_circ_001378	intronic	pseudoChr02	3372	0.35	1	-	-	-	-	-	-
novel_circ_001380	antisense	pseudoChr02	779	0.37	1	-	-	-	-	-	-
novel_circ_001381	intronic	pseudoChr02	401	0.36	1	-	-	-	-	-	-
novel_circ_001384	annot_exons	pseudoChr02	895	0.44	7	-	-	-	-	-	-
novel_circ_001389	annot_exons	pseudoChr02	555	0.59	4	-	-	-	-	-	-
novel_circ_001391	one_exon	pseudoChr02	426	0.65	1	-	-	-	-	-	-
novel_circ_001396	annot_exons	pseudoChr02	313	0.51	3	-	-	-	-	-	-
novel_circ_001402	one_exon	pseudoChr02	487	0.39	1	-	-	-	-	-	-
novel_circ_001403	antisense	pseudoChr02	390	0.38	1	-	-	-	-	-	-
novel_circ_001404	intronic	pseudoChr02	430	0.36	1	-	-	-	-	-	-
novel_circ_001418	antisense	pseudoChr02	1176	0.45	1	-	-	-	-	-	-
novel_circ_001427	intergenic	pseudoChr02	2141	0.49	1	-	-	-	-	-	-
novel_circ_001434	annot_exons	pseudoChr02	1205	0.48	9	-	-	-	-	-	-
novel_circ_001436	annot_exons	pseudoChr02	1366	0.4	12	-	-	-	-	-	-
novel_circ_001447	annot_exons	pseudoChr02	816	0.41	6	-	-	-	-	-	-
novel_circ_001468	annot_exons	pseudoChr02	269	0.38	3	-	-	-	-	-	-
novel_circ_001473	exon_intron	pseudoChr02	3037	0.58	10	-	-	-	-	-	-
novel_circ_001476	annot_exons	pseudoChr02	886	0.49	7	-	-	-	-	-	-
novel_circ_001477	annot_exons	pseudoChr02	284	0.47	2	-	-	-	-	-	-
novel_circ_001478	one_exon	pseudoChr02	244	0.58	1	-	-	-	-	-	-
novel_circ_001479	antisense	pseudoChr02	244	0.58	1	-	-	-	-	-	-
novel_circ_001481	intronic	pseudoChr02	1846	0.6	1	-	-	-	-	-	-
novel_circ_001482	antisense	pseudoChr02	1846	0.6	1	-	-	-	-	-	-
novel_circ_001483	intergenic	pseudoChr02	996	0.56	1	-	-	-	-	-	-
novel_circ_001485	annot_exons	pseudoChr02	646	0.56	4	-	-	-	-	-	-
novel_circ_001489	antisense	pseudoChr02	5015	0.64	1	-	-	-	-	-	-
novel_circ_001493	antisense	pseudoChr02	243	0.61	1	-	-	-	-	-	-
novel_circ_001500	antisense	pseudoChr02	642	0.32	1	-	-	-	-	-	-
novel_circ_001502	intronic	pseudoChr02	548	0.31	1	-	-	-	-	-	-
novel_circ_001506	antisense	pseudoChr02	264	0.67	1	-	-	-	-	-	-
novel_circ_001507	one_exon	pseudoChr02	336	0.67	1	-	-	-	-	-	-
novel_circ_001508	antisense	pseudoChr02	221	0.48	1	-	-	-	-	-	-
novel_circ_001521	annot_exons	pseudoChr02	394	0.43	3	-	-	-	-	-	-
novel_circ_001522	intronic	pseudoChr02	670	0.41	1	-	-	-	-	-	-
novel_circ_001523	antisense	pseudoChr02	670	0.41	1	-	-	-	-	-	-
novel_circ_001524	exon_intron	pseudoChr02	486	0.51	5	-	-	-	-	-	-
novel_circ_001527	exon_intron	pseudoChr02	537	0.45	4	-	-	-	-	-	-
novel_circ_001529	annot_exons	pseudoChr02	477	0.7	2	-	-	-	-	-	-
novel_circ_001530	intergenic	pseudoChr02	466	0.53	1	-	-	-	-	-	-
novel_circ_001534	annot_exons	pseudoChr02	665	0.58	4	-	-	-	-	-	-
novel_circ_001538	intronic	pseudoChr02	822	0.33	1	-	-	-	-	-	-
novel_circ_001567	one_exon	pseudoChr02	179	0.66	1	-	-	-	-	-	-
novel_circ_001568	antisense	pseudoChr02	1012	0.41	1	-	-	-	-	-	-
novel_circ_001594	annot_exons	pseudoChr02	188	0.54	2	-	-	-	-	-	-
novel_circ_001597	antisense	pseudoChr02	707	0.44	1	-	-	-	-	-	-
novel_circ_001599	annot_exons	pseudoChr02	1514	0.52	8	-	-	-	-	-	-
novel_circ_001605	intronic	pseudoChr02	715	0.49	1	-	-	-	-	-	-
novel_circ_001624	annot_exons	pseudoChr02	597	0.42	5	-	-	-	-	-	-
novel_circ_001629	annot_exons	pseudoChr02	550	0.33	4	-	-	-	-	-	-
novel_circ_001630	annot_exons	pseudoChr02	144	0.34	2	-	-	-	-	-	-
novel_circ_001631	annot_exons	pseudoChr02	929	0.45	6	-	-	-	-	-	-
novel_circ_001632	one_exon	pseudoChr02	329	0.65	1	-	-	-	-	-	-
novel_circ_001633	intergenic	pseudoChr02	369	0.4	1	-	-	-	-	-	-
novel_circ_001634	intergenic	pseudoChr02	422	0.36	1	-	-	-	-	-	-
novel_circ_001635	antisense	pseudoChr02	705	0.43	1	-	-	-	-	-	-
novel_circ_001640	intronic	pseudoChr02	626	0.39	1	-	-	-	-	-	-
novel_circ_001643	intronic	pseudoChr02	782	0.4	1	-	-	-	-	-	-
novel_circ_001645	antisense	pseudoChr02	362	0.51	1	-	-	-	-	-	-
novel_circ_001646	antisense	pseudoChr02	775	0.32	1	-	-	-	-	-	-
novel_circ_001648	antisense	pseudoChr02	500	0.4	1	-	-	-	-	-	-
novel_circ_001653	antisense	pseudoChr02	522	0.32	1	-	-	-	-	-	-
novel_circ_001654	antisense	pseudoChr02	514	0.34	1	-	-	-	-	-	-
novel_circ_001655	intronic	pseudoChr02	419	0.28	1	-	-	-	-	-	-
novel_circ_001657	antisense	pseudoChr02	524	0.48	1	-	-	-	-	-	-
novel_circ_001658	intronic	pseudoChr02	494	0.37	1	-	-	-	-	-	-
novel_circ_001659	antisense	pseudoChr02	274	0.34	1	-	-	-	-	-	-
novel_circ_001660	intronic	pseudoChr02	551	0.32	1	-	-	-	-	-	-
novel_circ_001661	antisense	pseudoChr02	1759	0.44	1	-	-	-	-	-	-
novel_circ_001662	intronic	pseudoChr02	1296	0.43	1	-	-	-	-	-	-
novel_circ_001663	antisense	pseudoChr02	741	0.48	1	-	-	-	-	-	-
novel_circ_001664	antisense	pseudoChr02	518	0.41	1	-	-	-	-	-	-
novel_circ_001671	annot_exons	pseudoChr02	556	0.46	5	-	-	-	-	-	-
novel_circ_001676	intergenic	pseudoChr02	281	0.3	1	-	-	-	-	-	-
novel_circ_001712	intronic	pseudoChr02	287	0.37	1	-	-	-	-	-	-
novel_circ_001716	intronic	pseudoChr02	284	0.41	1	-	-	-	-	-	-
novel_circ_001717	intronic	pseudoChr02	324	0.33	1	-	-	-	-	-	-
novel_circ_001727	annot_exons	pseudoChr02	417	0.47	6	-	-	-	-	-	-
novel_circ_001740	antisense	pseudoChr02	456	0.32	1	-	-	-	-	-	-
novel_circ_001743	antisense	pseudoChr02	608	0.41	1	-	-	-	-	-	-
novel_circ_001744	intronic	pseudoChr02	608	0.41	1	-	-	-	-	-	-
novel_circ_001761	annot_exons	pseudoChr02	477	0.43	6	-	-	-	-	-	-
novel_circ_001764	antisense	pseudoChr02	154	0.44	1	-	-	-	-	-	-
novel_circ_001765	antisense	pseudoChr02	713	0.36	1	-	-	-	-	-	-
novel_circ_001766	intronic	pseudoChr02	643	0.44	1	-	-	-	-	-	-
novel_circ_001778	antisense	pseudoChr02	630	0.58	1	-	-	-	-	-	-
novel_circ_001780	intergenic	pseudoChr02	320	0.6	1	-	-	-	-	-	-
novel_circ_001784	antisense	pseudoChr02	199	0.41	1	-	-	-	-	-	-
novel_circ_001800	annot_exons	pseudoChr02	260	0.54	2	-	-	-	-	-	-
novel_circ_001801	intergenic	pseudoChr02	1553	0.41	1	-	-	-	-	-	-
novel_circ_001812	antisense	pseudoChr03	722	0.48	1	-	-	-	-	-	-
novel_circ_001816	annot_exons	pseudoChr03	454	0.54	3	-	-	-	-	-	-
novel_circ_001817	annot_exons	pseudoChr03	769	0.57	5	-	-	-	-	-	-
novel_circ_001819	intronic	pseudoChr03	369	0.51	1	-	-	-	-	-	-
novel_circ_001820	antisense	pseudoChr03	607	0.66	1	-	-	-	-	-	-
novel_circ_001821	exon_intron	pseudoChr03	203	0.67	3	-	-	-	-	-	-
novel_circ_001823	antisense	pseudoChr03	160	0.61	1	-	-	-	-	-	-
novel_circ_001824	annot_exons	pseudoChr03	703	0.58	5	-	-	-	-	-	-
novel_circ_001825	annot_exons	pseudoChr03	603	0.59	4	-	-	-	-	-	-
novel_circ_001861	annot_exons	pseudoChr03	308	0.48	2	-	-	-	-	-	-
novel_circ_001866	intronic	pseudoChr03	363	0.4	1	-	-	-	-	-	-
novel_circ_001877	intronic	pseudoChr03	876	0.52	1	-	-	-	-	-	-
novel_circ_001886	antisense	pseudoChr03	968	0.39	1	-	-	-	-	-	-
novel_circ_001888	intronic	pseudoChr03	1143	0.36	1	-	-	-	-	-	-
novel_circ_001890	intronic	pseudoChr03	382	0.52	1	-	-	-	-	-	-
novel_circ_001893	intronic	pseudoChr03	835	0.47	1	-	-	-	-	-	-
novel_circ_001896	antisense	pseudoChr03	608	0.49	1	-	-	-	-	-	-
novel_circ_001897	intergenic	pseudoChr03	1783	0.46	1	-	-	-	-	-	-
novel_circ_001900	antisense	pseudoChr03	596	0.36	1	-	-	-	-	-	-
novel_circ_001903	annot_exons	pseudoChr03	291	0.46	3	-	-	-	-	-	-
novel_circ_001905	antisense	pseudoChr03	743	0.54	1	-	-	-	-	-	-
novel_circ_001912	antisense	pseudoChr03	645	0.34	1	-	-	-	-	-	-
novel_circ_001923	annot_exons	pseudoChr03	288	0.4	2	-	-	-	-	-	-
novel_circ_001926	annot_exons	pseudoChr03	1103	0.46	6	-	-	-	-	-	-
novel_circ_001927	annot_exons	pseudoChr03	483	0.42	4	-	-	-	-	-	-
novel_circ_001930	annot_exons	pseudoChr03	334	0.46	3	-	-	-	-	-	-
novel_circ_001951	annot_exons	pseudoChr03	704	0.47	5	-	-	-	-	-	-
novel_circ_001954	antisense	pseudoChr03	295	0.49	1	-	-	-	-	-	-
novel_circ_001956	annot_exons	pseudoChr03	647	0.43	6	-	-	-	-	-	-
novel_circ_001957	annot_exons	pseudoChr03	2211	0.36	3	-	-	-	-	-	-
novel_circ_001959	annot_exons	pseudoChr03	912	0.55	3	-	-	-	-	-	-
novel_circ_001965	annot_exons	pseudoChr03	989	0.45	7	-	-	-	-	-	-
novel_circ_001966	antisense	pseudoChr03	707	0.46	1	-	-	-	-	-	-
novel_circ_001968	annot_exons	pseudoChr03	220	0.43	2	-	-	-	-	-	-
novel_circ_001969	annot_exons	pseudoChr03	1637	0.39	14	-	-	-	-	-	-
novel_circ_001971	annot_exons	pseudoChr03	332	0.37	4	-	-	-	-	-	-
novel_circ_001976	antisense	pseudoChr03	203	0.35	1	-	-	-	-	-	-
novel_circ_001981	annot_exons	pseudoChr03	1200	0.54	2	-	-	-	-	-	-
novel_circ_001982	annot_exons	pseudoChr03	799	0.41	6	-	-	-	-	-	-
novel_circ_001984	intronic	pseudoChr03	353	0.37	1	-	-	-	-	-	-
novel_circ_001987	annot_exons	pseudoChr03	432	0.57	4	-	-	-	-	-	-
novel_circ_001988	one_exon	pseudoChr03	170	0.68	1	-	-	-	-	-	-
novel_circ_002024	intergenic	pseudoChr03	148	0.52	1	-	-	-	-	-	-
novel_circ_002025	intergenic	pseudoChr03	1442	0.4	1	-	-	-	-	-	-
novel_circ_002030	annot_exons	pseudoChr03	507	0.54	3	-	-	-	-	-	-
novel_circ_002033	antisense	pseudoChr03	429	0.41	1	-	-	-	-	-	-
novel_circ_002034	intergenic	pseudoChr03	405	0.32	1	-	-	-	-	-	-
novel_circ_002036	antisense	pseudoChr03	839	0.44	1	-	-	-	-	-	-
novel_circ_002043	annot_exons	pseudoChr03	1103	0.49	7	-	-	-	-	-	-
novel_circ_002044	annot_exons	pseudoChr03	1487	0.48	10	-	-	-	-	-	-
novel_circ_002045	annot_exons	pseudoChr03	629	0.47	5	-	-	-	-	-	-
novel_circ_002048	antisense	pseudoChr03	885	0.34	1	-	-	-	-	-	-
novel_circ_002064	antisense	pseudoChr03	579	0.36	1	-	-	-	-	-	-
novel_circ_002066	annot_exons	pseudoChr03	829	0.43	5	-	-	-	-	-	-
novel_circ_002068	annot_exons	pseudoChr03	738	0.45	6	-	-	-	-	-	-
novel_circ_002069	annot_exons	pseudoChr03	402	0.47	3	-	-	-	-	-	-
novel_circ_002070	intergenic	pseudoChr03	522	0.31	1	-	-	-	-	-	-
novel_circ_002075	annot_exons	pseudoChr03	444	0.39	4	-	-	-	-	-	-
novel_circ_002084	antisense	pseudoChr03	368	0.41	1	-	-	-	-	-	-
novel_circ_002085	intronic	pseudoChr03	377	0.42	1	-	-	-	-	-	-
novel_circ_002090	antisense	pseudoChr03	335	0.43	1	-	-	-	-	-	-
novel_circ_002092	annot_exons	pseudoChr03	216	0.58	2	-	-	-	-	-	-
novel_circ_002093	antisense	pseudoChr03	4639	0.39	1	-	-	-	-	-	-
novel_circ_002099	annot_exons	pseudoChr03	814	0.5	8	-	-	-	-	-	-
novel_circ_002100	annot_exons	pseudoChr03	655	0.48	4	-	-	-	-	-	-
novel_circ_002106	exon_intron	pseudoChr03	603	0.35	1	-	-	-	-	-	-
novel_circ_002108	intergenic	pseudoChr03	738	0.4	1	-	-	-	-	-	-
novel_circ_002113	intergenic	pseudoChr03	867	0.46	1	-	-	-	-	-	-
novel_circ_002114	annot_exons	pseudoChr03	611	0.59	3	-	-	-	-	-	-
novel_circ_002117	one_exon	pseudoChr03	211	0.57	1	-	-	-	-	-	-
novel_circ_002131	intronic	pseudoChr03	753	0.37	1	-	-	-	-	-	-
novel_circ_002136	intergenic	pseudoChr03	260	0.53	1	-	-	-	-	-	-
novel_circ_002137	intergenic	pseudoChr03	485	0.51	1	-	-	-	-	-	-
novel_circ_002140	intergenic	pseudoChr03	272	0.44	1	-	-	-	-	-	-
novel_circ_002141	intergenic	pseudoChr03	451	0.37	1	-	-	-	-	-	-
novel_circ_002143	intergenic	pseudoChr03	229	0.36	1	-	-	-	-	-	-
novel_circ_002146	intergenic	pseudoChr03	1497	0.42	1	-	-	-	-	-	-
novel_circ_002147	antisense	pseudoChr03	891	0.44	1	-	-	-	-	-	-
novel_circ_002148	antisense	pseudoChr03	370	0.31	1	-	-	-	-	-	-
novel_circ_002152	annot_exons	pseudoChr03	486	0.48	4	-	-	-	-	-	-
novel_circ_002154	annot_exons	pseudoChr03	333	0.52	3	-	-	-	-	-	-
novel_circ_002155	annot_exons	pseudoChr03	596	0.43	3	-	-	-	-	-	-
novel_circ_002160	antisense	pseudoChr03	707	0.48	1	-	-	-	-	-	-
novel_circ_002161	annot_exons	pseudoChr03	388	0.46	4	-	-	-	-	-	-
novel_circ_002162	antisense	pseudoChr03	348	0.35	1	-	-	-	-	-	-
novel_circ_002189	intronic	pseudoChr03	627	0.36	1	-	-	-	-	-	-
novel_circ_002190	antisense	pseudoChr03	464	0.4	1	-	-	-	-	-	-
novel_circ_002196	antisense	pseudoChr03	356	0.38	1	-	-	-	-	-	-
novel_circ_002197	annot_exons	pseudoChr03	2067	0.45	13	-	-	-	-	-	-
novel_circ_002199	intergenic	pseudoChr03	417	0.34	1	-	-	-	-	-	-
novel_circ_002200	intergenic	pseudoChr03	493	0.39	1	-	-	-	-	-	-
novel_circ_002202	intergenic	pseudoChr03	385	0.41	1	-	-	-	-	-	-
novel_circ_002203	antisense	pseudoChr03	642	0.38	1	-	-	-	-	-	-
novel_circ_002204	intronic	pseudoChr03	642	0.38	1	-	-	-	-	-	-
novel_circ_002205	intronic	pseudoChr03	477	0.3	1	-	-	-	-	-	-
novel_circ_002206	intronic	pseudoChr03	433	0.37	1	-	-	-	-	-	-
novel_circ_002209	intergenic	pseudoChr03	429	0.37	1	-	-	-	-	-	-
novel_circ_002210	intergenic	pseudoChr03	482	0.35	1	-	-	-	-	-	-
novel_circ_002220	intergenic	pseudoChr03	426	0.38	1	-	-	-	-	-	-
novel_circ_002221	intergenic	pseudoChr03	699	0.43	1	-	-	-	-	-	-
novel_circ_002222	intergenic	pseudoChr03	663	0.36	1	-	-	-	-	-	-
novel_circ_002223	intergenic	pseudoChr03	512	0.33	1	-	-	-	-	-	-
novel_circ_002224	intergenic	pseudoChr03	465	0.38	1	-	-	-	-	-	-
novel_circ_002225	intergenic	pseudoChr03	534	0.38	1	-	-	-	-	-	-
novel_circ_002226	intergenic	pseudoChr03	811	0.41	1	-	-	-	-	-	-
novel_circ_002227	intergenic	pseudoChr03	612	0.35	1	-	-	-	-	-	-
novel_circ_002228	intergenic	pseudoChr03	323	0.36	1	-	-	-	-	-	-
novel_circ_002229	intergenic	pseudoChr03	897	0.4	1	-	-	-	-	-	-
novel_circ_002231	intergenic	pseudoChr03	309	0.36	1	-	-	-	-	-	-
novel_circ_002232	intergenic	pseudoChr03	752	0.41	1	-	-	-	-	-	-
novel_circ_002235	annot_exons	pseudoChr03	1902	0.68	10	-	-	-	-	-	-
novel_circ_002236	antisense	pseudoChr03	263	0.61	1	-	-	-	-	-	-
novel_circ_002237	annot_exons	pseudoChr03	132	0.49	2	-	-	-	-	-	-
novel_circ_002238	annot_exons	pseudoChr03	80	0.54	2	-	-	-	-	-	-
novel_circ_002239	one_exon	pseudoChr03	237	0.49	1	-	-	-	-	-	-
novel_circ_002240	antisense	pseudoChr03	388	0.7	1	-	-	-	-	-	-
novel_circ_002241	one_exon	pseudoChr03	268	0.62	1	-	-	-	-	-	-
novel_circ_002272	antisense	pseudoChr03	678	0.52	1	-	-	-	-	-	-
novel_circ_002274	antisense	pseudoChr03	716	0.58	1	-	-	-	-	-	-
novel_circ_002278	intronic	pseudoChr03	234	0.39	1	-	-	-	-	-	-
novel_circ_002285	annot_exons	pseudoChr03	685	0.56	7	-	-	-	-	-	-
novel_circ_002287	annot_exons	pseudoChr03	585	0.55	5	-	-	-	-	-	-
novel_circ_002289	annot_exons	pseudoChr03	1024	0.55	7	-	-	-	-	-	-
novel_circ_002290	annot_exons	pseudoChr03	588	0.52	4	-	-	-	-	-	-
novel_circ_002291	antisense	pseudoChr03	268	0.62	1	-	-	-	-	-	-
novel_circ_002294	annot_exons	pseudoChr03	631	0.57	6	-	-	-	-	-	-
novel_circ_002304	one_exon	pseudoChr03	1365	0.47	1	-	-	-	-	-	-
novel_circ_002314	intronic	pseudoChr03	915	0.42	1	-	-	-	-	-	-
novel_circ_002315	antisense	pseudoChr03	915	0.42	1	-	-	-	-	-	-
novel_circ_002316	antisense	pseudoChr03	420	0.37	1	-	-	-	-	-	-
novel_circ_002317	intergenic	pseudoChr03	335	0.32	1	-	-	-	-	-	-
novel_circ_002328	annot_exons	pseudoChr03	411	0.4	3	-	-	-	-	-	-
novel_circ_002329	annot_exons	pseudoChr03	449	0.43	6	-	-	-	-	-	-
novel_circ_002330	annot_exons	pseudoChr03	826	0.4	7	-	-	-	-	-	-
novel_circ_002331	annot_exons	pseudoChr03	385	0.58	2	-	-	-	-	-	-
novel_circ_002332	one_exon	pseudoChr03	259	0.58	1	-	-	-	-	-	-
novel_circ_002337	intergenic	pseudoChr03	1078	0.48	1	-	-	-	-	-	-
novel_circ_002339	antisense	pseudoChr03	421	0.3	1	-	-	-	-	-	-
novel_circ_002355	annot_exons	pseudoChr03	740	0.48	6	-	-	-	-	-	-
novel_circ_002362	intergenic	pseudoChr03	303	0.69	1	-	-	-	-	-	-
novel_circ_002363	annot_exons	pseudoChr03	197	0.56	2	-	-	-	-	-	-
novel_circ_002365	intergenic	pseudoChr03	240	0.36	1	-	-	-	-	-	-
novel_circ_002374	antisense	pseudoChr03	409	0.38	1	-	-	-	-	-	-
novel_circ_002390	annot_exons	pseudoChr03	195	0.5	2	-	-	-	-	-	-
novel_circ_002397	intergenic	pseudoChr03	677	0.5	1	-	-	-	-	-	-
novel_circ_002399	annot_exons	pseudoChr03	242	0.67	2	-	-	-	-	-	-
novel_circ_002403	annot_exons	pseudoChr03	2309	0.62	18	-	-	-	-	-	-
novel_circ_002404	annot_exons	pseudoChr03	1106	0.65	9	-	-	-	-	-	-
novel_circ_002405	annot_exons	pseudoChr03	1509	0.65	11	-	-	-	-	-	-
novel_circ_002406	annot_exons	pseudoChr03	832	0.64	6	-	-	-	-	-	-
novel_circ_002407	exon_intron	pseudoChr03	2765	0.63	13	-	-	-	-	-	-
novel_circ_002409	annot_exons	pseudoChr03	1518	0.65	10	-	-	-	-	-	-
novel_circ_002411	exon_intron	pseudoChr03	304	0.61	3	-	-	-	-	-	-
novel_circ_002413	exon_intron	pseudoChr03	6498	0.62	5	-	-	-	-	-	-
novel_circ_002414	intronic	pseudoChr03	976	0.43	1	-	-	-	-	-	-
novel_circ_002429	intergenic	pseudoChr03	698	0.43	1	-	-	-	-	-	-
novel_circ_002430	intergenic	pseudoChr03	1072	0.56	1	-	-	-	-	-	-
novel_circ_002431	intergenic	pseudoChr03	927	0.47	1	-	-	-	-	-	-
novel_circ_002441	antisense	pseudoChr03	324	0.57	1	-	-	-	-	-	-
novel_circ_002456	antisense	pseudoChr03	173	0.42	1	-	-	-	-	-	-
novel_circ_002463	intergenic	pseudoChr03	352	0.32	1	-	-	-	-	-	-
novel_circ_002467	intronic	pseudoChr03	417	0.31	1	-	-	-	-	-	-
novel_circ_002470	intronic	pseudoChr03	789	0.48	1	-	-	-	-	-	-
novel_circ_002471	antisense	pseudoChr03	1339	0.53	1	-	-	-	-	-	-
novel_circ_002484	intergenic	pseudoChr03	493	0.44	1	-	-	-	-	-	-
novel_circ_002491	annot_exons	pseudoChr03	264	0.52	2	-	-	-	-	-	-
novel_circ_002494	intergenic	pseudoChr03	999	0.34	1	-	-	-	-	-	-
novel_circ_002495	intronic	pseudoChr03	254	0.44	1	-	-	-	-	-	-
novel_circ_002497	one_exon	pseudoChr03	502	0.41	1	-	-	-	-	-	-
novel_circ_002498	antisense	pseudoChr03	434	0.64	1	-	-	-	-	-	-
novel_circ_002499	intergenic	pseudoChr03	232	0.45	1	-	-	-	-	-	-
novel_circ_002500	annot_exons	pseudoChr03	411	0.56	2	-	-	-	-	-	-
novel_circ_002501	antisense	pseudoChr03	5136	0.58	1	-	-	-	-	-	-
novel_circ_002502	one_exon	pseudoChr03	204	0.59	1	-	-	-	-	-	-
novel_circ_002503	antisense	pseudoChr03	800	0.58	1	-	-	-	-	-	-
novel_circ_002504	annot_exons	pseudoChr03	884	0.63	7	-	-	-	-	-	-
novel_circ_002512	annot_exons	pseudoChr03	783	0.48	4	-	-	-	-	-	-
novel_circ_002513	one_exon	pseudoChr03	270	0.4	1	-	-	-	-	-	-
novel_circ_002514	annot_exons	pseudoChr03	414	0.46	2	-	-	-	-	-	-
novel_circ_002515	annot_exons	pseudoChr03	538	0.5	3	-	-	-	-	-	-
novel_circ_002518	one_exon	pseudoChr03	219	0.58	1	-	-	-	-	-	-
novel_circ_002521	intronic	pseudoChr03	400	0.3	1	-	-	-	-	-	-
novel_circ_002527	annot_exons	pseudoChr03	394	0.41	3	-	-	-	-	-	-
novel_circ_002528	annot_exons	pseudoChr03	353	0.48	2	-	-	-	-	-	-
novel_circ_002530	intergenic	pseudoChr03	373	0.4	1	-	-	-	-	-	-
novel_circ_002540	intronic	pseudoChr03	462	0.43	1	-	-	-	-	-	-
novel_circ_002541	intergenic	pseudoChr03	552	0.44	1	-	-	-	-	-	-
novel_circ_002554	one_exon	pseudoChr03	165	0.52	1	-	-	-	-	-	-
novel_circ_002555	antisense	pseudoChr03	628	0.5	1	-	-	-	-	-	-
novel_circ_002559	annot_exons	pseudoChr03	1349	0.38	10	-	-	-	-	-	-
novel_circ_002560	annot_exons	pseudoChr03	1128	0.39	8	-	-	-	-	-	-
novel_circ_002561	annot_exons	pseudoChr03	386	0.37	3	-	-	-	-	-	-
novel_circ_002562	exon_intron	pseudoChr03	738	0.44	3	-	-	-	-	-	-
novel_circ_002565	annot_exons	pseudoChr03	1819	0.44	3	-	-	-	-	-	-
novel_circ_002578	antisense	pseudoChr03	542	0.34	1	-	-	-	-	-	-
novel_circ_002579	annot_exons	pseudoChr03	1996	0.43	7	-	-	-	-	-	-
novel_circ_002587	annot_exons	pseudoChr03	182	0.38	2	-	-	-	-	-	-
novel_circ_002590	intronic	pseudoChr04	326	0.35	1	-	-	-	-	-	-
novel_circ_002594	one_exon	pseudoChr04	478	0.33	1	-	-	-	-	-	-
novel_circ_002600	intergenic	pseudoChr04	670	0.42	1	-	-	-	-	-	-
novel_circ_002602	intergenic	pseudoChr04	890	0.46	1	-	-	-	-	-	-
novel_circ_002604	antisense	pseudoChr04	302	0.53	1	-	-	-	-	-	-
novel_circ_002605	annot_exons	pseudoChr04	584	0.43	3	-	-	-	-	-	-
novel_circ_002606	annot_exons	pseudoChr04	450	0.47	3	-	-	-	-	-	-
novel_circ_002607	annot_exons	pseudoChr04	592	0.46	4	-	-	-	-	-	-
novel_circ_002611	one_exon	pseudoChr04	159	0.53	1	-	-	-	-	-	-
novel_circ_002612	annot_exons	pseudoChr04	169	0.4	2	-	-	-	-	-	-
novel_circ_002620	intronic	pseudoChr04	424	0.36	1	-	-	-	-	-	-
novel_circ_002629	antisense	pseudoChr04	379	0.32	1	-	-	-	-	-	-
novel_circ_002641	intronic	pseudoChr04	780	0.38	1	-	-	-	-	-	-
novel_circ_002648	antisense	pseudoChr04	1019	0.36	1	-	-	-	-	-	-
novel_circ_002664	exon_intron	pseudoChr04	292	0.46	4	-	-	-	-	-	-
novel_circ_002665	annot_exons	pseudoChr04	768	0.42	5	-	-	-	-	-	-
novel_circ_002671	one_exon	pseudoChr04	3772	0.51	1	-	-	-	-	-	-
novel_circ_002672	annot_exons	pseudoChr04	391	0.43	2	-	-	-	-	-	-
novel_circ_002678	antisense	pseudoChr04	429	0.39	1	-	-	-	-	-	-
novel_circ_002679	antisense	pseudoChr04	778	0.37	1	-	-	-	-	-	-
novel_circ_002680	intronic	pseudoChr04	795	0.52	1	-	-	-	-	-	-
novel_circ_002718	intronic	pseudoChr04	476	0.34	1	-	-	-	-	-	-
novel_circ_002745	intronic	pseudoChr04	763	0.41	1	-	-	-	-	-	-
novel_circ_002746	exon_intron	pseudoChr04	1211	0.45	4	-	-	-	-	-	-
novel_circ_002747	annot_exons	pseudoChr04	308	0.51	3	-	-	-	-	-	-
novel_circ_002766	annot_exons	pseudoChr04	745	0.52	6	-	-	-	-	-	-
novel_circ_002784	antisense	pseudoChr04	727	0.38	1	-	-	-	-	-	-
novel_circ_002791	one_exon	pseudoChr04	172	0.33	1	-	-	-	-	-	-
novel_circ_002792	annot_exons	pseudoChr04	354	0.36	3	-	-	-	-	-	-
novel_circ_002821	antisense	pseudoChr04	464	0.41	1	-	-	-	-	-	-
novel_circ_002822	intronic	pseudoChr04	311	0.33	1	-	-	-	-	-	-
novel_circ_002823	annot_exons	pseudoChr04	707	0.47	6	-	-	-	-	-	-
novel_circ_002825	intronic	pseudoChr04	332	0.39	1	-	-	-	-	-	-
novel_circ_002826	antisense	pseudoChr04	428	0.37	1	-	-	-	-	-	-
novel_circ_002840	antisense	pseudoChr04	798	0.46	1	-	-	-	-	-	-
novel_circ_002841	intergenic	pseudoChr04	759	0.45	1	-	-	-	-	-	-
novel_circ_002854	intronic	pseudoChr04	607	0.37	1	-	-	-	-	-	-
novel_circ_002855	intronic	pseudoChr04	729	0.41	1	-	-	-	-	-	-
novel_circ_002856	annot_exons	pseudoChr04	359	0.52	2	-	-	-	-	-	-
novel_circ_002858	intergenic	pseudoChr04	363	0.37	1	-	-	-	-	-	-
novel_circ_002859	intergenic	pseudoChr04	444	0.37	1	-	-	-	-	-	-
novel_circ_002860	intergenic	pseudoChr04	444	0.37	1	-	-	-	-	-	-
novel_circ_002862	annot_exons	pseudoChr04	493	0.42	4	-	-	-	-	-	-
novel_circ_002863	annot_exons	pseudoChr04	670	0.43	6	-	-	-	-	-	-
novel_circ_002870	annot_exons	pseudoChr04	427	0.46	3	-	-	-	-	-	-
novel_circ_002877	annot_exons	pseudoChr04	1087	0.57	9	-	-	-	-	-	-
novel_circ_002878	antisense	pseudoChr04	851	0.6	1	-	-	-	-	-	-
novel_circ_002879	antisense	pseudoChr04	632	0.63	1	-	-	-	-	-	-
novel_circ_002881	intronic	pseudoChr04	424	0.5	1	-	-	-	-	-	-
novel_circ_002882	antisense	pseudoChr04	234	0.55	1	-	-	-	-	-	-
novel_circ_002884	antisense	pseudoChr04	368	0.4	1	-	-	-	-	-	-
novel_circ_002895	annot_exons	pseudoChr04	1365	0.62	3	-	-	-	-	-	-
novel_circ_002901	antisense	pseudoChr04	630	0.37	1	-	-	-	-	-	-
novel_circ_002920	intronic	pseudoChr04	2255	0.53	1	-	-	-	-	-	-
novel_circ_002927	antisense	pseudoChr04	252	0.34	1	-	-	-	-	-	-
novel_circ_002933	annot_exons	pseudoChr04	2874	0.55	5	-	-	-	-	-	-
novel_circ_002934	antisense	pseudoChr04	1394	0.54	1	-	-	-	-	-	-
novel_circ_002935	antisense	pseudoChr04	1761	0.57	1	-	-	-	-	-	-
novel_circ_002936	antisense	pseudoChr04	468	0.47	1	-	-	-	-	-	-
novel_circ_002940	intergenic	pseudoChr04	554	0.34	1	-	-	-	-	-	-
novel_circ_002944	antisense	pseudoChr04	699	0.38	1	-	-	-	-	-	-
novel_circ_002947	antisense	pseudoChr04	643	0.38	1	-	-	-	-	-	-
novel_circ_002954	annot_exons	pseudoChr04	385	0.49	2	-	-	-	-	-	-
novel_circ_002955	intergenic	pseudoChr04	283	0.47	1	-	-	-	-	-	-
novel_circ_002957	annot_exons	pseudoChr04	320	0.43	3	-	-	-	-	-	-
novel_circ_002958	exon_intron	pseudoChr04	361	0.49	3	-	-	-	-	-	-
novel_circ_002959	intronic	pseudoChr04	507	0.34	1	-	-	-	-	-	-
novel_circ_002960	annot_exons	pseudoChr04	457	0.46	6	-	-	-	-	-	-
novel_circ_002961	annot_exons	pseudoChr04	305	0.46	4	-	-	-	-	-	-
novel_circ_002962	intergenic	pseudoChr04	5505	0.37	1	-	-	-	-	-	-
novel_circ_002964	one_exon	pseudoChr04	987	0.67	1	-	-	-	-	-	-
novel_circ_002969	intergenic	pseudoChr04	513	0.55	1	-	-	-	-	-	-
novel_circ_002976	annot_exons	pseudoChr04	519	0.6	4	-	-	-	-	-	-
novel_circ_002978	annot_exons	pseudoChr04	1349	0.42	9	-	-	-	-	-	-
novel_circ_002986	intergenic	pseudoChr04	490	0.38	1	-	-	-	-	-	-
novel_circ_002988	one_exon	pseudoChr04	198	0.64	1	-	-	-	-	-	-
novel_circ_002989	antisense	pseudoChr04	862	0.54	1	-	-	-	-	-	-
novel_circ_002990	antisense	pseudoChr04	1177	0.62	1	-	-	-	-	-	-
novel_circ_002992	intergenic	pseudoChr04	1645	0.49	1	-	-	-	-	-	-
novel_circ_002993	antisense	pseudoChr04	385	0.47	1	-	-	-	-	-	-
novel_circ_002994	annot_exons	pseudoChr04	258	0.66	2	-	-	-	-	-	-
novel_circ_002995	annot_exons	pseudoChr04	317	0.64	3	-	-	-	-	-	-
novel_circ_002997	antisense	pseudoChr04	766	0.5	1	-	-	-	-	-	-
novel_circ_002998	antisense	pseudoChr04	822	0.54	1	-	-	-	-	-	-
novel_circ_002999	one_exon	pseudoChr04	189	0.66	1	-	-	-	-	-	-
novel_circ_003002	annot_exons	pseudoChr04	383	0.46	4	-	-	-	-	-	-
novel_circ_003008	annot_exons	pseudoChr04	243	0.51	2	-	-	-	-	-	-
novel_circ_003009	intronic	pseudoChr04	496	0.35	1	-	-	-	-	-	-
novel_circ_003016	annot_exons	pseudoChr04	297	0.6	2	-	-	-	-	-	-
novel_circ_003033	intronic	pseudoChr04	335	0.36	1	-	-	-	-	-	-
novel_circ_003038	antisense	pseudoChr04	2723	0.38	1	-	-	-	-	-	-
novel_circ_003050	intronic	pseudoChr04	738	0.44	1	-	-	-	-	-	-
novel_circ_003053	annot_exons	pseudoChr04	1050	0.54	6	-	-	-	-	-	-
novel_circ_003054	annot_exons	pseudoChr04	1018	0.53	5	-	-	-	-	-	-
novel_circ_003057	intronic	pseudoChr04	1038	0.47	1	-	-	-	-	-	-
novel_circ_003058	annot_exons	pseudoChr04	552	0.68	4	-	-	-	-	-	-
novel_circ_003059	annot_exons	pseudoChr04	652	0.63	5	-	-	-	-	-	-
novel_circ_003068	one_exon	pseudoChr04	322	0.57	1	-	-	-	-	-	-
novel_circ_003077	antisense	pseudoChr04	538	0.48	1	-	-	-	-	-	-
novel_circ_003079	antisense	pseudoChr04	720	0.64	1	-	-	-	-	-	-
novel_circ_003081	annot_exons	pseudoChr04	962	0.62	7	-	-	-	-	-	-
novel_circ_003085	annot_exons	pseudoChr04	485	0.67	2	-	-	-	-	-	-
novel_circ_003089	antisense	pseudoChr04	225	0.59	1	-	-	-	-	-	-
novel_circ_003091	intergenic	pseudoChr04	2004	0.49	1	-	-	-	-	-	-
novel_circ_003110	annot_exons	pseudoChr04	535	0.39	4	-	-	-	-	-	-
novel_circ_003111	intergenic	pseudoChr04	612	0.41	1	-	-	-	-	-	-
novel_circ_003113	annot_exons	pseudoChr04	470	0.43	3	-	-	-	-	-	-
novel_circ_003121	intronic	pseudoChr04	341	0.31	1	-	-	-	-	-	-
novel_circ_003123	intergenic	pseudoChr04	550	0.51	1	-	-	-	-	-	-
novel_circ_003124	intergenic	pseudoChr04	537	0.5	1	-	-	-	-	-	-
novel_circ_003125	annot_exons	pseudoChr04	491	0.42	4	-	-	-	-	-	-
novel_circ_003138	exon_intron	pseudoChr04	987	0.57	3	-	-	-	-	-	-
novel_circ_003144	annot_exons	pseudoChr04	208	0.41	2	-	-	-	-	-	-
novel_circ_003145	intronic	pseudoChr04	552	0.34	1	-	-	-	-	-	-
novel_circ_003146	one_exon	pseudoChr04	298	0.53	1	-	-	-	-	-	-
novel_circ_003147	one_exon	pseudoChr04	628	0.33	1	-	-	-	-	-	-
novel_circ_003149	intronic	pseudoChr04	890	0.48	1	-	-	-	-	-	-
novel_circ_003150	antisense	pseudoChr04	890	0.48	1	-	-	-	-	-	-
novel_circ_003160	intergenic	pseudoChr04	480	0.42	1	-	-	-	-	-	-
novel_circ_003164	annot_exons	pseudoChr04	700	0.49	4	-	-	-	-	-	-
novel_circ_003167	antisense	pseudoChr04	938	0.49	1	-	-	-	-	-	-
novel_circ_003172	antisense	pseudoChr04	629	0.42	1	-	-	-	-	-	-
novel_circ_003184	antisense	pseudoChr04	811	0.46	1	-	-	-	-	-	-
novel_circ_003185	annot_exons	pseudoChr04	414	0.45	3	-	-	-	-	-	-
novel_circ_003188	antisense	pseudoChr04	637	0.46	1	-	-	-	-	-	-
novel_circ_003189	antisense	pseudoChr04	154	0.44	1	-	-	-	-	-	-
novel_circ_003190	intronic	pseudoChr04	538	0.47	1	-	-	-	-	-	-
novel_circ_003202	antisense	pseudoChr04	359	0.38	1	-	-	-	-	-	-
novel_circ_003213	antisense	pseudoChr04	432	0.47	1	-	-	-	-	-	-
novel_circ_003215	antisense	pseudoChr04	589	0.35	1	-	-	-	-	-	-
novel_circ_003216	antisense	pseudoChr04	341	0.36	1	-	-	-	-	-	-
novel_circ_003218	antisense	pseudoChr04	258	0.33	1	-	-	-	-	-	-
novel_circ_003223	antisense	pseudoChr04	483	0.34	1	-	-	-	-	-	-
novel_circ_003236	annot_exons	pseudoChr04	533	0.57	5	-	-	-	-	-	-
novel_circ_003240	antisense	pseudoChr04	622	0.36	1	-	-	-	-	-	-
novel_circ_003241	annot_exons	pseudoChr04	344	0.46	3	-	-	-	-	-	-
novel_circ_003246	intronic	pseudoChr04	190	0.48	1	-	-	-	-	-	-
novel_circ_003247	one_exon	pseudoChr04	812	0.6	1	-	-	-	-	-	-
novel_circ_003248	annot_exons	pseudoChr04	932	0.59	2	-	-	-	-	-	-
novel_circ_003249	annot_exons	pseudoChr04	764	0.45	5	-	-	-	-	-	-
novel_circ_003250	antisense	pseudoChr04	291	0.45	1	-	-	-	-	-	-
novel_circ_003252	intergenic	pseudoChr04	500	0.35	1	-	-	-	-	-	-
novel_circ_003254	antisense	pseudoChr04	470	0.37	1	-	-	-	-	-	-
novel_circ_003255	intronic	pseudoChr04	735	0.39	1	-	-	-	-	-	-
novel_circ_003257	antisense	pseudoChr04	575	0.39	1	-	-	-	-	-	-
novel_circ_003261	intergenic	pseudoChr04	316	0.38	1	-	-	-	-	-	-
novel_circ_003262	intergenic	pseudoChr04	340	0.32	1	-	-	-	-	-	-
novel_circ_003263	intronic	pseudoChr04	541	0.35	1	-	-	-	-	-	-
novel_circ_003265	antisense	pseudoChr04	287	0.31	1	-	-	-	-	-	-
novel_circ_003273	antisense	pseudoChr04	472	0.44	1	-	-	-	-	-	-
novel_circ_003286	exon_intron	pseudoChr04	5763	0.5	1	-	-	-	-	-	-
novel_circ_003295	intergenic	pseudoChr04	484	0.38	1	-	-	-	-	-	-
novel_circ_003296	antisense	pseudoChr04	245	0.43	1	-	-	-	-	-	-
novel_circ_003314	intronic	pseudoChr04	524	0.35	1	-	-	-	-	-	-
novel_circ_003316	annot_exons	pseudoChr04	314	0.52	2	-	-	-	-	-	-
novel_circ_003318	intronic	pseudoChr04	726	0.33	1	-	-	-	-	-	-
novel_circ_003324	annot_exons	pseudoChr04	1859	0.42	11	-	-	-	-	-	-
novel_circ_003326	antisense	pseudoChr04	581	0.46	1	-	-	-	-	-	-
novel_circ_003327	antisense	pseudoChr04	492	0.39	1	-	-	-	-	-	-
novel_circ_003334	intergenic	pseudoChr04	915	0.33	1	-	-	-	-	-	-
novel_circ_003344	antisense	pseudoChr04	773	0.37	1	-	-	-	-	-	-
novel_circ_003346	exon_intron	pseudoChr04	1026	0.52	3	-	-	-	-	-	-
novel_circ_003348	intergenic	pseudoChr04	620	0.39	1	-	-	-	-	-	-
novel_circ_003354	annot_exons	pseudoChr04	558	0.45	7	-	-	-	-	-	-
novel_circ_003357	annot_exons	pseudoChr04	198	0.51	2	-	-	-	-	-	-
novel_circ_003361	annot_exons	pseudoChr04	653	0.45	5	-	-	-	-	-	-
novel_circ_003363	annot_exons	pseudoChr04	333	0.46	2	-	-	-	-	-	-
novel_circ_003365	annot_exons	pseudoChr04	341	0.54	3	-	-	-	-	-	-
novel_circ_003387	annot_exons	pseudoChr04	585	0.39	4	-	-	-	-	-	-
novel_circ_003388	annot_exons	pseudoChr04	398	0.37	3	-	-	-	-	-	-
novel_circ_003389	annot_exons	pseudoChr04	402	0.36	3	-	-	-	-	-	-
novel_circ_003393	annot_exons	pseudoChr04	740	0.4	6	-	-	-	-	-	-
novel_circ_003402	annot_exons	pseudoChr04	597	0.57	3	-	-	-	-	-	-
novel_circ_003403	annot_exons	pseudoChr04	499	0.51	5	-	-	-	-	-	-
novel_circ_003415	intergenic	pseudoChr04	532	0.35	1	-	-	-	-	-	-
novel_circ_003416	intergenic	pseudoChr04	532	0.35	1	-	-	-	-	-	-
novel_circ_003419	annot_exons	pseudoChr04	751	0.43	2	-	-	-	-	-	-
novel_circ_003427	exon_intron	pseudoChr04	486	0.41	4	-	-	-	-	-	-
novel_circ_003431	annot_exons	pseudoChr04	365	0.43	2	-	-	-	-	-	-
novel_circ_003432	intergenic	pseudoChr04	312	0.35	1	-	-	-	-	-	-
novel_circ_003436	intronic	pseudoChr04	503	0.5	1	-	-	-	-	-	-
novel_circ_003441	antisense	pseudoChr04	451	0.45	1	-	-	-	-	-	-
novel_circ_003442	intronic	pseudoChr04	451	0.45	1	-	-	-	-	-	-
novel_circ_003452	annot_exons	pseudoChr04	721	0.42	6	-	-	-	-	-	-
novel_circ_003473	annot_exons	pseudoChr04	400	0.38	2	-	-	-	-	-	-
novel_circ_003480	antisense	pseudoChr04	484	0.49	1	-	-	-	-	-	-
novel_circ_003496	intronic	pseudoChr05	573	0.45	1	-	-	-	-	-	-
novel_circ_003517	antisense	pseudoChr05	766	0.36	1	-	-	-	-	-	-
novel_circ_003518	intronic	pseudoChr05	843	0.35	1	-	-	-	-	-	-
novel_circ_003533	annot_exons	pseudoChr05	248	0.47	2	-	-	-	-	-	-
novel_circ_003543	one_exon	pseudoChr05	423	0.64	1	-	-	-	-	-	-
novel_circ_003546	annot_exons	pseudoChr05	557	0.52	4	-	-	-	-	-	-
novel_circ_003548	annot_exons	pseudoChr05	280	0.56	2	-	-	-	-	-	-
novel_circ_003550	exon_intron	pseudoChr05	1347	0.65	8	-	-	-	-	-	-
novel_circ_003555	annot_exons	pseudoChr05	370	0.61	3	-	-	-	-	-	-
novel_circ_003563	intronic	pseudoChr05	734	0.4	1	-	-	-	-	-	-
novel_circ_003565	intronic	pseudoChr05	787	0.44	1	-	-	-	-	-	-
novel_circ_003566	exon_intron	pseudoChr05	3412	0.37	5	-	-	-	-	-	-
novel_circ_003568	antisense	pseudoChr05	949	0.42	1	-	-	-	-	-	-
novel_circ_003575	annot_exons	pseudoChr05	812	0.43	4	-	-	-	-	-	-
novel_circ_003576	annot_exons	pseudoChr05	539	0.42	5	-	-	-	-	-	-
novel_circ_003577	annot_exons	pseudoChr05	289	0.45	3	-	-	-	-	-	-
novel_circ_003582	antisense	pseudoChr05	514	0.61	1	-	-	-	-	-	-
novel_circ_003589	antisense	pseudoChr05	472	0.38	1	-	-	-	-	-	-
novel_circ_003600	annot_exons	pseudoChr05	441	0.49	4	-	-	-	-	-	-
novel_circ_003602	annot_exons	pseudoChr05	1141	0.62	2	-	-	-	-	-	-
novel_circ_003609	intergenic	pseudoChr05	222	0.64	1	-	-	-	-	-	-
novel_circ_003610	annot_exons	pseudoChr05	930	0.42	3	-	-	-	-	-	-
novel_circ_003611	annot_exons	pseudoChr05	808	0.39	6	-	-	-	-	-	-
novel_circ_003612	annot_exons	pseudoChr05	573	0.36	4	-	-	-	-	-	-
novel_circ_003613	annot_exons	pseudoChr05	587	0.47	3	-	-	-	-	-	-
novel_circ_003621	annot_exons	pseudoChr05	490	0.58	3	-	-	-	-	-	-
novel_circ_003624	annot_exons	pseudoChr05	327	0.33	3	-	-	-	-	-	-
novel_circ_003625	annot_exons	pseudoChr05	486	0.38	4	-	-	-	-	-	-
novel_circ_003640	antisense	pseudoChr05	579	0.37	1	-	-	-	-	-	-
novel_circ_003641	annot_exons	pseudoChr05	619	0.48	3	-	-	-	-	-	-
novel_circ_003642	annot_exons	pseudoChr05	894	0.43	7	-	-	-	-	-	-
novel_circ_003646	exon_intron	pseudoChr05	1355	0.41	3	-	-	-	-	-	-
novel_circ_003653	one_exon	pseudoChr05	527	0.29	1	-	-	-	-	-	-
novel_circ_003658	intergenic	pseudoChr05	270	0.31	1	-	-	-	-	-	-
novel_circ_003660	intronic	pseudoChr05	890	0.44	1	-	-	-	-	-	-
novel_circ_003670	annot_exons	pseudoChr05	354	0.54	2	-	-	-	-	-	-
novel_circ_003671	annot_exons	pseudoChr05	781	0.51	4	-	-	-	-	-	-
novel_circ_003672	exon_intron	pseudoChr05	2919	0.64	11	-	-	-	-	-	-
novel_circ_003673	exon_intron	pseudoChr05	749	0.4	1	-	-	-	-	-	-
novel_circ_003674	antisense	pseudoChr05	335	0.37	1	-	-	-	-	-	-
novel_circ_003675	annot_exons	pseudoChr05	308	0.48	2	-	-	-	-	-	-
novel_circ_003676	annot_exons	pseudoChr05	629	0.47	6	-	-	-	-	-	-
novel_circ_003677	annot_exons	pseudoChr05	1157	0.46	10	-	-	-	-	-	-
novel_circ_003678	annot_exons	pseudoChr05	1057	0.46	10	-	-	-	-	-	-
novel_circ_003679	annot_exons	pseudoChr05	1240	0.46	11	-	-	-	-	-	-
novel_circ_003680	annot_exons	pseudoChr05	255	0.49	2	-	-	-	-	-	-
novel_circ_003683	antisense	pseudoChr05	597	0.35	1	-	-	-	-	-	-
novel_circ_003684	intronic	pseudoChr05	597	0.35	1	-	-	-	-	-	-
novel_circ_003690	annot_exons	pseudoChr05	319	0.42	3	-	-	-	-	-	-
novel_circ_003692	intergenic	pseudoChr05	599	0.35	1	-	-	-	-	-	-
novel_circ_003697	exon_intron	pseudoChr05	1653	0.58	1	-	-	-	-	-	-
novel_circ_003698	antisense	pseudoChr05	461	0.55	1	-	-	-	-	-	-
novel_circ_003700	one_exon	pseudoChr05	205	0.42	1	-	-	-	-	-	-
novel_circ_003706	annot_exons	pseudoChr05	1017	0.54	6	-	-	-	-	-	-
novel_circ_003708	annot_exons	pseudoChr05	390	0.52	2	-	-	-	-	-	-
novel_circ_003711	annot_exons	pseudoChr05	295	0.53	2	-	-	-	-	-	-
novel_circ_003715	annot_exons	pseudoChr05	506	0.52	4	-	-	-	-	-	-
novel_circ_003746	antisense	pseudoChr05	535	0.46	1	-	-	-	-	-	-
novel_circ_003747	annot_exons	pseudoChr05	833	0.52	8	-	-	-	-	-	-
novel_circ_003748	annot_exons	pseudoChr05	461	0.54	4	-	-	-	-	-	-
novel_circ_003749	annot_exons	pseudoChr05	722	0.52	6	-	-	-	-	-	-
novel_circ_003752	annot_exons	pseudoChr05	386	0.44	2	-	-	-	-	-	-
novel_circ_003756	intronic	pseudoChr05	385	0.37	1	-	-	-	-	-	-
novel_circ_003788	one_exon	pseudoChr05	338	0.48	1	-	-	-	-	-	-
novel_circ_003808	annot_exons	pseudoChr05	364	0.42	3	-	-	-	-	-	-
novel_circ_003811	annot_exons	pseudoChr05	484	0.57	3	-	-	-	-	-	-
novel_circ_003812	antisense	pseudoChr05	348	0.54	1	-	-	-	-	-	-
novel_circ_003826	intronic	pseudoChr05	1223	0.39	1	-	-	-	-	-	-
novel_circ_003828	exon_intron	pseudoChr05	1520	0.58	1	-	-	-	-	-	-
novel_circ_003829	intergenic	pseudoChr05	285	0.62	1	-	-	-	-	-	-
novel_circ_003831	antisense	pseudoChr05	1102	0.53	1	-	-	-	-	-	-
novel_circ_003832	annot_exons	pseudoChr05	783	0.47	6	-	-	-	-	-	-
novel_circ_003833	annot_exons	pseudoChr05	281	0.53	2	-	-	-	-	-	-
novel_circ_003834	annot_exons	pseudoChr05	297	0.41	3	-	-	-	-	-	-
novel_circ_003842	annot_exons	pseudoChr05	691	0.38	4	-	-	-	-	-	-
novel_circ_003843	annot_exons	pseudoChr05	363	0.42	2	-	-	-	-	-	-
novel_circ_003846	annot_exons	pseudoChr05	270	0.5	2	-	-	-	-	-	-
novel_circ_003854	exon_intron	pseudoChr05	163	0.7	1	-	-	-	-	-	-
novel_circ_003857	annot_exons	pseudoChr05	1157	0.58	6	-	-	-	-	-	-
novel_circ_003860	annot_exons	pseudoChr05	488	0.63	3	-	-	-	-	-	-
novel_circ_003863	annot_exons	pseudoChr05	341	0.62	2	-	-	-	-	-	-
novel_circ_003864	antisense	pseudoChr05	1219	0.43	1	-	-	-	-	-	-
novel_circ_003865	annot_exons	pseudoChr05	277	0.61	2	-	-	-	-	-	-
novel_circ_003866	antisense	pseudoChr05	770	0.5	1	-	-	-	-	-	-
novel_circ_003868	exon_intron	pseudoChr05	888	0.66	1	-	-	-	-	-	-
novel_circ_003869	antisense	pseudoChr05	233	0.54	1	-	-	-	-	-	-
novel_circ_003870	annot_exons	pseudoChr05	877	0.61	7	-	-	-	-	-	-
novel_circ_003871	annot_exons	pseudoChr05	609	0.67	2	-	-	-	-	-	-
novel_circ_003874	annot_exons	pseudoChr05	547	0.5	6	-	-	-	-	-	-
novel_circ_003876	intronic	pseudoChr05	3371	0.56	1	-	-	-	-	-	-
novel_circ_003877	intronic	pseudoChr05	581	0.54	1	-	-	-	-	-	-
novel_circ_003878	annot_exons	pseudoChr05	1030	0.57	9	-	-	-	-	-	-
novel_circ_003879	annot_exons	pseudoChr05	408	0.58	3	-	-	-	-	-	-
novel_circ_003883	annot_exons	pseudoChr05	356	0.53	2	-	-	-	-	-	-
novel_circ_003891	annot_exons	pseudoChr05	389	0.51	2	-	-	-	-	-	-
novel_circ_003892	annot_exons	pseudoChr05	811	0.58	7	-	-	-	-	-	-
novel_circ_003894	intronic	pseudoChr05	759	0.43	1	-	-	-	-	-	-
novel_circ_003914	annot_exons	pseudoChr05	368	0.51	2	-	-	-	-	-	-
novel_circ_003917	antisense	pseudoChr05	264	0.36	1	-	-	-	-	-	-
novel_circ_003934	annot_exons	pseudoChr05	430	0.4	4	-	-	-	-	-	-
novel_circ_003936	intergenic	pseudoChr05	374	0.31	1	-	-	-	-	-	-
novel_circ_003940	annot_exons	pseudoChr05	314	0.58	2	-	-	-	-	-	-
novel_circ_003941	antisense	pseudoChr05	840	0.4	1	-	-	-	-	-	-
novel_circ_003945	antisense	pseudoChr05	458	0.57	1	-	-	-	-	-	-
novel_circ_003961	antisense	pseudoChr05	708	0.4	1	-	-	-	-	-	-
novel_circ_003962	intronic	pseudoChr05	731	0.37	1	-	-	-	-	-	-
novel_circ_003971	intergenic	pseudoChr05	499	0.44	1	-	-	-	-	-	-
novel_circ_003976	annot_exons	pseudoChr05	476	0.42	4	-	-	-	-	-	-
novel_circ_003978	intronic	pseudoChr05	2128	0.37	1	-	-	-	-	-	-
novel_circ_003991	antisense	pseudoChr05	557	0.38	1	-	-	-	-	-	-
novel_circ_003992	antisense	pseudoChr05	1667	0.4	1	-	-	-	-	-	-
novel_circ_003995	annot_exons	pseudoChr05	413	0.41	5	-	-	-	-	-	-
novel_circ_004000	annot_exons	pseudoChr05	303	0.48	2	-	-	-	-	-	-
novel_circ_004009	annot_exons	pseudoChr05	520	0.4	5	-	-	-	-	-	-
novel_circ_004011	annot_exons	pseudoChr05	525	0.4	3	-	-	-	-	-	-
novel_circ_004014	annot_exons	pseudoChr05	550	0.65	2	-	-	-	-	-	-
novel_circ_004019	intergenic	pseudoChr05	397	0.3	1	-	-	-	-	-	-
novel_circ_004042	antisense	pseudoChr05	1307	0.36	1	-	-	-	-	-	-
novel_circ_004043	intergenic	pseudoChr05	300	0.41	1	-	-	-	-	-	-
novel_circ_004044	intronic	pseudoChr05	419	0.51	1	-	-	-	-	-	-
novel_circ_004045	antisense	pseudoChr05	375	0.44	1	-	-	-	-	-	-
novel_circ_004049	intronic	pseudoChr05	468	0.38	1	-	-	-	-	-	-
novel_circ_004054	intronic	pseudoChr05	559	0.51	1	-	-	-	-	-	-
novel_circ_004055	intronic	pseudoChr05	927	0.57	1	-	-	-	-	-	-
novel_circ_004056	antisense	pseudoChr05	927	0.57	1	-	-	-	-	-	-
novel_circ_004060	annot_exons	pseudoChr05	414	0.4	4	-	-	-	-	-	-
novel_circ_004061	intergenic	pseudoChr05	1048	0.46	1	-	-	-	-	-	-
novel_circ_004065	intronic	pseudoChr05	837	0.55	1	-	-	-	-	-	-
novel_circ_004069	antisense	pseudoChr05	356	0.53	1	-	-	-	-	-	-
novel_circ_004081	annot_exons	pseudoChr05	868	0.45	8	-	-	-	-	-	-
novel_circ_004084	exon_intron	pseudoChr05	2046	0.48	5	-	-	-	-	-	-
novel_circ_004085	annot_exons	pseudoChr05	1642	0.52	4	-	-	-	-	-	-
novel_circ_004086	annot_exons	pseudoChr05	2030	0.51	7	-	-	-	-	-	-
novel_circ_004087	exon_intron	pseudoChr05	398	0.47	4	-	-	-	-	-	-
novel_circ_004088	annot_exons	pseudoChr05	388	0.47	3	-	-	-	-	-	-
novel_circ_004089	annot_exons	pseudoChr05	524	0.49	4	-	-	-	-	-	-
novel_circ_004090	annot_exons	pseudoChr05	670	0.48	5	-	-	-	-	-	-
novel_circ_004091	annot_exons	pseudoChr05	857	0.48	7	-	-	-	-	-	-
novel_circ_004092	annot_exons	pseudoChr05	1232	0.48	10	-	-	-	-	-	-
novel_circ_004093	annot_exons	pseudoChr05	1439	0.48	12	-	-	-	-	-	-
novel_circ_004094	annot_exons	pseudoChr05	1295	0.5	11	-	-	-	-	-	-
novel_circ_004095	annot_exons	pseudoChr05	915	0.48	8	-	-	-	-	-	-
novel_circ_004096	annot_exons	pseudoChr05	1159	0.49	10	-	-	-	-	-	-
novel_circ_004098	annot_exons	pseudoChr05	826	0.5	7	-	-	-	-	-	-
novel_circ_004099	annot_exons	pseudoChr05	410	0.5	4	-	-	-	-	-	-
novel_circ_004100	annot_exons	pseudoChr05	654	0.51	6	-	-	-	-	-	-
novel_circ_004101	annot_exons	pseudoChr05	796	0.49	7	-	-	-	-	-	-
novel_circ_004102	annot_exons	pseudoChr05	451	0.51	4	-	-	-	-	-	-
novel_circ_004104	annot_exons	pseudoChr05	320	0.4	2	-	-	-	-	-	-
novel_circ_004106	annot_exons	pseudoChr05	1115	0.51	7	-	-	-	-	-	-
novel_circ_004109	intergenic	pseudoChr05	755	0.46	1	-	-	-	-	-	-
novel_circ_004134	antisense	pseudoChr05	478	0.5	1	-	-	-	-	-	-
novel_circ_004136	antisense	pseudoChr05	661	0.47	1	-	-	-	-	-	-
novel_circ_004149	annot_exons	pseudoChr05	688	0.42	6	-	-	-	-	-	-
novel_circ_004151	intergenic	pseudoChr05	482	0.37	1	-	-	-	-	-	-
novel_circ_004154	antisense	pseudoChr05	257	0.33	1	-	-	-	-	-	-
novel_circ_004178	annot_exons	pseudoChr05	1293	0.61	8	-	-	-	-	-	-
novel_circ_004179	annot_exons	pseudoChr05	1142	0.6	7	-	-	-	-	-	-
novel_circ_004184	intronic	pseudoChr05	833	0.52	1	-	-	-	-	-	-
novel_circ_004190	intergenic	pseudoChr05	1289	0.42	1	-	-	-	-	-	-
novel_circ_004199	antisense	pseudoChr05	491	0.41	1	-	-	-	-	-	-
novel_circ_004200	intergenic	pseudoChr05	989	0.42	1	-	-	-	-	-	-
novel_circ_004222	intergenic	pseudoChr05	685	0.51	1	-	-	-	-	-	-
novel_circ_004223	intergenic	pseudoChr05	937	0.51	1	-	-	-	-	-	-
novel_circ_004224	intergenic	pseudoChr05	325	0.5	1	-	-	-	-	-	-
novel_circ_004228	annot_exons	pseudoChr05	518	0.49	3	-	-	-	-	-	-
novel_circ_004229	annot_exons	pseudoChr05	643	0.45	5	-	-	-	-	-	-
novel_circ_004230	annot_exons	pseudoChr05	510	0.6	4	-	-	-	-	-	-
novel_circ_004239	exon_intron	pseudoChr05	1811	0.48	6	-	-	-	-	-	-
novel_circ_004256	annot_exons	pseudoChr05	366	0.54	4	-	-	-	-	-	-
novel_circ_004271	antisense	pseudoChr05	154	0.48	1	-	-	-	-	-	-
novel_circ_004272	one_exon	pseudoChr05	154	0.48	1	-	-	-	-	-	-
novel_circ_004277	annot_exons	pseudoChr05	841	0.55	4	-	-	-	-	-	-
novel_circ_004282	one_exon	pseudoChr05	179	0.37	1	-	-	-	-	-	-
novel_circ_004283	one_exon	pseudoChr05	533	0.55	1	-	-	-	-	-	-
novel_circ_004288	annot_exons	pseudoChr05	766	0.62	2	-	-	-	-	-	-
novel_circ_004317	annot_exons	pseudoChr05	966	0.41	7	-	-	-	-	-	-
novel_circ_004318	exon_intron	pseudoChr05	733	0.46	4	-	-	-	-	-	-
novel_circ_004319	annot_exons	pseudoChr05	258	0.53	2	-	-	-	-	-	-
novel_circ_004336	one_exon	pseudoChr05	113	0.56	1	-	-	-	-	-	-
novel_circ_004337	antisense	pseudoChr05	113	0.56	1	-	-	-	-	-	-
novel_circ_004339	annot_exons	pseudoChr05	565	0.42	4	-	-	-	-	-	-
novel_circ_004343	intergenic	pseudoChr05	342	0.35	1	-	-	-	-	-	-
novel_circ_004345	intergenic	pseudoChr05	418	0.41	1	-	-	-	-	-	-
novel_circ_004356	annot_exons	pseudoChr05	612	0.49	5	-	-	-	-	-	-
novel_circ_004371	exon_intron	pseudoChr05	728	0.59	6	-	-	-	-	-	-
novel_circ_004372	annot_exons	pseudoChr05	419	0.6	3	-	-	-	-	-	-
novel_circ_004373	exon_intron	pseudoChr05	336	0.62	4	-	-	-	-	-	-
novel_circ_004374	antisense	pseudoChr05	659	0.51	1	-	-	-	-	-	-
novel_circ_004392	annot_exons	pseudoChr05	416	0.48	2	-	-	-	-	-	-
novel_circ_004411	antisense	pseudoChr05	300	0.42	1	-	-	-	-	-	-
novel_circ_004414	antisense	pseudoChr05	2477	0.35	1	-	-	-	-	-	-
novel_circ_004415	annot_exons	pseudoChr05	488	0.43	3	-	-	-	-	-	-
novel_circ_004421	antisense	pseudoChr05	1020	0.46	1	-	-	-	-	-	-
novel_circ_004438	annot_exons	pseudoChr05	807	0.5	3	-	-	-	-	-	-
novel_circ_004439	antisense	pseudoChr05	1152	0.62	1	-	-	-	-	-	-
novel_circ_004440	one_exon	pseudoChr05	284	0.39	1	-	-	-	-	-	-
novel_circ_004441	annot_exons	pseudoChr05	335	0.46	2	-	-	-	-	-	-
novel_circ_004449	annot_exons	pseudoChr05	1242	0.43	8	-	-	-	-	-	-
novel_circ_004471	one_exon	pseudoChr05	3457	0.52	1	-	-	-	-	-	-
novel_circ_004482	annot_exons	pseudoChr05	264	0.5	3	-	-	-	-	-	-
novel_circ_004483	exon_intron	pseudoChr05	433	0.56	5	-	-	-	-	-	-
novel_circ_004485	antisense	pseudoChr05	779	0.51	1	-	-	-	-	-	-
novel_circ_004486	intronic	pseudoChr06	827	0.37	1	-	-	-	-	-	-
novel_circ_004488	intronic	pseudoChr06	607	0.38	1	-	-	-	-	-	-
novel_circ_004489	antisense	pseudoChr06	607	0.38	1	-	-	-	-	-	-
novel_circ_004512	annot_exons	pseudoChr06	323	0.64	3	-	-	-	-	-	-
novel_circ_004513	annot_exons	pseudoChr06	541	0.55	4	-	-	-	-	-	-
novel_circ_004514	antisense	pseudoChr06	871	0.6	1	-	-	-	-	-	-
novel_circ_004515	exon_intron	pseudoChr06	1530	0.6	1	-	-	-	-	-	-
novel_circ_004516	intronic	pseudoChr06	2473	0.46	1	-	-	-	-	-	-
novel_circ_004518	annot_exons	pseudoChr06	416	0.63	2	-	-	-	-	-	-
novel_circ_004520	annot_exons	pseudoChr06	196	0.54	2	-	-	-	-	-	-
novel_circ_004522	intergenic	pseudoChr06	2116	0.58	1	-	-	-	-	-	-
novel_circ_004525	intergenic	pseudoChr06	2658	0.58	1	-	-	-	-	-	-
novel_circ_004526	intergenic	pseudoChr06	1274	0.63	1	-	-	-	-	-	-
novel_circ_004527	intergenic	pseudoChr06	1069	0.58	1	-	-	-	-	-	-
novel_circ_004529	intergenic	pseudoChr06	2136	0.52	1	-	-	-	-	-	-
novel_circ_004530	intergenic	pseudoChr06	561	0.5	1	-	-	-	-	-	-
novel_circ_004532	intergenic	pseudoChr06	649	0.39	1	-	-	-	-	-	-
novel_circ_004534	intergenic	pseudoChr06	883	0.48	1	-	-	-	-	-	-
novel_circ_004538	annot_exons	pseudoChr06	360	0.39	4	-	-	-	-	-	-
novel_circ_004539	annot_exons	pseudoChr06	505	0.39	6	-	-	-	-	-	-
novel_circ_004554	annot_exons	pseudoChr06	458	0.42	4	-	-	-	-	-	-
novel_circ_004556	antisense	pseudoChr06	429	0.42	1	-	-	-	-	-	-
novel_circ_004557	antisense	pseudoChr06	445	0.38	1	-	-	-	-	-	-
novel_circ_004560	annot_exons	pseudoChr06	372	0.41	3	-	-	-	-	-	-
novel_circ_004561	intergenic	pseudoChr06	1531	0.33	1	-	-	-	-	-	-
novel_circ_004562	exon_intron	pseudoChr06	3452	0.36	1	-	-	-	-	-	-
novel_circ_004593	annot_exons	pseudoChr06	301	0.38	2	-	-	-	-	-	-
novel_circ_004594	intronic	pseudoChr06	1029	0.39	1	-	-	-	-	-	-
novel_circ_004596	intronic	pseudoChr06	370	0.29	1	-	-	-	-	-	-
novel_circ_004598	annot_exons	pseudoChr06	648	0.45	5	-	-	-	-	-	-
novel_circ_004603	antisense	pseudoChr06	448	0.42	1	-	-	-	-	-	-
novel_circ_004606	antisense	pseudoChr06	823	0.52	1	-	-	-	-	-	-
novel_circ_004607	intronic	pseudoChr06	1059	0.61	1	-	-	-	-	-	-
novel_circ_004608	intronic	pseudoChr06	420	0.57	1	-	-	-	-	-	-
novel_circ_004609	intronic	pseudoChr06	870	0.53	1	-	-	-	-	-	-
novel_circ_004610	antisense	pseudoChr06	431	0.45	1	-	-	-	-	-	-
novel_circ_004614	intronic	pseudoChr06	1120	0.45	1	-	-	-	-	-	-
novel_circ_004619	annot_exons	pseudoChr06	616	0.61	2	-	-	-	-	-	-
novel_circ_004621	annot_exons	pseudoChr06	469	0.42	4	-	-	-	-	-	-
novel_circ_004622	annot_exons	pseudoChr06	378	0.43	3	-	-	-	-	-	-
novel_circ_004623	annot_exons	pseudoChr06	862	0.45	8	-	-	-	-	-	-
novel_circ_004624	annot_exons	pseudoChr06	435	0.43	5	-	-	-	-	-	-
novel_circ_004625	intergenic	pseudoChr06	513	0.37	1	-	-	-	-	-	-
novel_circ_004632	annot_exons	pseudoChr06	992	0.43	6	-	-	-	-	-	-
novel_circ_004634	annot_exons	pseudoChr06	573	0.51	4	-	-	-	-	-	-
novel_circ_004640	one_exon	pseudoChr06	212	0.67	1	-	-	-	-	-	-
novel_circ_004642	intronic	pseudoChr06	451	0.44	1	-	-	-	-	-	-
novel_circ_004643	annot_exons	pseudoChr06	305	0.45	3	-	-	-	-	-	-
novel_circ_004647	antisense	pseudoChr06	3325	0.46	1	-	-	-	-	-	-
novel_circ_004650	exon_intron	pseudoChr06	731	0.44	6	-	-	-	-	-	-
novel_circ_004660	exon_intron	pseudoChr06	911	0.34	1	-	-	-	-	-	-
novel_circ_004661	exon_intron	pseudoChr06	398	0.4	1	-	-	-	-	-	-
novel_circ_004662	annot_exons	pseudoChr06	784	0.42	4	-	-	-	-	-	-
novel_circ_004686	exon_intron	pseudoChr06	1126	0.65	10	-	-	-	-	-	-
novel_circ_004687	exon_intron	pseudoChr06	422	0.43	1	-	-	-	-	-	-
novel_circ_004690	intronic	pseudoChr06	540	0.57	1	-	-	-	-	-	-
novel_circ_004692	annot_exons	pseudoChr06	569	0.63	5	-	-	-	-	-	-
novel_circ_004694	intergenic	pseudoChr06	565	0.55	1	-	-	-	-	-	-
novel_circ_004695	antisense	pseudoChr06	2878	0.58	1	-	-	-	-	-	-
novel_circ_004708	antisense	pseudoChr06	1050	0.48	1	-	-	-	-	-	-
novel_circ_004724	intronic	pseudoChr06	751	0.46	1	-	-	-	-	-	-
novel_circ_004726	intergenic	pseudoChr06	847	0.49	1	-	-	-	-	-	-
novel_circ_004727	intronic	pseudoChr06	326	0.39	1	-	-	-	-	-	-
novel_circ_004742	intergenic	pseudoChr06	304	0.58	1	-	-	-	-	-	-
novel_circ_004743	intergenic	pseudoChr06	265	0.65	1	-	-	-	-	-	-
novel_circ_004744	exon_intron	pseudoChr06	4544	0.61	8	-	-	-	-	-	-
novel_circ_004745	one_exon	pseudoChr06	269	0.62	1	-	-	-	-	-	-
novel_circ_004746	antisense	pseudoChr06	958	0.62	1	-	-	-	-	-	-
novel_circ_004747	antisense	pseudoChr06	151	0.72	1	-	-	-	-	-	-
novel_circ_004749	annot_exons	pseudoChr06	646	0.59	6	-	-	-	-	-	-
novel_circ_004752	annot_exons	pseudoChr06	922	0.53	6	-	-	-	-	-	-
novel_circ_004772	intronic	pseudoChr06	635	0.41	1	-	-	-	-	-	-
novel_circ_004773	intergenic	pseudoChr06	962	0.48	1	-	-	-	-	-	-
novel_circ_004774	intergenic	pseudoChr06	737	0.48	1	-	-	-	-	-	-
novel_circ_004775	annot_exons	pseudoChr06	669	0.52	4	-	-	-	-	-	-
novel_circ_004784	intronic	pseudoChr06	511	0.39	1	-	-	-	-	-	-
novel_circ_004793	one_exon	pseudoChr06	210	0.33	1	-	-	-	-	-	-
novel_circ_004797	antisense	pseudoChr06	668	0.46	1	-	-	-	-	-	-
novel_circ_004798	annot_exons	pseudoChr06	992	0.68	3	-	-	-	-	-	-
novel_circ_004807	antisense	pseudoChr06	597	0.5	1	-	-	-	-	-	-
novel_circ_004808	annot_exons	pseudoChr06	561	0.57	5	-	-	-	-	-	-
novel_circ_004809	intergenic	pseudoChr06	871	0.56	1	-	-	-	-	-	-
novel_circ_004810	one_exon	pseudoChr06	257	0.62	1	-	-	-	-	-	-
novel_circ_004811	annot_exons	pseudoChr06	839	0.46	6	-	-	-	-	-	-
novel_circ_004812	annot_exons	pseudoChr06	2541	0.48	7	-	-	-	-	-	-
novel_circ_004813	annot_exons	pseudoChr06	478	0.48	4	-	-	-	-	-	-
novel_circ_004814	annot_exons	pseudoChr06	249	0.56	2	-	-	-	-	-	-
novel_circ_004815	annot_exons	pseudoChr06	350	0.5	3	-	-	-	-	-	-
novel_circ_004816	annot_exons	pseudoChr06	219	0.55	3	-	-	-	-	-	-
novel_circ_004825	intronic	pseudoChr06	279	0.36	1	-	-	-	-	-	-
novel_circ_004827	intergenic	pseudoChr06	794	0.53	1	-	-	-	-	-	-
novel_circ_004840	antisense	pseudoChr06	453	0.42	1	-	-	-	-	-	-
novel_circ_004844	annot_exons	pseudoChr06	444	0.55	3	-	-	-	-	-	-
novel_circ_004845	antisense	pseudoChr06	452	0.37	1	-	-	-	-	-	-
novel_circ_004853	annot_exons	pseudoChr06	615	0.48	5	-	-	-	-	-	-
novel_circ_004854	exon_intron	pseudoChr06	246	0.41	3	-	-	-	-	-	-
novel_circ_004858	antisense	pseudoChr06	516	0.51	1	-	-	-	-	-	-
novel_circ_004861	intronic	pseudoChr06	706	0.35	1	-	-	-	-	-	-
novel_circ_004862	antisense	pseudoChr06	706	0.35	1	-	-	-	-	-	-
novel_circ_004904	annot_exons	pseudoChr06	293	0.49	2	-	-	-	-	-	-
novel_circ_004906	annot_exons	pseudoChr06	536	0.44	3	-	-	-	-	-	-
novel_circ_004910	intronic	pseudoChr06	346	0.3	1	-	-	-	-	-	-
novel_circ_004911	annot_exons	pseudoChr06	310	0.45	2	-	-	-	-	-	-
novel_circ_004916	annot_exons	pseudoChr06	520	0.39	6	-	-	-	-	-	-
novel_circ_004917	annot_exons	pseudoChr06	525	0.39	6	-	-	-	-	-	-
novel_circ_004920	antisense	pseudoChr06	240	0.39	1	-	-	-	-	-	-
novel_circ_004921	antisense	pseudoChr06	431	0.39	1	-	-	-	-	-	-
novel_circ_004922	annot_exons	pseudoChr06	668	0.54	4	-	-	-	-	-	-
novel_circ_004923	antisense	pseudoChr06	552	0.43	1	-	-	-	-	-	-
novel_circ_004924	annot_exons	pseudoChr06	413	0.36	4	-	-	-	-	-	-
novel_circ_004942	intergenic	pseudoChr06	325	0.34	1	-	-	-	-	-	-
novel_circ_004943	antisense	pseudoChr06	236	0.45	1	-	-	-	-	-	-
novel_circ_004944	antisense	pseudoChr06	955	0.48	1	-	-	-	-	-	-
novel_circ_004949	antisense	pseudoChr06	1804	0.58	1	-	-	-	-	-	-
novel_circ_004960	intergenic	pseudoChr06	602	0.4	1	-	-	-	-	-	-
novel_circ_004966	antisense	pseudoChr06	427	0.36	1	-	-	-	-	-	-
novel_circ_004968	one_exon	pseudoChr06	729	0.44	1	-	-	-	-	-	-
novel_circ_004974	antisense	pseudoChr06	267	0.42	1	-	-	-	-	-	-
novel_circ_005019	intergenic	pseudoChr06	298	0.6	1	-	-	-	-	-	-
novel_circ_005020	annot_exons	pseudoChr06	411	0.46	3	-	-	-	-	-	-
novel_circ_005029	annot_exons	pseudoChr06	1640	0.45	7	-	-	-	-	-	-
novel_circ_005047	annot_exons	pseudoChr06	220	0.45	3	-	-	-	-	-	-
novel_circ_005048	antisense	pseudoChr06	627	0.4	1	-	-	-	-	-	-
novel_circ_005049	annot_exons	pseudoChr06	1101	0.42	12	-	-	-	-	-	-
novel_circ_005050	annot_exons	pseudoChr06	395	0.42	5	-	-	-	-	-	-
novel_circ_005051	annot_exons	pseudoChr06	587	0.43	5	-	-	-	-	-	-
novel_circ_005052	annot_exons	pseudoChr06	416	0.41	3	-	-	-	-	-	-
novel_circ_005077	exon_intron	pseudoChr06	1428	0.37	1	-	-	-	-	-	-
novel_circ_005079	annot_exons	pseudoChr06	564	0.55	5	-	-	-	-	-	-
novel_circ_005085	annot_exons	pseudoChr06	495	0.5	6	-	-	-	-	-	-
novel_circ_005091	annot_exons	pseudoChr06	834	0.44	8	-	-	-	-	-	-
novel_circ_005092	annot_exons	pseudoChr06	630	0.43	6	-	-	-	-	-	-
novel_circ_005118	antisense	pseudoChr06	424	0.51	1	-	-	-	-	-	-
novel_circ_005121	annot_exons	pseudoChr06	574	0.52	4	-	-	-	-	-	-
novel_circ_005124	antisense	pseudoChr06	408	0.42	1	-	-	-	-	-	-
novel_circ_005135	annot_exons	pseudoChr06	315	0.5	2	-	-	-	-	-	-
novel_circ_005159	exon_intron	pseudoChr06	2345	0.41	1	-	-	-	-	-	-
novel_circ_005164	antisense	pseudoChr06	651	0.39	1	-	-	-	-	-	-
novel_circ_005165	annot_exons	pseudoChr06	522	0.39	3	-	-	-	-	-	-
novel_circ_005184	annot_exons	pseudoChr06	309	0.45	2	-	-	-	-	-	-
novel_circ_005187	annot_exons	pseudoChr06	546	0.48	4	-	-	-	-	-	-
novel_circ_005196	intergenic	pseudoChr06	158	0.44	1	-	-	-	-	-	-
novel_circ_005197	intronic	pseudoChr06	602	0.39	1	-	-	-	-	-	-
novel_circ_005198	exon_intron	pseudoChr06	424	0.49	1	-	-	-	-	-	-
novel_circ_005199	annot_exons	pseudoChr06	789	0.53	8	-	-	-	-	-	-
novel_circ_005200	annot_exons	pseudoChr06	478	0.62	2	-	-	-	-	-	-
novel_circ_005204	intergenic	pseudoChr06	451	0.46	1	-	-	-	-	-	-
novel_circ_005207	intronic	pseudoChr06	1652	0.57	1	-	-	-	-	-	-
novel_circ_005208	antisense	pseudoChr06	287	0.28	1	-	-	-	-	-	-
novel_circ_005209	annot_exons	pseudoChr06	1605	0.37	12	-	-	-	-	-	-
novel_circ_005210	annot_exons	pseudoChr06	1620	0.37	12	-	-	-	-	-	-
novel_circ_005212	annot_exons	pseudoChr06	216	0.38	2	-	-	-	-	-	-
novel_circ_005229	antisense	pseudoChr06	3349	0.56	1	-	-	-	-	-	-
novel_circ_005231	annot_exons	pseudoChr06	319	0.52	3	-	-	-	-	-	-
novel_circ_005233	intronic	pseudoChr06	392	0.31	1	-	-	-	-	-	-
novel_circ_005235	intronic	pseudoChr06	834	0.42	1	-	-	-	-	-	-
novel_circ_005239	antisense	pseudoChr06	582	0.32	1	-	-	-	-	-	-
novel_circ_005240	intronic	pseudoChr06	582	0.32	1	-	-	-	-	-	-
novel_circ_005250	antisense	pseudoChr06	516	0.36	1	-	-	-	-	-	-
novel_circ_005251	antisense	pseudoChr06	381	0.46	1	-	-	-	-	-	-
novel_circ_005255	intronic	pseudoChr06	767	0.38	1	-	-	-	-	-	-
novel_circ_005256	antisense	pseudoChr06	616	0.38	1	-	-	-	-	-	-
novel_circ_005269	intronic	pseudoChr06	501	0.37	1	-	-	-	-	-	-
novel_circ_005270	intronic	pseudoChr06	348	0.31	1	-	-	-	-	-	-
novel_circ_005271	antisense	pseudoChr06	573	0.31	1	-	-	-	-	-	-
novel_circ_005300	intergenic	pseudoChr06	645	0.39	1	-	-	-	-	-	-
novel_circ_005304	annot_exons	pseudoChr06	366	0.39	2	-	-	-	-	-	-
novel_circ_005306	annot_exons	pseudoChr06	161	0.39	2	-	-	-	-	-	-
novel_circ_005307	annot_exons	pseudoChr06	294	0.45	3	-	-	-	-	-	-
novel_circ_005308	annot_exons	pseudoChr06	304	0.45	3	-	-	-	-	-	-
novel_circ_005348	antisense	pseudoChr06	1150	0.43	1	-	-	-	-	-	-
novel_circ_005354	annot_exons	pseudoChr06	18	0.33	2	-	-	-	-	-	-
novel_circ_005355	annot_exons	pseudoChr06	1976	0.57	12	-	-	-	-	-	-
novel_circ_005356	intergenic	pseudoChr06	338	0.34	1	-	-	-	-	-	-
novel_circ_005359	annot_exons	pseudoChr06	180	0.4	2	-	-	-	-	-	-
novel_circ_005362	antisense	pseudoChr06	528	0.51	1	-	-	-	-	-	-
novel_circ_005363	annot_exons	pseudoChr06	488	0.52	4	-	-	-	-	-	-
novel_circ_005366	antisense	pseudoChr06	3881	0.49	1	-	-	-	-	-	-
novel_circ_005367	annot_exons	pseudoChr06	135	0.55	2	-	-	-	-	-	-
novel_circ_005368	intronic	pseudoChr06	958	0.45	1	-	-	-	-	-	-
novel_circ_005371	intronic	pseudoChr06	586	0.49	1	-	-	-	-	-	-
novel_circ_005373	intergenic	pseudoChr06	560	0.56	1	-	-	-	-	-	-
novel_circ_005384	annot_exons	pseudoChr06	616	0.43	4	-	-	-	-	-	-
novel_circ_005385	intergenic	pseudoChr06	1215	0.61	1	-	-	-	-	-	-
novel_circ_005389	intronic	pseudoChr06	160	0.53	1	-	-	-	-	-	-
novel_circ_005390	annot_exons	pseudoChr06	588	0.44	6	-	-	-	-	-	-
novel_circ_005391	annot_exons	pseudoChr06	478	0.44	5	-	-	-	-	-	-
novel_circ_005401	intergenic	pseudoChr06	293	0.46	1	-	-	-	-	-	-
novel_circ_005410	intergenic	pseudoChr06	580	0.41	1	-	-	-	-	-	-
novel_circ_005412	intergenic	pseudoChr06	1671	0.51	1	-	-	-	-	-	-
novel_circ_005413	intergenic	pseudoChr06	1671	0.51	1	-	-	-	-	-	-
novel_circ_005417	intergenic	pseudoChr06	3385	0.37	1	-	-	-	-	-	-
novel_circ_005453	annot_exons	pseudoChr06	720	0.49	5	-	-	-	-	-	-
novel_circ_005454	antisense	pseudoChr06	821	0.43	1	-	-	-	-	-	-
novel_circ_005455	annot_exons	pseudoChr06	486	0.51	4	-	-	-	-	-	-
novel_circ_005471	exon_intron	pseudoChr06	331	0.45	3	-	-	-	-	-	-
novel_circ_005472	exon_intron	pseudoChr06	372	0.37	1	-	-	-	-	-	-
novel_circ_005474	annot_exons	pseudoChr06	342	0.56	2	-	-	-	-	-	-
novel_circ_005475	annot_exons	pseudoChr06	806	0.52	5	-	-	-	-	-	-
novel_circ_005481	annot_exons	pseudoChr06	217	0.42	3	-	-	-	-	-	-
novel_circ_005482	annot_exons	pseudoChr06	453	0.5	4	-	-	-	-	-	-
novel_circ_005483	antisense	pseudoChr06	209	0.42	1	-	-	-	-	-	-
novel_circ_005484	intergenic	pseudoChr06	490	0.36	1	-	-	-	-	-	-
novel_circ_005485	intergenic	pseudoChr06	470	0.41	1	-	-	-	-	-	-
novel_circ_005488	antisense	pseudoChr06	589	0.54	1	-	-	-	-	-	-
novel_circ_005489	antisense	pseudoChr06	1086	0.42	1	-	-	-	-	-	-
novel_circ_005493	antisense	pseudoChr06	620	0.54	1	-	-	-	-	-	-
novel_circ_005530	annot_exons	pseudoChr06	384	0.56	2	-	-	-	-	-	-
novel_circ_005533	antisense	pseudoChr06	303	0.48	1	-	-	-	-	-	-
novel_circ_005535	intronic	pseudoChr06	717	0.56	1	-	-	-	-	-	-
novel_circ_005545	annot_exons	pseudoChr06	435	0.46	4	-	-	-	-	-	-
novel_circ_005546	annot_exons	pseudoChr06	734	0.38	2	-	-	-	-	-	-
novel_circ_005547	annot_exons	pseudoChr06	2960	0.43	4	-	-	-	-	-	-
novel_circ_005556	annot_exons	pseudoChr06	870	0.48	6	-	-	-	-	-	-
novel_circ_005559	antisense	pseudoChr06	177	0.5	1	-	-	-	-	-	-
novel_circ_005560	one_exon	pseudoChr06	208	0.6	1	-	-	-	-	-	-
novel_circ_005567	intronic	pseudoChr06	482	0.37	1	-	-	-	-	-	-
novel_circ_005572	intergenic	pseudoChr06	857	0.49	1	-	-	-	-	-	-
novel_circ_005586	intronic	pseudoChr06	398	0.33	1	-	-	-	-	-	-
novel_circ_005590	antisense	pseudoChr06	279	0.48	1	-	-	-	-	-	-
novel_circ_005591	annot_exons	pseudoChr06	847	0.4	7	-	-	-	-	-	-
novel_circ_005593	one_exon	pseudoChr06	410	0.44	1	-	-	-	-	-	-
novel_circ_005594	intergenic	pseudoChr06	406	0.39	1	-	-	-	-	-	-
novel_circ_005595	antisense	pseudoChr07	607	0.43	1	-	-	-	-	-	-
novel_circ_005597	one_exon	pseudoChr07	241	0.69	1	-	-	-	-	-	-
novel_circ_005598	intronic	pseudoChr07	1237	0.45	1	-	-	-	-	-	-
novel_circ_005599	intronic	pseudoChr07	938	0.56	1	-	-	-	-	-	-
novel_circ_005600	intergenic	pseudoChr07	221	0.62	1	-	-	-	-	-	-
novel_circ_005605	intergenic	pseudoChr07	2183	0.49	1	-	-	-	-	-	-
novel_circ_005606	intergenic	pseudoChr07	624	0.61	1	-	-	-	-	-	-
novel_circ_005607	antisense	pseudoChr07	2085	0.66	1	-	-	-	-	-	-
novel_circ_005608	one_exon	pseudoChr07	2085	0.66	1	-	-	-	-	-	-
novel_circ_005609	one_exon	pseudoChr07	138	0.62	1	-	-	-	-	-	-
novel_circ_005610	intergenic	pseudoChr07	171	0.71	1	-	-	-	-	-	-
novel_circ_005611	intergenic	pseudoChr07	1130	0.58	1	-	-	-	-	-	-
novel_circ_005613	annot_exons	pseudoChr07	3200	0.61	24	-	-	-	-	-	-
novel_circ_005614	intronic	pseudoChr07	587	0.49	1	-	-	-	-	-	-
novel_circ_005615	one_exon	pseudoChr07	237	0.48	1	-	-	-	-	-	-
novel_circ_005624	one_exon	pseudoChr07	179	0.61	1	-	-	-	-	-	-
novel_circ_005625	intergenic	pseudoChr07	251	0.35	1	-	-	-	-	-	-
novel_circ_005634	antisense	pseudoChr07	683	0.54	1	-	-	-	-	-	-
novel_circ_005639	intergenic	pseudoChr07	296	0.56	1	-	-	-	-	-	-
novel_circ_005640	intronic	pseudoChr07	331	0.33	1	-	-	-	-	-	-
novel_circ_005641	annot_exons	pseudoChr07	902	0.39	7	-	-	-	-	-	-
novel_circ_005665	antisense	pseudoChr07	497	0.42	1	-	-	-	-	-	-
novel_circ_005666	intronic	pseudoChr07	497	0.42	1	-	-	-	-	-	-
novel_circ_005671	antisense	pseudoChr07	584	0.34	1	-	-	-	-	-	-
novel_circ_005673	one_exon	pseudoChr07	517	0.6	1	-	-	-	-	-	-
novel_circ_005675	annot_exons	pseudoChr07	477	0.46	4	-	-	-	-	-	-
novel_circ_005682	antisense	pseudoChr07	604	0.39	1	-	-	-	-	-	-
novel_circ_005683	intronic	pseudoChr07	587	0.4	1	-	-	-	-	-	-
novel_circ_005685	antisense	pseudoChr07	380	0.34	1	-	-	-	-	-	-
novel_circ_005686	intronic	pseudoChr07	552	0.34	1	-	-	-	-	-	-
novel_circ_005687	antisense	pseudoChr07	526	0.46	1	-	-	-	-	-	-
novel_circ_005689	antisense	pseudoChr07	464	0.38	1	-	-	-	-	-	-
novel_circ_005691	antisense	pseudoChr07	1293	0.47	1	-	-	-	-	-	-
novel_circ_005692	annot_exons	pseudoChr07	379	0.54	3	-	-	-	-	-	-
novel_circ_005701	annot_exons	pseudoChr07	406	0.48	3	-	-	-	-	-	-
novel_circ_005711	intronic	pseudoChr07	396	0.4	1	-	-	-	-	-	-
novel_circ_005735	annot_exons	pseudoChr07	240	0.62	2	-	-	-	-	-	-
novel_circ_005745	annot_exons	pseudoChr07	302	0.53	3	-	-	-	-	-	-
novel_circ_005746	annot_exons	pseudoChr07	285	0.53	3	-	-	-	-	-	-
novel_circ_005756	annot_exons	pseudoChr07	904	0.44	5	-	-	-	-	-	-
novel_circ_005757	annot_exons	pseudoChr07	765	0.49	6	-	-	-	-	-	-
novel_circ_005769	antisense	pseudoChr07	392	0.47	1	-	-	-	-	-	-
novel_circ_005770	exon_intron	pseudoChr07	454	0.6	5	-	-	-	-	-	-
novel_circ_005781	annot_exons	pseudoChr07	1412	0.53	3	-	-	-	-	-	-
novel_circ_005782	antisense	pseudoChr07	2722	0.56	1	-	-	-	-	-	-
novel_circ_005802	intergenic	pseudoChr07	495	0.43	1	-	-	-	-	-	-
novel_circ_005803	intergenic	pseudoChr07	495	0.43	1	-	-	-	-	-	-
novel_circ_005805	antisense	pseudoChr07	373	0.37	1	-	-	-	-	-	-
novel_circ_005806	antisense	pseudoChr07	475	0.34	1	-	-	-	-	-	-
novel_circ_005807	antisense	pseudoChr07	287	0.29	1	-	-	-	-	-	-
novel_circ_005808	antisense	pseudoChr07	532	0.38	1	-	-	-	-	-	-
novel_circ_005809	intronic	pseudoChr07	532	0.38	1	-	-	-	-	-	-
novel_circ_005810	annot_exons	pseudoChr07	308	0.46	2	-	-	-	-	-	-
novel_circ_005826	annot_exons	pseudoChr07	987	0.38	7	-	-	-	-	-	-
novel_circ_005827	antisense	pseudoChr07	489	0.35	1	-	-	-	-	-	-
novel_circ_005828	intergenic	pseudoChr07	176	0.34	1	-	-	-	-	-	-
novel_circ_005843	intronic	pseudoChr07	347	0.39	1	-	-	-	-	-	-
novel_circ_005845	antisense	pseudoChr07	409	0.31	1	-	-	-	-	-	-
novel_circ_005846	intronic	pseudoChr07	1172	0.49	1	-	-	-	-	-	-
novel_circ_005847	intronic	pseudoChr07	456	0.4	1	-	-	-	-	-	-
novel_circ_005850	intronic	pseudoChr07	679	0.35	1	-	-	-	-	-	-
novel_circ_005851	intronic	pseudoChr07	503	0.37	1	-	-	-	-	-	-
novel_circ_005852	intronic	pseudoChr07	613	0.39	1	-	-	-	-	-	-
novel_circ_005856	intronic	pseudoChr07	400	0.43	1	-	-	-	-	-	-
novel_circ_005857	antisense	pseudoChr07	855	0.39	1	-	-	-	-	-	-
novel_circ_005859	antisense	pseudoChr07	341	0.34	1	-	-	-	-	-	-
novel_circ_005860	antisense	pseudoChr07	563	0.37	1	-	-	-	-	-	-
novel_circ_005861	intronic	pseudoChr07	454	0.34	1	-	-	-	-	-	-
novel_circ_005865	intronic	pseudoChr07	279	0.39	1	-	-	-	-	-	-
novel_circ_005884	antisense	pseudoChr07	876	0.48	1	-	-	-	-	-	-
novel_circ_005885	annot_exons	pseudoChr07	636	0.51	4	-	-	-	-	-	-
novel_circ_005886	antisense	pseudoChr07	710	0.56	1	-	-	-	-	-	-
novel_circ_005888	antisense	pseudoChr07	1165	0.47	1	-	-	-	-	-	-
novel_circ_005889	annot_exons	pseudoChr07	454	0.57	5	-	-	-	-	-	-
novel_circ_005901	antisense	pseudoChr07	479	0.38	1	-	-	-	-	-	-
novel_circ_005907	antisense	pseudoChr07	340	0.38	1	-	-	-	-	-	-
novel_circ_005908	intronic	pseudoChr07	927	0.44	1	-	-	-	-	-	-
novel_circ_005909	antisense	pseudoChr07	927	0.44	1	-	-	-	-	-	-
novel_circ_005911	exon_intron	pseudoChr07	3090	0.51	16	-	-	-	-	-	-
novel_circ_005912	annot_exons	pseudoChr07	2491	0.53	10	-	-	-	-	-	-
novel_circ_005924	exon_intron	pseudoChr07	4394	0.47	1	-	-	-	-	-	-
novel_circ_005925	antisense	pseudoChr07	2158	0.53	1	-	-	-	-	-	-
novel_circ_005931	antisense	pseudoChr07	823	0.43	1	-	-	-	-	-	-
novel_circ_005932	intronic	pseudoChr07	880	0.47	1	-	-	-	-	-	-
novel_circ_005933	intronic	pseudoChr07	777	0.49	1	-	-	-	-	-	-
novel_circ_005934	antisense	pseudoChr07	682	0.43	1	-	-	-	-	-	-
novel_circ_005944	annot_exons	pseudoChr07	279	0.38	2	-	-	-	-	-	-
novel_circ_005945	annot_exons	pseudoChr07	538	0.38	4	-	-	-	-	-	-
novel_circ_005947	intronic	pseudoChr07	483	0.35	1	-	-	-	-	-	-
novel_circ_005949	intergenic	pseudoChr07	585	0.34	1	-	-	-	-	-	-
novel_circ_005958	antisense	pseudoChr07	703	0.4	1	-	-	-	-	-	-
novel_circ_005959	intronic	pseudoChr07	703	0.4	1	-	-	-	-	-	-
novel_circ_005969	annot_exons	pseudoChr07	861	0.51	4	-	-	-	-	-	-
novel_circ_005970	antisense	pseudoChr07	925	0.52	1	-	-	-	-	-	-
novel_circ_005971	antisense	pseudoChr07	634	0.53	1	-	-	-	-	-	-
novel_circ_006010	antisense	pseudoChr07	756	0.64	1	-	-	-	-	-	-
novel_circ_006018	annot_exons	pseudoChr07	320	0.62	2	-	-	-	-	-	-
novel_circ_006022	one_exon	pseudoChr07	258	0.65	1	-	-	-	-	-	-
novel_circ_006023	intronic	pseudoChr07	483	0.65	1	-	-	-	-	-	-
novel_circ_006024	annot_exons	pseudoChr07	403	0.48	4	-	-	-	-	-	-
novel_circ_006025	annot_exons	pseudoChr07	1801	0.49	10	-	-	-	-	-	-
novel_circ_006026	antisense	pseudoChr07	1187	0.52	1	-	-	-	-	-	-
novel_circ_006030	one_exon	pseudoChr07	224	0.57	1	-	-	-	-	-	-
novel_circ_006031	antisense	pseudoChr07	718	0.49	1	-	-	-	-	-	-
novel_circ_006036	antisense	pseudoChr07	574	0.38	1	-	-	-	-	-	-
novel_circ_006054	exon_intron	pseudoChr07	1188	0.57	7	-	-	-	-	-	-
novel_circ_006055	exon_intron	pseudoChr07	3542	0.55	9	-	-	-	-	-	-
novel_circ_006060	annot_exons	pseudoChr07	461	0.58	2	-	-	-	-	-	-
novel_circ_006063	annot_exons	pseudoChr07	279	0.4	2	-	-	-	-	-	-
novel_circ_006065	annot_exons	pseudoChr07	470	0.44	4	-	-	-	-	-	-
novel_circ_006066	annot_exons	pseudoChr07	207	0.4	2	-	-	-	-	-	-
novel_circ_006067	exon_intron	pseudoChr07	557	0.42	1	-	-	-	-	-	-
novel_circ_006072	intronic	pseudoChr07	558	0.34	1	-	-	-	-	-	-
novel_circ_006076	intergenic	pseudoChr07	456	0.38	1	-	-	-	-	-	-
novel_circ_006077	antisense	pseudoChr07	444	0.45	1	-	-	-	-	-	-
novel_circ_006078	annot_exons	pseudoChr07	1126	0.63	3	-	-	-	-	-	-
novel_circ_006080	antisense	pseudoChr07	877	0.45	1	-	-	-	-	-	-
novel_circ_006081	annot_exons	pseudoChr07	440	0.55	3	-	-	-	-	-	-
novel_circ_006084	intergenic	pseudoChr07	395	0.59	1	-	-	-	-	-	-
novel_circ_006087	exon_intron	pseudoChr07	348	0.65	3	-	-	-	-	-	-
novel_circ_006088	antisense	pseudoChr07	509	0.41	1	-	-	-	-	-	-
novel_circ_006096	intronic	pseudoChr07	491	0.3	1	-	-	-	-	-	-
novel_circ_006098	antisense	pseudoChr07	526	0.4	1	-	-	-	-	-	-
novel_circ_006102	intronic	pseudoChr07	1385	0.5	1	-	-	-	-	-	-
novel_circ_006105	antisense	pseudoChr07	549	0.64	1	-	-	-	-	-	-
novel_circ_006228	intergenic	pseudoChr07	1041	0.36	1	-	-	-	-	-	-
novel_circ_006229	intergenic	pseudoChr07	222	0.37	1	-	-	-	-	-	-
novel_circ_006230	intergenic	pseudoChr07	463	0.36	1	-	-	-	-	-	-
novel_circ_006231	intergenic	pseudoChr07	1063	0.35	1	-	-	-	-	-	-
novel_circ_006232	intergenic	pseudoChr07	565	0.36	1	-	-	-	-	-	-
novel_circ_006233	intergenic	pseudoChr07	357	0.32	1	-	-	-	-	-	-
novel_circ_006234	intergenic	pseudoChr07	369	0.35	1	-	-	-	-	-	-
novel_circ_006235	intergenic	pseudoChr07	595	0.37	1	-	-	-	-	-	-
novel_circ_006236	intergenic	pseudoChr07	508	0.39	1	-	-	-	-	-	-
novel_circ_006237	intergenic	pseudoChr07	561	0.38	1	-	-	-	-	-	-
novel_circ_006238	intergenic	pseudoChr07	557	0.38	1	-	-	-	-	-	-
novel_circ_006239	intergenic	pseudoChr07	353	0.39	1	-	-	-	-	-	-
novel_circ_006240	intergenic	pseudoChr07	543	0.39	1	-	-	-	-	-	-
novel_circ_006241	intergenic	pseudoChr07	448	0.4	1	-	-	-	-	-	-
novel_circ_006242	intergenic	pseudoChr07	525	0.39	1	-	-	-	-	-	-
novel_circ_006243	intergenic	pseudoChr07	525	0.39	1	-	-	-	-	-	-
novel_circ_006244	intergenic	pseudoChr07	248	0.44	1	-	-	-	-	-	-
novel_circ_006245	intergenic	pseudoChr07	495	0.31	1	-	-	-	-	-	-
novel_circ_006246	intergenic	pseudoChr07	489	0.39	1	-	-	-	-	-	-
novel_circ_006247	intergenic	pseudoChr07	348	0.39	1	-	-	-	-	-	-
novel_circ_006248	intergenic	pseudoChr07	297	0.38	1	-	-	-	-	-	-
novel_circ_006249	intergenic	pseudoChr07	297	0.38	1	-	-	-	-	-	-
novel_circ_006250	intergenic	pseudoChr07	511	0.39	1	-	-	-	-	-	-
novel_circ_006251	intergenic	pseudoChr07	846	0.43	1	-	-	-	-	-	-
novel_circ_006252	intergenic	pseudoChr07	717	0.41	1	-	-	-	-	-	-
novel_circ_006253	intergenic	pseudoChr07	497	0.41	1	-	-	-	-	-	-
novel_circ_006254	intergenic	pseudoChr07	635	0.42	1	-	-	-	-	-	-
novel_circ_006255	intergenic	pseudoChr07	349	0.41	1	-	-	-	-	-	-
novel_circ_006256	intergenic	pseudoChr07	553	0.42	1	-	-	-	-	-	-
novel_circ_006257	intergenic	pseudoChr07	366	0.41	1	-	-	-	-	-	-
novel_circ_006258	intergenic	pseudoChr07	330	0.41	1	-	-	-	-	-	-
novel_circ_006259	intergenic	pseudoChr07	499	0.51	1	-	-	-	-	-	-
novel_circ_006260	intergenic	pseudoChr07	398	0.53	1	-	-	-	-	-	-
novel_circ_006288	intergenic	pseudoChr07	401	0.38	1	-	-	-	-	-	-
novel_circ_006289	intergenic	pseudoChr07	426	0.38	1	-	-	-	-	-	-
novel_circ_006290	intergenic	pseudoChr07	426	0.38	1	-	-	-	-	-	-
novel_circ_006291	intergenic	pseudoChr07	357	0.4	1	-	-	-	-	-	-
novel_circ_006292	intergenic	pseudoChr07	331	0.4	1	-	-	-	-	-	-
novel_circ_006293	intergenic	pseudoChr07	723	0.52	1	-	-	-	-	-	-
novel_circ_006294	intergenic	pseudoChr07	181	0.51	1	-	-	-	-	-	-
novel_circ_006295	intergenic	pseudoChr07	600	0.47	1	-	-	-	-	-	-
novel_circ_006307	intergenic	pseudoChr07	832	0.51	1	-	-	-	-	-	-
novel_circ_006309	intergenic	pseudoChr07	225	0.46	1	-	-	-	-	-	-
novel_circ_006310	intergenic	pseudoChr07	424	0.47	1	-	-	-	-	-	-
novel_circ_006323	annot_exons	pseudoChr07	589	0.58	7	-	-	-	-	-	-
novel_circ_006325	one_exon	pseudoChr07	233	0.64	1	-	-	-	-	-	-
novel_circ_006329	antisense	pseudoChr07	530	0.45	1	-	-	-	-	-	-
novel_circ_006330	intronic	pseudoChr07	530	0.45	1	-	-	-	-	-	-
novel_circ_006331	antisense	pseudoChr07	452	0.4	1	-	-	-	-	-	-
novel_circ_006335	intronic	pseudoChr07	408	0.36	1	-	-	-	-	-	-
novel_circ_006336	antisense	pseudoChr07	289	0.32	1	-	-	-	-	-	-
novel_circ_006347	antisense	pseudoChr07	1161	0.53	1	-	-	-	-	-	-
novel_circ_006354	antisense	pseudoChr07	285	0.51	1	-	-	-	-	-	-
novel_circ_006372	intronic	pseudoChr07	693	0.4	1	-	-	-	-	-	-
novel_circ_006375	intronic	pseudoChr07	350	0.39	1	-	-	-	-	-	-
novel_circ_006378	antisense	pseudoChr07	428	0.48	1	-	-	-	-	-	-
novel_circ_006379	annot_exons	pseudoChr07	343	0.38	3	-	-	-	-	-	-
novel_circ_006382	annot_exons	pseudoChr07	394	0.47	2	-	-	-	-	-	-
novel_circ_006386	annot_exons	pseudoChr07	312	0.55	2	-	-	-	-	-	-
novel_circ_006393	antisense	pseudoChr07	502	0.54	1	-	-	-	-	-	-
novel_circ_006408	annot_exons	pseudoChr07	906	0.55	5	-	-	-	-	-	-
novel_circ_006410	annot_exons	pseudoChr07	756	0.48	6	-	-	-	-	-	-
novel_circ_006413	antisense	pseudoChr07	180	0.75	1	-	-	-	-	-	-
novel_circ_006414	intronic	pseudoChr07	1810	0.43	1	-	-	-	-	-	-
novel_circ_006416	annot_exons	pseudoChr07	625	0.49	4	-	-	-	-	-	-
novel_circ_006419	annot_exons	pseudoChr07	718	0.5	6	-	-	-	-	-	-
novel_circ_006421	intergenic	pseudoChr07	417	0.62	1	-	-	-	-	-	-
novel_circ_006422	annot_exons	pseudoChr07	567	0.49	4	-	-	-	-	-	-
novel_circ_006426	intronic	pseudoChr07	420	0.39	1	-	-	-	-	-	-
novel_circ_006435	annot_exons	pseudoChr07	342	0.44	2	-	-	-	-	-	-
novel_circ_006436	annot_exons	pseudoChr07	1095	0.45	7	-	-	-	-	-	-
novel_circ_006437	intronic	pseudoChr07	181	0.55	1	-	-	-	-	-	-
novel_circ_006438	annot_exons	pseudoChr07	361	0.53	2	-	-	-	-	-	-
novel_circ_006440	antisense	pseudoChr07	533	0.49	1	-	-	-	-	-	-
novel_circ_006444	intergenic	pseudoChr07	220	0.41	1	-	-	-	-	-	-
novel_circ_006445	intergenic	pseudoChr07	220	0.41	1	-	-	-	-	-	-
novel_circ_006450	intronic	pseudoChr07	415	0.44	1	-	-	-	-	-	-
novel_circ_006451	antisense	pseudoChr07	692	0.43	1	-	-	-	-	-	-
novel_circ_006462	intergenic	pseudoChr07	235	0.37	1	-	-	-	-	-	-
novel_circ_006463	intergenic	pseudoChr07	432	0.37	1	-	-	-	-	-	-
novel_circ_006467	annot_exons	pseudoChr07	330	0.61	2	-	-	-	-	-	-
novel_circ_006480	antisense	pseudoChr07	791	0.33	1	-	-	-	-	-	-
novel_circ_006489	antisense	pseudoChr07	647	0.4	1	-	-	-	-	-	-
novel_circ_006513	annot_exons	pseudoChr07	393	0.48	2	-	-	-	-	-	-
novel_circ_006526	annot_exons	pseudoChr07	638	0.66	5	-	-	-	-	-	-
novel_circ_006527	annot_exons	pseudoChr07	720	0.68	4	-	-	-	-	-	-
novel_circ_006531	annot_exons	pseudoChr07	626	0.58	5	-	-	-	-	-	-
novel_circ_006534	intergenic	pseudoChr07	1240	0.65	1	-	-	-	-	-	-
novel_circ_006535	intergenic	pseudoChr07	575	0.35	1	-	-	-	-	-	-
novel_circ_006536	intergenic	pseudoChr07	537	0.36	1	-	-	-	-	-	-
novel_circ_006537	intergenic	pseudoChr07	235	0.32	1	-	-	-	-	-	-
novel_circ_006538	intergenic	pseudoChr07	235	0.32	1	-	-	-	-	-	-
novel_circ_006539	intergenic	pseudoChr07	305	0.3	1	-	-	-	-	-	-
novel_circ_006540	intergenic	pseudoChr07	583	0.36	1	-	-	-	-	-	-
novel_circ_006541	intergenic	pseudoChr07	546	0.26	1	-	-	-	-	-	-
novel_circ_006542	intergenic	pseudoChr07	613	0.36	1	-	-	-	-	-	-
novel_circ_006543	intergenic	pseudoChr07	609	0.32	1	-	-	-	-	-	-
novel_circ_006546	intronic	pseudoChr07	2991	0.5	1	-	-	-	-	-	-
novel_circ_006547	annot_exons	pseudoChr07	370	0.58	3	-	-	-	-	-	-
novel_circ_006548	annot_exons	pseudoChr07	1319	0.61	9	-	-	-	-	-	-
novel_circ_006549	antisense	pseudoChr07	533	0.58	1	-	-	-	-	-	-
novel_circ_006550	antisense	pseudoChr07	408	0.6	1	-	-	-	-	-	-
novel_circ_006551	one_exon	pseudoChr07	248	0.59	1	-	-	-	-	-	-
novel_circ_006552	one_exon	pseudoChr07	163	0.7	1	-	-	-	-	-	-
novel_circ_006553	one_exon	pseudoChr07	219	0.64	1	-	-	-	-	-	-
novel_circ_006554	intronic	pseudoChr07	772	0.48	1	-	-	-	-	-	-
novel_circ_006555	exon_intron	pseudoChr07	791	0.54	5	-	-	-	-	-	-
novel_circ_006556	exon_intron	pseudoChr07	1457	0.55	1	-	-	-	-	-	-
novel_circ_006557	annot_exons	pseudoChr07	521	0.62	4	-	-	-	-	-	-
novel_circ_006564	one_exon	pseudoChr07	868	0.58	1	-	-	-	-	-	-
novel_circ_006570	annot_exons	pseudoChr07	800	0.62	4	-	-	-	-	-	-
novel_circ_006597	annot_exons	pseudoChr07	1335	0.44	8	-	-	-	-	-	-
novel_circ_006600	antisense	pseudoChr07	621	0.33	1	-	-	-	-	-	-
novel_circ_006601	intronic	pseudoChr07	621	0.33	1	-	-	-	-	-	-
novel_circ_006611	annot_exons	pseudoChr07	536	0.43	6	-	-	-	-	-	-
novel_circ_006615	exon_intron	pseudoChr07	504	0.33	1	-	-	-	-	-	-
novel_circ_006619	antisense	pseudoChr07	808	0.47	1	-	-	-	-	-	-
novel_circ_006630	intergenic	pseudoChr07	455	0.47	1	-	-	-	-	-	-
novel_circ_006639	annot_exons	pseudoChr07	1441	0.51	12	-	-	-	-	-	-
novel_circ_006645	intronic	pseudoChr07	427	0.47	1	-	-	-	-	-	-
novel_circ_006658	annot_exons	pseudoChr07	186	0.37	2	-	-	-	-	-	-
novel_circ_006660	annot_exons	pseudoChr07	122	0.45	2	-	-	-	-	-	-
novel_circ_006668	exon_intron	pseudoChr07	295	0.45	3	-	-	-	-	-	-
novel_circ_006672	intronic	pseudoChr07	503	0.39	1	-	-	-	-	-	-
novel_circ_006673	annot_exons	pseudoChr07	704	0.41	5	-	-	-	-	-	-
novel_circ_006676	intergenic	pseudoChr07	299	0.31	1	-	-	-	-	-	-
novel_circ_006677	intergenic	pseudoChr07	874	0.33	1	-	-	-	-	-	-
novel_circ_006682	intergenic	pseudoChr07	1375	0.48	1	-	-	-	-	-	-
novel_circ_006683	intergenic	pseudoChr07	606	0.36	1	-	-	-	-	-	-
novel_circ_006684	intergenic	pseudoChr07	492	0.34	1	-	-	-	-	-	-
novel_circ_006685	intergenic	pseudoChr07	1199	0.32	1	-	-	-	-	-	-
novel_circ_006688	antisense	pseudoChr07	697	0.39	1	-	-	-	-	-	-
novel_circ_006690	antisense	pseudoChr07	1377	0.34	1	-	-	-	-	-	-
novel_circ_006691	intronic	pseudoChr07	524	0.34	1	-	-	-	-	-	-
novel_circ_006696	annot_exons	pseudoChr07	609	0.37	7	-	-	-	-	-	-
novel_circ_006719	intergenic	pseudoChr07	1417	0.67	1	-	-	-	-	-	-
novel_circ_006720	intergenic	pseudoChr07	1798	0.65	1	-	-	-	-	-	-
novel_circ_006721	annot_exons	pseudoChr07	1782	0.63	14	-	-	-	-	-	-
novel_circ_006723	antisense	pseudoChr07	1845	0.65	1	-	-	-	-	-	-
novel_circ_006729	intergenic	pseudoChr07	385	0.35	1	-	-	-	-	-	-
novel_circ_006764	annot_exons	pseudoChr07	383	0.36	4	-	-	-	-	-	-
novel_circ_006765	annot_exons	pseudoChr07	208	0.34	3	-	-	-	-	-	-
novel_circ_006767	annot_exons	pseudoChr07	219	0.35	2	-	-	-	-	-	-
novel_circ_006773	antisense	pseudoChr07	456	0.32	1	-	-	-	-	-	-
novel_circ_006774	annot_exons	pseudoChr07	540	0.42	4	-	-	-	-	-	-
novel_circ_006777	one_exon	pseudoChr07	664	0.45	1	-	-	-	-	-	-
novel_circ_006788	exon_intron	pseudoChr07	369	0.45	5	-	-	-	-	-	-
novel_circ_006795	intronic	pseudoChr07	260	0.45	1	-	-	-	-	-	-
novel_circ_006796	annot_exons	pseudoChr07	271	0.46	2	-	-	-	-	-	-
novel_circ_006799	one_exon	pseudoChr07	348	0.61	1	-	-	-	-	-	-
novel_circ_006800	annot_exons	pseudoChr07	607	0.45	5	-	-	-	-	-	-
novel_circ_006819	exon_intron	pseudoChr07	807	0.36	3	-	-	-	-	-	-
novel_circ_006829	antisense	pseudoChr07	3303	0.34	1	-	-	-	-	-	-
novel_circ_006844	antisense	pseudoChr08	484	0.45	1	-	-	-	-	-	-
novel_circ_006847	antisense	pseudoChr08	544	0.41	1	-	-	-	-	-	-
novel_circ_006850	intronic	pseudoChr08	288	0.37	1	-	-	-	-	-	-
novel_circ_006851	annot_exons	pseudoChr08	465	0.45	3	-	-	-	-	-	-
novel_circ_006852	intronic	pseudoChr08	442	0.29	1	-	-	-	-	-	-
novel_circ_006853	antisense	pseudoChr08	702	0.49	1	-	-	-	-	-	-
novel_circ_006861	antisense	pseudoChr08	1132	0.42	1	-	-	-	-	-	-
novel_circ_006862	annot_exons	pseudoChr08	544	0.45	4	-	-	-	-	-	-
novel_circ_006863	annot_exons	pseudoChr08	358	0.41	3	-	-	-	-	-	-
novel_circ_006866	antisense	pseudoChr08	854	0.44	1	-	-	-	-	-	-
novel_circ_006867	antisense	pseudoChr08	636	0.42	1	-	-	-	-	-	-
novel_circ_006873	antisense	pseudoChr08	164	0.63	1	-	-	-	-	-	-
novel_circ_006874	exon_intron	pseudoChr08	913	0.48	1	-	-	-	-	-	-
novel_circ_006876	intergenic	pseudoChr08	993	0.42	1	-	-	-	-	-	-
novel_circ_006880	antisense	pseudoChr08	279	0.48	1	-	-	-	-	-	-
novel_circ_006884	annot_exons	pseudoChr08	358	0.54	3	-	-	-	-	-	-
novel_circ_006896	intronic	pseudoChr08	632	0.44	1	-	-	-	-	-	-
novel_circ_006904	antisense	pseudoChr08	451	0.4	1	-	-	-	-	-	-
novel_circ_006908	antisense	pseudoChr08	405	0.46	1	-	-	-	-	-	-
novel_circ_006910	intergenic	pseudoChr08	343	0.34	1	-	-	-	-	-	-
novel_circ_006911	intergenic	pseudoChr08	739	0.5	1	-	-	-	-	-	-
novel_circ_006932	one_exon	pseudoChr08	526	0.39	1	-	-	-	-	-	-
novel_circ_006933	annot_exons	pseudoChr08	517	0.57	5	-	-	-	-	-	-
novel_circ_006937	antisense	pseudoChr08	356	0.43	1	-	-	-	-	-	-
novel_circ_006938	antisense	pseudoChr08	338	0.3	1	-	-	-	-	-	-
novel_circ_006939	antisense	pseudoChr08	750	0.47	1	-	-	-	-	-	-
novel_circ_006940	exon_intron	pseudoChr08	718	0.48	1	-	-	-	-	-	-
novel_circ_006942	one_exon	pseudoChr08	435	0.38	1	-	-	-	-	-	-
novel_circ_006943	exon_intron	pseudoChr08	254	0.5	4	-	-	-	-	-	-
novel_circ_006945	annot_exons	pseudoChr08	247	0.48	2	-	-	-	-	-	-
novel_circ_006946	annot_exons	pseudoChr08	497	0.48	3	-	-	-	-	-	-
novel_circ_006948	annot_exons	pseudoChr08	881	0.46	6	-	-	-	-	-	-
novel_circ_006954	annot_exons	pseudoChr08	1663	0.52	8	-	-	-	-	-	-
novel_circ_006956	exon_intron	pseudoChr08	531	0.44	1	-	-	-	-	-	-
novel_circ_006958	antisense	pseudoChr08	672	0.49	1	-	-	-	-	-	-
novel_circ_006962	intronic	pseudoChr08	521	0.33	1	-	-	-	-	-	-
novel_circ_006969	antisense	pseudoChr08	495	0.39	1	-	-	-	-	-	-
novel_circ_006976	antisense	pseudoChr08	527	0.4	1	-	-	-	-	-	-
novel_circ_006977	intronic	pseudoChr08	411	0.45	1	-	-	-	-	-	-
novel_circ_006987	annot_exons	pseudoChr08	506	0.54	5	-	-	-	-	-	-
novel_circ_007012	exon_intron	pseudoChr08	728	0.41	5	-	-	-	-	-	-
novel_circ_007013	exon_intron	pseudoChr08	623	0.4	4	-	-	-	-	-	-
novel_circ_007026	exon_intron	pseudoChr08	649	0.46	7	-	-	-	-	-	-
novel_circ_007027	annot_exons	pseudoChr08	353	0.37	2	-	-	-	-	-	-
novel_circ_007035	annot_exons	pseudoChr08	800	0.59	4	-	-	-	-	-	-
novel_circ_007036	annot_exons	pseudoChr08	449	0.52	4	-	-	-	-	-	-
novel_circ_007037	intronic	pseudoChr08	534	0.41	1	-	-	-	-	-	-
novel_circ_007040	annot_exons	pseudoChr08	577	0.66	4	-	-	-	-	-	-
novel_circ_007042	annot_exons	pseudoChr08	212	0.66	2	-	-	-	-	-	-
novel_circ_007043	antisense	pseudoChr08	791	0.62	1	-	-	-	-	-	-
novel_circ_007055	intronic	pseudoChr08	630	0.58	1	-	-	-	-	-	-
novel_circ_007061	annot_exons	pseudoChr08	552	0.54	4	-	-	-	-	-	-
novel_circ_007063	one_exon	pseudoChr08	461	0.47	1	-	-	-	-	-	-
novel_circ_007072	antisense	pseudoChr08	771	0.39	1	-	-	-	-	-	-
novel_circ_007075	intergenic	pseudoChr08	365	0.32	1	-	-	-	-	-	-
novel_circ_007080	antisense	pseudoChr08	1197	0.55	1	-	-	-	-	-	-
novel_circ_007081	intronic	pseudoChr08	631	0.53	1	-	-	-	-	-	-
novel_circ_007083	intronic	pseudoChr08	862	0.59	1	-	-	-	-	-	-
novel_circ_007085	antisense	pseudoChr08	383	0.43	1	-	-	-	-	-	-
novel_circ_007087	antisense	pseudoChr08	572	0.49	1	-	-	-	-	-	-
novel_circ_007088	intronic	pseudoChr08	572	0.49	1	-	-	-	-	-	-
novel_circ_007090	intronic	pseudoChr08	373	0.46	1	-	-	-	-	-	-
novel_circ_007094	antisense	pseudoChr08	622	0.57	1	-	-	-	-	-	-
novel_circ_007095	exon_intron	pseudoChr08	1261	0.57	3	-	-	-	-	-	-
novel_circ_007098	intronic	pseudoChr08	859	0.56	1	-	-	-	-	-	-
novel_circ_007107	antisense	pseudoChr08	396	0.36	1	-	-	-	-	-	-
novel_circ_007115	annot_exons	pseudoChr08	412	0.53	2	-	-	-	-	-	-
novel_circ_007116	annot_exons	pseudoChr08	805	0.49	4	-	-	-	-	-	-
novel_circ_007121	antisense	pseudoChr08	439	0.38	1	-	-	-	-	-	-
novel_circ_007125	annot_exons	pseudoChr08	1062	0.43	2	-	-	-	-	-	-
novel_circ_007146	annot_exons	pseudoChr08	1092	0.39	7	-	-	-	-	-	-
novel_circ_007147	annot_exons	pseudoChr08	725	0.56	4	-	-	-	-	-	-
novel_circ_007173	annot_exons	pseudoChr08	433	0.51	4	-	-	-	-	-	-
novel_circ_007174	annot_exons	pseudoChr08	510	0.5	5	-	-	-	-	-	-
novel_circ_007175	annot_exons	pseudoChr08	621	0.51	6	-	-	-	-	-	-
novel_circ_007177	intronic	pseudoChr08	560	0.45	1	-	-	-	-	-	-
novel_circ_007179	annot_exons	pseudoChr08	719	0.58	3	-	-	-	-	-	-
novel_circ_007183	annot_exons	pseudoChr08	286	0.48	3	-	-	-	-	-	-
novel_circ_007184	annot_exons	pseudoChr08	744	0.51	4	-	-	-	-	-	-
novel_circ_007214	antisense	pseudoChr08	825	0.54	1	-	-	-	-	-	-
novel_circ_007223	annot_exons	pseudoChr08	1048	0.59	8	-	-	-	-	-	-
novel_circ_007224	antisense	pseudoChr08	617	0.47	1	-	-	-	-	-	-
novel_circ_007225	intergenic	pseudoChr08	1575	0.52	1	-	-	-	-	-	-
novel_circ_007226	intergenic	pseudoChr08	875	0.37	1	-	-	-	-	-	-
novel_circ_007228	antisense	pseudoChr08	798	0.43	1	-	-	-	-	-	-
novel_circ_007231	intronic	pseudoChr08	478	0.36	1	-	-	-	-	-	-
novel_circ_007232	intronic	pseudoChr08	628	0.59	1	-	-	-	-	-	-
novel_circ_007251	annot_exons	pseudoChr08	499	0.53	4	-	-	-	-	-	-
novel_circ_007263	annot_exons	pseudoChr08	1041	0.63	5	-	-	-	-	-	-
novel_circ_007265	annot_exons	pseudoChr08	954	0.48	7	-	-	-	-	-	-
novel_circ_007266	annot_exons	pseudoChr08	1282	0.52	8	-	-	-	-	-	-
novel_circ_007267	annot_exons	pseudoChr08	453	0.52	3	-	-	-	-	-	-
novel_circ_007268	exon_intron	pseudoChr08	2405	0.49	4	-	-	-	-	-	-
novel_circ_007269	intergenic	pseudoChr08	493	0.35	1	-	-	-	-	-	-
novel_circ_007275	one_exon	pseudoChr08	407	0.33	1	-	-	-	-	-	-
novel_circ_007276	exon_intron	pseudoChr08	742	0.41	9	-	-	-	-	-	-
novel_circ_007278	one_exon	pseudoChr08	537	0.7	1	-	-	-	-	-	-
novel_circ_007279	annot_exons	pseudoChr08	1909	0.53	2	-	-	-	-	-	-
novel_circ_007280	annot_exons	pseudoChr08	1912	0.53	2	-	-	-	-	-	-
novel_circ_007282	one_exon	pseudoChr08	173	0.68	1	-	-	-	-	-	-
novel_circ_007305	antisense	pseudoChr08	381	0.46	1	-	-	-	-	-	-
novel_circ_007306	intergenic	pseudoChr08	1047	0.31	1	-	-	-	-	-	-
novel_circ_007307	annot_exons	pseudoChr08	438	0.36	4	-	-	-	-	-	-
novel_circ_007332	annot_exons	pseudoChr08	795	0.4	10	-	-	-	-	-	-
novel_circ_007338	annot_exons	pseudoChr08	677	0.41	4	-	-	-	-	-	-
novel_circ_007369	annot_exons	pseudoChr08	245	0.43	2	-	-	-	-	-	-
novel_circ_007370	annot_exons	pseudoChr08	472	0.5	3	-	-	-	-	-	-
novel_circ_007378	annot_exons	pseudoChr08	644	0.61	6	-	-	-	-	-	-
novel_circ_007381	intronic	pseudoChr08	626	0.54	1	-	-	-	-	-	-
novel_circ_007386	intergenic	pseudoChr08	337	0.28	1	-	-	-	-	-	-
novel_circ_007387	intergenic	pseudoChr08	301	0.51	1	-	-	-	-	-	-
novel_circ_007390	intronic	pseudoChr08	164	0.58	1	-	-	-	-	-	-
novel_circ_007391	exon_intron	pseudoChr08	1078	0.46	1	-	-	-	-	-	-
novel_circ_007394	annot_exons	pseudoChr08	327	0.64	3	-	-	-	-	-	-
novel_circ_007395	annot_exons	pseudoChr08	318	0.42	2	-	-	-	-	-	-
novel_circ_007396	annot_exons	pseudoChr08	581	0.43	3	-	-	-	-	-	-
novel_circ_007397	annot_exons	pseudoChr08	865	0.42	5	-	-	-	-	-	-
novel_circ_007398	annot_exons	pseudoChr08	310	0.35	2	-	-	-	-	-	-
novel_circ_007402	intergenic	pseudoChr08	474	0.34	1	-	-	-	-	-	-
novel_circ_007403	one_exon	pseudoChr08	172	0.55	1	-	-	-	-	-	-
novel_circ_007435	annot_exons	pseudoChr08	301	0.36	3	-	-	-	-	-	-
novel_circ_007436	annot_exons	pseudoChr08	598	0.36	5	-	-	-	-	-	-
novel_circ_007439	annot_exons	pseudoChr08	810	0.46	6	-	-	-	-	-	-
novel_circ_007440	annot_exons	pseudoChr08	304	0.47	2	-	-	-	-	-	-
novel_circ_007446	one_exon	pseudoChr08	558	0.42	1	-	-	-	-	-	-
novel_circ_007447	annot_exons	pseudoChr08	714	0.45	4	-	-	-	-	-	-
novel_circ_007450	intronic	pseudoChr08	439	0.52	1	-	-	-	-	-	-
novel_circ_007455	one_exon	pseudoChr08	1714	0.47	1	-	-	-	-	-	-
novel_circ_007460	annot_exons	pseudoChr08	260	0.48	2	-	-	-	-	-	-
novel_circ_007466	annot_exons	pseudoChr08	220	0.44	3	-	-	-	-	-	-
novel_circ_007467	one_exon	pseudoChr08	300	0.66	1	-	-	-	-	-	-
novel_circ_007468	antisense	pseudoChr08	1133	0.53	1	-	-	-	-	-	-
novel_circ_007469	exon_intron	pseudoChr08	1263	0.57	3	-	-	-	-	-	-
novel_circ_007470	one_exon	pseudoChr08	226	0.6	1	-	-	-	-	-	-
novel_circ_007471	annot_exons	pseudoChr08	345	0.58	2	-	-	-	-	-	-
novel_circ_007472	one_exon	pseudoChr08	234	0.63	1	-	-	-	-	-	-
novel_circ_007473	one_exon	pseudoChr08	269	0.62	1	-	-	-	-	-	-
novel_circ_007481	antisense	pseudoChr08	794	0.44	1	-	-	-	-	-	-
novel_circ_007482	exon_intron	pseudoChr08	794	0.44	1	-	-	-	-	-	-
novel_circ_007483	one_exon	pseudoChr08	619	0.5	1	-	-	-	-	-	-
novel_circ_007485	intergenic	pseudoChr08	814	0.44	1	-	-	-	-	-	-
novel_circ_007486	annot_exons	pseudoChr08	244	0.37	3	-	-	-	-	-	-
novel_circ_007489	intronic	pseudoChr08	971	0.38	1	-	-	-	-	-	-
novel_circ_007493	annot_exons	pseudoChr08	289	0.44	2	-	-	-	-	-	-
novel_circ_007500	intergenic	pseudoChr08	472	0.48	1	-	-	-	-	-	-
novel_circ_007501	intergenic	pseudoChr08	416	0.31	1	-	-	-	-	-	-
novel_circ_007508	antisense	pseudoChr08	630	0.44	1	-	-	-	-	-	-
novel_circ_007515	intronic	pseudoChr08	308	0.29	1	-	-	-	-	-	-
novel_circ_007523	intergenic	pseudoChr08	443	0.36	1	-	-	-	-	-	-
novel_circ_007524	intronic	pseudoChr08	633	0.34	1	-	-	-	-	-	-
novel_circ_007532	intronic	pseudoChr08	778	0.57	1	-	-	-	-	-	-
novel_circ_007551	exon_intron	pseudoChr08	1471	0.47	3	-	-	-	-	-	-
novel_circ_007552	annot_exons	pseudoChr08	688	0.46	5	-	-	-	-	-	-
novel_circ_007553	exon_intron	pseudoChr08	5338	0.68	9	-	-	-	-	-	-
novel_circ_007554	antisense	pseudoChr08	365	0.39	1	-	-	-	-	-	-
novel_circ_007555	antisense	pseudoChr08	452	0.36	1	-	-	-	-	-	-
novel_circ_007559	intronic	pseudoChr08	590	0.39	1	-	-	-	-	-	-
novel_circ_007566	intronic	pseudoChr08	778	0.42	1	-	-	-	-	-	-
novel_circ_007573	intergenic	pseudoChr08	1549	0.6	1	-	-	-	-	-	-
novel_circ_007574	intergenic	pseudoChr08	875	0.57	1	-	-	-	-	-	-
novel_circ_007575	intergenic	pseudoChr08	494	0.51	1	-	-	-	-	-	-
novel_circ_007578	antisense	pseudoChr08	713	0.53	1	-	-	-	-	-	-
novel_circ_007601	intergenic	pseudoChr08	369	0.44	1	-	-	-	-	-	-
novel_circ_007607	intronic	pseudoChr08	331	0.49	1	-	-	-	-	-	-
novel_circ_007610	annot_exons	pseudoChr08	945	0.62	2	-	-	-	-	-	-
novel_circ_007611	antisense	pseudoChr08	252	0.65	1	-	-	-	-	-	-
novel_circ_007613	antisense	pseudoChr08	308	0.54	1	-	-	-	-	-	-
novel_circ_007616	one_exon	pseudoChr08	148	0.45	1	-	-	-	-	-	-
novel_circ_007617	antisense	pseudoChr08	294	0.34	1	-	-	-	-	-	-
novel_circ_007618	annot_exons	pseudoChr08	623	0.46	4	-	-	-	-	-	-
novel_circ_007624	exon_intron	pseudoChr08	637	0.5	4	-	-	-	-	-	-
novel_circ_007625	exon_intron	pseudoChr08	423	0.5	3	-	-	-	-	-	-
novel_circ_007627	annot_exons	pseudoChr08	456	0.45	2	-	-	-	-	-	-
novel_circ_007636	intergenic	pseudoChr08	492	0.56	1	-	-	-	-	-	-
novel_circ_007637	antisense	pseudoChr08	156	0.66	1	-	-	-	-	-	-
novel_circ_007638	annot_exons	pseudoChr08	222	0.65	2	-	-	-	-	-	-
novel_circ_007642	intronic	pseudoChr08	287	0.52	1	-	-	-	-	-	-
novel_circ_007648	antisense	pseudoChr08	437	0.46	1	-	-	-	-	-	-
novel_circ_007656	one_exon	pseudoChr08	264	0.4	1	-	-	-	-	-	-
novel_circ_007657	antisense	pseudoChr08	155	0.41	1	-	-	-	-	-	-
novel_circ_007658	intronic	pseudoChr08	505	0.35	1	-	-	-	-	-	-
novel_circ_007659	antisense	pseudoChr08	501	0.33	1	-	-	-	-	-	-
novel_circ_007662	intergenic	pseudoChr08	512	0.34	1	-	-	-	-	-	-
novel_circ_007669	antisense	pseudoChr08	571	0.56	1	-	-	-	-	-	-
novel_circ_007670	annot_exons	pseudoChr08	278	0.48	3	-	-	-	-	-	-
novel_circ_007671	antisense	pseudoChr08	205	0.35	1	-	-	-	-	-	-
novel_circ_007679	exon_intron	pseudoChr08	1753	0.33	5	-	-	-	-	-	-
novel_circ_007680	annot_exons	pseudoChr08	349	0.45	2	-	-	-	-	-	-
novel_circ_007681	intergenic	pseudoChr08	1816	0.41	1	-	-	-	-	-	-
novel_circ_007696	antisense	pseudoChr08	999	0.46	1	-	-	-	-	-	-
novel_circ_007697	exon_intron	pseudoChr09	3644	0.36	3	-	-	-	-	-	-
novel_circ_007700	intronic	pseudoChr09	951	0.4	1	-	-	-	-	-	-
novel_circ_007708	intergenic	pseudoChr09	791	0.54	1	-	-	-	-	-	-
novel_circ_007709	intergenic	pseudoChr09	1023	0.48	1	-	-	-	-	-	-
novel_circ_007710	exon_intron	pseudoChr09	527	0.6	5	-	-	-	-	-	-
novel_circ_007711	exon_intron	pseudoChr09	421	0.52	1	-	-	-	-	-	-
novel_circ_007714	antisense	pseudoChr09	798	0.47	1	-	-	-	-	-	-
novel_circ_007719	annot_exons	pseudoChr09	290	0.52	3	-	-	-	-	-	-
novel_circ_007739	annot_exons	pseudoChr09	660	0.66	4	-	-	-	-	-	-
novel_circ_007740	annot_exons	pseudoChr09	810	0.61	6	-	-	-	-	-	-
novel_circ_007756	antisense	pseudoChr09	351	0.44	1	-	-	-	-	-	-
novel_circ_007764	annot_exons	pseudoChr09	245	0.56	2	-	-	-	-	-	-
novel_circ_007766	one_exon	pseudoChr09	457	0.62	1	-	-	-	-	-	-
novel_circ_007767	exon_intron	pseudoChr09	410	0.59	3	-	-	-	-	-	-
novel_circ_007768	annot_exons	pseudoChr09	318	0.6	2	-	-	-	-	-	-
novel_circ_007769	intergenic	pseudoChr09	619	0.62	1	-	-	-	-	-	-
novel_circ_007775	annot_exons	pseudoChr09	349	0.39	4	-	-	-	-	-	-
novel_circ_007779	annot_exons	pseudoChr09	552	0.4	5	-	-	-	-	-	-
novel_circ_007780	annot_exons	pseudoChr09	639	0.4	6	-	-	-	-	-	-
novel_circ_007781	annot_exons	pseudoChr09	366	0.35	4	-	-	-	-	-	-
novel_circ_007782	one_exon	pseudoChr09	448	0.49	1	-	-	-	-	-	-
novel_circ_007786	intergenic	pseudoChr09	680	0.63	1	-	-	-	-	-	-
novel_circ_007794	intronic	pseudoChr09	429	0.48	1	-	-	-	-	-	-
novel_circ_007795	antisense	pseudoChr09	419	0.66	1	-	-	-	-	-	-
novel_circ_007796	annot_exons	pseudoChr09	310	0.58	4	-	-	-	-	-	-
novel_circ_007799	annot_exons	pseudoChr09	159	0.38	2	-	-	-	-	-	-
novel_circ_007800	annot_exons	pseudoChr09	492	0.57	4	-	-	-	-	-	-
novel_circ_007801	annot_exons	pseudoChr09	296	0.52	2	-	-	-	-	-	-
novel_circ_007803	antisense	pseudoChr09	545	0.4	1	-	-	-	-	-	-
novel_circ_007815	antisense	pseudoChr09	345	0.39	1	-	-	-	-	-	-
novel_circ_007818	annot_exons	pseudoChr09	197	0.48	2	-	-	-	-	-	-
novel_circ_007819	annot_exons	pseudoChr09	734	0.6	5	-	-	-	-	-	-
novel_circ_007820	annot_exons	pseudoChr09	873	0.59	6	-	-	-	-	-	-
novel_circ_007823	intronic	pseudoChr09	479	0.3	1	-	-	-	-	-	-
novel_circ_007825	one_exon	pseudoChr09	521	0.38	1	-	-	-	-	-	-
novel_circ_007839	annot_exons	pseudoChr09	426	0.48	3	-	-	-	-	-	-
novel_circ_007840	antisense	pseudoChr09	1902	0.57	1	-	-	-	-	-	-
novel_circ_007841	one_exon	pseudoChr09	178	0.51	1	-	-	-	-	-	-
novel_circ_007842	antisense	pseudoChr09	1224	0.46	1	-	-	-	-	-	-
novel_circ_007845	intergenic	pseudoChr09	803	0.51	1	-	-	-	-	-	-
novel_circ_007848	annot_exons	pseudoChr09	1242	0.48	5	-	-	-	-	-	-
novel_circ_007857	exon_intron	pseudoChr09	2241	0.48	4	-	-	-	-	-	-
novel_circ_007858	intergenic	pseudoChr09	502	0.47	1	-	-	-	-	-	-
novel_circ_007859	antisense	pseudoChr09	714	0.47	1	-	-	-	-	-	-
novel_circ_007862	intronic	pseudoChr09	560	0.32	1	-	-	-	-	-	-
novel_circ_007864	annot_exons	pseudoChr09	36	0.47	2	-	-	-	-	-	-
novel_circ_007865	annot_exons	pseudoChr09	333	0.6	3	-	-	-	-	-	-
novel_circ_007870	intronic	pseudoChr09	340	0.26	1	-	-	-	-	-	-
novel_circ_007872	one_exon	pseudoChr09	261	0.65	1	-	-	-	-	-	-
novel_circ_007873	annot_exons	pseudoChr09	386	0.52	4	-	-	-	-	-	-
novel_circ_007874	one_exon	pseudoChr09	123	0.67	1	-	-	-	-	-	-
novel_circ_007876	one_exon	pseudoChr09	435	0.35	1	-	-	-	-	-	-
novel_circ_007877	exon_intron	pseudoChr09	437	0.52	4	-	-	-	-	-	-
novel_circ_007878	annot_exons	pseudoChr09	218	0.53	3	-	-	-	-	-	-
novel_circ_007897	annot_exons	pseudoChr09	584	0.42	4	-	-	-	-	-	-
novel_circ_007899	intergenic	pseudoChr09	508	0.4	1	-	-	-	-	-	-
novel_circ_007902	intergenic	pseudoChr09	456	0.34	1	-	-	-	-	-	-
novel_circ_007906	intergenic	pseudoChr09	1430	0.52	1	-	-	-	-	-	-
novel_circ_007908	antisense	pseudoChr09	889	0.43	1	-	-	-	-	-	-
novel_circ_007911	antisense	pseudoChr09	427	0.4	1	-	-	-	-	-	-
novel_circ_007915	intergenic	pseudoChr09	157	0.6	1	-	-	-	-	-	-
novel_circ_007916	annot_exons	pseudoChr09	1460	0.38	10	-	-	-	-	-	-
novel_circ_007917	annot_exons	pseudoChr09	1260	0.39	8	-	-	-	-	-	-
novel_circ_007918	annot_exons	pseudoChr09	745	0.39	4	-	-	-	-	-	-
novel_circ_007931	intronic	pseudoChr09	633	0.52	1	-	-	-	-	-	-
novel_circ_007935	annot_exons	pseudoChr09	844	0.56	5	-	-	-	-	-	-
novel_circ_007938	annot_exons	pseudoChr09	653	0.45	3	-	-	-	-	-	-
novel_circ_007942	annot_exons	pseudoChr09	557	0.46	6	-	-	-	-	-	-
novel_circ_007943	annot_exons	pseudoChr09	509	0.5	4	-	-	-	-	-	-
novel_circ_007949	intergenic	pseudoChr09	380	0.4	1	-	-	-	-	-	-
novel_circ_007951	intronic	pseudoChr09	1051	0.37	1	-	-	-	-	-	-
novel_circ_007954	intronic	pseudoChr09	1131	0.43	1	-	-	-	-	-	-
novel_circ_007970	annot_exons	pseudoChr09	412	0.38	3	-	-	-	-	-	-
novel_circ_007971	annot_exons	pseudoChr09	714	0.5	6	-	-	-	-	-	-
novel_circ_007972	annot_exons	pseudoChr09	449	0.48	4	-	-	-	-	-	-
novel_circ_007973	annot_exons	pseudoChr09	438	0.46	4	-	-	-	-	-	-
novel_circ_007974	exon_intron	pseudoChr09	489	0.36	1	-	-	-	-	-	-
novel_circ_007975	annot_exons	pseudoChr09	649	0.43	5	-	-	-	-	-	-
novel_circ_007976	annot_exons	pseudoChr09	1049	0.44	8	-	-	-	-	-	-
novel_circ_007977	annot_exons	pseudoChr09	404	0.41	3	-	-	-	-	-	-
novel_circ_007994	antisense	pseudoChr09	432	0.36	1	-	-	-	-	-	-
novel_circ_008002	antisense	pseudoChr09	420	0.41	1	-	-	-	-	-	-
novel_circ_008008	one_exon	pseudoChr09	226	0.49	1	-	-	-	-	-	-
novel_circ_008009	annot_exons	pseudoChr09	457	0.52	2	-	-	-	-	-	-
novel_circ_008012	intergenic	pseudoChr09	582	0.41	1	-	-	-	-	-	-
novel_circ_008014	annot_exons	pseudoChr09	524	0.39	5	-	-	-	-	-	-
novel_circ_008017	intergenic	pseudoChr09	705	0.4	1	-	-	-	-	-	-
novel_circ_008020	antisense	pseudoChr09	1026	0.38	1	-	-	-	-	-	-
novel_circ_008031	intronic	pseudoChr09	285	0.28	1	-	-	-	-	-	-
novel_circ_008032	antisense	pseudoChr09	656	0.34	1	-	-	-	-	-	-
novel_circ_008044	annot_exons	pseudoChr09	294	0.47	2	-	-	-	-	-	-
novel_circ_008047	antisense	pseudoChr09	627	0.39	1	-	-	-	-	-	-
novel_circ_008048	exon_intron	pseudoChr09	674	0.43	3	-	-	-	-	-	-
novel_circ_008057	antisense	pseudoChr09	528	0.45	1	-	-	-	-	-	-
novel_circ_008063	intergenic	pseudoChr09	151	0.37	1	-	-	-	-	-	-
novel_circ_008071	annot_exons	pseudoChr09	326	0.4	3	-	-	-	-	-	-
novel_circ_008076	exon_intron	pseudoChr09	1373	0.39	1	-	-	-	-	-	-
novel_circ_008077	annot_exons	pseudoChr09	193	0.48	2	-	-	-	-	-	-
novel_circ_008080	intergenic	pseudoChr09	434	0.41	1	-	-	-	-	-	-
novel_circ_008084	antisense	pseudoChr09	1958	0.46	1	-	-	-	-	-	-
novel_circ_008102	antisense	pseudoChr09	571	0.55	1	-	-	-	-	-	-
novel_circ_008108	intergenic	pseudoChr09	777	0.38	1	-	-	-	-	-	-
novel_circ_008111	antisense	pseudoChr09	560	0.32	1	-	-	-	-	-	-
novel_circ_008125	one_exon	pseudoChr09	347	0.39	1	-	-	-	-	-	-
novel_circ_008132	annot_exons	pseudoChr09	639	0.42	4	-	-	-	-	-	-
novel_circ_008154	intergenic	pseudoChr09	443	0.34	1	-	-	-	-	-	-
novel_circ_008155	antisense	pseudoChr09	1327	0.31	1	-	-	-	-	-	-
novel_circ_008171	intronic	pseudoChr09	372	0.31	1	-	-	-	-	-	-
novel_circ_008172	one_exon	pseudoChr09	223	0.58	1	-	-	-	-	-	-
novel_circ_008180	antisense	pseudoChr09	843	0.42	1	-	-	-	-	-	-
novel_circ_008190	one_exon	pseudoChr09	2776	0.43	1	-	-	-	-	-	-
novel_circ_008191	intergenic	pseudoChr09	1117	0.42	1	-	-	-	-	-	-
novel_circ_008194	annot_exons	pseudoChr09	1130	0.4	7	-	-	-	-	-	-
novel_circ_008195	annot_exons	pseudoChr09	1019	0.4	6	-	-	-	-	-	-
novel_circ_008205	antisense	pseudoChr09	1411	0.33	1	-	-	-	-	-	-
novel_circ_008206	annot_exons	pseudoChr09	159	0.51	2	-	-	-	-	-	-
novel_circ_008207	intronic	pseudoChr09	987	0.47	1	-	-	-	-	-	-
novel_circ_008208	antisense	pseudoChr09	502	0.43	1	-	-	-	-	-	-
novel_circ_008210	antisense	pseudoChr09	584	0.39	1	-	-	-	-	-	-
novel_circ_008228	annot_exons	pseudoChr09	399	0.37	4	-	-	-	-	-	-
novel_circ_008230	intronic	pseudoChr09	681	0.43	1	-	-	-	-	-	-
novel_circ_008231	intronic	pseudoChr09	613	0.42	1	-	-	-	-	-	-
novel_circ_008232	antisense	pseudoChr09	613	0.42	1	-	-	-	-	-	-
novel_circ_008233	antisense	pseudoChr09	408	0.38	1	-	-	-	-	-	-
novel_circ_008234	antisense	pseudoChr09	982	0.38	1	-	-	-	-	-	-
novel_circ_008235	antisense	pseudoChr09	628	0.35	1	-	-	-	-	-	-
novel_circ_008248	intronic	pseudoChr09	411	0.25	1	-	-	-	-	-	-
novel_circ_008259	annot_exons	pseudoChr09	385	0.61	2	-	-	-	-	-	-
novel_circ_008264	antisense	pseudoChr09	577	0.46	1	-	-	-	-	-	-
novel_circ_008274	one_exon	pseudoChr09	533	0.45	1	-	-	-	-	-	-
novel_circ_008276	intergenic	pseudoChr09	561	0.37	1	-	-	-	-	-	-
novel_circ_008279	intergenic	pseudoChr09	866	0.34	1	-	-	-	-	-	-
novel_circ_008280	exon_intron	pseudoChr09	911	0.42	3	-	-	-	-	-	-
novel_circ_008285	exon_intron	pseudoChr09	799	0.45	7	-	-	-	-	-	-
novel_circ_008313	annot_exons	pseudoChr09	931	0.47	8	-	-	-	-	-	-
novel_circ_008314	intergenic	pseudoChr09	826	0.45	1	-	-	-	-	-	-
novel_circ_008337	intronic	pseudoChr09	663	0.39	1	-	-	-	-	-	-
novel_circ_008351	annot_exons	pseudoChr09	664	0.48	3	-	-	-	-	-	-
novel_circ_008352	one_exon	pseudoChr09	1092	0.49	1	-	-	-	-	-	-
novel_circ_008353	annot_exons	pseudoChr09	536	0.51	4	-	-	-	-	-	-
novel_circ_008354	annot_exons	pseudoChr09	371	0.54	3	-	-	-	-	-	-
novel_circ_008359	intergenic	pseudoChr09	647	0.41	1	-	-	-	-	-	-
novel_circ_008360	intergenic	pseudoChr09	588	0.37	1	-	-	-	-	-	-
novel_circ_008370	annot_exons	pseudoChr09	552	0.61	7	-	-	-	-	-	-
novel_circ_008377	annot_exons	pseudoChr09	322	0.41	4	-	-	-	-	-	-
novel_circ_008378	annot_exons	pseudoChr09	345	0.49	3	-	-	-	-	-	-
novel_circ_008379	intergenic	pseudoChr09	1313	0.38	1	-	-	-	-	-	-
novel_circ_008382	intergenic	pseudoChr09	424	0.38	1	-	-	-	-	-	-
novel_circ_008383	intergenic	pseudoChr09	421	0.37	1	-	-	-	-	-	-
novel_circ_008385	antisense	pseudoChr09	498	0.4	1	-	-	-	-	-	-
novel_circ_008397	annot_exons	pseudoChr09	355	0.44	4	-	-	-	-	-	-
novel_circ_008415	antisense	pseudoChr09	611	0.37	1	-	-	-	-	-	-
novel_circ_008443	annot_exons	pseudoChr09	291	0.53	3	-	-	-	-	-	-
novel_circ_008457	annot_exons	pseudoChr09	387	0.53	2	-	-	-	-	-	-
novel_circ_008459	annot_exons	pseudoChr09	912	0.46	8	-	-	-	-	-	-
novel_circ_008460	antisense	pseudoChr09	359	0.34	1	-	-	-	-	-	-
novel_circ_008461	annot_exons	pseudoChr09	436	0.56	2	-	-	-	-	-	-
novel_circ_008462	intergenic	pseudoChr09	3031	0.45	1	-	-	-	-	-	-
novel_circ_008464	annot_exons	pseudoChr09	680	0.58	4	-	-	-	-	-	-
novel_circ_008465	annot_exons	pseudoChr09	866	0.59	5	-	-	-	-	-	-
novel_circ_008466	intronic	pseudoChr09	604	0.4	1	-	-	-	-	-	-
novel_circ_008467	antisense	pseudoChr09	367	0.37	1	-	-	-	-	-	-
novel_circ_008472	annot_exons	pseudoChr09	205	0.61	2	-	-	-	-	-	-
novel_circ_008479	antisense	pseudoChr09	1025	0.47	1	-	-	-	-	-	-
novel_circ_008480	annot_exons	pseudoChr09	364	0.52	3	-	-	-	-	-	-
novel_circ_008481	antisense	pseudoChr09	602	0.36	1	-	-	-	-	-	-
novel_circ_008482	annot_exons	pseudoChr09	487	0.5	3	-	-	-	-	-	-
novel_circ_008487	annot_exons	pseudoChr09	460	0.42	4	-	-	-	-	-	-
novel_circ_008491	annot_exons	pseudoChr09	622	0.59	4	-	-	-	-	-	-
novel_circ_008492	one_exon	pseudoChr09	542	0.61	1	-	-	-	-	-	-
novel_circ_008503	annot_exons	pseudoChr09	198	0.41	2	-	-	-	-	-	-
novel_circ_008504	one_exon	pseudoChr09	602	0.47	1	-	-	-	-	-	-
novel_circ_008517	annot_exons	pseudoChr09	267	0.35	3	-	-	-	-	-	-
novel_circ_008519	annot_exons	pseudoChr09	1885	0.39	4	-	-	-	-	-	-
novel_circ_008520	antisense	pseudoChr09	431	0.39	1	-	-	-	-	-	-
novel_circ_008521	annot_exons	pseudoChr09	714	0.53	2	-	-	-	-	-	-
novel_circ_008527	intronic	pseudoChr09	635	0.38	1	-	-	-	-	-	-
novel_circ_008535	antisense	pseudoChr10	1654	0.47	1	-	-	-	-	-	-
novel_circ_008536	antisense	pseudoChr10	1813	0.47	1	-	-	-	-	-	-
novel_circ_008546	intergenic	pseudoChr10	485	0.45	1	-	-	-	-	-	-
novel_circ_008547	intergenic	pseudoChr10	448	0.36	1	-	-	-	-	-	-
novel_circ_008555	antisense	pseudoChr10	533	0.45	1	-	-	-	-	-	-
novel_circ_008556	intronic	pseudoChr10	513	0.36	1	-	-	-	-	-	-
novel_circ_008557	antisense	pseudoChr10	1291	0.44	1	-	-	-	-	-	-
novel_circ_008560	one_exon	pseudoChr10	411	0.48	1	-	-	-	-	-	-
novel_circ_008561	antisense	pseudoChr10	183	0.52	1	-	-	-	-	-	-
novel_circ_008562	annot_exons	pseudoChr10	228	0.38	2	-	-	-	-	-	-
novel_circ_008563	annot_exons	pseudoChr10	943	0.41	6	-	-	-	-	-	-
novel_circ_008568	annot_exons	pseudoChr10	1161	0.54	6	-	-	-	-	-	-
novel_circ_008569	annot_exons	pseudoChr10	441	0.51	3	-	-	-	-	-	-
novel_circ_008570	annot_exons	pseudoChr10	321	0.57	2	-	-	-	-	-	-
novel_circ_008575	antisense	pseudoChr10	522	0.37	1	-	-	-	-	-	-
novel_circ_008578	antisense	pseudoChr10	562	0.35	1	-	-	-	-	-	-
novel_circ_008581	annot_exons	pseudoChr10	338	0.46	3	-	-	-	-	-	-
novel_circ_008582	annot_exons	pseudoChr10	485	0.46	4	-	-	-	-	-	-
novel_circ_008587	antisense	pseudoChr10	547	0.35	1	-	-	-	-	-	-
novel_circ_008588	annot_exons	pseudoChr10	2112	0.54	2	-	-	-	-	-	-
novel_circ_008590	antisense	pseudoChr10	168	0.39	1	-	-	-	-	-	-
novel_circ_008592	annot_exons	pseudoChr10	850	0.54	10	-	-	-	-	-	-
novel_circ_008593	intronic	pseudoChr10	166	0.55	1	-	-	-	-	-	-
novel_circ_008594	annot_exons	pseudoChr10	492	0.54	7	-	-	-	-	-	-
novel_circ_008595	annot_exons	pseudoChr10	474	0.59	4	-	-	-	-	-	-
novel_circ_008598	antisense	pseudoChr10	168	0.58	1	-	-	-	-	-	-
novel_circ_008599	antisense	pseudoChr10	228	0.69	1	-	-	-	-	-	-
novel_circ_008600	antisense	pseudoChr10	286	0.68	1	-	-	-	-	-	-
novel_circ_008607	annot_exons	pseudoChr10	376	0.51	2	-	-	-	-	-	-
novel_circ_008613	annot_exons	pseudoChr10	1025	0.41	9	-	-	-	-	-	-
novel_circ_008615	annot_exons	pseudoChr10	386	0.45	4	-	-	-	-	-	-
novel_circ_008616	annot_exons	pseudoChr10	540	0.44	5	-	-	-	-	-	-
novel_circ_008620	annot_exons	pseudoChr10	300	0.35	3	-	-	-	-	-	-
novel_circ_008623	annot_exons	pseudoChr10	740	0.41	5	-	-	-	-	-	-
novel_circ_008624	annot_exons	pseudoChr10	611	0.4	4	-	-	-	-	-	-
novel_circ_008642	annot_exons	pseudoChr10	383	0.39	4	-	-	-	-	-	-
novel_circ_008643	annot_exons	pseudoChr10	319	0.38	3	-	-	-	-	-	-
novel_circ_008645	annot_exons	pseudoChr10	931	0.48	7	-	-	-	-	-	-
novel_circ_008646	intronic	pseudoChr10	530	0.47	1	-	-	-	-	-	-
novel_circ_008659	intergenic	pseudoChr10	512	0.33	1	-	-	-	-	-	-
novel_circ_008664	annot_exons	pseudoChr10	820	0.55	6	-	-	-	-	-	-
novel_circ_008675	annot_exons	pseudoChr10	371	0.49	2	-	-	-	-	-	-
novel_circ_008677	exon_intron	pseudoChr10	225	0.64	1	-	-	-	-	-	-
novel_circ_008678	exon_intron	pseudoChr10	2846	0.67	23	-	-	-	-	-	-
novel_circ_008683	antisense	pseudoChr10	3485	0.64	1	-	-	-	-	-	-
novel_circ_008684	antisense	pseudoChr10	608	0.48	1	-	-	-	-	-	-
novel_circ_008685	exon_intron	pseudoChr10	608	0.48	3	-	-	-	-	-	-
novel_circ_008686	annot_exons	pseudoChr10	1569	0.53	8	-	-	-	-	-	-
novel_circ_008687	annot_exons	pseudoChr10	830	0.51	7	-	-	-	-	-	-
novel_circ_008688	annot_exons	pseudoChr10	455	0.49	4	-	-	-	-	-	-
novel_circ_008693	intergenic	pseudoChr10	403	0.44	1	-	-	-	-	-	-
novel_circ_008695	intergenic	pseudoChr10	712	0.42	1	-	-	-	-	-	-
novel_circ_008696	intergenic	pseudoChr10	677	0.4	1	-	-	-	-	-	-
novel_circ_008697	intergenic	pseudoChr10	1002	0.4	1	-	-	-	-	-	-
novel_circ_008727	annot_exons	pseudoChr10	761	0.49	4	-	-	-	-	-	-
novel_circ_008730	annot_exons	pseudoChr10	2301	0.36	17	-	-	-	-	-	-
novel_circ_008733	annot_exons	pseudoChr10	484	0.46	3	-	-	-	-	-	-
novel_circ_008734	annot_exons	pseudoChr10	299	0.47	2	-	-	-	-	-	-
novel_circ_008735	annot_exons	pseudoChr10	412	0.45	2	-	-	-	-	-	-
novel_circ_008736	antisense	pseudoChr10	475	0.43	1	-	-	-	-	-	-
novel_circ_008737	antisense	pseudoChr10	397	0.42	1	-	-	-	-	-	-
novel_circ_008738	intronic	pseudoChr10	658	0.44	1	-	-	-	-	-	-
novel_circ_008739	antisense	pseudoChr10	618	0.43	1	-	-	-	-	-	-
novel_circ_008744	intronic	pseudoChr10	632	0.38	1	-	-	-	-	-	-
novel_circ_008747	intronic	pseudoChr10	625	0.31	1	-	-	-	-	-	-
novel_circ_008748	antisense	pseudoChr10	337	0.34	1	-	-	-	-	-	-
novel_circ_008749	intronic	pseudoChr10	337	0.34	1	-	-	-	-	-	-
novel_circ_008766	antisense	pseudoChr10	1595	0.45	1	-	-	-	-	-	-
novel_circ_008767	antisense	pseudoChr10	497	0.37	1	-	-	-	-	-	-
novel_circ_008777	intronic	pseudoChr10	474	0.54	1	-	-	-	-	-	-
novel_circ_008778	antisense	pseudoChr10	1324	0.47	1	-	-	-	-	-	-
novel_circ_008779	intronic	pseudoChr10	1209	0.49	1	-	-	-	-	-	-
novel_circ_008783	antisense	pseudoChr10	1018	0.45	1	-	-	-	-	-	-
novel_circ_008785	intronic	pseudoChr10	762	0.47	1	-	-	-	-	-	-
novel_circ_008790	intergenic	pseudoChr10	503	0.41	1	-	-	-	-	-	-
novel_circ_008812	antisense	pseudoChr10	527	0.43	1	-	-	-	-	-	-
novel_circ_008836	intergenic	pseudoChr10	321	0.32	1	-	-	-	-	-	-
novel_circ_008837	intergenic	pseudoChr10	673	0.47	1	-	-	-	-	-	-
novel_circ_008838	antisense	pseudoChr10	426	0.42	1	-	-	-	-	-	-
novel_circ_008839	intronic	pseudoChr10	435	0.4	1	-	-	-	-	-	-
novel_circ_008855	annot_exons	pseudoChr10	1493	0.44	13	-	-	-	-	-	-
novel_circ_008856	one_exon	pseudoChr10	459	0.38	1	-	-	-	-	-	-
novel_circ_008863	intergenic	pseudoChr10	183	0.55	1	-	-	-	-	-	-
novel_circ_008864	intergenic	pseudoChr10	169	0.64	1	-	-	-	-	-	-
novel_circ_008865	antisense	pseudoChr10	248	0.44	1	-	-	-	-	-	-
novel_circ_008866	intronic	pseudoChr10	248	0.44	1	-	-	-	-	-	-
novel_circ_008873	antisense	pseudoChr10	10718	0.35	1	-	-	-	-	-	-
novel_circ_008876	antisense	pseudoChr10	290	0.42	1	-	-	-	-	-	-
novel_circ_008886	annot_exons	pseudoChr10	392	0.39	3	-	-	-	-	-	-
novel_circ_008894	annot_exons	pseudoChr10	611	0.39	5	-	-	-	-	-	-
novel_circ_008895	annot_exons	pseudoChr10	557	0.39	4	-	-	-	-	-	-
novel_circ_008900	annot_exons	pseudoChr10	349	0.52	3	-	-	-	-	-	-
novel_circ_008901	annot_exons	pseudoChr10	457	0.46	5	-	-	-	-	-	-
novel_circ_008904	antisense	pseudoChr10	198	0.34	1	-	-	-	-	-	-
novel_circ_008905	annot_exons	pseudoChr10	414	0.55	2	-	-	-	-	-	-
novel_circ_008908	annot_exons	pseudoChr10	1110	0.6	7	-	-	-	-	-	-
novel_circ_008909	annot_exons	pseudoChr10	682	0.6	5	-	-	-	-	-	-
novel_circ_008911	intergenic	pseudoChr10	1123	0.39	1	-	-	-	-	-	-
novel_circ_008912	annot_exons	pseudoChr10	228	0.37	2	-	-	-	-	-	-
novel_circ_008920	intergenic	pseudoChr10	527	0.33	1	-	-	-	-	-	-
novel_circ_008921	intergenic	pseudoChr10	435	0.36	1	-	-	-	-	-	-
novel_circ_008926	exon_intron	pseudoChr10	399	0.39	1	-	-	-	-	-	-
novel_circ_008927	intronic	pseudoChr10	435	0.34	1	-	-	-	-	-	-
novel_circ_008935	intergenic	pseudoChr10	384	0.33	1	-	-	-	-	-	-
novel_circ_008936	intergenic	pseudoChr10	267	0.36	1	-	-	-	-	-	-
novel_circ_008937	intergenic	pseudoChr10	419	0.35	1	-	-	-	-	-	-
novel_circ_008942	antisense	pseudoChr10	1500	0.3	1	-	-	-	-	-	-
novel_circ_008948	exon_intron	pseudoChr10	551	0.46	4	-	-	-	-	-	-
novel_circ_008953	antisense	pseudoChr10	434	0.35	1	-	-	-	-	-	-
novel_circ_008956	annot_exons	pseudoChr10	174	0.37	2	-	-	-	-	-	-
novel_circ_008971	annot_exons	pseudoChr10	345	0.57	2	-	-	-	-	-	-
novel_circ_008972	annot_exons	pseudoChr10	386	0.48	2	-	-	-	-	-	-
novel_circ_008981	annot_exons	pseudoChr10	645	0.49	4	-	-	-	-	-	-
novel_circ_008982	annot_exons	pseudoChr10	488	0.49	3	-	-	-	-	-	-
novel_circ_008983	antisense	pseudoChr10	848	0.43	1	-	-	-	-	-	-
novel_circ_008987	antisense	pseudoChr10	429	0.34	1	-	-	-	-	-	-
novel_circ_008993	intergenic	pseudoChr10	548	0.38	1	-	-	-	-	-	-
novel_circ_008994	intergenic	pseudoChr10	802	0.37	1	-	-	-	-	-	-
novel_circ_008996	annot_exons	pseudoChr10	451	0.43	4	-	-	-	-	-	-
novel_circ_008999	annot_exons	pseudoChr10	338	0.43	3	-	-	-	-	-	-
novel_circ_009019	antisense	pseudoChr10	1631	0.48	1	-	-	-	-	-	-
novel_circ_009020	antisense	pseudoChr10	409	0.31	1	-	-	-	-	-	-
novel_circ_009030	annot_exons	pseudoChr10	249	0.44	2	-	-	-	-	-	-
novel_circ_009032	antisense	pseudoChr10	279	0.3	1	-	-	-	-	-	-
novel_circ_009033	antisense	pseudoChr10	418	0.33	1	-	-	-	-	-	-
novel_circ_009047	antisense	pseudoChr10	425	0.42	1	-	-	-	-	-	-
novel_circ_009048	annot_exons	pseudoChr10	287	0.46	3	-	-	-	-	-	-
novel_circ_009057	antisense	pseudoChr10	565	0.61	1	-	-	-	-	-	-
novel_circ_009058	one_exon	pseudoChr10	244	0.65	1	-	-	-	-	-	-
[truncated: 32,220 more rows]

## Sheet: Table S5-2
Table S5-2. The differentially expressed circRNAs in LAC-vs-LWQY group
bgr_id	bta_id	LAC_count	LWQY_count	LAC_rpm	LWQY_rpm	log2(FC)	Pvalue	FDR	significant
novel_circ_000012	novel_circ_014024	0	60.3333	0.001	311.282	18.2479	0.00438328	0.350074	yes
novel_circ_000042	novel_circ_003677	0	25.6667	0.001	134.089	17.0328	0.0398437	0.59893	yes
novel_circ_000060	novel_circ_012311	0	61	0.001	343.273	18.389	0.00370489	0.316401	yes
novel_circ_000068	novel_circ_019540	0	38.6667	0.001	214.449	17.7103	0.0106177	0.514157	yes
novel_circ_000089	novel_circ_019701	0	252.333	0.001	1320.12	20.3322	0.000171115	0.0878392	yes
novel_circ_000134	novel_circ_005378	698	8.33333	3632.31	33.8782	-6.74439	0.000546471	0.144626	yes
novel_circ_000135	novel_circ_005378	698	1.66667	3632.31	11.5047	-8.30252	0.000261454	0.114666	yes
novel_circ_000136	novel_circ_005378	698	2.33333	3632.31	15.1326	-7.90708	0.00209625	0.234872	yes
novel_circ_000138	novel_circ_005378	698	3	3632.31	19.6881	-7.52742	0.00111737	0.193135	yes
novel_circ_000178	novel_circ_005317	0	152	0.001	856.32	19.7078	0.000447062	0.13345	yes
novel_circ_000184	novel_circ_017346	0	27	0.001	132.501	17.0156	0.040814	0.59893	yes
novel_circ_000239	novel_circ_003381	0	40	0.001	216.42	17.7235	0.00973766	0.502578	yes
novel_circ_000295	novel_circ_017610	0	37	0.001	175.357	17.4199	0.0156228	0.59893	yes
novel_circ_000344	novel_circ_020888	0	49.6667	0.001	300.15	18.1953	0.00563104	0.405805	yes
novel_circ_000347	novel_circ_020888	0	64.6667	0.001	341.88	18.3831	0.00402959	0.335678	yes
novel_circ_000358	novel_circ_013919	0	31.6667	0.001	173.697	17.4062	0.0156938	0.59893	yes
novel_circ_000412	novel_circ_016485	0.333333	514.333	1.81717	2601.67	10.4835	0.000127033	0.081248	yes
novel_circ_000520	novel_circ_017096	0	30.3333	0.001	141.277	17.1082	0.0334874	0.59893	yes
novel_circ_000623	novel_circ_013916	52.6667	1.66667	285.842	11.7366	-4.60613	0.0371999	0.59893	yes
novel_circ_000641	novel_circ_002222	0	45	0.001	215.918	17.7201	0.00973108	0.502578	yes
novel_circ_000688	novel_circ_017271	0	39.3333	0.001	232.855	17.8291	0.00893727	0.481833	yes
novel_circ_000702	novel_circ_005298	89.3333	5.33333	480.123	29.2232	-4.03822	0.0289222	0.59893	yes
novel_circ_000792	novel_circ_017293	0	96.3333	0.001	479.667	18.8717	0.00171987	0.227586	yes
novel_circ_000806	novel_circ_018421	0	34	0.001	146.153	17.1571	0.0303148	0.59893	yes
novel_circ_000869	novel_circ_020291	0	39	0.001	203.825	17.637	0.0111525	0.530003	yes
novel_circ_000879	novel_circ_020284	0	46	0.001	213.711	17.7053	0.0105047	0.514157	yes
novel_circ_000948	novel_circ_004219	0	54	0.001	275.806	18.0733	0.00573164	0.406881	yes
novel_circ_000985	novel_circ_016369	0	61.6667	0.001	252.112	17.9437	0.00876679	0.477199	yes
novel_circ_000988	novel_circ_016373	0	38	0.001	220.185	17.7484	0.00998912	0.504395	yes
novel_circ_001004	novel_circ_013596	409	41	2210.87	216.148	-3.35452	0.0294505	0.59893	yes
novel_circ_001025	novel_circ_018758	0	57.3333	0.001	268.157	18.0327	0.00650738	0.422187	yes
novel_circ_001033	novel_circ_013575	0	48	0.001	262.682	18.003	0.00655929	0.422187	yes
novel_circ_001040	novel_circ_013581	0	26	0.001	128.879	16.9757	0.0452471	0.59893	yes
novel_circ_001041	novel_circ_013581	0	106	0.001	577.575	19.1396	0.00108854	0.193135	yes
novel_circ_001050	novel_circ_013590	0	40.6667	0.001	195.915	17.5799	0.0134699	0.571169	yes
novel_circ_001060	novel_circ_015474	0	55.6667	0.001	308.684	18.2358	0.00465702	0.366591	yes
novel_circ_001091	novel_circ_007271	0	49	0.001	250.344	17.9336	0.00713735	0.436487	yes
novel_circ_001176	novel_circ_022750	102	3.33333	544.499	23.0094	-4.56463	0.0222086	0.59893	yes
novel_circ_001177	novel_circ_022750	102	3	544.499	11.204	-5.60284	0.00998876	0.504395	yes
novel_circ_001199	novel_circ_004729	0	82.3333	0.001	508.616	18.9562	0.00193784	0.232127	yes
novel_circ_001218	novel_circ_010452	0	47.3333	0.001	216.969	17.7271	0.0102058	0.508633	yes
novel_circ_001224	novel_circ_010439	0	275.667	0.001	1424.53	20.4421	0.000149051	0.0878392	yes
novel_circ_001228	novel_circ_010436	99.3333	6.66667	504.583	27.6591	-4.18926	0.0396705	0.59893	yes
novel_circ_001252	novel_circ_014936	0	25.3333	0.001	143.043	17.1261	0.0317482	0.59893	yes
novel_circ_001457	novel_circ_000776	0	30.3333	0.001	152.696	17.2203	0.0322948	0.59893	yes
novel_circ_001496	novel_circ_014685	0	58.6667	0.001	296.035	18.1754	0.0052042	0.395814	yes
novel_circ_001526	novel_circ_009921	0	27.6667	0.001	128.469	16.9711	0.0451372	0.59893	yes
novel_circ_001558	novel_circ_002632	0	65	0.001	363.929	18.4733	0.00324833	0.302766	yes
novel_circ_001559	novel_circ_002632	0	26.6667	0.001	148.387	17.179	0.0287574	0.59893	yes
novel_circ_001562	novel_circ_002635	0	122.667	0.001	637.415	19.2819	0.000813304	0.178346	yes
novel_circ_001617	novel_circ_020685	0	82	0.001	561.397	19.0987	0.00325449	0.302766	yes
novel_circ_001618	novel_circ_020685	0	78.3333	0.001	538.857	19.0395	0.00381591	0.321837	yes
novel_circ_001686	novel_circ_009311	0	28	0.001	134.085	17.0328	0.0397411	0.59893	yes
novel_circ_001736	novel_circ_004536	0	157.333	0.001	908.701	19.7934	0.000417557	0.130806	yes
novel_circ_001811	novel_circ_005054	0	36.3333	0.001	182.636	17.4786	0.0137663	0.577356	yes
novel_circ_001858	novel_circ_014549	102.333	1.33333	544.546	4.52108	-6.91224	0.00439274	0.350074	yes
novel_circ_001880	novel_circ_019222	97	2.33333	500.898	7.91188	-5.98435	0.0146874	0.591738	yes
novel_circ_001883	novel_circ_019222	97	5.33333	500.898	23.7058	-4.4012	0.0159285	0.59893	yes
novel_circ_001929	novel_circ_019788	160.333	1.33333	875.466	9.57476	-6.51467	0.00735694	0.441129	yes
novel_circ_001933	novel_circ_019782	0	125.667	0.001	661.333	19.335	0.000745566	0.170025	yes
novel_circ_001997	novel_circ_012618	0	391.667	0.001	1913.07	20.8675	8.34702e-05	0.0680369	yes
novel_circ_002002	novel_circ_012618	0	691.667	0.001	3200.91	21.6101	3.59961e-05	0.0550853	yes
novel_circ_002080	novel_circ_011179	0.333333	34	1.56746	176.788	6.81745	0.0300571	0.59893	yes
novel_circ_002150	novel_circ_008024	8.66667	2151	40.754	11003.8	8.07684	0.00603695	0.409494	yes
novel_circ_002271	novel_circ_002703	0	54	0.001	286.945	18.1304	0.0052856	0.397715	yes
novel_circ_002349	novel_circ_017640	0	79.3333	0.001	454.2	18.793	0.00202638	0.232127	yes
novel_circ_002375	novel_circ_007771	0	30.3333	0.001	158.373	17.273	0.0210308	0.59893	yes
novel_circ_002433	novel_circ_019961	115.667	1.33333	641.59	9.57476	-6.06627	0.0130947	0.570614	yes
novel_circ_002435	novel_circ_019961	115.667	0.666667	641.59	4.32361	-7.21327	0.00348682	0.311178	yes
novel_circ_002440	novel_circ_019951	0	90.6667	0.001	486.392	18.8918	0.00167194	0.226986	yes
novel_circ_002466	novel_circ_010153	84.6667	5.66667	456.953	20.478	-4.4799	0.0341226	0.59893	yes
novel_circ_002486	novel_circ_000628	0	32.3333	0.001	149.01	17.185	0.0283925	0.59893	yes
novel_circ_002489	novel_circ_000624	0	27.6667	0.001	130.636	16.9952	0.042729	0.59893	yes
novel_circ_002545	novel_circ_005921	165.333	8.33333	890.964	45.9446	-4.2774	0.034781	0.59893	yes
novel_circ_002546	novel_circ_005921	165.333	1.33333	890.964	8.64723	-6.68698	0.00581878	0.407846	yes
novel_circ_002593	novel_circ_009576	61.3333	2.66667	314.769	9.04215	-5.12148	0.0400989	0.59893	yes
novel_circ_002597	novel_circ_009576	61.3333	1.33333	314.769	8.64723	-5.18591	0.0320435	0.59893	yes
novel_circ_002689	novel_circ_020454	0	35.6667	0.001	173.259	17.4026	0.0155004	0.59893	yes
novel_circ_002793	novel_circ_008943	0	72.3333	0.001	400.838	18.6127	0.00259417	0.263712	yes
novel_circ_002808	novel_circ_004371	0	52.3333	0.001	262.574	18.0024	0.00642017	0.41936	yes
novel_circ_002819	novel_circ_004357	0	49.6667	0.001	235.532	17.8456	0.0079418	0.457498	yes
novel_circ_002851	novel_circ_010096	0	28.6667	0.001	155.145	17.2433	0.0229975	0.59893	yes
novel_circ_002872	novel_circ_016537	11.3333	464.667	53.7023	2589.95	5.5918	0.02663	0.59893	yes
novel_circ_002898	novel_circ_007425	0	37.6667	0.001	194.922	17.5725	0.0131271	0.570614	yes
novel_circ_002907	novel_circ_007411	0	158.667	0.001	783.824	19.5802	0.000506549	0.138849	yes
novel_circ_002925	novel_circ_007397	0.333333	42.6667	1.81717	219.585	6.91694	0.0203365	0.59893	yes
novel_circ_002985	novel_circ_021751	0	28.6667	0.001	135.754	17.0506	0.0376721	0.59893	yes
novel_circ_003047	novel_circ_010378	0	39	0.001	219.994	17.7471	0.0100417	0.504395	yes
novel_circ_003066	novel_circ_007206	990	0.666667	5257.16	2.26054	-11.1834	2.60189e-05	0.0550853	yes
novel_circ_003078	novel_circ_007195	0	40.3333	0.001	189.523	17.532	0.0134424	0.571169	yes
novel_circ_003133	novel_circ_014138	0	31	0.001	161.122	17.2978	0.0197642	0.59893	yes
novel_circ_003135	novel_circ_014139	116	1.66667	636.915	11.5047	-5.79081	0.0068533	0.427635	yes
novel_circ_003140	novel_circ_014144	156.667	2	821.04	13.8984	-5.88446	0.00559199	0.404892	yes
novel_circ_003142	novel_circ_014145	63.3333	0.666667	342.811	4.78738	-6.16203	0.0125239	0.562113	yes
novel_circ_003180	novel_circ_016995	0	47.6667	0.001	249.173	17.9268	0.00704665	0.434402	yes
novel_circ_003221	novel_circ_020909	0	41	0.001	192.063	17.5512	0.0139478	0.57891	yes
novel_circ_003229	novel_circ_018326	0	29.6667	0.001	155.313	17.2448	0.022787	0.59893	yes
novel_circ_003237	novel_circ_018319	120.667	2	640.88	12.9708	-5.62672	0.0178979	0.59893	yes
novel_circ_003239	novel_circ_018319	120.667	4.66667	640.88	22.9405	-4.80409	0.00894608	0.481833	yes
novel_circ_003274	novel_circ_022811	0	52.6667	0.001	239.179	17.8677	0.00807933	0.459457	yes
novel_circ_003305	novel_circ_012007	0.333333	37.6667	1.56746	183.031	6.86751	0.0283484	0.59893	yes
novel_circ_003325	novel_circ_011980	0	35.6667	0.001	203.245	17.6329	0.0121727	0.551183	yes
novel_circ_003487	novel_circ_012138	0	27	0.001	127.448	16.9595	0.048044	0.59893	yes
novel_circ_003494	novel_circ_012150	0	97.6667	0.001	532.95	19.0236	0.00138764	0.203678	yes
novel_circ_003502	novel_circ_012160	319	1.33333	1684.62	9.57476	-7.45897	0.0026887	0.267997	yes
novel_circ_003503	novel_circ_012160	319	4.33333	1684.62	26.1683	-6.00846	0.00138776	0.203678	yes
novel_circ_003505	novel_circ_012160	319	1.33333	1684.62	9.11099	-7.5306	0.000753204	0.170025	yes
novel_circ_003506	novel_circ_012160	319	1	1684.62	7.18107	-7.87401	0.00168637	0.226986	yes
novel_circ_003510	novel_circ_012163	0	30.3333	0.001	151.512	17.2091	0.0250593	0.59893	yes
novel_circ_003521	novel_circ_012168	0	38.3333	0.001	177.815	17.44	0.0151108	0.59893	yes
novel_circ_003586	novel_circ_006750	0	31	0.001	157.227	17.2625	0.022119	0.59893	yes
novel_circ_003634	novel_circ_008094	0	28.3333	0.001	162.731	17.3121	0.0202095	0.59893	yes
novel_circ_003652	novel_circ_008113	0	36	0.001	156.621	17.2569	0.0240954	0.59893	yes
novel_circ_003724	novel_circ_015547	0	44.6667	0.001	192.325	17.5532	0.0149289	0.598209	yes
novel_circ_003732	novel_circ_015553	0	86.6667	0.001	507.869	18.9541	0.00165781	0.226986	yes
novel_circ_003798	novel_circ_009421	0	74.6667	0.001	445.309	18.7644	0.00233029	0.251882	yes
novel_circ_003839	novel_circ_010405	0	24	0.001	135.507	17.048	0.0415681	0.59893	yes
novel_circ_003872	novel_circ_010643	80.3333	2.66667	450.491	14.1998	-4.98756	0.0228584	0.59893	yes
novel_circ_003907	novel_circ_007445	0	34.3333	0.001	175.263	17.4192	0.0154141	0.59893	yes
novel_circ_003908	novel_circ_007445	0	75.3333	0.001	421.582	18.6855	0.00233173	0.251882	yes
novel_circ_003975	novel_circ_017713	60	0.666667	330.427	4.78738	-6.10895	0.0133256	0.571169	yes
novel_circ_003981	novel_circ_017705	0	23.3333	0.001	139.611	17.0911	0.037592	0.59893	yes
novel_circ_004004	novel_circ_017806	95.6667	9.33333	485.887	46.1129	-3.39738	0.0475784	0.59893	yes
novel_circ_004063	novel_circ_004644	117.333	9	623.164	37.9699	-4.03668	0.0274425	0.59893	yes
novel_circ_004123	novel_circ_021123	0	162	0.001	745.262	19.5074	0.000625529	0.152411	yes
novel_circ_004124	novel_circ_021120	0	73	0.001	286.311	18.1272	0.00754002	0.448369	yes
novel_circ_004139	novel_circ_022772	0	28.3333	0.001	163.914	17.3226	0.0201706	0.59893	yes
novel_circ_004143	novel_circ_012565	0	42.6667	0.001	240.367	17.8749	0.00789501	0.457315	yes
novel_circ_004157	novel_circ_012591	0	116	0.001	595.138	19.1829	0.000987835	0.190289	yes
novel_circ_004160	novel_circ_012592	100.333	1.66667	548.103	10.809	-5.66414	0.0166752	0.59893	yes
novel_circ_004189	novel_circ_009254	0	61.6667	0.001	291.255	18.1519	0.00519185	0.395814	yes
novel_circ_004194	novel_circ_009258	0	63.3333	0.001	336.952	18.3622	0.00369193	0.316401	yes
novel_circ_004234	novel_circ_013275	102.667	2.66667	582.798	9.04215	-6.01019	0.036254	0.59893	yes
novel_circ_004235	novel_circ_013275	102.667	0.666667	582.798	4.78738	-6.92761	0.0152982	0.59893	yes
novel_circ_004236	novel_circ_013275	102.667	1.33333	582.798	8.64723	-6.07461	0.0299811	0.59893	yes
novel_circ_004238	novel_circ_013275	102.667	1.66667	582.798	10.809	-5.75269	0.0380595	0.59893	yes
novel_circ_004257	novel_circ_005169	0	88.6667	0.001	478.755	18.8689	0.00170055	0.226986	yes
novel_circ_004268	novel_circ_021768	404.667	5.66667	2133.31	37.5742	-5.82721	0.0028819	0.283572	yes
novel_circ_004269	novel_circ_021768	404.667	1	2133.31	6.48542	-8.36168	0.000723506	0.170025	yes
novel_circ_004300	novel_circ_010270	0	29.3333	0.001	164.522	17.3279	0.0187241	0.59893	yes
novel_circ_004351	novel_circ_000724	0	94	0.001	456.433	18.8	0.00184718	0.232127	yes
novel_circ_004422	novel_circ_016199	0	33.3333	0.001	165.011	17.3322	0.0175271	0.59893	yes
novel_circ_004452	novel_circ_005079	160.667	3.33333	825.458	23.0094	-5.1649	0.0114666	0.538771	yes
novel_circ_004453	novel_circ_005079	160.667	2.66667	825.458	9.04215	-6.51238	0.00809768	0.459457	yes
novel_circ_004574	novel_circ_000587	75.6667	3.33333	389.229	19.7869	-4.298	0.032477	0.59893	yes
novel_circ_004668	novel_circ_004021	0	38.6667	0.001	186.422	17.5082	0.0133052	0.571169	yes
novel_circ_004670	novel_circ_004018	0	25.6667	0.001	140.95	17.1048	0.0333786	0.59893	yes
novel_circ_004702	novel_circ_014645	0	96.6667	0.001	473.416	18.8527	0.00174801	0.229333	yes
novel_circ_004718	novel_circ_014627	123.667	7.66667	655.782	25.9962	-4.65684	0.0476427	0.59893	yes
novel_circ_004759	novel_circ_006877	0	43.6667	0.001	194.764	17.5714	0.0127307	0.564659	yes
novel_circ_004770	novel_circ_017029	0	67.6667	0.001	342.465	18.3856	0.00353186	0.311575	yes
novel_circ_004795	novel_circ_019999	0	40.6667	0.001	172.549	17.3966	0.0174556	0.59893	yes
novel_circ_004863	novel_circ_006599	0	37.3333	0.001	150.467	17.1991	0.0309654	0.59893	yes
novel_circ_004864	novel_circ_006598	0	48.6667	0.001	183.739	17.4873	0.0278763	0.59893	yes
novel_circ_004880	novel_circ_006592	0	29.6667	0.001	145.23	17.148	0.0293559	0.59893	yes
novel_circ_004881	novel_circ_006592	0	121	0.001	556.654	19.0864	0.00129032	0.202364	yes
novel_circ_004882	novel_circ_006589	0	64.6667	0.001	356.89	18.4451	0.00342798	0.309527	yes
novel_circ_004891	novel_circ_006592	0	87	0.001	452.505	18.7876	0.00192765	0.232127	yes
novel_circ_004954	novel_circ_008231	0	34.6667	0.001	210.866	17.686	0.0119234	0.54573	yes
novel_circ_004961	novel_circ_008240	0	34	0.001	186.767	17.5109	0.0134204	0.571169	yes
novel_circ_004981	novel_circ_010843	0	41.6667	0.001	193.812	17.5643	0.0130601	0.570614	yes
novel_circ_004986	novel_circ_010843	0	63	0.001	325.274	18.3113	0.00396514	0.332595	yes
novel_circ_004998	novel_circ_010858	6	401.333	28.2143	2004.74	6.15084	0.0238034	0.59893	yes
novel_circ_005002	novel_circ_010843	0	113	0.001	522.458	18.995	0.00144061	0.204754	yes
novel_circ_005009	novel_circ_010843	0	26.3333	0.001	149.528	17.1901	0.0275398	0.59893	yes
novel_circ_005014	novel_circ_010830	0	246.333	0.001	1335.72	20.3492	0.000171673	0.0878392	yes
novel_circ_005044	novel_circ_010798	0	115.667	0.001	614.455	19.2289	0.000898084	0.190163	yes
novel_circ_005056	novel_circ_002680	0	34.3333	0.001	160.462	17.2919	0.0206399	0.59893	yes
novel_circ_005095	novel_circ_011564	55	1.33333	292.819	8.64723	-5.08162	0.0347159	0.59893	yes
novel_circ_005109	novel_circ_011564	55	2.33333	292.819	15.8283	-4.20943	0.0431587	0.59893	yes
novel_circ_005176	novel_circ_014879	0	45	0.001	188.842	17.5268	0.0145663	0.591428	yes
novel_circ_005268	novel_circ_005816	0	25	0.001	131.829	17.0083	0.0419189	0.59893	yes
novel_circ_005276	novel_circ_005816	0	477.667	0.001	2508.81	21.2586	5.02407e-05	0.0550853	yes
novel_circ_005291	novel_circ_005809	70.3333	0.666667	365.512	4.78738	-6.25454	0.0105092	0.514157	yes
novel_circ_005293	novel_circ_005799	67	4	365.978	24.2384	-3.91639	0.032328	0.59893	yes
novel_circ_005376	novel_circ_009701	231.667	7.33333	1232.56	29.224	-5.39836	0.0056773	0.406881	yes
novel_circ_005406	novel_circ_008611	0	103	0.001	533.138	19.0241	0.0013316	0.203678	yes
novel_circ_005415	novel_circ_008603	45.6667	1.33333	241.506	4.52108	-5.73925	0.0219839	0.59893	yes
novel_circ_005442	novel_circ_008572	0	52.6667	0.001	285.702	18.1242	0.00592906	0.409494	yes
novel_circ_005447	novel_circ_008572	0	28.6667	0.001	154.449	17.2368	0.0239122	0.59893	yes
novel_circ_005478	novel_circ_000020	0	21.3333	0.001	130.767	16.9966	0.048305	0.59893	yes
novel_circ_005502	novel_circ_014445	340.667	1.33333	1832.33	9.57476	-7.58023	0.00237858	0.25355	yes
novel_circ_005503	novel_circ_014445	340.667	8	1832.33	36.8741	-5.63493	0.00217013	0.239651	yes
novel_circ_005619	novel_circ_014048	0	231.333	0.001	1228.5	20.2285	0.000201994	0.0985344	yes
novel_circ_005696	novel_circ_011963	0	35.6667	0.001	177.537	17.4378	0.0161503	0.59893	yes
novel_circ_005727	novel_circ_019405	0	39	0.001	205.576	17.6493	0.0109855	0.525317	yes
novel_circ_005766	novel_circ_017941	0	353.667	0.001	1639.9	20.6452	0.0001222	0.081248	yes
novel_circ_005785	novel_circ_020953	69.6667	2.66667	364.761	9.04215	-5.33414	0.0307889	0.59893	yes
novel_circ_005786	novel_circ_020953	69.6667	2.66667	364.761	10.3056	-5.14545	0.0176051	0.59893	yes
novel_circ_005821	novel_circ_010935	59.3333	2.66667	317.713	17.9901	-4.14245	0.0479561	0.59893	yes
novel_circ_005869	novel_circ_011014	11.3333	735.667	67.1864	3640.26	5.75973	0.0423152	0.59893	yes
novel_circ_005870	novel_circ_011014	11.3333	2976.33	67.1864	14985.1	7.80114	0.00981672	0.502578	yes
novel_circ_005938	novel_circ_007711	0	83	0.001	443.66	18.7591	0.00199436	0.232127	yes
novel_circ_005939	novel_circ_007711	0	48.3333	0.001	269.921	18.0422	0.00622057	0.41156	yes
novel_circ_005942	novel_circ_007709	0	29.6667	0.001	155.905	17.2503	0.0223309	0.59893	yes
novel_circ_005995	novel_circ_007041	42.6667	0.666667	234.323	4.78738	-5.61312	0.025816	0.59893	yes
novel_circ_005998	novel_circ_007041	42.6667	0.666667	234.323	4.78738	-5.61312	0.0257925	0.59893	yes
novel_circ_005999	novel_circ_007046	0	148.667	0.001	729.702	19.4769	0.000609066	0.152207	yes
novel_circ_006001	novel_circ_007035	72	2.33333	388.059	12.5018	-4.95607	0.00972053	0.502578	yes
novel_circ_006002	novel_circ_007041	42.6667	0.666667	234.323	4.78738	-5.61312	0.025813	0.59893	yes
novel_circ_006003	novel_circ_007041	42.6667	1.66667	234.323	9.20973	-4.6692	0.0263729	0.59893	yes
novel_circ_006070	novel_circ_021468	0	40.6667	0.001	214.994	17.7139	0.00980796	0.502578	yes
novel_circ_006359	novel_circ_003895	0	22.6667	0.001	133.409	17.0255	0.0431923	0.59893	yes
novel_circ_006434	novel_circ_001124	0	43.6667	0.001	211.501	17.6903	0.010269	0.510126	yes
novel_circ_006468	novel_circ_019074	0	34.6667	0.001	173.786	17.407	0.0156614	0.59893	yes
novel_circ_006474	novel_circ_007607	0	32.6667	0.001	145.551	17.1512	0.0317038	0.59893	yes
novel_circ_006475	novel_circ_007607	0	99.3333	0.001	484.402	18.8858	0.00198652	0.232127	yes
novel_circ_006493	novel_circ_004698	83.3333	1.33333	446.166	5.55261	-6.32827	0.00520876	0.395814	yes
novel_circ_006495	novel_circ_004698	83.3333	5.66667	446.166	21.2777	-4.39016	0.0348458	0.59893	yes
novel_circ_006504	novel_circ_004708	1361.67	13.3333	7594.32	54.3906	-7.12542	0.000390796	0.127632	yes
novel_circ_006505	novel_circ_004708	1361.67	8.66667	7594.32	35.2403	-7.75155	0.000215279	0.100138	yes
novel_circ_006506	novel_circ_004708	1361.67	5.33333	7594.32	38.0672	-7.64023	0.00205175	0.233292	yes
novel_circ_006577	novel_circ_010082	0	381	0.001	1920.74	20.8732	8.05242e-05	0.0680369	yes
novel_circ_006579	novel_circ_010078	0	44.3333	0.001	242.332	17.8866	0.00764667	0.448369	yes
novel_circ_006589	novel_circ_010069	37	1.66667	202.932	5.65135	-5.16626	0.0480251	0.59893	yes
novel_circ_006591	novel_circ_010069	37	0.666667	202.932	4.78738	-5.40561	0.0338198	0.59893	yes
novel_circ_006606	novel_circ_010062	0	25	0.001	142.816	17.1238	0.0327007	0.59893	yes
novel_circ_006623	novel_circ_010042	0	46.6667	0.001	292.6	18.1586	0.00907576	0.48709	yes
novel_circ_006655	novel_circ_005686	0	26.3333	0.001	157.444	17.2645	0.0235837	0.59893	yes
novel_circ_006687	novel_circ_013457	0	29.3333	0.001	141.804	17.1135	0.0318524	0.59893	yes
novel_circ_006836	novel_circ_020350	0	29	0.001	166.51	17.3452	0.018201	0.59893	yes
novel_circ_006889	novel_circ_008522	182	1	965.774	6.94919	-7.1187	0.00115558	0.194925	yes
novel_circ_006891	novel_circ_008522	182	7	965.774	30.6205	-4.97912	0.00509456	0.394957	yes
novel_circ_006894	novel_circ_013138	0	61	0.001	292.68	18.159	0.00517588	0.395814	yes
novel_circ_006926	novel_circ_017164	0	22.6667	0.001	133.329	17.0246	0.0424265	0.59893	yes
novel_circ_006998	novel_circ_002524	0	49.3333	0.001	241.902	17.8841	0.00834526	0.467517	yes
novel_circ_007050	novel_circ_017561	0	31	0.001	135.181	17.0445	0.0397286	0.59893	yes
novel_circ_007062	novel_circ_005991	0	25.3333	0.001	143.714	17.1328	0.0322809	0.59893	yes
novel_circ_007066	novel_circ_005998	0	47	0.001	219.397	17.7432	0.00982062	0.502578	yes
novel_circ_007160	novel_circ_003263	0	26	0.001	150.693	17.2013	0.0271942	0.59893	yes
novel_circ_007166	novel_circ_003270	0	44.6667	0.001	206.639	17.6568	0.0109769	0.525317	yes
novel_circ_007192	novel_circ_003290	52.3333	1.33333	275.239	8.64723	-4.9923	0.0393913	0.59893	yes
novel_circ_007201	novel_circ_008338	0	30.6667	0.001	158.576	17.2748	0.0216723	0.59893	yes
novel_circ_007239	novel_circ_016063	0	25.6667	0.001	122.719	16.905	0.0497277	0.59893	yes
novel_circ_007241	novel_circ_016063	0	73	0.001	349.875	18.4165	0.00341762	0.309527	yes
novel_circ_007242	novel_circ_016063	0	52	0.001	270.647	18.0461	0.00595681	0.409494	yes
novel_circ_007245	novel_circ_016063	0	122.667	0.001	611.219	19.2213	0.000904357	0.190163	yes
novel_circ_007247	novel_circ_016063	0	120.667	0.001	600.879	19.1967	0.000952071	0.190289	yes
novel_circ_007256	novel_circ_001158	1	58.3333	5.45152	304.789	5.80501	0.0360328	0.59893	yes
novel_circ_007262	novel_circ_001164	0	149.667	0.001	811.481	19.6302	0.000473429	0.137116	yes
novel_circ_007283	novel_circ_012388	0	33	0.001	157.308	17.2632	0.0232365	0.59893	yes
novel_circ_007324	novel_circ_013544	0	23.3333	0.001	136.493	17.0585	0.0392555	0.59893	yes
novel_circ_007330	novel_circ_013540	0	61	0.001	318.389	18.2804	0.00423274	0.341961	yes
novel_circ_007365	novel_circ_011789	0	71.6667	0.001	364.177	18.4743	0.00303819	0.295166	yes
novel_circ_007380	novel_circ_005965	0	29.3333	0.001	143.995	17.1357	0.030312	0.59893	yes
novel_circ_007416	novel_circ_011465	0	131.333	0.001	658.293	19.3284	0.000747483	0.170025	yes
novel_circ_007517	novel_circ_015239	0	39.6667	0.001	192.78	17.5566	0.0124001	0.55983	yes
novel_circ_007519	novel_circ_015239	0	173.333	0.001	970.071	19.8877	0.000341185	0.121795	yes
novel_circ_007520	novel_circ_015239	0	24.6667	0.001	141.246	17.1079	0.0337307	0.59893	yes
novel_circ_007545	novel_circ_002898	0	133.667	0.001	597.541	19.1887	0.00113239	0.193135	yes
novel_circ_007547	novel_circ_002891	744	2.66667	3798.5	19.1495	-7.63198	0.00351733	0.311575	yes
novel_circ_007646	novel_circ_018606	0	39.3333	0.001	195.104	17.5739	0.0119456	0.54573	yes
novel_circ_007735	novel_circ_006988	0	30.6667	0.001	150.788	17.2022	0.0255077	0.59893	yes
novel_circ_007742	novel_circ_020119	0	43.3333	0.001	212.921	17.7	0.010055	0.504395	yes
novel_circ_007760	novel_circ_001031	0	69	0.001	353.512	18.4314	0.00327588	0.30292	yes
novel_circ_007788	novel_circ_006142	0	33.3333	0.001	166.147	17.3421	0.0167565	0.59893	yes
novel_circ_007792	novel_circ_006140	228.333	2	1257.61	6.78162	-7.53484	0.00220576	0.241846	yes
novel_circ_007797	novel_circ_011089	0	197	0.001	934.956	19.8345	0.000353386	0.122747	yes
novel_circ_007804	novel_circ_013971	0	48.3333	0.001	265.899	18.0205	0.00631476	0.414238	yes
novel_circ_007810	novel_circ_013976	0	48	0.001	252.238	17.9444	0.00694092	0.431349	yes
novel_circ_007814	novel_circ_013979	0	21.6667	0.001	141.876	17.1143	0.0408271	0.59893	yes
novel_circ_007861	novel_circ_015882	0	32.6667	0.001	169.3	17.3692	0.0165393	0.59893	yes
novel_circ_007880	novel_circ_020503	0	99.6667	0.001	534.389	19.0275	0.00130515	0.202364	yes
novel_circ_007930	novel_circ_010580	64.3333	0.666667	350.214	4.78738	-6.19286	0.0114774	0.538771	yes
novel_circ_007936	novel_circ_010569	0	50.6667	0.001	253.028	17.9489	0.00682943	0.427635	yes
novel_circ_007964	novel_circ_016298	192	2.33333	1028.37	15.1326	-6.08656	0.0137524	0.577356	yes
novel_circ_008118	novel_circ_013894	0	35	0.001	147.713	17.1724	0.0298385	0.59893	yes
novel_circ_008168	novel_circ_005265	0	26.6667	0.001	137.792	17.0721	0.0366905	0.59893	yes
novel_circ_008226	novel_circ_019604	0	29.6667	0.001	168.331	17.3609	0.0189376	0.59893	yes
novel_circ_008288	novel_circ_003043	85	3.66667	467.079	24.4755	-4.25425	0.0377323	0.59893	yes
novel_circ_008305	novel_circ_003020	259.667	1.33333	1436.8	9.57476	-7.22941	0.00377084	0.319793	yes
novel_circ_008306	novel_circ_003020	259.667	25.3333	1436.8	134.894	-3.41296	0.0298693	0.59893	yes
novel_circ_008332	novel_circ_005627	0	192.667	0.001	974.39	19.8941	0.0003215	0.121795	yes
novel_circ_008346	novel_circ_005645	0	33	0.001	165.944	17.3403	0.0170149	0.59893	yes
novel_circ_008369	novel_circ_008296	0	217.333	0.001	1214.59	20.212	0.000223261	0.100796	yes
novel_circ_008373	novel_circ_007167	0	36	0.001	199.274	17.6044	0.0119289	0.54573	yes
novel_circ_008388	novel_circ_006736	101.667	2.33333	516.917	12.038	-5.42426	0.0120837	0.548771	yes
novel_circ_008395	novel_circ_006397	0	30	0.001	165.415	17.3357	0.0179194	0.59893	yes
novel_circ_008434	novel_circ_006446	0	184	0.001	940.741	19.8434	0.000333351	0.121795	yes
novel_circ_008448	novel_circ_013836	0	93.6667	0.001	526.343	19.0056	0.00142437	0.204337	yes
novel_circ_008451	novel_circ_013831	0	206	0.001	1017.63	19.9568	0.000290335	0.12045	yes
novel_circ_008618	novel_circ_014215	1.33333	143.667	7.90428	736.577	6.54206	0.0134488	0.571169	yes
novel_circ_008636	novel_circ_014347	0	32	0.001	165.288	17.3346	0.0177724	0.59893	yes
novel_circ_008639	novel_circ_014347	0	86	0.001	445.58	18.7653	0.00193314	0.232127	yes
novel_circ_008640	novel_circ_014347	0	948.333	0.001	4835.75	22.2053	1.54588e-05	0.0550853	yes
novel_circ_008680	novel_circ_011716	0	37.3333	0.001	189.146	17.5291	0.0132338	0.570614	yes
novel_circ_008708	novel_circ_008731	0	25.3333	0.001	133.631	17.0279	0.0394558	0.59893	yes
novel_circ_008740	novel_circ_007633	0	24.6667	0.001	130.651	16.9954	0.0471738	0.59893	yes
novel_circ_008764	novel_circ_020977	0	43	0.001	232.653	17.8278	0.00822864	0.464374	yes
novel_circ_008789	novel_circ_011085	0	33	0.001	145.393	17.1496	0.0309347	0.59893	yes
novel_circ_008813	novel_circ_009139	0	220.667	0.001	1040.73	19.9892	0.00028676	0.12045	yes
novel_circ_008833	novel_circ_009112	0	115.667	0.001	745.627	19.5081	0.00106973	0.193135	yes
novel_circ_008897	novel_circ_006650	0	78.6667	0.001	364.579	18.4759	0.00336558	0.309351	yes
novel_circ_008988	novel_circ_007747	0	27.6667	0.001	130.636	16.9952	0.0427579	0.59893	yes
novel_circ_008992	novel_circ_011973	0	26.6667	0.001	170.409	17.3786	0.0204146	0.59893	yes
novel_circ_009052	novel_circ_013138	0	58.6667	0.001	285	18.1206	0.00541134	0.403224	yes
novel_circ_009053	novel_circ_013138	0	121.667	0.001	602.358	19.2003	0.000951679	0.190289	yes
novel_circ_009076	novel_circ_013370	0	27.3333	0.001	138.917	17.0839	0.0345448	0.59893	yes
novel_circ_009092	novel_circ_005968	32.6667	1	168.117	3.39081	-5.63169	0.0453486	0.59893	yes
novel_circ_009104	novel_circ_013966	0	32	0.001	163.225	17.3165	0.0187479	0.59893	yes
novel_circ_009185	novel_circ_018090	0	542	0.001	2661.09	21.3436	4.53046e-05	0.0550853	yes
novel_circ_009186	novel_circ_018090	0	116.333	0.001	578.037	19.1408	0.00105461	0.193135	yes
novel_circ_009199	novel_circ_018106	158.667	3.33333	787.677	23.4731	-5.06852	0.0222734	0.59893	yes
novel_circ_009208	novel_circ_006154	0.333333	47.6667	1.81717	226.455	6.96138	0.0190163	0.59893	yes
novel_circ_009275	novel_circ_000606	0	33	0.001	161.042	17.2971	0.0235804	0.59893	yes
novel_circ_009332	novel_circ_005655	0	110	0.001	541.888	19.0476	0.00123999	0.202364	yes
novel_circ_009402	novel_circ_005555	113.333	2.33333	605.262	7.91188	-6.2574	0.0128256	0.565729	yes
novel_circ_009405	novel_circ_005555	113.333	0.666667	605.262	4.78738	-6.98218	0.00549171	0.404101	yes
novel_circ_009407	novel_circ_005553	82	1.66667	434.675	5.65135	-6.2652	0.0127646	0.564659	yes
novel_circ_009414	novel_circ_005545	0	33.3333	0.001	187.313	17.5151	0.015498	0.59893	yes
novel_circ_009483	novel_circ_004234	0	26.3333	0.001	129.233	16.9796	0.0447859	0.59893	yes
novel_circ_009513	novel_circ_003243	0	30	0.001	151.75	17.2113	0.0248532	0.59893	yes
novel_circ_009539	novel_circ_017318	0	52	0.001	290.294	18.1472	0.00543817	0.403266	yes
novel_circ_009561	novel_circ_014378	0	22.3333	0.001	123.69	16.9164	0.0496701	0.59893	yes
novel_circ_009562	novel_circ_014378	0	34.3333	0.001	165.979	17.3406	0.016932	0.59893	yes
novel_circ_009566	novel_circ_013416	0	25.3333	0.001	137.629	17.0704	0.0374805	0.59893	yes
novel_circ_009580	novel_circ_005482	0	2240	0.001	11444.6	23.4482	3.57668e-06	0.0549021	yes
novel_circ_009581	novel_circ_005482	0	84.3333	0.001	441.575	18.7523	0.00199722	0.232127	yes
novel_circ_009669	novel_circ_006324	0	28.3333	0.001	134.959	17.0422	0.0387242	0.59893	yes
novel_circ_009686	novel_circ_020195	0	119.333	0.001	621.507	19.2454	0.00100911	0.191233	yes
novel_circ_009741	novel_circ_019318	0	31.6667	0.001	148.349	17.1786	0.0276632	0.59893	yes
novel_circ_009777	novel_circ_019363	0	33	0.001	157.124	17.2615	0.0226416	0.59893	yes
novel_circ_009803	novel_circ_014223	0	28.3333	0.001	127.067	16.9552	0.0489853	0.59893	yes
novel_circ_009868	novel_circ_020879	162	3	785.554	13.267	-5.8878	0.0109793	0.525317	yes
novel_circ_009871	novel_circ_017688	0	27	0.001	137.811	17.0723	0.0366054	0.59893	yes
novel_circ_009960	novel_circ_012368	47.3333	3	252.499	13.267	-4.25036	0.0464586	0.59893	yes
novel_circ_009972	novel_circ_006794	0	39.3333	0.001	192.217	17.5524	0.0125667	0.562385	yes
novel_circ_010004	novel_circ_016608	0	43	0.001	215.685	17.7186	0.00961441	0.502578	yes
novel_circ_010061	novel_circ_012477	0	36.3333	0.001	191.144	17.5443	0.012745	0.564659	yes
novel_circ_010138	novel_circ_016830	0	53	0.001	185.798	17.5034	0.0328808	0.59893	yes
novel_circ_010167	novel_circ_016870	0	33.3333	0.001	168.906	17.3659	0.0162658	0.59893	yes
novel_circ_010215	novel_circ_004653	0	35.3333	0.001	186.93	17.5121	0.0131867	0.570614	yes
novel_circ_010291	novel_circ_002384	0	27.3333	0.001	149.384	17.1887	0.027543	0.59893	yes
novel_circ_010295	novel_circ_002384	0	40.3333	0.001	206.979	17.6591	0.0105854	0.514157	yes
novel_circ_010304	novel_circ_013709	0	23	0.001	135.259	17.0454	0.0402957	0.59893	yes
novel_circ_010346	novel_circ_000989	0	30	0.001	176.554	17.4297	0.0163131	0.59893	yes
novel_circ_010376	novel_circ_017363	233.667	4.33333	1221.35	18.2519	-6.06429	0.00189083	0.232127	yes
novel_circ_010392	novel_circ_013112	0	33	0.001	130.256	16.991	0.0487274	0.59893	yes
novel_circ_010405	novel_circ_013104	0	54.3333	0.001	260.975	17.9936	0.00668084	0.423333	yes
novel_circ_010439	novel_circ_018073	0	43.3333	0.001	216.144	17.7216	0.00982238	0.502578	yes
novel_circ_010470	novel_circ_009597	0	35.6667	0.001	170.268	17.3774	0.0162437	0.59893	yes
novel_circ_010497	novel_circ_018649	0	55	0.001	237.831	17.8596	0.0145497	0.591428	yes
novel_circ_010564	novel_circ_004884	0	48	0.001	257.884	17.9764	0.00665608	0.423333	yes
novel_circ_010590	novel_circ_016939	142.667	10.3333	722.223	56.9564	-3.66451	0.0276392	0.59893	yes
novel_circ_010591	novel_circ_016939	142.667	6.66667	722.223	29.0265	-4.637	0.0127424	0.564659	yes
novel_circ_010601	novel_circ_016946	74.6667	2.33333	402.052	7.91188	-5.66722	0.0223262	0.59893	yes
novel_circ_010602	novel_circ_016949	0	332.667	0.001	1741.39	20.7318	9.94939e-05	0.0763616	yes
novel_circ_010645	novel_circ_004667	0	45.3333	0.001	227.931	17.7982	0.00867142	0.474384	yes
novel_circ_010663	novel_circ_003704	0	84	0.001	455.838	18.7982	0.00193489	0.232127	yes
novel_circ_010734	novel_circ_009648	143.667	5	736.255	29.4604	-4.64336	0.0093722	0.497797	yes
novel_circ_010841	novel_circ_022493	0	40.6667	0.001	235.289	17.8441	0.00868416	0.474384	yes
novel_circ_010911	novel_circ_006700	0	105.333	0.001	576.53	19.137	0.00110124	0.193135	yes
novel_circ_010912	novel_circ_006698	0	27	0.001	147.047	17.1659	0.0325167	0.59893	yes
novel_circ_010920	novel_circ_007465	283.333	4.33333	1495.83	14.6935	-6.66963	0.00595092	0.409494	yes
novel_circ_010921	novel_circ_007465	283.333	11	1495.83	41.6569	-5.16625	0.00657346	0.422187	yes
novel_circ_011071	novel_circ_009459	0	24.6667	0.001	135.856	17.0517	0.0383325	0.59893	yes
novel_circ_011119	novel_circ_013077	0	50.3333	0.001	269.586	18.0404	0.0060539	0.409494	yes
novel_circ_011214	novel_circ_014658	0	88	0.001	435.857	18.7335	0.00201815	0.232127	yes
novel_circ_011231	novel_circ_021723	0	46.6667	0.001	186.473	17.5086	0.0168983	0.59893	yes
novel_circ_011232	novel_circ_021721	0	214.667	0.001	921.214	19.8132	0.000452077	0.13345	yes
novel_circ_011315	novel_circ_008249	0	23	0.001	125.615	16.9386	0.0479926	0.59893	yes
novel_circ_011357	novel_circ_010333	0	54.3333	0.001	258.112	17.9776	0.00672921	0.423333	yes
novel_circ_011421	novel_circ_012737	0	49.3333	0.001	271.145	18.0487	0.00617045	0.41156	yes
novel_circ_011423	novel_circ_012737	0	74.6667	0.001	394.412	18.5893	0.00257151	0.263712	yes
novel_circ_011425	novel_circ_012745	0	36	0.001	163.019	17.3147	0.0195893	0.59893	yes
novel_circ_011426	novel_circ_005000	0	31.6667	0.001	153.299	17.226	0.0262295	0.59893	yes
novel_circ_011484	novel_circ_015162	0	62	0.001	310.049	18.2421	0.00440158	0.350074	yes
novel_circ_011497	novel_circ_007576	149.333	4	765.921	16.0901	-5.57295	0.00809533	0.459457	yes
novel_circ_011508	novel_circ_004904	0	39	0.001	212.669	17.6983	0.0101726	0.508629	yes
novel_circ_011523	novel_circ_019467	0	150	0.001	735.742	19.4888	0.000614776	0.152207	yes
novel_circ_011631	novel_circ_004306	0	84.3333	0.001	502.924	18.94	0.00179592	0.232127	yes
novel_circ_011672	novel_circ_014905	225	1.66667	1183.32	5.65135	-7.71003	0.00186139	0.232127	yes
novel_circ_011677	novel_circ_022004	0	54.3333	0.001	307.778	18.2315	0.00494313	0.385162	yes
novel_circ_011699	novel_circ_019735	0	50.3333	0.001	270.977	18.0478	0.00608722	0.409494	yes
novel_circ_011784	novel_circ_004405	0	74.6667	0.001	360.116	18.4581	0.00315885	0.299342	yes
novel_circ_011799	novel_circ_006472	0	25.3333	0.001	132.495	17.0156	0.0404841	0.59893	yes
novel_circ_011822	novel_circ_006662	0	76.6667	0.001	412.612	18.6544	0.00242517	0.254976	yes
novel_circ_011858	novel_circ_009008	0	96	0.001	481.111	18.876	0.0016302	0.226986	yes
novel_circ_011884	novel_circ_018930	42.6667	1	231.622	3.39081	-6.094	0.0227334	0.59893	yes
novel_circ_011923	novel_circ_021009	0	28	0.001	132.462	17.0152	0.0402495	0.59893	yes
novel_circ_011925	novel_circ_021001	0	68	0.001	337.047	18.3626	0.00364801	0.316401	yes
novel_circ_011931	novel_circ_020996	186	0.666667	1019.43	4.32361	-7.88131	0.0017002	0.226986	yes
novel_circ_011965	novel_circ_012793	0	177	0.001	940.603	19.8432	0.000336188	0.121795	yes
novel_circ_012018	novel_circ_008502	0	48.3333	0.001	238.927	17.8662	0.0076456	0.448369	yes
novel_circ_012029	novel_circ_011607	0	50.3333	0.001	246.253	17.9098	0.00765197	0.448369	yes
novel_circ_012065	novel_circ_010883	0	49.3333	0.001	297.629	18.1832	0.00574434	0.406881	yes
novel_circ_012077	novel_circ_009555	0	25.3333	0.001	134.095	17.0329	0.0393276	0.59893	yes
novel_circ_012078	novel_circ_009555	0	44.6667	0.001	206.975	17.6591	0.0111177	0.529991	yes
novel_circ_012095	novel_circ_006533	0	51	0.001	227.65	17.7965	0.00916755	0.488617	yes
novel_circ_012128	novel_circ_001042	0	70.6667	0.001	371.565	18.5033	0.00293636	0.28709	yes
novel_circ_012162	novel_circ_021192	0	55.3333	0.001	262.918	18.0043	0.00660486	0.422436	yes
novel_circ_012219	novel_circ_012031	0	28.6667	0.001	130.364	16.9922	0.0431477	0.59893	yes
novel_circ_012239	novel_circ_012055	0	27.6667	0.001	166.891	17.3485	0.0193592	0.59893	yes
novel_circ_012263	novel_circ_004791	0	175	0.001	952.748	19.8617	0.000337043	0.121795	yes
novel_circ_012265	novel_circ_004791	0	30.6667	0.001	162.135	17.3068	0.0202227	0.59893	yes
novel_circ_012267	novel_circ_004791	0	24	0.001	131.197	17.0014	0.043471	0.59893	yes
novel_circ_012271	novel_circ_004798	0	45.6667	0.001	210.83	17.6857	0.0106181	0.514157	yes
novel_circ_012276	novel_circ_004811	0	84.6667	0.001	487.861	18.8961	0.00180369	0.232127	yes
novel_circ_012287	novel_circ_000134	121.333	1.66667	613.869	8.17819	-6.23	0.0274747	0.59893	yes
novel_circ_012302	novel_circ_000268	0	197	0.001	864.66	19.7218	0.000483352	0.137397	yes
novel_circ_012358	novel_circ_017829	0	28	0.001	145.072	17.1464	0.029821	0.59893	yes
novel_circ_012366	novel_circ_017823	47.6667	2.33333	256.382	7.91188	-5.01813	0.0431152	0.59893	yes
novel_circ_012380	novel_circ_008318	0	22.6667	0.001	134.544	17.0377	0.044287	0.59893	yes
novel_circ_012388	novel_circ_000952	0	151	0.001	719.59	19.4568	0.000638021	0.153025	yes
novel_circ_012395	novel_circ_000942	0	52.3333	0.001	225.519	17.7829	0.00980188	0.502578	yes
novel_circ_012553	novel_circ_022565	0	56	0.001	285.89	18.1251	0.00550209	0.404101	yes
novel_circ_012564	novel_circ_004071	0	28.3333	0.001	133.8	17.0297	0.0423135	0.59893	yes
novel_circ_012574	novel_circ_005363	0.333333	43.3333	1.56746	235.071	7.22852	0.0171375	0.59893	yes
novel_circ_012625	novel_circ_000090	0	31.6667	0.001	155.929	17.2505	0.0226488	0.59893	yes
novel_circ_012629	novel_circ_000082	0	104.667	0.001	516.919	18.9796	0.00138373	0.203678	yes
novel_circ_012635	novel_circ_007556	0	28.6667	0.001	144.158	17.1373	0.031854	0.59893	yes
novel_circ_012648	novel_circ_021658	0	61	0.001	266.46	18.0236	0.00828103	0.465619	yes
novel_circ_012657	novel_circ_009029	0	33	0.001	165.48	17.3363	0.0172277	0.59893	yes
novel_circ_012658	novel_circ_009029	0	313.333	0.001	1458.3	20.4759	0.000151562	0.0878392	yes
novel_circ_012660	novel_circ_009029	0	93	0.001	426.351	18.7017	0.00248703	0.2597	yes
novel_circ_012707	novel_circ_005012	0	88	0.001	454.808	18.7949	0.00186229	0.232127	yes
novel_circ_012708	novel_circ_005012	0	77	0.001	387.059	18.5622	0.00267145	0.267997	yes
novel_circ_012715	novel_circ_005008	0	106.667	0.001	538.686	19.0391	0.00129437	0.202364	yes
novel_circ_012775	novel_circ_011680	0	934	0.001	4728.09	22.1728	1.61775e-05	0.0550853	yes
novel_circ_012793	novel_circ_011662	0	39.6667	0.001	197.138	17.5888	0.011817	0.54573	yes
novel_circ_012876	novel_circ_020482	0	62.3333	0.001	290.756	18.1494	0.00524449	0.396566	yes
novel_circ_012879	novel_circ_020486	0	45.3333	0.001	230.226	17.8127	0.00845619	0.470299	yes
novel_circ_012888	novel_circ_014739	0	43	0.001	214.757	17.7123	0.00978117	0.502578	yes
novel_circ_012893	novel_circ_004631	0	37.6667	0.001	217.768	17.7324	0.0105375	0.514157	yes
novel_circ_012914	novel_circ_009072	6.66667	475.333	36.3435	2561.31	6.13904	0.0252263	0.59893	yes
novel_circ_013013	novel_circ_008384	0	29.6667	0.001	164.157	17.3247	0.0187337	0.59893	yes
novel_circ_013040	novel_circ_008421	0	27.6667	0.001	132.259	17.013	0.0408325	0.59893	yes
novel_circ_013054	novel_circ_016094	0	22.6667	0.001	126.884	16.9532	0.047008	0.59893	yes
novel_circ_013097	novel_circ_020817	0	21.3333	0.001	131.902	17.0091	0.0461708	0.59893	yes
novel_circ_013115	novel_circ_014065	0	24	0.001	136.898	17.0627	0.0384419	0.59893	yes
novel_circ_013118	novel_circ_014071	0	32.3333	0.001	150.817	17.2024	0.0259097	0.59893	yes
novel_circ_013210	novel_circ_003775	647.667	6	3467.79	40.3038	-6.42696	0.00309289	0.29859	yes
novel_circ_013297	novel_circ_022334	0	34.6667	0.001	179.176	17.451	0.0144465	0.589772	yes
novel_circ_013342	novel_circ_017930	0	207	0.001	1008.21	19.9434	0.000307114	0.121795	yes
novel_circ_013349	novel_circ_017920	238.333	1.33333	1264.73	9.57476	-7.04537	0.00408937	0.335678	yes
novel_circ_013378	novel_circ_014419	0	102	0.001	524.197	18.9997	0.00135493	0.203678	yes
novel_circ_013408	novel_circ_018334	32.3333	2.33333	170.772	10.2068	-4.06447	0.0457956	0.59893	yes
novel_circ_013410	novel_circ_018334	32.3333	0.666667	170.772	4.32361	-5.30369	0.0409859	0.59893	yes
novel_circ_013469	novel_circ_003087	43.3333	1.66667	219.774	5.65135	-5.28128	0.0415867	0.59893	yes
novel_circ_013494	novel_circ_008473	0	38.3333	0.001	204.299	17.6403	0.011836	0.54573	yes
novel_circ_013509	novel_circ_010123	0	39.3333	0.001	218.829	17.7394	0.0100103	0.504395	yes
novel_circ_013543	novel_circ_003100	0	35.3333	0.001	153.561	17.2285	0.0268006	0.59893	yes
novel_circ_013597	novel_circ_009982	0	83.6667	0.001	398.573	18.6045	0.0025831	0.263712	yes
novel_circ_013715	novel_circ_002310	114.667	1.33333	599.818	8.64723	-6.11614	0.00989529	0.504395	yes
novel_circ_013729	novel_circ_002318	0	79	0.001	427.977	18.7072	0.00216574	0.239651	yes
novel_circ_013757	novel_circ_002559	90.3333	2.33333	481.943	7.91188	-5.9287	0.014033	0.580611	yes
novel_circ_013759	novel_circ_002559	90.3333	3.66667	481.943	12.433	-5.27662	0.0257103	0.59893	yes
novel_circ_013760	novel_circ_002559	90.3333	4.66667	481.943	15.8238	-4.92869	0.0378963	0.59893	yes
novel_circ_013795	novel_circ_006652	0	82	0.001	443.051	18.7571	0.00199928	0.232127	yes
novel_circ_013818	novel_circ_007525	0	62.6667	0.001	361.351	18.463	0.00346155	0.31073	yes
novel_circ_013819	novel_circ_007525	0	50.6667	0.001	270.612	18.0459	0.00603963	0.409494	yes
novel_circ_013836	novel_circ_010782	145.333	2	818.028	12.9708	-5.97881	0.0160194	0.59893	yes
novel_circ_013837	novel_circ_010782	145.333	1.33333	818.028	8.64723	-6.56377	0.0088885	0.481833	yes
novel_circ_013839	novel_circ_010782	145.333	8.33333	818.028	36.1731	-4.49916	0.0147727	0.593613	yes
novel_circ_013881	novel_circ_013515	280.333	2	1475.57	14.3621	-6.68287	0.00624713	0.41156	yes
novel_circ_013887	novel_circ_013506	0	138	0.001	752.402	19.5211	0.000574658	0.147017	yes
novel_circ_013920	novel_circ_022387	0	38.3333	0.001	178.975	17.4494	0.0146852	0.591738	yes
novel_circ_013926	novel_circ_012195	0	28	0.001	154.276	17.2352	0.0242131	0.59893	yes
novel_circ_013931	novel_circ_019298	0	99.3333	0.001	512.94	18.9684	0.00140111	0.203678	yes
novel_circ_013932	novel_circ_019290	0	29	0.001	139.898	17.094	0.0374842	0.59893	yes
novel_circ_013936	novel_circ_019298	0	166.333	0.001	889.737	19.763	0.000385586	0.127632	yes
novel_circ_013940	novel_circ_019298	0	265	0.001	1344.49	20.3586	0.000164719	0.0878392	yes
novel_circ_013945	novel_circ_019298	0	113.333	0.001	602.497	19.2006	0.000967432	0.190289	yes
novel_circ_013998	novel_circ_000414	0	45	0.001	231.727	17.8221	0.00860115	0.474384	yes
novel_circ_014005	novel_circ_000407	0.333333	28.6667	1.56746	160.638	6.67924	0.0407278	0.59893	yes
novel_circ_014009	novel_circ_000403	40	0.666667	215.563	4.32361	-5.63973	0.0435377	0.59893	yes
novel_circ_014097	novel_circ_019844	0	26.6667	0.001	130.571	16.9945	0.0425671	0.59893	yes
novel_circ_014121	novel_circ_007356	87.6667	1	494.623	6.48542	-6.25298	0.011889	0.54573	yes
novel_circ_014133	novel_circ_012285	0	44.6667	0.001	238.896	17.866	0.00767152	0.448369	yes
novel_circ_014134	novel_circ_012282	0	44.3333	0.001	237.51	17.8576	0.00795778	0.457498	yes
novel_circ_014186	novel_circ_015370	0	26.3333	0.001	169.535	17.3712	0.0212464	0.59893	yes
novel_circ_014198	novel_circ_015386	0	31	0.001	167.079	17.3502	0.0168487	0.59893	yes
novel_circ_014222	novel_circ_002600	84.3333	2	466.214	13.2027	-5.14209	0.0248529	0.59893	yes
novel_circ_014274	novel_circ_007940	56.3333	0.666667	286.535	4.32361	-6.05033	0.0334739	0.59893	yes
novel_circ_014312	novel_circ_022017	0.333333	628.333	1.81717	3291.31	10.8227	8.25914e-05	0.0680369	yes
novel_circ_014313	novel_circ_022017	0.333333	166.667	1.81717	914.224	8.97471	0.000964819	0.190289	yes
novel_circ_014314	novel_circ_022017	0.333333	39.3333	1.81717	219.885	6.91891	0.0207626	0.59893	yes
novel_circ_014315	novel_circ_022017	0.333333	424	1.81717	2236.96	10.2656	0.000165549	0.0878392	yes
novel_circ_014317	novel_circ_022017	0.333333	63.3333	1.81717	339.143	7.54405	0.00850382	0.471241	yes
novel_circ_014318	novel_circ_022017	0.333333	867.667	1.81717	4806.4	11.369	4.53083e-05	0.0550853	yes
novel_circ_014319	novel_circ_022021	31	753	157.783	4172.05	4.72475	0.0117089	0.54573	yes
novel_circ_014328	novel_circ_022044	6	198.333	31.6648	1071.44	5.08053	0.00910715	0.48709	yes
novel_circ_014355	novel_circ_022087	0.666667	44	3.95214	234.213	5.88904	0.0342542	0.59893	yes
novel_circ_014373	novel_circ_003945	0	34	0.001	161.499	17.3012	0.021716	0.59893	yes
novel_circ_014380	novel_circ_003940	0.333333	26.6667	1.56746	160.198	6.67528	0.0428216	0.59893	yes
novel_circ_014381	novel_circ_003936	0	29.6667	0.001	165.756	17.3387	0.0180801	0.59893	yes
novel_circ_014385	novel_circ_003940	0.333333	41.6667	1.56746	191.309	6.93133	0.0263456	0.59893	yes
novel_circ_014391	novel_circ_003616	161.333	8.33333	855.969	40.6352	-4.39676	0.0323669	0.59893	yes
novel_circ_014397	novel_circ_003610	0	51.3333	0.001	276.719	18.0781	0.00606199	0.409494	yes
novel_circ_014423	novel_circ_010303	0	549.667	0.001	2889.49	21.4624	3.8851e-05	0.0550853	yes
novel_circ_014468	novel_circ_014203	0	37	0.001	222.856	17.7658	0.0105715	0.514157	yes
novel_circ_014495	novel_circ_002939	0	50.3333	0.001	273.84	18.063	0.00601727	0.409494	yes
novel_circ_014500	novel_circ_002943	0	52.3333	0.001	256.593	17.9691	0.00698004	0.432031	yes
novel_circ_014509	novel_circ_002949	96.6667	1.66667	528.522	5.65135	-6.54723	0.00841799	0.469877	yes
novel_circ_014555	novel_circ_021416	0	767.667	0.001	4065.46	21.955	2.16545e-05	0.0550853	yes
novel_circ_014559	novel_circ_021416	0	34	0.001	171.502	17.3879	0.0158564	0.59893	yes
novel_circ_014566	novel_circ_021407	0	34.6667	0.001	177.193	17.435	0.0152177	0.59893	yes
novel_circ_014567	novel_circ_021407	0	129	0.001	642.905	19.2942	0.000791284	0.176032	yes
novel_circ_014617	novel_circ_021352	0	28.3333	0.001	127.379	16.9588	0.0497249	0.59893	yes
novel_circ_014621	novel_circ_021352	0	434.667	0.001	2180.85	21.0565	6.3555e-05	0.0650379	yes
novel_circ_014655	novel_circ_021310	0	165	0.001	914.162	19.8021	0.000408159	0.130526	yes
novel_circ_014660	novel_circ_021310	0	334.333	0.001	1610.26	20.6189	0.000121114	0.081248	yes
novel_circ_014665	novel_circ_021310	0	640.333	0.001	3158.42	21.5908	3.31171e-05	0.0550853	yes
novel_circ_014668	novel_circ_021293	0	301.333	0.001	1534.94	20.5498	0.000126984	0.081248	yes
novel_circ_014692	novel_circ_021270	0	40	0.001	186.561	17.5093	0.0138172	0.577912	yes
novel_circ_014693	novel_circ_021268	0.333333	37	1.81717	172.646	6.56998	0.0364485	0.59893	yes
novel_circ_014750	novel_circ_004757	0	38.3333	0.001	208.218	17.6677	0.010823	0.522429	yes
novel_circ_014761	novel_circ_004768	0	74.3333	0.001	358.65	18.4522	0.00320235	0.301571	yes
novel_circ_014764	novel_circ_004768	0	63.6667	0.001	354.147	18.434	0.0033947	0.309527	yes
novel_circ_014793	novel_circ_020153	0	35.6667	0.001	187.956	17.52	0.0131416	0.570614	yes
novel_circ_014821	novel_circ_016669	0	26	0.001	124.417	16.9248	0.0480264	0.59893	yes
novel_circ_014831	novel_circ_016658	0	41.6667	0.001	195.667	17.578	0.0120509	0.548771	yes
novel_circ_014927	novel_circ_005463	0	24.3333	0.001	144.729	17.143	0.0333855	0.59893	yes
novel_circ_014946	novel_circ_014395	0	42	0.001	209.2	17.6745	0.0103492	0.51245	yes
novel_circ_014993	novel_circ_009734	0	62	0.001	309.121	18.2378	0.00445214	0.352269	yes
novel_circ_015032	novel_circ_010181	0	623.333	0.001	3371.62	21.685	3.03508e-05	0.0550853	yes
novel_circ_015035	novel_circ_010180	0	42.6667	0.001	189.414	17.5312	0.0135939	0.57326	yes
novel_circ_015056	novel_circ_010200	0	114	0.001	657.485	19.3266	0.000859568	0.185836	yes
novel_circ_015090	novel_circ_019077	0	24.6667	0.001	146.531	17.1608	0.0312458	0.59893	yes
novel_circ_015101	novel_circ_021152	67.6667	1.33333	360.986	8.64723	-5.38356	0.0363249	0.59893	yes
novel_circ_015106	novel_circ_003385	0	28.3333	0.001	160.795	17.2949	0.0205789	0.59893	yes
novel_circ_015162	novel_circ_010423	0	85.3333	0.001	403.226	18.6212	0.00284195	0.281445	yes
novel_circ_015198	novel_circ_014336	0	53.3333	0.001	273.361	18.0604	0.00622582	0.41156	yes
novel_circ_015208	novel_circ_007690	0	30.3333	0.001	154.607	17.2382	0.022869	0.59893	yes
novel_circ_015234	novel_circ_008959	0	89.3333	0.001	494.657	18.9161	0.00160401	0.225886	yes
novel_circ_015312	novel_circ_016649	0	25.3333	0.001	147.68	17.1721	0.0348103	0.59893	yes
novel_circ_015320	novel_circ_007519	0	26.6667	0.001	131.187	17.0013	0.0488837	0.59893	yes
novel_circ_015325	novel_circ_008268	0	73.6667	0.001	397.85	18.6019	0.00262329	0.264918	yes
novel_circ_015350	novel_circ_003011	0	109.667	0.001	563.14	19.1031	0.00111593	0.193135	yes
novel_circ_015351	novel_circ_003011	0	45	0.001	232.598	17.8275	0.00866823	0.474384	yes
novel_circ_015538	novel_circ_004102	0	109.667	0.001	559.51	19.0938	0.00121163	0.202158	yes
novel_circ_015577	novel_circ_012444	0	56	0.001	268.25	18.0332	0.00610907	0.409494	yes
novel_circ_015610	novel_circ_006864	0	31.3333	0.001	144.796	17.1437	0.0300635	0.59893	yes
novel_circ_015611	novel_circ_006864	0	34	0.001	143.395	17.1296	0.0328135	0.59893	yes
novel_circ_015640	novel_circ_000843	75.3333	4	399.534	17.3535	-4.52502	0.0307014	0.59893	yes
novel_circ_015704	novel_circ_008654	0	61	0.001	291.777	18.1545	0.00538686	0.403224	yes
novel_circ_015705	novel_circ_008652	0	31	0.001	134.949	17.0421	0.0398304	0.59893	yes
novel_circ_015707	novel_circ_008654	0	63	0.001	325.426	18.312	0.00421541	0.341961	yes
novel_circ_015708	novel_circ_008652	0	34.6667	0.001	184.566	17.4938	0.0135161	0.571549	yes
novel_circ_015727	novel_circ_021759	65	1.33333	342.43	9.57476	-5.16043	0.0344144	0.59893	yes
novel_circ_015751	novel_circ_007541	0	27.3333	0.001	134.223	17.0343	0.0384262	0.59893	yes
novel_circ_015758	novel_circ_012187	100.333	2.33333	544.13	9.17531	-5.89005	0.0397202	0.59893	yes
novel_circ_015777	novel_circ_016427	0	47	0.001	231.543	17.8209	0.00811159	0.459457	yes
novel_circ_015880	novel_circ_019166	138.333	3.33333	721.551	16.6923	-5.43385	0.005752	0.406881	yes
novel_circ_015934	novel_circ_019138	0	21.3333	0.001	130.535	16.9941	0.0481824	0.59893	yes
novel_circ_015935	novel_circ_011303	0	85.3333	0.001	426.687	18.7028	0.0020862	0.234872	yes
novel_circ_015994	novel_circ_016725	0	22.3333	0.001	135.501	17.0479	0.0417227	0.59893	yes
novel_circ_015997	novel_circ_016724	51	1	276.688	6.7173	-5.36423	0.0155837	0.59893	yes
novel_circ_016029	novel_circ_016327	0	107.667	0.001	557.333	19.0882	0.00122826	0.202364	yes
novel_circ_016031	novel_circ_016327	0	101.667	0.001	540.059	19.0428	0.00128203	0.202364	yes
novel_circ_016086	novel_circ_011149	0	68.6667	0.001	327.473	18.321	0.00405964	0.335678	yes
novel_circ_016120	novel_circ_021558	0	70.6667	0.001	354.525	18.4355	0.00370142	0.316401	yes
novel_circ_016127	novel_circ_021548	0	350	0.001	1969.18	20.9092	8.42151e-05	0.0680369	yes
novel_circ_016128	novel_circ_021543	0	238.667	0.001	1204.81	20.2004	0.000205414	0.0985344	yes
novel_circ_016131	novel_circ_021548	0	30.3333	0.001	152.056	17.2142	0.0257641	0.59893	yes
novel_circ_016132	novel_circ_021543	0	22.6667	0.001	129.874	16.9868	0.0453017	0.59893	yes
novel_circ_016153	novel_circ_000685	0	60.3333	0.001	304.885	18.2179	0.00469431	0.367641	yes
novel_circ_016158	novel_circ_017474	0	533.667	0.001	2601.56	21.3109	4.82013e-05	0.0550853	yes
novel_circ_016214	novel_circ_004963	0	26	0.001	138.546	17.08	0.0352384	0.59893	yes
novel_circ_016236	novel_circ_005891	0	37.6667	0.001	172.46	17.3959	0.0162404	0.59893	yes
novel_circ_016885	novel_circ_001421	18	1138.33	98.1274	6608.3	6.07348	0.0382073	0.59893	yes
novel_circ_016901	novel_circ_001464	0	38.3333	0.001	186.867	17.5117	0.0139226	0.57891	yes
novel_circ_017124	novel_circ_001194	0.666667	36.6667	3.13492	191.555	5.93318	0.0464325	0.59893	yes
novel_circ_017126	novel_circ_001194	0.666667	163.667	3.13492	761.74	7.92472	0.00315918	0.299342	yes
novel_circ_017161	novel_circ_007794	231.333	0.666667	1224.27	2.26054	-9.08104	0.000359845	0.122747	yes
novel_circ_017169	novel_circ_017197	0	32.3333	0.001	151.537	17.2093	0.0267285	0.59893	yes
novel_circ_017180	novel_circ_017212	0	78	0.001	412.936	18.6556	0.00234653	0.251882	yes
novel_circ_017205	novel_circ_007893	0	88	0.001	416.721	18.6687	0.00239853	0.253913	yes
novel_circ_017314	novel_circ_007018	0	71.6667	0.001	414.458	18.6609	0.0025195	0.261313	yes
novel_circ_017322	novel_circ_007810	0	32.3333	0.001	184.234	17.4912	0.0143282	0.588068	yes
novel_circ_017354	novel_circ_008454	0	30.6667	0.001	164.789	17.3303	0.0179075	0.59893	yes
novel_circ_017376	novel_circ_000838	191.333	2.66667	1011.55	17.2945	-5.87011	0.014965	0.598209	yes
novel_circ_017382	novel_circ_000838	191.333	3	1011.55	20.8476	-5.60054	0.00656344	0.422187	yes
novel_circ_017386	novel_circ_000832	0	24	0.001	153.81	17.2308	0.0295677	0.59893	yes
novel_circ_017403	novel_circ_008481	0	36	0.001	180.683	17.4631	0.0144428	0.589772	yes
novel_circ_017407	novel_circ_006331	0	110.333	0.001	522.26	18.9944	0.00140651	0.203678	yes
novel_circ_017412	novel_circ_006340	0	118.667	0.001	567.613	19.1145	0.00112935	0.193135	yes
novel_circ_017467	novel_circ_016804	0	30.3333	0.001	148.162	17.1768	0.0277514	0.59893	yes
novel_circ_017510	novel_circ_021880	0	24	0.001	129.214	16.9794	0.0450261	0.59893	yes
novel_circ_017512	novel_circ_021882	0	33.6667	0.001	176.121	17.4262	0.0150174	0.598745	yes
novel_circ_017589	novel_circ_011862	0	142.667	0.001	787.442	19.5868	0.000523916	0.14109	yes
novel_circ_017627	novel_circ_015955	0	68.6667	0.001	359.322	18.4549	0.00371024	0.316401	yes
novel_circ_017663	novel_circ_022450	0	25.3333	0.001	126.642	16.9504	0.0462981	0.59893	yes
novel_circ_017664	novel_circ_022450	0	39	0.001	178.245	17.4435	0.0150574	0.598785	yes
novel_circ_017690	novel_circ_015270	0	41.3333	0.001	184.429	17.4927	0.0146027	0.591428	yes
novel_circ_017699	novel_circ_000181	0	25.6667	0.001	147.835	17.1736	0.0293561	0.59893	yes
novel_circ_017711	novel_circ_000154	0	122.333	0.001	585.667	19.1597	0.00104524	0.193135	yes
novel_circ_017726	novel_circ_015791	0	45.3333	0.001	220.582	17.751	0.00972739	0.502578	yes
novel_circ_017743	novel_circ_017256	0	65.6667	0.001	291.384	18.1526	0.00555215	0.404892	yes
novel_circ_017867	novel_circ_000882	0	38.6667	0.001	196.018	17.5806	0.0131087	0.570614	yes
novel_circ_017869	novel_circ_000884	0	30.6667	0.001	142.176	17.1173	0.0328857	0.59893	yes
novel_circ_017886	novel_circ_004083	0	47.3333	0.001	256.423	17.9682	0.00671889	0.423333	yes
novel_circ_017887	novel_circ_005951	1	109.667	5.92821	612.933	6.69199	0.0132272	0.570614	yes
novel_circ_017899	novel_circ_013631	0	96.6667	0.001	462.301	18.8185	0.00193297	0.232127	yes
novel_circ_017918	novel_circ_013656	0	109.333	0.001	542.571	19.0495	0.0012661	0.202364	yes
novel_circ_017949	novel_circ_003493	0	144	0.001	752.22	19.5208	0.000561176	0.146001	yes
novel_circ_017962	novel_circ_004285	0	39.6667	0.001	196.57	17.5847	0.0117714	0.54573	yes
novel_circ_017993	novel_circ_004266	174.667	5.66667	863.596	23.8045	-5.18105	0.00729012	0.440564	yes
novel_circ_018131	novel_circ_005335	0	49.6667	0.001	246.335	17.9103	0.0072564	0.440564	yes
novel_circ_018147	novel_circ_010006	46.3333	0.666667	245.618	2.26054	-6.7636	0.0111919	0.530234	yes
novel_circ_018162	novel_circ_013622	0	34.3333	0.001	161.829	17.3041	0.020873	0.59893	yes
novel_circ_018163	novel_circ_013621	0	23	0.001	149.26	17.1875	0.0337854	0.59893	yes
novel_circ_018182	novel_circ_017220	0	53.3333	0.001	274.009	18.0639	0.00580756	0.407846	yes
novel_circ_018188	novel_circ_017217	0	27	0.001	139.618	17.0911	0.0342791	0.59893	yes
novel_circ_018190	novel_circ_017217	0	1069	0.001	5765.07	22.4589	1.18371e-05	0.0550853	yes
novel_circ_018227	novel_circ_008971	0	47	0.001	245.777	17.907	0.00727539	0.440564	yes
novel_circ_018266	novel_circ_018910	0	74.6667	0.001	368.416	18.491	0.00312024	0.299342	yes
novel_circ_018269	novel_circ_018913	0	111.667	0.001	600.707	19.1963	0.000991735	0.190289	yes
novel_circ_018302	novel_circ_020862	121.333	5	615.208	25.6701	-4.58291	0.0113095	0.534158	yes
novel_circ_018306	novel_circ_020862	121.333	1.33333	615.208	9.57476	-6.0057	0.0139542	0.57891	yes
novel_circ_018310	novel_circ_020862	121.333	0.666667	615.208	4.78738	-7.0057	0.00407052	0.335678	yes
novel_circ_018323	novel_circ_020846	0	29	0.001	166.638	17.3464	0.0185792	0.59893	yes
novel_circ_018417	novel_circ_009614	19.3333	907.333	90.9128	5256.48	5.85347	0.0438948	0.59893	yes
novel_circ_018419	novel_circ_009608	0	28.3333	0.001	149.193	17.1868	0.0267222	0.59893	yes
novel_circ_018420	novel_circ_009607	0	34	0.001	202.6	17.6283	0.01248	0.561783	yes
novel_circ_018469	novel_circ_021747	0	51	0.001	248.769	17.9244	0.00709362	0.435548	yes
novel_circ_018501	novel_circ_006662	0	155	0.001	847.773	19.6933	0.000436069	0.13345	yes
novel_circ_018642	novel_circ_015124	198.667	17	1087.89	105.526	-3.36586	0.0438709	0.59893	yes
novel_circ_018643	novel_circ_015118	62.3333	2.66667	327.961	18.222	-4.16977	0.0427834	0.59893	yes
novel_circ_018761	novel_circ_017410	0	48.3333	0.001	238.023	17.8607	0.00771135	0.448369	yes
novel_circ_018791	novel_circ_011279	61.3333	3.33333	330.523	17.9557	-4.20224	0.0301022	0.59893	yes
novel_circ_018837	novel_circ_002994	0	31.3333	0.001	169.6	17.3718	0.0167387	0.59893	yes
novel_circ_018911	novel_circ_005353	118.333	2	590.886	13.2027	-5.48398	0.0140946	0.581591	yes
novel_circ_018937	novel_circ_012542	0	63.3333	0.001	318.952	18.283	0.00418938	0.341961	yes
novel_circ_018939	novel_circ_012546	0	23	0.001	132.012	17.0103	0.044071	0.59893	yes
novel_circ_018966	novel_circ_013177	0	65.6667	0.001	290.248	18.1469	0.00558525	0.404892	yes
novel_circ_018968	novel_circ_013180	45.6667	1.66667	242.982	5.65135	-5.42611	0.0323446	0.59893	yes
novel_circ_018986	novel_circ_019650	0	31.3333	0.001	155.551	17.247	0.0250538	0.59893	yes
novel_circ_019018	novel_circ_000968	0	34.6667	0.001	207.747	17.6645	0.0118484	0.54573	yes
novel_circ_019028	novel_circ_020806	0	48.6667	0.001	245.935	17.9079	0.00734477	0.441129	yes
novel_circ_019086	novel_circ_019626	0	47	0.001	260.858	17.9929	0.00751248	0.448369	yes
novel_circ_019092	novel_circ_019635	0	32	0.001	187.102	17.5135	0.0141641	0.582892	yes
novel_circ_019096	novel_circ_019638	145.667	0.666667	743.73	4.78738	-7.2794	0.00357682	0.313738	yes
novel_circ_019105	novel_circ_018869	0	116	0.001	617.951	19.2371	0.000939101	0.190289	yes
novel_circ_019177	novel_circ_000979	0	23.6667	0.001	144.508	17.1408	0.0334006	0.59893	yes
novel_circ_019194	novel_circ_014960	0	24	0.001	124.648	16.9275	0.0481575	0.59893	yes
novel_circ_019285	novel_circ_016902	0	31	0.001	151.326	17.2073	0.0276406	0.59893	yes
novel_circ_019420	novel_circ_012862	0	25	0.001	129.614	16.9839	0.0454992	0.59893	yes
novel_circ_019503	novel_circ_018717	0	170.333	0.001	799.923	19.6095	0.000496631	0.138605	yes
novel_circ_019513	novel_circ_017424	0	43.3333	0.001	244.019	17.8966	0.00771023	0.448369	yes

## Sheet: Table S5-3
Table S5-3. The differentially expressed circRNAs in LAC-vs-HAC group.
bgr_id	bta_id	LAC_count	HAC_count	LAC_rpm	HAC_rpm	log2(FC)	Pvalue	FDR	significant
novel_circ_005553	novel_circ_000336	0	22.6667	0.001	144.578	17.1415	0.0193768	0.892447	yes
novel_circ_014006	novel_circ_000407	0.333333	26.6667	1.56746	175.256	6.80489	0.029038	0.892447	yes
novel_circ_017609	novel_circ_000669	0	19.6667	0.001	124.383	16.9244	0.0257322	0.892447	yes
novel_circ_017386	novel_circ_000832	0	16.3333	0.001	112.027	16.7735	0.0320098	0.892447	yes
novel_circ_017155	novel_circ_000914	0	15	0.001	101.53	16.6316	0.0352198	0.892447	yes
novel_circ_012395	novel_circ_000942	0	22	0.001	149.585	17.1906	0.0189415	0.892447	yes
novel_circ_019018	novel_circ_000968	0	36.6667	0.001	241.621	17.8824	0.00771782	0.892447	yes
novel_circ_018335	novel_circ_001014	0	21	0.001	140.586	17.1011	0.0203736	0.892447	yes
novel_circ_012128	novel_circ_001042	0	117.333	0.001	802.395	19.614	0.000974948	0.892447	yes
novel_circ_001299	novel_circ_001065	0	20.3333	0.001	139.742	17.0924	0.0220523	0.892447	yes
novel_circ_013729	novel_circ_002318	0	66.6667	0.001	434.46	18.7289	0.00266886	0.892447	yes
novel_circ_010284	novel_circ_002392	0	16.6667	0.001	108.03	16.7211	0.0305718	0.892447	yes
novel_circ_012165	novel_circ_002425	0	20.6667	0.001	136.893	17.0627	0.0219255	0.892447	yes
novel_circ_006674	novel_circ_002507	0	26.3333	0.001	174.403	17.4121	0.0151725	0.892447	yes
novel_circ_013765	novel_circ_002565	0	17.6667	0.001	118.749	16.8576	0.0294938	0.892447	yes
novel_circ_001560	novel_circ_002632	0	15.6667	0.001	104.713	16.6761	0.0324952	0.892447	yes
novel_circ_015406	novel_circ_002838	0	37.3333	0.001	259.441	17.985	0.00801481	0.892447	yes
novel_circ_009608	novel_circ_003163	0	19.6667	0.001	126.387	16.9475	0.0250348	0.892447	yes
novel_circ_006936	novel_circ_003225	0	17	0.001	114.947	16.8106	0.0282884	0.892447	yes
novel_circ_003627	novel_circ_003418	0	21	0.001	133.709	17.0287	0.0220926	0.892447	yes
novel_circ_015438	novel_circ_003435	0	18.6667	0.001	114.713	16.8077	0.0335669	0.892447	yes
novel_circ_001144	novel_circ_003569	0	14.3333	0.001	91.2317	16.4772	0.0491369	0.892447	yes
novel_circ_001150	novel_circ_003575	0	25.3333	0.001	168.796	17.3649	0.0159029	0.892447	yes
novel_circ_006780	novel_circ_003862	0	16	0.001	103.391	16.6578	0.0338092	0.892447	yes
novel_circ_014373	novel_circ_003945	0	16.3333	0.001	110.474	16.7533	0.0307056	0.892447	yes
novel_circ_015540	novel_circ_004102	0	18.3333	0.001	127.258	16.9574	0.0262938	0.892447	yes
novel_circ_002819	novel_circ_004357	0	15.6667	0.001	104.14	16.6682	0.0323736	0.892447	yes
novel_circ_007145	novel_circ_004375	0	19.3333	0.001	126.443	16.9481	0.0248835	0.892447	yes
novel_circ_001733	novel_circ_004530	0	23.6667	0.001	157.328	17.2634	0.017185	0.892447	yes
novel_circ_001734	novel_circ_004531	0	15.3333	0.001	102.382	16.6436	0.0341657	0.892447	yes
novel_circ_010645	novel_circ_004667	0	25.6667	0.001	174.23	17.4106	0.0146062	0.892447	yes
novel_circ_001195	novel_circ_004732	0	17	0.001	120.87	16.8831	0.0479568	0.892447	yes
novel_circ_014751	novel_circ_004757	0	16	0.001	103.177	16.6548	0.0357468	0.892447	yes
novel_circ_014767	novel_circ_004768	0	28.3333	0.001	195.486	17.5767	0.012486	0.892447	yes
novel_circ_010564	novel_circ_004884	0	21	0.001	144.31	17.1388	0.0204293	0.892447	yes
novel_circ_015476	novel_circ_005110	0	18.3333	0.001	119.736	16.8695	0.0271234	0.892447	yes
novel_circ_008502	novel_circ_005230	0	51.3333	0.001	372.436	18.5066	0.0233072	0.892447	yes
novel_circ_012574	novel_circ_005363	0.333333	33.6667	1.56746	211.349	7.07505	0.0216422	0.892447	yes
novel_circ_009578	novel_circ_005476	0	15.3333	0.001	102.238	16.6416	0.0332235	0.892447	yes
novel_circ_009360	novel_circ_005565	0	19	0.001	132.04	17.0106	0.0247341	0.892447	yes
novel_circ_009379	novel_circ_005584	0	20.6667	0.001	127.485	16.96	0.0261801	0.892447	yes
novel_circ_005287	novel_circ_005812	0	18	0.001	114.325	16.8028	0.0304289	0.892447	yes
novel_circ_007380	novel_circ_005965	0	35.3333	0.001	237.38	17.8568	0.00808501	0.892447	yes
novel_circ_009095	novel_circ_005971	0	22.6667	0.001	142.43	17.1199	0.0210534	0.892447	yes
novel_circ_010634	novel_circ_006311	0	45.6667	0.001	291.823	18.1547	0.00560426	0.892447	yes
novel_circ_013795	novel_circ_006652	0	41	0.001	274.894	18.0685	0.00684663	0.892447	yes
novel_circ_009891	novel_circ_006673	0	16	0.001	102.006	16.6383	0.0338443	0.892447	yes
novel_circ_003586	novel_circ_006750	0	16.6667	0.001	107.004	16.7073	0.0316072	0.892447	yes
novel_circ_009972	novel_circ_006794	0	33.3333	0.001	232.49	17.8268	0.0100908	0.892447	yes
novel_circ_017320	novel_circ_007022	0	23.3333	0.001	162.494	17.31	0.0178395	0.892447	yes
novel_circ_003078	novel_circ_007195	0	21.3333	0.001	135.562	17.0486	0.0222295	0.892447	yes
novel_circ_013804	novel_circ_007532	0	18	0.001	118.12	16.8499	0.0293091	0.892447	yes
novel_circ_009280	novel_circ_007586	0	19.6667	0.001	126.936	16.9537	0.0269813	0.892447	yes
novel_circ_015212	novel_circ_007682	0	16	0.001	103.487	16.6591	0.0329016	0.892447	yes
novel_circ_017322	novel_circ_007810	0	33	0.001	222.85	17.7657	0.00928634	0.892447	yes
novel_circ_002125	novel_circ_007988	0	17.3333	0.001	110.903	16.7589	0.0305152	0.892447	yes
novel_circ_002193	novel_circ_008057	0	17.3333	0.001	112.144	16.775	0.0287783	0.892447	yes
novel_circ_008706	novel_circ_008066	0	14	0.001	96.6602	16.5606	0.0413024	0.892447	yes
novel_circ_003652	novel_circ_008113	0	40	0.001	271.048	18.0482	0.00670963	0.892447	yes
novel_circ_011315	novel_circ_008249	0	21.3333	0.001	139.264	17.0875	0.0207622	0.892447	yes
novel_circ_008369	novel_circ_008296	0	26.3333	0.001	178.392	17.4447	0.0138051	0.892447	yes
novel_circ_013658	novel_circ_008526	0	15.6667	0.001	110.754	16.757	0.0365869	0.892447	yes
novel_circ_015707	novel_circ_008654	0	15	0.001	101.028	16.6244	0.034904	0.892447	yes
novel_circ_015696	novel_circ_008663	0	32.6667	0.001	208.293	17.6683	0.0106385	0.892447	yes
novel_circ_012529	novel_circ_008682	0	14	0.001	95.7045	16.5463	0.0457684	0.892447	yes
novel_circ_001990	novel_circ_008711	0	35	0.001	228.554	17.8022	0.0084896	0.892447	yes
novel_circ_012659	novel_circ_009025	0	16.3333	0.001	105.699	16.6896	0.0319268	0.892447	yes
novel_circ_012661	novel_circ_009029	0	26	0.001	165.291	17.3347	0.0154773	0.892447	yes
novel_circ_001952	novel_circ_009053	0	16	0.001	103.582	16.6604	0.0332133	0.892447	yes
novel_circ_008835	novel_circ_009108	0	17.3333	0.001	117.922	16.8475	0.0290636	0.892447	yes
novel_circ_004194	novel_circ_009258	0	23.6667	0.001	159.955	17.2873	0.0166318	0.892447	yes
novel_circ_018422	novel_circ_009607	0	14	0.001	97.3771	16.5713	0.0407194	0.892447	yes
novel_circ_018419	novel_circ_009608	0	14	0.001	92.9827	16.5047	0.0469496	0.892447	yes
novel_circ_006581	novel_circ_010078	0	21.6667	0.001	148.378	17.1789	0.0209331	0.892447	yes
novel_circ_002852	novel_circ_010096	0	52.6667	0.001	373.882	18.5122	0.00518918	0.892447	yes
novel_circ_002482	novel_circ_010138	0	18	0.001	116.305	16.8276	0.0295097	0.892447	yes
novel_circ_004300	novel_circ_010270	0	19.3333	0.001	127.685	16.9622	0.0255547	0.892447	yes
novel_circ_003037	novel_circ_010365	42.6667	1	236.707	6.7799	-5.12569	0.0412117	0.892447	yes
novel_circ_003042	novel_circ_010370	0	31.3333	0.001	206.275	17.6542	0.0122463	0.892447	yes
novel_circ_015168	novel_circ_010428	0	19	0.001	125.665	16.9392	0.0250126	0.892447	yes
novel_circ_001322	novel_circ_010593	0	19.3333	0.001	126.682	16.9509	0.0242703	0.892447	yes
novel_circ_005034	novel_circ_010811	0	23	0.001	155.865	17.2499	0.0177004	0.892447	yes
novel_circ_011347	novel_circ_011095	0	20.6667	0.001	134.862	17.0411	0.0227445	0.892447	yes
novel_circ_011657	novel_circ_011284	0	39.6667	0.001	257.66	17.9751	0.00913036	0.892447	yes
novel_circ_007444	novel_circ_011423	0	16.3333	0.001	111.023	16.7605	0.0322911	0.892447	yes
novel_circ_012029	novel_circ_011607	0	23.6667	0.001	153.556	17.2284	0.0176112	0.892447	yes
novel_circ_014035	novel_circ_011865	0	15	0.001	99.3333	16.6	0.034627	0.892447	yes
novel_circ_003487	novel_circ_012138	0	18	0.001	116.593	16.8311	0.027625	0.892447	yes
novel_circ_018942	novel_circ_012546	0	24.3333	0.001	162.372	17.3089	0.0159893	0.892447	yes
novel_circ_001993	novel_circ_012612	0	29.3333	0.001	187.89	17.5195	0.0134974	0.892447	yes
novel_circ_011989	novel_circ_012756	0	28	0.001	179.449	17.4532	0.0137224	0.892447	yes
novel_circ_011965	novel_circ_012793	0	16.6667	0.001	110.298	16.7511	0.0299113	0.892447	yes
novel_circ_000829	novel_circ_012897	0	24	0.001	154.478	17.237	0.0169648	0.892447	yes
novel_circ_004935	novel_circ_013308	0	25	0.001	166.391	17.3442	0.0147154	0.892447	yes
novel_circ_009073	novel_circ_013365	0	15.3333	0.001	98.0116	16.5807	0.0365644	0.892447	yes
novel_circ_006380	novel_circ_013451	0	20	0.001	127.502	16.9602	0.0241019	0.892447	yes
novel_circ_008490	novel_circ_013795	0	26	0.001	182.794	17.4799	0.0159359	0.892447	yes
novel_circ_009105	novel_circ_013966	0	24.6667	0.001	156.873	17.2592	0.0170356	0.892447	yes
novel_circ_005513	novel_circ_014456	0	15	0.001	100.504	16.6169	0.0350043	0.892447	yes
novel_circ_005517	novel_circ_014464	0	15	0.001	98.5212	16.5881	0.0350845	0.892447	yes
novel_circ_001510	novel_circ_014702	0	19.3333	0.001	133.177	17.023	0.0250993	0.892447	yes
novel_circ_018279	novel_circ_015015	0	20	0.001	134.594	17.0383	0.0218301	0.892447	yes
novel_circ_009427	novel_circ_015042	0	14.3333	0.001	94.4556	16.5273	0.0420603	0.892447	yes
novel_circ_013454	novel_circ_015065	0	18.6667	0.001	128.204	16.9681	0.0245766	0.892447	yes
novel_circ_019382	novel_circ_015083	0	19	0.001	119.003	16.8606	0.0281602	0.892447	yes
novel_circ_018625	novel_circ_015144	0	14.6667	0.001	98.792	16.5921	0.0370434	0.892447	yes
novel_circ_011614	novel_circ_015413	0	17.6667	0.001	116.434	16.8292	0.0276715	0.892447	yes
novel_circ_001073	novel_circ_015453	0	22	0.001	151.234	17.2064	0.0189692	0.892447	yes
novel_circ_003730	novel_circ_015547	0	34.6667	0.001	230.832	17.8165	0.00869724	0.892447	yes
novel_circ_002394	novel_circ_015588	0	19.6667	0.001	130.089	16.9891	0.0225236	0.892447	yes
novel_circ_012696	novel_circ_015801	0	17.3333	0.001	116.251	16.8269	0.0274518	0.892447	yes
novel_circ_017627	novel_circ_015955	0	52	0.001	339.202	18.3718	0.00410425	0.892447	yes
novel_circ_004423	novel_circ_016199	0	43	0.001	278.136	18.0854	0.00611849	0.892447	yes
novel_circ_007968	novel_circ_016303	0	32.6667	0.001	204.21	17.6397	0.0114729	0.892447	yes
novel_circ_007986	novel_circ_016316	0	14.6667	0.001	97.6943	16.576	0.0366406	0.892447	yes
novel_circ_018916	novel_circ_016968	0	25.3333	0.001	160.294	17.2904	0.016509	0.892447	yes
novel_circ_000530	novel_circ_017096	0	18	0.001	115.995	16.8237	0.0274493	0.892447	yes
novel_circ_000295	novel_circ_017610	0	17.3333	0.001	112.144	16.775	0.028793	0.892447	yes
novel_circ_003981	novel_circ_017705	0	46.6667	0.001	293.206	18.1616	0.00590392	0.892447	yes
novel_circ_005779	novel_circ_017952	0	28	0.001	185.321	17.4997	0.0125969	0.892447	yes
novel_circ_010440	novel_circ_018073	0	15.3333	0.001	105.723	16.6899	0.0381541	0.892447	yes
novel_circ_011536	novel_circ_018158	0	61.3333	0.001	386.317	18.5594	0.00363979	0.892447	yes
novel_circ_003426	novel_circ_018206	0	14.3333	0.001	100.784	16.6209	0.0435367	0.892447	yes
novel_circ_013416	novel_circ_018337	0	14.6667	0.001	100.655	16.6191	0.0357393	0.892447	yes
novel_circ_006095	novel_circ_018694	0	88.3333	0.001	561.681	19.0994	0.00167717	0.892447	yes
novel_circ_019099	novel_circ_018879	0	18.3333	0.001	121.431	16.8898	0.0255412	0.892447	yes
novel_circ_009297	novel_circ_019065	0	27.6667	0.001	173.344	17.4033	0.015415	0.892447	yes
novel_circ_009296	novel_circ_019067	0	18.3333	0.001	120.429	16.8778	0.0268458	0.892447	yes
novel_circ_014030	novel_circ_019086	0	13.3333	0.001	92.6898	16.5001	0.0496778	0.892447	yes
novel_circ_005638	novel_circ_019127	0	18	0.001	119.171	16.8627	0.027158	0.892447	yes
novel_circ_005736	novel_circ_019388	0	16.6667	0.001	113.856	16.7969	0.0299086	0.892447	yes
novel_circ_004472	novel_circ_019493	0	22.3333	0.001	151.392	17.2079	0.0182005	0.892447	yes
novel_circ_017553	novel_circ_019519	0	20.6667	0.001	137.491	17.069	0.0244962	0.892447	yes
novel_circ_000063	novel_circ_019532	0	22.3333	0.001	137.423	17.0683	0.0244385	0.892447	yes
novel_circ_001937	novel_circ_019782	0	25.3333	0.001	163.04	17.3149	0.0156936	0.892447	yes
novel_circ_014097	novel_circ_019844	0	15.3333	0.001	96.3875	16.5566	0.0433311	0.892447	yes
novel_circ_008768	novel_circ_019876	0	14.3333	0.001	98.5139	16.588	0.0389087	0.892447	yes
novel_circ_006565	novel_circ_019919	0	22.6667	0.001	150.668	17.201	0.0183093	0.892447	yes
novel_circ_012944	novel_circ_020025	0	18.6667	0.001	120.515	16.8789	0.0281004	0.892447	yes
novel_circ_014793	novel_circ_020153	0	15	0.001	102.126	16.64	0.0401253	0.892447	yes
novel_circ_000872	novel_circ_020291	0	41.3333	0.001	276.507	18.077	0.00618918	0.892447	yes
novel_circ_012876	novel_circ_020482	0	34.3333	0.001	231.103	17.8182	0.0085562	0.892447	yes
novel_circ_001620	novel_circ_020697	0	56	0.001	371.238	18.502	0.00383102	0.892447	yes
novel_circ_013442	novel_circ_020787	0	21.6667	0.001	147.827	17.1735	0.0191949	0.892447	yes
novel_circ_000347	novel_circ_020888	0	16.6667	0.001	114.12	16.8002	0.0298592	0.892447	yes
novel_circ_015364	novel_circ_020960	0	19	0.001	130.87	16.9978	0.0245129	0.892447	yes
novel_circ_008764	novel_circ_020977	0	17	0.001	110.84	16.7581	0.0293328	0.892447	yes
novel_circ_014681	novel_circ_021282	0	20.3333	0.001	137.905	17.0733	0.0248599	0.892447	yes
novel_circ_014542	novel_circ_021431	0	14	0.001	91.2877	16.4781	0.0484799	0.892447	yes
novel_circ_004046	novel_circ_021918	0	20	0.001	130.177	16.9901	0.0251074	0.892447	yes
novel_circ_013297	novel_circ_022334	0	16.6667	0.001	108.389	16.7259	0.030456	0.892447	yes
novel_circ_010841	novel_circ_022493	0	15.3333	0.001	101.999	16.6382	0.0340452	0.892447	yes
novel_circ_001158	novel_circ_022763	0	14.3333	0.001	91.9485	16.4885	0.0489639	0.892447	yes

## Sheet: Table S5-4
Table S5-4. The list of differentially co-expressed miRNAs and protein-coding transcripts contacted with 53 differentially co-expressed circRNAs in LAC-vs-LWQY and LAC-vs-HAC comparison groups
miRNA	Gene ID
miR-100-x	XM_024992616.1
miR-126-x	NM_001205785.1
miR-126-x	NM_001206088.1
miR-126-x	XM_002685359.6
miR-126-x	XM_005202579.3
miR-126-x	XM_005203302.4
miR-126-x	XM_005207682.4
miR-126-x	XM_005207948.3
miR-1285-y	XM_005214740.4
miR-1285-y	XM_005216666.4
miR-1285-y	XM_005217361.4
miR-1285-y	XM_015461583.2
miR-1285-y	XM_024992616.1
miR-1285-y	XM_024993667.1
miR-148-y	NM_001193017.2
miR-148-y	XM_002685359.6
miR-148-y	XM_002685688.5
miR-148-y	XM_002697599.6
miR-148-y	XM_005202617.4
miR-148-y	XM_005207937.4
miR-148-y	XM_005212079.3
miR-148-y	XM_005214740.4
miR-148-y	XM_005217642.4
miR-148-y	XM_005226261.4
miR-148-y	XM_005226581.4
miR-148-y	XM_005226821.4
miR-148-y	XM_005227972.4
miR-148-y	XM_024981131.1
miR-148-y	XM_024991371.1
miR-148-y	XM_024993210.1
miR-148-y	XM_024993667.1
miR-195-x	NM_001083735.2
miR-195-x	NM_001102517.1
miR-195-x	NM_001103097.2
miR-195-x	NM_001105333.1
miR-195-x	NM_001192287.2
miR-195-x	NM_001206980.2
miR-195-x	XM_002685359.6
miR-195-x	XM_002685688.5
miR-195-x	XM_002685731.5
miR-195-x	XM_002695868.5
miR-195-x	XM_002697599.6
miR-195-x	XM_005201359.4
miR-195-x	XM_005202579.3
miR-195-x	XM_005203302.4
miR-195-x	XM_005204156.4
miR-195-x	XM_005205336.4
miR-195-x	XM_005208530.4
miR-195-x	XM_005209394.4
miR-195-x	XM_005209515.3
miR-195-x	XM_005210464.4
miR-195-x	XM_005212079.3
miR-195-x	XM_005213107.4
miR-195-x	XM_005214565.4
miR-195-x	XM_005214740.4
miR-195-x	XM_005215064.4
miR-195-x	XM_005215844.4
miR-195-x	XM_005216051.4
miR-195-x	XM_005216932.4
miR-195-x	XM_005222920.2
miR-195-x	XM_005225271.4
miR-195-x	XM_005226821.4
miR-195-x	XM_005227972.4
miR-195-x	XM_010808722.3
miR-195-x	XM_010810399.3
miR-195-x	XM_010813659.3
miR-195-x	XM_010820416.3
miR-195-x	XM_015458876.2
miR-195-x	XM_015461583.2
miR-195-x	XM_015475516.1
miR-195-x	XM_024978956.1
miR-195-x	XM_024978957.1
miR-195-x	XM_024982346.1
miR-195-x	XM_024991371.1
miR-195-x	XM_024992922.1
miR-195-x	XM_024993210.1
miR-195-x	XM_024994567.1
miR-195-x	XM_024994568.1
miR-195-x	XM_024997927.1
miR-200-y	NM_001083735.2
miR-200-y	NM_001102517.1
miR-200-y	XM_002690523.6
miR-200-y	XM_005201310.4
miR-200-y	XM_005201359.4
miR-200-y	XM_005204523.4
miR-200-y	XM_005206462.4
miR-200-y	XM_005207948.3
miR-200-y	XM_005216051.4
miR-200-y	XM_005216666.4
miR-200-y	XM_005217642.4
miR-200-y	XM_005226106.4
miR-200-y	XM_005226261.4
miR-200-y	XM_010813659.3
miR-200-y	XM_015472626.2
miR-200-y	XM_024981131.1
miR-200-y	XM_024990486.1
miR-200-y	XM_024991694.1
miR-200-y	XM_024993210.1
miR-200-y	XM_024997927.1
miR-200-y	XM_025001839.1
miR-203-y	NM_001101079.1
miR-203-y	NM_001162419.1
miR-203-y	NM_001191157.1
miR-203-y	NM_001206088.1
miR-203-y	XM_005201310.4
miR-203-y	XM_005202617.4
miR-203-y	XM_005207682.4
miR-203-y	XM_005214635.2
miR-203-y	XM_005216051.4
miR-203-y	XM_005216951.4
miR-203-y	XM_005217642.4
miR-203-y	XM_010808722.3
miR-203-y	XM_015472626.2
miR-203-y	XM_024979529.1
miR-203-y	XM_024994567.1
miR-26-x	NM_001206088.1
miR-26-x	XM_002685359.6
miR-26-x	XM_005201359.4
miR-26-x	XM_005204156.4
miR-26-x	XM_005207682.4
miR-26-x	XM_005207948.3
miR-26-x	XM_005212079.3
miR-26-x	XM_010810399.3
miR-26-x	XM_024981131.1
miR-26-x	XM_024990486.1
miR-26-x	XM_024991371.1
miR-26-x	XM_024993210.1
miR-26-x	XM_024997927.1
miR-28-x	NM_001101079.1
miR-28-x	XM_002685731.5
miR-28-x	XM_005204523.4
miR-28-x	XM_005209515.3
miR-28-x	XM_005216951.4
miR-28-x	XM_005217361.4
miR-28-x	XM_005220860.4
miR-28-x	XM_005226821.4
miR-28-x	XM_005227486.4
miR-28-x	XM_010808722.3
miR-28-x	XM_025000516.1
miR-361-y	NM_001035328.2
miR-361-y	NM_001045897.1
miR-361-y	NM_001105333.1
miR-361-y	NM_001192287.2
miR-361-y	XM_002685731.5
miR-361-y	XM_002697599.6
miR-361-y	XM_005209394.4
miR-361-y	XM_005214740.4
miR-361-y	XM_005215844.4
miR-361-y	XM_005217361.4
miR-361-y	XM_005217642.4
miR-361-y	XM_005222920.2
miR-361-y	XM_005226106.4
miR-361-y	XM_005227486.4
miR-361-y	XM_010804962.3
miR-361-y	XM_010808722.3
miR-361-y	XM_024987686.1
miR-361-y	XM_024992922.1
miR-361-y	XM_024994567.1
miR-361-y	XM_025001839.1
miR-374-x	XM_005206462.4
miR-374-x	XM_005207948.3
miR-374-x	XM_005209394.4
miR-374-x	XM_005214740.4
miR-374-x	XM_024981131.1
miR-374-x	XM_024982346.1
miR-374-x	XM_024990486.1
miR-4792-x	NM_001083735.2
miR-4792-x	XM_005201359.4
miR-4792-x	XM_005202617.4
miR-4792-x	XM_005215064.4
miR-4792-x	XM_005216951.4
miR-4792-x	XM_010813659.3
miR-486-x	XM_005201359.4
miR-486-x	XM_005227486.4
miR-486-x	XM_024993210.1
miR-501-y	XM_002685731.5
miR-501-y	XM_002700009.6
miR-501-y	XM_005201359.4
miR-501-y	XM_005213107.4
miR-501-y	XM_005214565.4
miR-501-y	XM_005223925.4
miR-501-y	XM_005226106.4
miR-9277-y	XM_002697599.6
miR-9277-y	XM_005202579.3
miR-9277-y	XM_005203302.4
miR-9277-y	XM_005204932.4
miR-9277-y	XM_005207937.4
miR-9277-y	XM_005209394.4
miR-9277-y	XM_005213212.4
miR-9277-y	XM_005217037.4
miR-9277-y	XM_005217361.4
miR-9277-y	XM_010804962.3
miR-9277-y	XM_015458876.2
miR-9277-y	XM_024985311.1
miR-9277-y	XM_024992922.1
miR-9277-y	XM_024994568.1
miR-122-x	XM_005201359.4
miR-122-x	XM_005210464.4
miR-122-x	XM_005217642.4
miR-122-x	XM_010810399.3
miR-122-x	XM_024987686.1
miR-122-x	XM_024992922.1
miR-141-y	NM_001079610.2
miR-141-y	NM_001101079.1
miR-141-y	NM_001103097.2
miR-141-y	NM_001162419.1
miR-141-y	XM_002685731.5
miR-141-y	XM_002697599.6
miR-141-y	XM_005201359.4
miR-141-y	XM_005202617.4
miR-141-y	XM_005204523.4
miR-141-y	XM_005206462.4
miR-141-y	XM_005207948.3
miR-141-y	XM_005214565.4
miR-141-y	XM_005216051.4
miR-141-y	XM_005217361.4
miR-141-y	XM_005222224.4
miR-141-y	XM_005226261.4
miR-141-y	XM_005226821.4
miR-141-y	XM_010820416.3
miR-141-y	XM_024978956.1
miR-141-y	XM_024978957.1
miR-141-y	XM_024981131.1
miR-141-y	XM_024990486.1
miR-141-y	XM_024992922.1
miR-141-y	XM_024993210.1
miR-141-y	XM_025001839.1
miR-146-y	XM_002685731.5
miR-146-y	XM_005212360.4
miR-146-y	XM_005213107.4
miR-146-y	XM_005216932.4
miR-146-y	XM_005217037.4
miR-146-y	XM_005218193.4
miR-146-y	XM_005222920.2
miR-146-y	XM_005228024.4
miR-146-y	XM_010805583.3
miR-146-y	XM_010814264.3
miR-146-y	XM_015458876.2
miR-146-y	XM_024999641.1
miR-2137-y	NM_001193017.2
miR-2137-y	XM_002697599.6
miR-2137-y	XM_005209394.4
miR-2137-y	XM_005216932.4
miR-2137-y	XM_005218193.4
miR-2137-y	XM_024987686.1
miR-2137-y	XM_025001397.1
miR-215-x	XM_005201310.4
miR-215-x	XM_005216051.4
miR-215-x	XM_005217642.4
miR-215-x	XM_005227972.4
miR-215-x	XM_005228024.4
miR-215-x	XM_024982346.1
miR-215-x	XM_024991371.1
miR-215-x	XM_024997927.1
miR-34-y	XM_002685359.6
miR-34-y	XM_005202579.3
miR-34-y	XM_005205336.4
miR-34-y	XM_005214740.4
miR-34-y	XM_005226821.4
miR-34-y	XM_024993210.1
miR-361-x	NM_001191157.1
miR-361-x	NM_001206142.2
miR-361-x	XM_005201359.4
miR-361-x	XM_005217642.4
miR-361-x	XM_024993210.1
miR-361-x	XM_024994567.1
miR-372-y	NM_001083735.2
miR-372-y	XM_002685359.6
miR-372-y	XM_005203199.4
miR-372-y	XM_005204156.4
miR-372-y	XM_005204523.4
miR-372-y	XM_005207682.4
miR-372-y	XM_005215064.4
miR-372-y	XM_005216051.4
miR-372-y	XM_005217642.4
miR-372-y	XM_005222130.3
miR-372-y	XM_005227486.4
miR-372-y	XM_005227972.4
miR-372-y	XM_010813659.3
miR-372-y	XM_010820416.3
miR-372-y	XM_024991371.1
miR-372-y	XM_024993210.1
miR-372-y	XM_024997927.1
miR-429-y	NM_001046060.2
miR-429-y	NM_001083735.2
miR-429-y	NM_001102517.1
miR-429-y	XM_002690523.6
miR-429-y	XM_005201310.4
miR-429-y	XM_005201359.4
miR-429-y	XM_005204156.4
miR-429-y	XM_005204523.4
miR-429-y	XM_005205336.4
miR-429-y	XM_005206462.4
miR-429-y	XM_005207948.3
miR-429-y	XM_005216051.4
miR-429-y	XM_005216666.4
miR-429-y	XM_005217361.4
miR-429-y	XM_005222130.3
miR-429-y	XM_005226261.4
miR-429-y	XM_010813659.3
miR-429-y	XM_015472626.2
miR-429-y	XM_024981131.1
miR-429-y	XM_024990486.1
miR-429-y	XM_024991694.1
miR-429-y	XM_024993210.1
miR-429-y	XM_024997927.1
miR-429-y	XM_025001839.1
miR-4492-y	NM_001034317.2
miR-4492-y	NM_001046051.2
miR-4492-y	NM_001078038.1
miR-4492-y	NM_001102517.1
miR-4492-y	NM_001192287.2
miR-4492-y	XM_002690523.6
miR-4492-y	XM_002697599.6
miR-4492-y	XM_005209394.4
miR-4492-y	XM_005213212.4
miR-4492-y	XM_005216951.4
miR-4492-y	XM_005217361.4
miR-4492-y	XM_015472626.2
miR-4492-y	XM_024980782.1
miR-4492-y	XM_024990667.1
miR-4492-y	XM_024991371.1
miR-4492-y	XM_024992922.1
miR-4492-y	XM_024997927.1
miR-4492-y	XM_024999641.1
miR-4492-y	XM_025001397.1
miR-6134-y	XM_002685359.6
miR-6134-y	XM_002690523.6
miR-6134-y	XM_005226106.4
miR-6134-y	XM_005227486.4
miR-6134-y	XM_015472626.2
miR-6412-y	XM_005207682.4
miR-6412-y	XM_005214635.2
miR-6412-y	XM_024977785.1
miR-6516-y	NM_001205852.2
miR-6516-y	XM_002685731.5
miR-6516-y	XM_005201310.4
miR-6516-y	XM_005201359.4
miR-6516-y	XM_005202579.3
miR-6516-y	XM_005202617.4
miR-6516-y	XM_005207682.4
miR-6516-y	XM_005216051.4
miR-6516-y	XM_024994567.1
miR-735-y	XM_002685688.5
miR-735-y	XM_002685731.5
miR-735-y	XM_002690523.6
miR-735-y	XM_002697599.6
miR-735-y	XM_005201359.4
miR-735-y	XM_005203199.4
miR-735-y	XM_005204523.4
miR-735-y	XM_005208530.4
miR-735-y	XM_005209515.3
miR-735-y	XM_005215844.4
miR-735-y	XM_005216951.4
miR-735-y	XM_005217361.4
miR-735-y	XM_005217642.4
miR-735-y	XM_005225271.4
miR-735-y	XM_005226261.4
miR-735-y	XM_005227972.4
miR-735-y	XM_010805583.3
miR-735-y	XM_010808722.3
miR-735-y	XM_010810399.3
miR-735-y	XM_015472626.2
miR-735-y	XM_015475516.1
miR-735-y	XM_024977785.1
miR-735-y	XM_024981131.1
miR-735-y	XM_024982346.1
miR-735-y	XM_024991371.1
miR-941-y	XM_005216666.4
miR-941-y	XM_010805583.3
miR-941-y	XM_024987686.1
miR-941-y	XM_024994568.1
miR-95-y	XM_005204156.4
miR-95-y	XM_005215064.4
miR-95-y	XM_005227972.4
miR-95-y	XM_024994568.1
miR-98-y	NM_001083735.2
miR-98-y	XM_005204523.4
miR-98-y	XM_005226261.4
miR-98-y	XM_010813659.3
miR-98-y	XM_024992922.1
miR-1301-y	NM_001205785.1
miR-1301-y	XM_002690523.6
miR-1301-y	XM_005204523.4
miR-1301-y	XM_005216051.4
miR-1301-y	XM_010803980.3
miR-1301-y	XM_024981131.1
miR-1301-y	XM_024992616.1
miR-1301-y	XM_024994568.1
miR-16-y	XM_002685731.5
miR-16-y	XM_002697599.6
miR-16-y	XM_005204523.4
miR-16-y	XM_005212079.3
miR-16-y	XM_005215844.4
miR-16-y	XM_005222130.3
miR-16-y	XM_024999904.1
miR-3135-x	NM_001105333.1
miR-3135-x	XM_005201359.4
miR-3135-x	XM_005202579.3
miR-3135-x	XM_005207937.4
miR-3135-x	XM_005209394.4
miR-3135-x	XM_005216666.4
miR-3135-x	XM_005217642.4
miR-3135-x	XM_010820416.3
miR-3135-x	XM_024993210.1
miR-3135-x	XM_024999641.1
miR-3135-x	XM_025000516.1
miR-345-x	NM_001205852.2
miR-345-x	XM_005225639.4
miR-345-x	XM_010804962.3
miR-345-x	XM_024993210.1
miR-345-x	XM_024997927.1
miR-3615-y	XM_005209515.3
miR-3615-y	XM_005216932.4
miR-3615-y	XM_005216951.4
miR-3615-y	XM_024977785.1
miR-3615-y	XM_024999641.1
miR-3615-y	XM_025001839.1
miR-409-x	XM_002696635.5
miR-409-x	XM_005202617.4
miR-409-x	XM_005206462.4
miR-409-x	XM_024985311.1
miR-409-x	XM_024987686.1
miR-409-x	XM_024994568.1
miR-4510-x	NM_001192748.1
miR-4510-x	XM_002685359.6
miR-4510-x	XM_005203302.4
miR-4510-x	XM_005227486.4
miR-4510-x	XM_015472626.2
miR-4510-x	XM_024987686.1
miR-4700-y	XM_005201359.4
miR-4700-y	XM_005212360.4
miR-4700-y	XM_005213107.4
miR-4700-y	XM_005217642.4
miR-4700-y	XM_010805583.3
miR-4700-y	XM_010820416.3
miR-4700-y	XM_015472626.2
miR-4700-y	XM_024977785.1
miR-4700-y	XM_024982346.1
miR-4700-y	XM_024990486.1
miR-4700-y	XM_024992616.1
miR-4700-y	XM_024998780.1
miR-4700-y	XM_025000516.1
miR-511-x	NM_001162419.1
miR-511-x	XM_005204156.4
miR-511-x	XM_005207948.3
miR-511-x	XM_015461583.2
miR-511-x	XM_024987686.1
miR-511-x	XM_024988112.1
miR-511-x	XM_024992616.1
miR-5126-y	NM_001076161.3
miR-5126-y	NM_001078038.1
miR-5126-y	NM_001192748.1
miR-5126-y	NM_001206088.1
miR-5126-y	XM_002685731.5
miR-5126-y	XM_005201310.4
miR-5126-y	XM_005203777.4
miR-5126-y	XM_005204523.4
miR-5126-y	XM_005209394.4
miR-5126-y	XM_005212079.3
miR-5126-y	XM_005214699.1
miR-5126-y	XM_005216951.4
miR-5126-y	XM_005218193.4
miR-5126-y	XM_005219681.3
miR-5126-y	XM_005220860.4
miR-5126-y	XM_005225271.4
miR-5126-y	XM_010814264.3
miR-5126-y	XM_024993667.1
miR-5126-y	XM_024994568.1
miR-1843-y	NM_001191157.1
miR-1843-y	XM_005222130.3
miR-200-x	NM_001083735.2
miR-200-x	NM_001191157.1
miR-200-x	XM_005204523.4
miR-200-x	XM_005206462.4
miR-200-x	XM_005212360.4
miR-200-x	XM_010813659.3
miR-200-x	XM_024981131.1
miR-200-x	XM_024991371.1
miR-200-x	XM_024992616.1
miR-2113-y	NM_001205785.1
miR-2113-y	XM_005205336.4
miR-224-y	NM_001083735.2
miR-224-y	XM_005209515.3
miR-224-y	XM_005216051.4
miR-224-y	XM_010813659.3
miR-224-y	XM_024981131.1
miR-224-y	XM_024992616.1
miR-224-y	XM_024993210.1
miR-3964-y	XM_002685359.6
miR-3964-y	XM_005217361.4
miR-3964-y	XM_024982346.1
miR-3964-y	XM_024987686.1
miR-3964-y	XM_024990486.1
miR-3964-y	XM_024992922.1
miR-3964-y	XM_024997927.1
miR-3964-y	XM_025001839.1
miR-3966-x	NM_001105333.1
miR-3966-x	NM_001206980.2
miR-3966-x	XM_002697599.6
miR-3966-x	XM_005204932.4
miR-3966-x	XM_005207682.4
miR-3966-x	XM_005208530.4
miR-3966-x	XM_005216932.4
miR-3966-x	XM_005216951.4
miR-3966-x	XM_005225271.4
miR-3966-x	XM_010804962.3
miR-3966-x	XM_010810399.3
miR-3966-x	XM_024977785.1
miR-3966-x	XM_024980782.1
miR-3966-x	XM_024997927.1
miR-422-x	XM_002685731.5
miR-422-x	XM_005203302.4
miR-422-x	XM_005206462.4
miR-422-x	XM_005209394.4
miR-422-x	XM_005216951.4
miR-422-x	XM_005217361.4
miR-422-x	XM_005222224.4
miR-422-x	XM_005225639.4
miR-422-x	XM_024993210.1
miR-4484-y	NM_001101079.1
miR-4484-y	XM_002685359.6
miR-4484-y	XM_002690523.6
miR-4484-y	XM_005203777.4
miR-4484-y	XM_005210464.4
miR-4484-y	XM_005216951.4
miR-4484-y	XM_005222130.3
miR-4484-y	XM_005227972.4
miR-4484-y	XM_024981131.1
miR-4484-y	XM_024982183.1
miR-4484-y	XM_024993210.1
miR-4484-y	XM_024994568.1
miR-4484-y	XM_024999904.1
miR-4484-y	XM_025001839.1
miR-4532-x	XM_002685731.5
miR-4532-x	XM_002695868.5
miR-4532-x	XM_005201359.4
miR-4532-x	XM_005218193.4
miR-4532-x	XM_005226821.4
miR-4532-x	XM_024994568.1
miR-8866-y	NM_001040511.2
miR-8866-y	XM_005202579.3
miR-8866-y	XM_005203302.4
miR-8866-y	XM_005204156.4
miR-8866-y	XM_005206462.4
miR-8866-y	XM_005209394.4
miR-8866-y	XM_005217361.4
miR-8866-y	XM_024977785.1
miR-9270-x	XM_002697599.6
miR-9270-x	XM_005206462.4
miR-9270-x	XM_005227486.4
miR-9270-x	XM_015472626.2
miR-9270-x	XM_024992922.1
miR-9270-x	XM_024997927.1
miR-9270-x	XM_025001839.1
miR-1281-y	NM_001034317.2
miR-1281-y	NM_001035328.2
miR-1281-y	NM_001045897.1
miR-1281-y	XM_002685688.5
miR-1281-y	XM_002685731.5
miR-1281-y	XM_005203777.4
miR-1281-y	XM_005204523.4
miR-1281-y	XM_005209394.4
miR-1281-y	XM_005209515.3
miR-1281-y	XM_005213107.4
miR-1281-y	XM_005226261.4
miR-1281-y	XM_010810399.3
miR-1281-y	XM_015458876.2
miR-1281-y	XM_015461138.2
miR-1281-y	XM_015472626.2
miR-1281-y	XM_024987686.1
miR-1281-y	XM_024999641.1
miR-1843-x	NM_001206980.2
miR-1843-x	XM_005201310.4
miR-1843-x	XM_005204523.4
miR-1843-x	XM_005207937.4
miR-1843-x	XM_005209515.3
miR-1843-x	XM_005217361.4
miR-1843-x	XM_005217642.4
miR-1843-x	XM_024998780.1
miR-2339-y	XM_005201359.4
miR-2339-y	XM_005202617.4
miR-2339-y	XM_005207682.4
miR-2339-y	XM_005207948.3
miR-2339-y	XM_005209394.4
miR-2339-y	XM_005215064.4
miR-2339-y	XM_005226261.4
miR-2339-y	XM_005226821.4
miR-2339-y	XM_010810399.3
miR-2339-y	XM_024979529.1
miR-2339-y	XM_024981131.1
miR-2339-y	XM_024993210.1
miR-2339-y	XM_024997927.1
miR-2840-x	NM_001076161.3
miR-2840-x	NM_001079610.2
miR-2840-x	XM_002685688.5
miR-2840-x	XM_002697599.6
miR-2840-x	XM_005203302.4
miR-2840-x	XM_005213107.4
miR-2840-x	XM_005226261.4
miR-2840-x	XM_005226821.4
miR-2840-x	XM_005227486.4
miR-2840-x	XM_010804962.3
miR-2840-x	XM_010810399.3
miR-2840-x	XM_010820416.3
miR-2840-x	XM_025001839.1
